# Supplementary material for: Analysis of Chronic Mild Stress-Induced Hypothalamic Proteome: Identification of Protein Dysregulations Associated With Vulnerability and Resiliency to Depression or Anxiety
Source: Front Mol Neurosci. 2021 Mar 2;14:633398. doi: 10.3389/fnmol.2021.633398 (PMC7960925; doi:10.3389/fnmol.2021.633398)
Supplement: Supplementary Table 1 — Identification of the hypothalamic proteins of the depression-susceptible (Dep-Sus), anxiety-susceptible (Anx-Sus), and insusceptible (Insus) groups through the isobaric tag for relative and absolute quantitation (iTRAQ)-based proteomics analysis. The differentially regulated proteins were indicated in blue. [file Table_1.XLSX]

## Sheet: Dep-sus
Uniprot accession	Protein description	Peptides	Unique peptides	115/113 ratio	115/114 ratio	116/113 ratio	116/114 ratio	Average ratio	P-value
Q5XFW8	Protein SEC13 homolog OS=Rattus norvegicus GN=Sec13 PE=1 SV=1	7	7	0.706346	0.688075	0.686769	0.669005	0.687549	1.41489e-08
P09495	Tropomyosin alpha-4 chain OS=Rattus norvegicus GN=Tpm4 PE=1 SV=3	11	5	1.21976	1.25098	1.19073	1.22121	1.22067	1.93053e-06
A0A0G2JSV6	Globin c2 OS=Rattus norvegicus GN=Hba-a2 PE=1 SV=1	2	2	1.65226	1.67292	1.63992	1.66042	1.65638	2.60391e-06
O55173	3-phosphoinositide-dependent protein kinase 1 OS=Rattus norvegicus GN=Pdpk1 PE=1 SV=2	2	2	0.773631	0.7628	0.772008	0.7612	0.76741	5.51501e-06
D3ZAQ4	Proteasome assembly chaperone 2 OS=Rattus norvegicus GN=Psmg2 PE=1 SV=1	2	2	0.739484	0.781923	0.776119	0.82066	0.779547	1.13286e-05
D3ZD11	Signal peptidase complex subunit 2 OS=Rattus norvegicus GN=Spcs2 PE=1 SV=1	2	2	0.847273	0.808092	0.814545	0.776879	0.811697	1.24868e-05
E9PSP1	Phospholipid transfer protein OS=Rattus norvegicus GN=Pltp PE=1 SV=1	1	1	0.811497	0.783226	0.851604	0.821935	0.817066	1.30206e-05
Q6AXT0	39S ribosomal protein L37, mitochondrial OS=Rattus norvegicus GN=Mrpl37 PE=2 SV=1	2	2	0.724382	0.712424	0.742933	0.730669	0.727602	2.7996e-05
P20059	Hemopexin OS=Rattus norvegicus GN=Hpx PE=1 SV=3	4	4	1.29181	1.38531	1.35931	1.45769	1.37353	3.54336e-05
Q6QI16	LRRGT00192 OS=Rattus norvegicus GN=Rtraf PE=1 SV=1	5	5	0.779916	0.814954	0.823512	0.860509	0.819723	3.5445e-05
Q45QJ4	Phosphoinositide phospholipase C OS=Rattus norvegicus GN=Plcb3 PE=1 SV=1	2	2	0.631722	0.711111	0.687543	0.773946	0.701081	5.31455e-05
D3ZAT9	Failed axon connections homolog OS=Rattus norvegicus GN=Faxc PE=3 SV=1	1	1	0.721569	0.782979	0.764706	0.829787	0.77476	5.62532e-05
Q8R5H8	Fas apoptotic inhibitory molecule 1 OS=Rattus norvegicus GN=Faim PE=2 SV=1	1	1	1.52072	1.66798	1.69009	1.85375	1.68314	5.72332e-05
Q5U3Z5	BRI3-binding protein OS=Rattus norvegicus GN=Bri3bp PE=1 SV=1	2	2	0.750667	0.799772	0.797651	0.849829	0.79948	6.12707e-05
F1LMQ1	Myosin IXA, isoform CRA_a OS=Rattus norvegicus GN=Myo9a PE=1 SV=2	2	2	0.875	0.828096	0.833008	0.788355	0.831115	7.60749e-05
A0A0G2KBB9	Ankyrin 2 OS=Rattus norvegicus GN=Ank2 PE=1 SV=1	76	2	0.76552	0.70885	0.829835	0.768404	0.768152	8.3241e-05
D4ADT5	DEAD (Asp-Glu-Ala-Asp) box polypeptide 58 (Predicted) OS=Rattus norvegicus GN=Ddx58 PE=1 SV=3	1	1	0.733831	0.794078	0.781095	0.845222	0.788556	9.10708e-05
A0A0G2JZQ9	Keratin, type II cytoskeletal 1b OS=Rattus norvegicus GN=Krt77 PE=3 SV=1	2	1	0.215698	0.32909	0.210136	0.320603	0.268882	0.000190189
A0A0G2K8U5	Leucine-rich repeat-containing 49 OS=Rattus norvegicus GN=Lrrc49 PE=4 SV=1	1	1	0.799317	0.830524	0.801879	0.833185	0.816226	0.000261475
F1LV21	Ubiquitin-associated and SH3 domain-containing, B OS=Rattus norvegicus GN=Ubash3b PE=4 SV=2	1	1	1.41788	1.38618	1.48857	1.45528	1.43698	0.000288503
D4ABZ3	Apoptosis-associated tyrosine kinase OS=Rattus norvegicus GN=Aatk PE=1 SV=2	1	1	0.712909	0.814978	0.624277	0.713656	0.716455	0.000343079
F1MAL5	Insulin receptor substrate 2 OS=Rattus norvegicus GN=Irs2 PE=1 SV=2	1	1	1.15068	1.21739	1.23973	1.31159	1.22985	0.000447301
M0R784	Probable N-acetyltransferase CML2-like OS=Rattus norvegicus GN=LOC100910829 PE=4 SV=1	1	1	0.757991	0.706383	0.783105	0.729787	0.744317	0.00060381
D4ABS5	PITH domain-containing 1 OS=Rattus norvegicus GN=Pithd1 PE=1 SV=2	1	1	0.868093	0.780449	0.78669	0.707265	0.785624	0.000620459
A0A0G2JSW3	Globin a4 OS=Rattus norvegicus GN=Hbb PE=1 SV=1	3	2	1.82685	1.56069	2.22382	1.89982	1.87779	0.000666661
D3ZP13	Sulfhydryl oxidase OS=Rattus norvegicus GN=Qsox2 PE=1 SV=1	1	1	1.23629	1.23629	1.18565	1.18565	1.21097	0.000720906
Q3KRE3	Guanine nucleotide-binding protein subunit gamma OS=Rattus norvegicus GN=Gng10 PE=1 SV=1	1	1	0.783416	0.718502	0.876238	0.803632	0.795447	0.000746938
Q4QQV0	Tubulin beta chain OS=Rattus norvegicus GN=Tubb6 PE=1 SV=1	12	2	0.795699	0.737542	0.777778	0.72093	0.757987	0.000795417
Q4QQS6	ALG5, dolichyl-phosphate beta-glucosyltransferase OS=Rattus norvegicus GN=Alg5 PE=1 SV=1	2	2	0.77804	0.798788	0.820543	0.842424	0.809949	0.000841646
Q9JMB5	Proteasomal ubiquitin receptor ADRM1 OS=Rattus norvegicus GN=Adrm1 PE=1 SV=2	4	4	0.850136	0.804124	0.836512	0.791237	0.820502	0.000964702
B5DEQ4	RCG27500, isoform CRA_c OS=Rattus norvegicus GN=Snrpb2 PE=1 SV=1	2	1	1.20439	1.3203	1.36488	1.49624	1.34645	0.00120997
P17256	Mevalonate kinase OS=Rattus norvegicus GN=Mvk PE=1 SV=1	3	3	0.76129	0.867647	0.658065	0.75	0.75925	0.00136479
Q9ERB4	Versican core protein (Fragments) OS=Rattus norvegicus GN=Vcan PE=2 SV=2	5	5	1.18193	1.31648	1.31345	1.46298	1.31871	0.00144464
D3ZTW7	ATP synthase mitochondrial F1 complex assembly factor 2 OS=Rattus norvegicus GN=Atpaf2 PE=1 SV=1	1	1	0.698529	0.703704	0.779412	0.785185	0.741708	0.00161037
P50408	V-type proton ATPase subunit F OS=Rattus norvegicus GN=Atp6v1f PE=1 SV=1	3	3	0.902767	0.822767	0.811858	0.739914	0.819326	0.0016334
D3ZIX4	H1 histone family, member X OS=Rattus norvegicus GN=H1fx PE=1 SV=1	1	1	1.21343	1.27456	1.17506	1.23426	1.22433	0.00169358
P36860	Ras-related protein Ral-B OS=Rattus norvegicus GN=Ralb PE=2 SV=1	4	1	0.778878	0.795953	0.693069	0.708263	0.744041	0.00209864
Q32PZ7	Srp72 protein (Fragment) OS=Rattus norvegicus GN=Srp72 PE=2 SV=1	3	1	1.32721	1.46748	1.16544	1.28862	1.31219	0.00240694
D3ZZZ5	Phosphopantothenoylcysteine decarboxylase OS=Rattus norvegicus GN=Ppcdc PE=1 SV=1	1	1	0.615702	0.662222	0.714876	0.768889	0.690422	0.00258451
A1L108	Actin-related protein 2/3 complex subunit 5-like protein OS=Rattus norvegicus GN=Arpc5l PE=1 SV=2	2	2	0.855422	0.681382	0.685542	0.546065	0.692103	0.00282202
M0RBF1	Complement C3 OS=Rattus norvegicus GN=C3 PE=1 SV=1	10	10	1.4287	1.70608	1.24105	1.482	1.46446	0.00284066
Q5M7V3	LOC367586 protein OS=Rattus norvegicus GN=LOC367586 PE=2 SV=1	7	5	1.27252	1.40308	1.36225	1.50202	1.38497	0.00395032
P22831	Synaptoporin OS=Rattus norvegicus GN=Synpr PE=1 SV=2	2	2	0.84716	0.770025	0.876248	0.796464	0.822474	0.00512792
A0A0G2JZ38	Formin homology 2 domain-containing 1 OS=Rattus norvegicus GN=Fhod1 PE=1 SV=1	1	1	0.760784	0.832618	0.803922	0.879828	0.819288	0.00546166
A0A0G2K5C6	Microtubule-associated protein 1A OS=Rattus norvegicus GN=Map1a PE=1 SV=1	54	1	0.801453	0.703507	0.848668	0.744952	0.774645	0.0057829
D3ZBQ5	Scavenger receptor class F, member 2 OS=Rattus norvegicus GN=Scarf2 PE=1 SV=1	2	2	1.31188	1.34624	1.18757	1.21868	1.26609	0.00578665
G3V7V6	All-trans-13,14-dihydroretinol saturase, isoform CRA_b OS=Rattus norvegicus GN=Retsat PE=1 SV=1	3	3	1.19085	1.27855	1.13817	1.22199	1.20739	0.00583074
D3ZQQ1	Aftiphilin OS=Rattus norvegicus GN=Aftph PE=1 SV=1	2	2	0.737537	0.749627	0.837243	0.850969	0.793844	0.00587475
Q62703	Reticulocalbin-2 OS=Rattus norvegicus GN=Rcn2 PE=1 SV=2	4	4	1.09878	1.22624	1.2344	1.37759	1.23425	0.00627899
Q7TT47	Paraplegin OS=Rattus norvegicus GN=Spg7 PE=2 SV=2	3	3	1.17311	1.23211	1.28729	1.35203	1.26114	0.0064194
G3V829	Far upstream element-binding protein 3 OS=Rattus norvegicus GN=Fubp3 PE=1 SV=1	2	2	1.46201	1.30352	1.37386	1.22493	1.34108	0.00662871
P11517	Hemoglobin subunit beta-2 OS=Rattus norvegicus PE=1 SV=2	2	1	1.85185	1.7148	2.38012	2.20397	2.03769	0.00664482
Q6PDU7	ATP synthase subunit g, mitochondrial OS=Rattus norvegicus GN=Atp5l PE=1 SV=2	2	2	0.618535	0.753378	0.665688	0.810811	0.712103	0.00687091
A0A0G2K728	Cadherin-4 OS=Rattus norvegicus GN=Cdh4 PE=4 SV=1	3	2	1.14837	1.25594	1.18215	1.29288	1.21983	0.00696923
A0A0G2K8S6	Glucosidase 1 OS=Rattus norvegicus GN=LOC103692171 PE=1 SV=1	4	4	0.863071	0.881356	0.775934	0.792373	0.828183	0.00698697
A0A0G2JST3	Keratin, type II cytoskeletal 1 OS=Rattus norvegicus GN=Krt1 PE=1 SV=1	3	2	0.318918	0.631176	0.27753	0.549265	0.444222	0.00760373
A0A0G2JVT8	Sterile alpha motif domain containing 9-like OS=Rattus norvegicus GN=LOC500013 PE=1 SV=1	1	1	1.20161	1.35763	1.25202	1.41458	1.30646	0.00802733
Q6AY81	Neural proliferation, differentiation and control, 1 OS=Rattus norvegicus GN=Npdc1 PE=2 SV=1	3	3	1.0835	1.22284	1.19843	1.35255	1.21433	0.00813602
D3ZKG7	Inositol polyphosphate-5-phosphatase F OS=Rattus norvegicus GN=Inpp5f PE=1 SV=1	2	2	0.762523	0.744565	0.869511	0.849034	0.806408	0.00830076
Q09GS6	Membrane protein KIRRE OS=Rattus norvegicus GN=Kirrel3 PE=2 SV=1	2	2	0.585859	0.763158	0.59596	0.776316	0.680323	0.0085342
D3ZBN0	Histone H1.5 OS=Rattus norvegicus GN=Hist1h1b PE=1 SV=1	4	2	0.780454	0.839339	0.648866	0.697823	0.74162	0.00887921
D4A6U4	Tectonin beta-propeller repeat-containing 2 OS=Rattus norvegicus GN=Tecpr2 PE=1 SV=2	1	1	1.26654	1.4676	1.10531	1.28078	1.28006	0.00918685
Q63581	Uncharacterized protein OS=Rattus norvegicus PE=4 SV=1	3	3	2.24489	2.52344	3.23426	3.63557	2.90954	0.00935817
Q68A21	Transcriptional activator protein Pur-beta OS=Rattus norvegicus GN=Purb PE=1 SV=3	4	1	1.57659	1.35815	1.45077	1.24976	1.40882	0.00975837
F1LNL3	ATP-binding cassette subfamily A member 1 OS=Rattus norvegicus GN=Abca1 PE=1 SV=3	5	5	0.938988	0.795712	0.813988	0.689786	0.809619	0.00976904
A5HTT2	Ephrin B3 OS=Rattus norvegicus GN=Efnb3 PE=2 SV=1	3	3	1.09457	1.22781	1.27242	1.4273	1.25553	0.00979379
P24051	40S ribosomal protein S27-like OS=Rattus norvegicus GN=Rps27l PE=1 SV=3	1	1	0.744007	0.852797	0.767979	0.880275	0.811264	0.0103995
D3ZV32	Solute carrier family 26 member 9 OS=Rattus norvegicus GN=Slc26a9 PE=3 SV=1	1	1	0.644295	0.721805	0.765101	0.857143	0.747086	0.0107185
D3ZMS3	Matrilin 4 OS=Rattus norvegicus GN=Matn4 PE=4 SV=1	2	2	0.925852	0.721875	0.745491	0.58125	0.743617	0.0110398
A0A0A1G491	NADH-ubiquinone oxidoreductase chain 2 OS=Rattus norvegicus GN=ND2 PE=3 SV=1	1	1	0.657615	0.902024	0.417946	0.573279	0.637716	0.0116057
Q66HP4	Stau1 protein (Fragment) OS=Rattus norvegicus GN=Stau1 PE=2 SV=1	1	1	0.786485	0.660467	0.865985	0.727229	0.760042	0.0118825
A0A0G2K2M9	Serine/arginine repetitive matrix 2 OS=Rattus norvegicus GN=Srrm2 PE=1 SV=1	3	3	1.12197	1.2352	1.18636	1.30609	1.2124	0.0120651
D3ZUA0	Probable bifunctional methylenetetrahydrofolate dehydrogenase/cyclohydrolase 2 OS=Rattus norvegicus GN=Mthfd2l PE=1 SV=1	1	1	0.36204	0.659056	0.378763	0.689498	0.522339	0.012274
F1M392	LIM and calponin homology domains 1 OS=Rattus norvegicus GN=Limch1 PE=1 SV=2	3	3	0.939799	0.78273	0.752508	0.626741	0.775445	0.0129972
A0A0G2K9I6	Ceruloplasmin OS=Rattus norvegicus GN=Cp PE=1 SV=1	5	5	1.31768	1.26835	1.17626	1.13223	1.22363	0.0131762
Q5XIU4	B-cell receptor-associated protein 29 OS=Rattus norvegicus GN=Bcap29 PE=1 SV=1	2	2	1.35027	1.1929	1.19939	1.05961	1.20054	0.0149272
Q5RK25	Phosphomannomutase OS=Rattus norvegicus GN=Pmm1 PE=1 SV=1	5	5	0.44837	0.741573	0.42663	0.705618	0.580548	0.0149645
B2RYW9	Fumarylacetoacetate hydrolase domain-containing protein 2 OS=Rattus norvegicus GN=Fahd2 PE=1 SV=1	7	7	0.720398	0.692161	0.872139	0.837954	0.780663	0.015413
A0A096MIT7	Synapsin-3 OS=Rattus norvegicus GN=Syn3 PE=1 SV=2	3	2	0.660232	0.70467	0.813385	0.868132	0.761605	0.0155998
Q63610	Tropomyosin alpha-3 chain OS=Rattus norvegicus GN=Tpm3 PE=1 SV=2	13	4	1.14186	1.30249	1.15958	1.3227	1.23166	0.0160547
P67999	Ribosomal protein S6 kinase beta-1 OS=Rattus norvegicus GN=Rps6kb1 PE=1 SV=1	1	1	0.864754	0.728591	0.881148	0.742403	0.804224	0.0162292
C0IXW5	Furry-like protein OS=Rattus norvegicus GN=Fry PE=2 SV=1	4	4	0.39521	0.622642	0.508982	0.801887	0.58218	0.0170281
O35049	Sphingomyelin phosphodiesterase 3 OS=Rattus norvegicus GN=Smpd3 PE=1 SV=2	1	1	0.703608	0.617647	0.873711	0.766968	0.740484	0.0170895
M0R436	Ring finger protein 170 OS=Rattus norvegicus GN=Rnf170 PE=1 SV=2	1	1	1.36	1.1635	1.39111	1.19011	1.27618	0.0175699
Q0Z843	FIG4 phosphoinositide 5-phosphatase OS=Rattus norvegicus GN=Fig4 PE=1 SV=1	1	1	1.12235	1.26977	1.13983	1.28955	1.20537	0.0176943
A0A0G2KAS8	WNK lysine deficient protein kinase 2 OS=Rattus norvegicus GN=Wnk2 PE=1 SV=1	3	2	1.22954	1.403	1.13337	1.29327	1.2648	0.0184405
Q4V8B0	Oxidation resistance protein 1 OS=Rattus norvegicus GN=Oxr1 PE=1 SV=3	14	1	1.14702	1.30028	1.11786	1.26722	1.20809	0.0185794
P19969	Gamma-aminobutyric acid receptor subunit alpha-5 OS=Rattus norvegicus GN=Gabra5 PE=2 SV=1	2	1	1.18367	1.33846	1.11565	1.26154	1.22483	0.0185949
D3ZGX8	Bromodomain-containing 4 OS=Rattus norvegicus GN=Brd4 PE=1 SV=2	1	1	1.16606	1.18619	1.37091	1.39457	1.27943	0.0186619
F1M7L6	Secretogranin III, isoform CRA_a OS=Rattus norvegicus GN=Scg3 PE=1 SV=2	3	3	1.0713	1.27141	1.24609	1.47884	1.26691	0.0186651
A0A0G2JTN8	ATP synthase F(0) complex subunit C2, mitochondrial OS=Rattus norvegicus GN=Atp5g2 PE=3 SV=1	1	1	1.53547	1.14268	1.92652	1.43369	1.50959	0.01992
A0A0H2UHF6	PRA1 family protein OS=Rattus norvegicus GN=Arl6ip5 PE=1 SV=1	1	1	0.762768	0.894737	0.761337	0.893057	0.827975	0.0202535
A1A5S4	RCG40148 OS=Rattus norvegicus GN=Sephs2 PE=2 SV=1	1	1	1.39011	1.72109	1.1044	1.36735	1.39574	0.0202714
G3V8P7	Ras and Rab interactor 1 OS=Rattus norvegicus GN=LOC108348044 PE=4 SV=1	1	1	1.68992	2.24742	1.39535	1.85567	1.79709	0.0206812
P37285	Kinesin light chain 1 OS=Rattus norvegicus GN=Klc1 PE=1 SV=2	9	7	1.05851	1.21591	1.27034	1.45925	1.251	0.0229224
Q9JJL4	Rho-related GTP-binding protein RhoQ OS=Rattus norvegicus GN=Rhoq PE=2 SV=1	2	1	0.741935	0.879781	0.764977	0.907104	0.823449	0.0231487
A0A0H2UHP1	Retinal dehydrogenase 1 OS=Rattus norvegicus GN=Aldh1a1 PE=1 SV=1	6	5	0.708223	0.545455	0.964854	0.743105	0.740409	0.0237893
M0R637	tRNA (guanine-N(7)-)-methyltransferase OS=Rattus norvegicus GN=Mettl1 PE=1 SV=2	1	1	1.1875	1.12871	1.39583	1.32673	1.25969	0.0242896
P40615	H/ACA ribonucleoprotein complex subunit 4 OS=Rattus norvegicus GN=Dkc1 PE=1 SV=4	2	2	0.878229	0.711155	0.884379	0.716135	0.797475	0.0249108
Q6P6Q2	Keratin, type II cytoskeletal 5 OS=Rattus norvegicus GN=Krt5 PE=1 SV=1	2	1	0.307119	0.785185	0.219785	0.561905	0.468498	0.0254393
Q9WVR7	Protein phosphatase 1F OS=Rattus norvegicus GN=Ppm1f PE=2 SV=1	4	4	0.796791	0.642241	0.974599	0.78556	0.799798	0.0259001
Q8K3X8	Heat shock factor-binding protein 1 OS=Rattus norvegicus GN=Hsbp1 PE=3 SV=1	1	1	0.932845	0.853631	0.807082	0.738547	0.833026	0.0263983
B1H219	Dickkopf WNT-signaling pathway inhibitor 3 OS=Rattus norvegicus GN=Dkk3 PE=2 SV=1	1	1	1.21234	1.46447	1.14491	1.38302	1.30118	0.0267421
Q4KMA8	Aminopeptidase OS=Rattus norvegicus GN=Erap1 PE=1 SV=1	1	1	0.919442	0.76041	0.824942	0.682255	0.796762	0.0271805
A1L134	Ancient ubiquitous protein 1 OS=Rattus norvegicus GN=Aup1 PE=2 SV=1	2	2	0.910007	0.729672	0.815984	0.654281	0.777486	0.0273926
B2GV55	Ubiquitin-conjugating enzyme E2 Q1 OS=Rattus norvegicus GN=Ube2q1 PE=1 SV=1	3	3	0.671512	0.71517	0.84593	0.900929	0.783385	0.0277024
D3ZVM5	Heat shock protein family A (Hsp70) member 12B OS=Rattus norvegicus GN=Hspa12b PE=1 SV=3	3	3	0.652324	0.88655	0.571859	0.777193	0.721981	0.0277237
Q9QXU3	Sodium channel, voltage-gated, type I, beta, isoform CRA_b OS=Rattus norvegicus GN=Scn1b PE=2 SV=1	1	1	1.17405	1.04067	1.39082	1.23282	1.20959	0.0277481
B5DEJ9	LOC691036 protein OS=Rattus norvegicus GN=Sbf2 PE=2 SV=1	2	1	0.922442	0.881703	0.777228	0.742902	0.831069	0.0283202
D3ZMS0	Gene-rich cluster, C10 gene OS=Rattus norvegicus GN=LOC100911713 PE=1 SV=1	1	1	0.384615	0.612245	0.615385	0.979592	0.647959	0.028757
P38718	Mitochondrial pyruvate carrier 2 OS=Rattus norvegicus GN=Mpc2 PE=2 SV=1	1	1	0.870307	0.571749	0.723549	0.475336	0.660235	0.0295281
B2RZ57	Mitochondrial ribosomal protein L18 OS=Rattus norvegicus GN=Mrpl18 PE=1 SV=1	2	2	1.20972	1.48742	1.14578	1.40881	1.31293	0.0304109
Q63564	Synaptic vesicle glycoprotein 2B OS=Rattus norvegicus GN=Sv2b PE=1 SV=1	4	3	0.918556	0.734721	0.8192	0.65525	0.781932	0.030767
D3ZJF8	Fc fragment of IgG-binding protein OS=Rattus norvegicus GN=Fcgbp PE=1 SV=3	1	1	0.430081	0.856583	0.283608	0.564856	0.533782	0.0315192
D3ZC96	Tetratricopeptide repeat protein 39B OS=Rattus norvegicus GN=Ttc39b PE=3 SV=1	1	1	0.597403	0.861423	0.571429	0.82397	0.713556	0.0317393
Q63011	Zero beta-globin (Fragment) OS=Rattus norvegicus PE=3 SV=1	2	1	1.23077	1.34466	1.67589	1.83097	1.52057	0.0338819
A0A0G2K926	Alpha-1-inhibitor III OS=Rattus norvegicus GN=LOC297568 PE=1 SV=1	7	7	0.722091	0.899648	0.720443	0.897594	0.809944	0.0339945
Q80ZF4	Mitogen-activated protein kinase-activated protein kinase-2 OS=Rattus norvegicus GN=Mapkapk2 PE=2 SV=1	1	1	1.35694	1.23671	1.18333	1.07848	1.21387	0.0344555
A0A0G2K4L3	Protein FAM134B OS=Rattus norvegicus GN=LOC103689968 PE=1 SV=1	1	1	1.23472	1.03272	1.46088	1.22188	1.23755	0.0350242
Q6P6R6	Transglutaminase 2, C polypeptide OS=Rattus norvegicus GN=Tgm2 PE=2 SV=1	3	3	1.27138	1.23482	1.72862	1.67891	1.47843	0.0352338
D4A3S6	MTSS1L, I-BAR domain-containing OS=Rattus norvegicus GN=Mtss1l PE=1 SV=3	2	1	0.792035	0.704724	0.942478	0.838583	0.819455	0.0355769
B2RYS2	Cytochrome b-c1 complex subunit 7 OS=Rattus norvegicus GN=Uqcrb PE=1 SV=1	1	1	0.828383	0.740413	0.426843	0.381514	0.594288	0.0358597
A0A0G2K6S9	Myosin-11 OS=Rattus norvegicus GN=Myh11 PE=1 SV=1	20	13	0.900657	0.649785	0.820414	0.591893	0.740688	0.036828
A0A0G2K290	Uncharacterized protein OS=Rattus norvegicus PE=4 SV=1	1	1	1.03586	1.27652	1.25922	1.55177	1.28084	0.0375931
Q06647	ATP synthase subunit O, mitochondrial OS=Rattus norvegicus GN=Atp5o PE=1 SV=1	4	4	0.91635	0.728097	0.883166	0.70173	0.807336	0.0377098
Q02563	Synaptic vesicle glycoprotein 2A OS=Rattus norvegicus GN=Sv2a PE=1 SV=2	6	5	0.908544	0.898059	0.725013	0.716646	0.812066	0.0377397
Q8CGU6	Nicastrin OS=Rattus norvegicus GN=Ncstn PE=1 SV=1	1	1	1.14315	1.42462	1.15524	1.4397	1.29068	0.0379729
D3ZVR7	Prostamide/prostaglandin F synthase OS=Rattus norvegicus GN=Fam213b PE=3 SV=1	1	1	1.21797	1.02954	1.4792	1.25035	1.24426	0.0380792
P09759	Ephrin type-B receptor 1 OS=Rattus norvegicus GN=Ephb1 PE=1 SV=2	2	1	0.630573	0.811475	0.72293	0.930328	0.773827	0.0384011
D3ZUV9	CCR4-NOT transcription complex, subunit 3 OS=Rattus norvegicus GN=Cnot3 PE=1 SV=2	2	2	0.896334	0.912484	0.714286	0.727156	0.812565	0.0388155
Q63345	Myelin-oligodendrocyte glycoprotein OS=Rattus norvegicus GN=Mog PE=1 SV=1	6	6	1.67229	1.47326	1.30109	1.14624	1.39822	0.0389466
F1LQ48	Heterogeneous nuclear ribonucleoprotein L OS=Rattus norvegicus GN=Hnrnpl PE=1 SV=2	3	3	0.930842	0.845491	0.734523	0.667173	0.794507	0.0390398
D4A7U1	Zyxin OS=Rattus norvegicus GN=Zyx PE=1 SV=1	1	1	1.1293	1.16381	1.40688	1.44988	1.28747	0.0394762
P05714	Ras-related protein Rab-4A OS=Rattus norvegicus GN=Rab4a PE=1 SV=3	3	1	1.07944	1.18462	1.26869	1.39231	1.23126	0.039644
D4AB66	Stonin-2 OS=Rattus norvegicus GN=Ston2 PE=1 SV=1	2	2	1.15037	1.37407	1.08988	1.30182	1.22904	0.0399649
D3ZIC4	Protein phosphatase 1, regulatory (Inhibitor) subunit 12B (Predicted) OS=Rattus norvegicus GN=Ppp1r12b PE=1 SV=1	2	1	1.40449	1.98413	1.22472	1.73016	1.58587	0.040446
B1WBU8	Pleckstrin homology domain-containing family D member 1 OS=Rattus norvegicus GN=Plekhd1 PE=2 SV=1	2	2	0.719586	0.934978	0.609146	0.79148	0.763797	0.0406554
Q568Y2	2-(3-amino-3-carboxypropyl)histidine synthase subunit 2 OS=Rattus norvegicus GN=Dph2 PE=2 SV=1	1	1	1.66038	1.19728	1.80189	1.29932	1.48972	0.0423327
Q6AYK3	Inositol-3-phosphate synthase 1 OS=Rattus norvegicus GN=Isyna1 PE=3 SV=2	3	3	0.840389	0.927996	0.637956	0.70446	0.7777	0.0425783
G3V8E2	Striatin-interacting protein 1 OS=Rattus norvegicus GN=Strip1 PE=1 SV=2	3	3	1.1686	1.06349	1.34884	1.22751	1.20211	0.0425962
D3ZTB5	S100 calcium-binding protein A13 OS=Rattus norvegicus GN=S100a13 PE=1 SV=2	3	3	0.930487	0.742762	0.886286	0.707479	0.816754	0.0429616
Q5XI86	Peptidyl-tRNA hydrolase 2 OS=Rattus norvegicus GN=Ptrh2 PE=1 SV=1	1	1	0.357626	0.727829	0.423742	0.862385	0.592895	0.0433112
D3ZJB7	Solute carrier family 30, member 10 OS=Rattus norvegicus GN=Slc30a10 PE=1 SV=1	1	1	1.25612	1.59773	1.02895	1.30878	1.2979	0.043639
A0A0G2K2B7	WD repeat domain 20 OS=Rattus norvegicus GN=Wdr20 PE=1 SV=1	1	1	0.429104	0.823389	0.421642	0.809069	0.620801	0.0437543
Q6AYT7	Monoacylglycerol lipase ABHD12 OS=Rattus norvegicus GN=Abhd12 PE=2 SV=1	4	4	0.924394	0.873973	0.714173	0.675218	0.796939	0.0437544
P10824	Guanine nucleotide-binding protein G(i) subunit alpha-1 OS=Rattus norvegicus GN=Gnai1 PE=1 SV=3	7	2	1.14438	1.13415	1.44217	1.42927	1.28749	0.0438379
Q642A4	UPF0598 protein C8orf82 homolog OS=Rattus norvegicus PE=2 SV=1	2	2	0.621827	0.649867	0.862944	0.901857	0.759124	0.0439684
B0BN47	Glutathione S-transferase OS=Rattus norvegicus GN=Gstm6 PE=1 SV=1	3	2	0.869298	0.712437	0.949123	0.777858	0.827179	0.0445845
M0RC99	Ras-related protein Rab-5A OS=Rattus norvegicus GN=Rab5a PE=2 SV=1	4	2	0.692387	0.928596	0.639918	0.858227	0.779782	0.0479173
Q331S7	Dysbindin domain-containing 2 OS=Rattus norvegicus GN=Dbndd2 PE=1 SV=1	2	2	1.09808	1.10659	1.33462	1.34496	1.22106	0.0484968
Q5XI68	Protein Dr1 OS=Rattus norvegicus GN=Dr1 PE=2 SV=1	1	1	0.889908	0.675958	0.922018	0.700348	0.797058	0.0493195
P18588	Interferon-induced GTP-binding protein Mx1 OS=Rattus norvegicus GN=Mx1 PE=1 SV=1	2	1	0.837838	0.685841	0.96036	0.786136	0.817544	0.0495308
A0A0G2JVE8	RNA-binding protein Nova-1 OS=Rattus norvegicus GN=Nova1 PE=4 SV=1	3	3	1.4	1.54045	1.1	1.21036	1.3127	0.0496582
D4A3V2	NADH dehydrogenase [ubiquinone] 1 alpha subcomplex subunit 6 OS=Rattus norvegicus GN=Ndufa6 PE=1 SV=1	1	1	0.966219	0.810516	0.663818	0.556845	0.749349	0.067021
Q7TMA5	Apolipoprotein B-100 OS=Rattus norvegicus GN=Apob PE=1 SV=1	1	1	1.12291	1.52893	1.08649	1.47934	1.30442	0.07869
Q5M7V8	Thyroid hormone receptor-associated protein 3 OS=Rattus norvegicus GN=Thrap3 PE=1 SV=1	4	4	0.793103	0.992806	0.54454	0.681655	0.753026	0.0798616
P04631	Protein S100-B OS=Rattus norvegicus GN=S100b PE=1 SV=2	2	2	1.16985	1.05799	1.63935	1.4826	1.33745	0.0876042
P06399	Fibrinogen alpha chain OS=Rattus norvegicus GN=Fga PE=1 SV=3	1	1	1.05564	1.33922	1.5456	1.96078	1.47531	0.0880418
A0A0H2UI14	F-box/LRR-repeat protein 20 OS=Rattus norvegicus GN=Fbxl20 PE=1 SV=1	3	3	1.00131	0.746244	0.905784	0.675049	0.832098	0.0643455
Q6TUH0	2',5'-phosphodiesterase 12 OS=Rattus norvegicus GN=Pde12 PE=1 SV=1	2	2	0.948184	0.948184	0.950841	0.950841	0.949513	8.27295e-10
Q6MGC5	RAB2, member RAS oncogene family-like OS=Rattus norvegicus GN=Rgl2 PE=1 SV=1	1	1	0.907773	0.904199	0.903821	0.900262	0.904014	1.12498e-09
D4A5S0	Rho-associated protein kinase OS=Rattus norvegicus GN=Rock1 PE=1 SV=3	4	1	1.13593	1.13083	1.14157	1.13644	1.13619	1.17932e-09
A0A0G2JZ48	RCG56136, isoform CRA_a OS=Rattus norvegicus GN=Tmf1 PE=1 SV=1	1	1	1.17391	1.17391	1.16304	1.16304	1.16848	2.80156e-09
Q63622-4	Isoform 4 of Disks large homolog 2 OS=Rattus norvegicus GN=Dlg2	7	5	1.0796	1.08062	1.0862	1.08722	1.08341	1.01831e-08
Q5FVS6	Phosphatidylinositol 3-kinase regulatory subunit beta OS=Rattus norvegicus GN=Pik3r2 PE=2 SV=1	2	1	0.865801	0.869565	0.854978	0.858696	0.86226	1.29278e-08
Q8CF97	Deubiquitinating protein VCIP135 OS=Rattus norvegicus GN=Vcpip1 PE=1 SV=2	7	7	0.896242	0.894791	0.886072	0.884638	0.890436	2.60877e-08
P62963	Profilin-1 OS=Rattus norvegicus GN=Pfn1 PE=1 SV=2	7	7	1.05358	1.04904	1.0554	1.05085	1.05222	2.62484e-08
Q6AY86	Vacuolar protein sorting-associated protein 26A OS=Rattus norvegicus GN=Vps26a PE=1 SV=1	2	2	1.18437	1.17222	1.17314	1.16111	1.17271	2.8915e-08
A0A0G2K210	Fibroblast growth factor receptor OS=Rattus norvegicus GN=Fgfr3 PE=1 SV=1	3	1	0.940751	0.937365	0.935694	0.932325	0.936534	2.9664e-08
P29411	GTP:AMP phosphotransferase AK3, mitochondrial OS=Rattus norvegicus GN=Ak3 PE=2 SV=2	2	2	1.07169	1.06272	1.0747	1.06571	1.06871	2.602e-07
P53678	AP-3 complex subunit mu-2 OS=Rattus norvegicus GN=Ap3m2 PE=2 SV=1	8	7	0.908697	0.901963	0.896489	0.889846	0.899249	2.60521e-07
P60892	Ribose-phosphate pyrophosphokinase 1 OS=Rattus norvegicus GN=Prps1 PE=1 SV=2	9	7	0.909998	0.907733	0.896317	0.894086	0.902034	3.03543e-07
E9PTI6	RALY heterogeneous nuclear ribonucleoprotein OS=Rattus norvegicus GN=Raly PE=1 SV=2	6	6	0.962464	0.963721	0.956957	0.958206	0.960337	3.1838e-07
P05982	NAD(P)H dehydrogenase [quinone] 1 OS=Rattus norvegicus GN=Nqo1 PE=1 SV=4	6	6	1.13696	1.1502	1.12215	1.13523	1.13613	3.67394e-07
P31977	Ezrin OS=Rattus norvegicus GN=Ezr PE=1 SV=3	12	7	1.10956	1.12637	1.10631	1.12306	1.11632	3.82794e-07
Q0GLB6	DPPY splice variant c OS=Rattus norvegicus GN=Dpp10 PE=2 SV=1	8	8	1.02821	1.02433	1.0288	1.02491	1.02656	3.98906e-07
P27952	40S ribosomal protein S2 OS=Rattus norvegicus GN=Rps2 PE=1 SV=1	6	6	1.10713	1.1064	1.0924	1.09167	1.0994	4.0493e-07
F1LWZ8	LEM domain-containing 3 OS=Rattus norvegicus GN=Lemd3 PE=1 SV=2	2	2	0.853535	0.836634	0.868687	0.851485	0.852585	5.06497e-07
Q5XIC2	Evolutionarily conserved signaling intermediate in Toll pathway, mitochondrial OS=Rattus norvegicus GN=Ecsit PE=1 SV=1	3	3	1.0519	1.04467	1.0545	1.04725	1.04958	5.25587e-07
G3V9W0	Centrin 2 OS=Rattus norvegicus GN=Cetn2 PE=1 SV=1	2	2	0.909875	0.918683	0.896932	0.905615	0.907776	9.06319e-07
B5DEQ3	Probable Xaa-Pro aminopeptidase 3 OS=Rattus norvegicus GN=Xpnpep3 PE=1 SV=1	2	2	0.894207	0.901015	0.876574	0.883249	0.888761	9.16395e-07
D3ZPY0	WT1-associated protein OS=Rattus norvegicus GN=Wtap PE=1 SV=1	1	1	1.18089	1.19723	1.15358	1.16955	1.17531	1.35512e-06
Q6MG85	1-acyl-sn-glycerol-3-phosphate acyltransferase OS=Rattus norvegicus GN=Agpat1 PE=1 SV=1	5	5	0.991643	0.992371	0.992816	0.993545	0.992594	1.56737e-06
B5DF01	Vps11 protein (Fragment) OS=Rattus norvegicus GN=Vps11 PE=2 SV=1	4	4	0.961128	0.956345	0.95408	0.949333	0.955221	1.73468e-06
G3V8G2	Proteasome (Prosome, macropain) 26S subunit, non-ATPase, 5 (Predicted), isoform CRA_a OS=Rattus norvegicus GN=Psmd5 PE=1 SV=1	8	8	0.866472	0.879861	0.884606	0.898275	0.882303	1.93413e-06
P54690	Branched-chain-amino-acid aminotransferase, cytosolic OS=Rattus norvegicus GN=Bcat1 PE=1 SV=1	5	5	0.86943	0.841384	0.876511	0.848237	0.85889	2.79142e-06
D4ACR7	Family with sequence similarity 8, member A1 OS=Rattus norvegicus GN=Fam8a1 PE=4 SV=1	1	1	1.11329	1.11329	1.09215	1.09215	1.10272	2.81553e-06
A0A0G2JZ53	Baculoviral IAP repeat-containing 6 OS=Rattus norvegicus GN=Birc6 PE=1 SV=1	4	4	1.19645	1.21421	1.16092	1.17815	1.18743	3.39778e-06
F1MA89	Cyclin Y OS=Rattus norvegicus GN=Ccny PE=1 SV=2	3	2	1.16273	1.16591	1.13091	1.134	1.14839	3.70968e-06
B4F768	Aldh4a1 protein (Fragment) OS=Rattus norvegicus GN=Aldh4a1 PE=2 SV=1	7	7	0.863563	0.882287	0.838523	0.856703	0.860269	4.64561e-06
Q5EB77	Ras-related protein Rab-18 OS=Rattus norvegicus GN=Rab18 PE=2 SV=1	5	5	1.11326	1.0929	1.1273	1.10668	1.11003	4.75878e-06
B4F7C2	Tubulin beta chain OS=Rattus norvegicus GN=Tubb4a PE=1 SV=1	21	6	0.898855	0.891733	0.919015	0.911733	0.905334	4.78854e-06
A0A0G2JSY3	Neurolysin (Metallopeptidase M3 family), isoform CRA_a OS=Rattus norvegicus GN=Nln PE=1 SV=1	8	8	0.954752	0.948455	0.962614	0.956265	0.955522	4.91779e-06
P12368	cAMP-dependent protein kinase type II-alpha regulatory subunit OS=Rattus norvegicus GN=Prkar2a PE=1 SV=4	8	8	0.949983	0.940961	0.939702	0.930778	0.940356	5.15234e-06
D3ZLS5	HECT domain E3 ubiquitin protein ligase 1 OS=Rattus norvegicus GN=Hectd1 PE=1 SV=3	10	10	0.922691	0.940142	0.919415	0.936805	0.929763	9.31395e-06
A0A1W2Q627	Eukaryotic translation initiation factor 4E OS=Rattus norvegicus GN=Eif4e PE=1 SV=1	2	2	0.880171	0.875591	0.907275	0.902554	0.891398	9.34012e-06
Q5U3Z7	Serine hydroxymethyltransferase OS=Rattus norvegicus GN=Shmt2 PE=1 SV=1	6	6	0.931346	0.945222	0.921412	0.935139	0.93328	9.99432e-06
Q641W2	UPF0160 protein MYG1, mitochondrial OS=Rattus norvegicus GN=Myg1 PE=1 SV=1	3	3	0.942362	0.954286	0.933898	0.945714	0.944065	1.1359e-05
Q642G4	Peroxisomal membrane protein PEX14 OS=Rattus norvegicus GN=Pex14 PE=1 SV=1	4	4	1.17397	1.2077	1.14271	1.17554	1.17498	1.1745e-05
D4A249	Metallo-beta-lactamase domain-containing 2 OS=Rattus norvegicus GN=Mblac2 PE=1 SV=1	8	8	1.08665	1.09013	1.11385	1.11742	1.10201	1.35755e-05
F1LP30	Methylcrotonoyl-CoA carboxylase subunit alpha, mitochondrial OS=Rattus norvegicus GN=Mccc1 PE=1 SV=1	11	11	1.02609	1.02167	1.02209	1.01768	1.02188	1.44439e-05
D3ZZ99	Alpha-adducin OS=Rattus norvegicus GN=Add1 PE=1 SV=3	12	3	0.921866	0.938728	0.909669	0.926308	0.924143	1.50129e-05
B2GV38	Ubiquitin-like protein 4A OS=Rattus norvegicus GN=Ubl4a PE=2 SV=1	3	3	0.865905	0.847619	0.896362	0.877433	0.87183	1.57651e-05
A0A0G2K613	Uncharacterized protein OS=Rattus norvegicus PE=4 SV=1	3	3	1.15729	1.13648	1.12673	1.10647	1.13174	1.6221e-05
Q63486	Ras-related GTP-binding protein A OS=Rattus norvegicus GN=Rraga PE=1 SV=1	1	1	0.892222	0.85699	0.894444	0.859125	0.875695	1.85976e-05
A0A0G2K532	Leucine-rich repeat and fibronectin type-III domain-containing protein 5 OS=Rattus norvegicus GN=Lrfn5 PE=4 SV=1	5	5	0.969813	0.959821	0.966343	0.956387	0.963091	1.9219e-05
Q5BK56	Glutathione S-transferase OS=Rattus norvegicus GN=Gstm4 PE=1 SV=1	3	2	1.12594	1.14688	1.09738	1.11779	1.12199	2.11764e-05
D3ZLN7	COMM domain containing 2 (Predicted), isoform CRA_c OS=Rattus norvegicus GN=Commd2 PE=1 SV=1	2	2	1.11017	1.14711	1.12542	1.16287	1.13639	2.32285e-05
A0A0G2K214	Zinc finger CCCH-type-containing 7B OS=Rattus norvegicus GN=Zc3h7b PE=1 SV=1	2	2	1.03797	1.05128	1.04219	1.05556	1.04675	2.50435e-05
F1M4B6	Similar to RIKEN cDNA 9330182L06 OS=Rattus norvegicus GN=RGD1563349 PE=4 SV=3	3	3	1.10466	1.08142	1.12614	1.10245	1.10367	2.81434e-05
D4AE96	Importin 7 OS=Rattus norvegicus GN=Ipo7 PE=1 SV=1	7	6	0.911085	0.933739	0.915215	0.937971	0.924503	2.83283e-05
B2RYV2	Nudt16 protein OS=Rattus norvegicus GN=Nudt16 PE=2 SV=1	1	1	1.07665	1.10462	1.07736	1.10534	1.09099	2.92712e-05
F1MAB7	Diacylglycerol kinase OS=Rattus norvegicus GN=Dgki PE=1 SV=1	2	2	0.867052	0.824176	0.881503	0.837912	0.852661	2.98784e-05
P08050	Gap junction alpha-1 protein OS=Rattus norvegicus GN=Gja1 PE=1 SV=2	4	4	0.94029	0.93724	0.918146	0.915168	0.927711	2.98891e-05
A0A0G2K946	SPARC/osteonectin, cwcv and kazal-like domains proteoglycan 2 OS=Rattus norvegicus GN=Spock2 PE=1 SV=1	5	5	1.12054	1.13864	1.16368	1.18247	1.15133	3.18661e-05
A0A0H2UHQ0	4F2 cell-surface antigen heavy chain OS=Rattus norvegicus GN=Slc3a2 PE=1 SV=1	13	13	0.910854	0.89915	0.877289	0.866016	0.888327	3.41394e-05
Q794E4	Heterogeneous nuclear ribonucleoprotein F OS=Rattus norvegicus GN=Hnrnpf PE=1 SV=3	4	3	0.831187	0.875484	0.839926	0.88469	0.857822	3.64598e-05
Q62609	Noelin OS=Rattus norvegicus GN=Olfm1 PE=1 SV=1	1	1	1.10304	1.13221	1.13447	1.16446	1.13354	4.05461e-05
Q0D2L2	Mitochondrial ribosomal protein S22 OS=Rattus norvegicus GN=Mrps22 PE=1 SV=1	1	1	0.816557	0.868869	0.805268	0.856857	0.836888	4.12243e-05
D3Z941	Methionyl-tRNA synthetase OS=Rattus norvegicus GN=Mars PE=1 SV=1	9	9	1.04427	1.06072	1.04016	1.05655	1.05042	4.85993e-05
A0A0H2UI35	Homer protein homolog 1 OS=Rattus norvegicus GN=Homer1 PE=1 SV=1	6	6	1.05541	1.07778	1.0546	1.07695	1.06619	5.03749e-05
Q7TPI9	Ac2-248 OS=Rattus norvegicus GN=Serpinc1 PE=2 SV=1	1	1	0.867925	0.859813	0.811321	0.803738	0.835699	5.77358e-05
A0A0G2JTT6	HECT and RLD domain-containing E3 ubiquitin protein ligase family member 1 OS=Rattus norvegicus GN=Herc1 PE=1 SV=1	2	2	1.15742	1.11938	1.19678	1.15744	1.15776	5.8453e-05
B2RYK4	Similar to RIKEN cDNA 1200007B05 OS=Rattus norvegicus GN=Slc25a46 PE=1 SV=1	3	3	0.965205	0.951303	0.967989	0.954047	0.959636	6.30881e-05
Q4KLL7	Vacuolar protein sorting 4 homolog B OS=Rattus norvegicus GN=Vps4b PE=1 SV=1	4	4	0.910657	0.884956	0.930593	0.904329	0.907634	6.42055e-05
D4A4U1	Endothelin-converting enzyme 2 OS=Rattus norvegicus GN=Ece2 PE=4 SV=2	5	5	1.05711	1.05992	1.08199	1.08487	1.07097	6.48481e-05
Q7TSU1	Brefeldin A-inhibited guanine nucleotide-exchange protein 2 OS=Rattus norvegicus GN=Arfgef2 PE=1 SV=1	7	2	0.915638	0.89	0.934156	0.908	0.911949	7.19648e-05
A0A0G2JXS8	Translocon-associated protein subunit alpha OS=Rattus norvegicus GN=Ssr1 PE=1 SV=1	3	3	1.05923	1.08266	1.07592	1.09972	1.07938	7.86921e-05
P01015	Angiotensinogen OS=Rattus norvegicus GN=Agt PE=1 SV=1	4	4	0.918549	0.921962	0.942984	0.946488	0.932496	7.95087e-05
P52631	Signal transducer and activator of transcription 3 OS=Rattus norvegicus GN=Stat3 PE=1 SV=1	5	5	0.910755	0.923434	0.87643	0.888631	0.899813	8.0009e-05
O54821	Chloride channel protein OS=Rattus norvegicus GN=ClC-2 PE=3 SV=1	1	1	1.11103	1.08558	1.09034	1.06536	1.08808	8.24855e-05
D4A8N1	Dolichyl-phosphate mannosyltransferase subunit 1, catalytic OS=Rattus norvegicus GN=Dpm1 PE=1 SV=1	3	3	1.10632	1.10989	1.07287	1.07632	1.09135	8.27218e-05
A9CMA6	Transmembrane protein 163 OS=Rattus norvegicus GN=Tmem163 PE=1 SV=1	1	1	1.16927	1.11628	1.19051	1.13655	1.15315	9.02301e-05
D3ZLE2	Transmembrane and coiled-coil domain family 3 OS=Rattus norvegicus GN=Tmcc3 PE=1 SV=1	2	2	1.05189	1.06635	1.07387	1.08863	1.07018	9.47022e-05
P17764	Acetyl-CoA acetyltransferase, mitochondrial OS=Rattus norvegicus GN=Acat1 PE=1 SV=1	8	8	0.914649	0.896054	0.874819	0.857034	0.885639	9.7475e-05
D3Z981	Plexin A1 OS=Rattus norvegicus GN=Plxna1 PE=1 SV=3	15	15	1.00981	1.01217	1.01423	1.0166	1.01321	9.75221e-05
Q5M963	Cytidine monophosphate N-acetylneuraminic acid synthetase OS=Rattus norvegicus GN=Cmas PE=1 SV=1	5	5	1.0777	1.09761	1.11171	1.13224	1.10481	9.80239e-05
A0A0G2JZZ3	Cap-binding complex-dependent translation initiation factor OS=Rattus norvegicus GN=Ctif PE=1 SV=1	4	4	0.822924	0.85758	0.863336	0.899694	0.860884	0.000115598
Q66HF1	NADH-ubiquinone oxidoreductase 75 kDa subunit, mitochondrial OS=Rattus norvegicus GN=Ndufs1 PE=1 SV=1	26	26	0.957387	0.945176	0.968991	0.956632	0.957047	0.000117087
P19234	NADH dehydrogenase [ubiquinone] flavoprotein 2, mitochondrial OS=Rattus norvegicus GN=Ndufv2 PE=1 SV=2	5	5	0.930339	0.915632	0.952303	0.937248	0.93388	0.000129036
D3ZZH6	Mitogen-activated protein kinase kinase kinase 5 OS=Rattus norvegicus GN=Map3k5 PE=1 SV=3	2	2	0.880912	0.819324	0.856419	0.796544	0.8383	0.000136413
A0A0G2QC33	Cysteine protease OS=Rattus norvegicus GN=Atg4b PE=1 SV=1	2	2	0.923606	0.949081	0.909842	0.934936	0.929366	0.000147801
G3V7T3	Pantothenate kinase 4 OS=Rattus norvegicus GN=Pank4 PE=1 SV=1	7	7	0.928163	0.90552	0.893198	0.871408	0.899572	0.000147936
D3ZLX3	MOB kinase activator 2 OS=Rattus norvegicus GN=Mob2 PE=1 SV=2	3	3	1.08276	1.11455	1.06426	1.09551	1.08927	0.000152069
A0A0G2K3Q6	Fructose-bisphosphate aldolase OS=Rattus norvegicus GN=Aldoc PE=1 SV=1	20	20	1.07043	1.10818	1.08056	1.11867	1.09446	0.000163066
B5DES0	RCG54604 OS=Rattus norvegicus GN=Snrpd2 PE=1 SV=1	2	2	0.896347	0.861793	0.844372	0.811822	0.853583	0.000164635
D4ADS9	EFR3 homolog A OS=Rattus norvegicus GN=Efr3a PE=1 SV=1	1	1	0.898403	0.928036	0.912917	0.943028	0.920596	0.000170784
Q9JL55	Glycerophosphodiester phosphodiesterase 1 OS=Rattus norvegicus GN=Gde1 PE=1 SV=2	2	2	0.929435	0.954451	0.923387	0.94824	0.938879	0.000171932
Q6P775	FGF1 intracellular-binding protein OS=Rattus norvegicus GN=Fibp PE=2 SV=1	1	1	1.11836	1.08358	1.1003	1.06608	1.09208	0.000175081
Q5U2N0	CTP synthase 2 OS=Rattus norvegicus GN=Ctps2 PE=1 SV=1	3	3	0.981589	0.972169	0.975775	0.966411	0.973986	0.000181166
F1MAG0	Deafness, autosomal dominant 5 (human) OS=Rattus norvegicus GN=Dfna5 PE=4 SV=3	4	4	1.06469	1.08581	1.09679	1.11855	1.09146	0.000183407
P19491-3	Isoform 3 of Glutamate receptor 2 OS=Rattus norvegicus GN=Gria2	11	1	1.03943	1.02698	1.03495	1.02255	1.03098	0.000185865
D4A6C5	Rho GTPase-activating protein 1 OS=Rattus norvegicus GN=Arhgap1 PE=1 SV=1	5	5	0.928869	0.951393	0.909353	0.931404	0.930254	0.000188271
A0A0G2K8V5	C-reactive protein OS=Rattus norvegicus GN=Crp PE=1 SV=1	1	1	0.922811	0.912994	0.950461	0.94035	0.931654	0.000190734
Q9EPB1	Dipeptidyl peptidase 2 OS=Rattus norvegicus GN=Dpp7 PE=1 SV=1	4	4	1.09074	1.06258	1.07889	1.05103	1.07081	0.000192406
Q5RK19	Vacuolar-sorting protein SNF8 OS=Rattus norvegicus GN=Snf8 PE=1 SV=1	2	2	1.09696	1.0684	1.08124	1.05309	1.07492	0.000199352
M0RD87	Dual specificity phosphatase-like 15 (Predicted), isoform CRA_b OS=Rattus norvegicus GN=Dusp15 PE=3 SV=1	3	3	1.13094	1.16476	1.08817	1.12072	1.12615	0.000203827
D3ZL21	Similar to TP53-regulating kinase (p53-related protein kinase) (Nori-2) OS=Rattus norvegicus GN=LOC685619 PE=4 SV=3	2	2	0.916009	0.876554	0.92993	0.889876	0.903092	0.000205153
G3V7Z8	Poly(A) binding protein, nuclear 1, isoform CRA_a OS=Rattus norvegicus GN=Pabpn1 PE=1 SV=1	1	1	1.13069	1.09721	1.1019	1.06927	1.09977	0.000212857
B5DF41	Syntaphilin OS=Rattus norvegicus GN=Snph PE=1 SV=1	6	6	0.954816	0.936737	0.931818	0.914174	0.934386	0.000225704
B0BN46	Glyoxylate and hydroxypyruvate reductase OS=Rattus norvegicus GN=Grhpr PE=1 SV=1	6	6	0.912715	0.895679	0.943981	0.926362	0.919684	0.00022776
D3ZJD3	Similar to ribosomal protein L28 OS=Rattus norvegicus GN=RGD1565183 PE=4 SV=1	3	3	1.09261	1.14239	1.08346	1.13283	1.11282	0.000243137
O54861	Sortilin OS=Rattus norvegicus GN=Sort1 PE=1 SV=3	4	4	1.08476	1.12207	1.06513	1.10177	1.09343	0.000251163
Q9JHW5	Vesicle-associated membrane protein 7 OS=Rattus norvegicus GN=Vamp7 PE=1 SV=1	3	3	1.08718	1.05475	1.0985	1.06574	1.07654	0.000252143
P54777	Peroxisome assembly factor 2 OS=Rattus norvegicus GN=Pex6 PE=1 SV=1	1	1	0.905692	0.908781	0.939677	0.942882	0.924258	0.000256
D3ZH41	Cytoskeleton-associated protein 4 OS=Rattus norvegicus GN=Ckap4 PE=1 SV=2	3	3	1.05161	1.07543	1.04042	1.06399	1.05786	0.000263747
B3VPA7	Cysteine-sulfinate decarboxylase OS=Rattus norvegicus GN=Csad PE=2 SV=1	6	6	0.923413	0.933287	0.948252	0.958391	0.940836	0.000266603
A0A0G2JTN4	Phosphoribosylformylglycinamidine synthase-like OS=Rattus norvegicus GN=Pfas PE=1 SV=1	10	10	0.935573	0.937293	0.959068	0.960831	0.948191	0.000268039
G3V6T7	Protein disulfide-isomerase A4 OS=Rattus norvegicus GN=Pdia4 PE=1 SV=1	9	9	1.06372	1.08642	1.09886	1.12231	1.09283	0.000271708
P0C5Y8	Alsin OS=Rattus norvegicus GN=Als2 PE=1 SV=1	1	1	0.954331	0.945398	0.925984	0.917317	0.935757	0.000284288
P62168	Neuronal calcium sensor 1 OS=Rattus norvegicus GN=Ncs1 PE=1 SV=2	1	1	0.853516	0.889805	0.78943	0.822993	0.838936	0.000286408
D3ZPR0	Chromosome segregation 1-like OS=Rattus norvegicus GN=Cse1l PE=1 SV=1	6	6	1.03789	1.03651	1.02393	1.02257	1.03022	0.000297077
P69897	Tubulin beta-5 chain OS=Rattus norvegicus GN=Tubb5 PE=1 SV=1	20	2	0.913241	0.86866	0.92819	0.882879	0.898243	0.000299307
P62282	40S ribosomal protein S11 OS=Rattus norvegicus GN=Rps11 PE=1 SV=3	6	6	0.916057	0.917489	0.947451	0.948931	0.932482	0.000304438
F1LP77	LETM1 domain-containing protein LETM2, mitochondrial OS=Rattus norvegicus GN=Letm2 PE=4 SV=3	1	1	0.986175	0.983908	0.991551	0.989272	0.987727	0.000339294
P62870	Elongin-B OS=Rattus norvegicus GN=Elob PE=1 SV=1	5	5	0.957431	0.930976	0.942297	0.916261	0.936741	0.000347783
P56522	NADPH:adrenodoxin oxidoreductase, mitochondrial OS=Rattus norvegicus GN=Fdxr PE=1 SV=1	6	6	0.838192	0.831023	0.901844	0.894132	0.866298	0.000347829
D3ZXX4	Janus kinase and microtubule-interacting protein 3 OS=Rattus norvegicus GN=Jakmip3 PE=1 SV=1	6	5	1.14981	1.09242	1.14786	1.09057	1.12016	0.000348228
Q4QQS7	Uridine monophosphate synthetase OS=Rattus norvegicus GN=Umps PE=1 SV=1	3	3	1.11946	1.09536	1.08325	1.05993	1.0895	0.000358453
D3ZTF0	Similar to Gene model 996 OS=Rattus norvegicus GN=Ajm1 PE=1 SV=3	5	5	0.926568	0.878202	0.90668	0.859352	0.892701	0.000363193
D3ZSP7	Tetratricopeptide repeat domain 3 OS=Rattus norvegicus GN=Ttc3 PE=4 SV=3	2	2	1.18632	1.11283	1.19575	1.12168	1.15415	0.000368196
G3V6S3	Calumenin OS=Rattus norvegicus GN=Calu PE=1 SV=1	4	4	1.11718	1.17835	1.17402	1.23831	1.17697	0.000377057
P63182	Cerebellin-1 OS=Rattus norvegicus GN=Cbln1 PE=1 SV=2	3	3	1.17872	1.11006	1.21692	1.14604	1.16293	0.000379429
A0A0G2JVR0	Receptor-type tyrosine-protein phosphatase OS=Rattus norvegicus GN=Ptpra PE=1 SV=1	4	4	0.962465	0.958705	0.937535	0.933873	0.948145	0.000380095
D3ZEI6	Nuclear receptor coactivator 5 OS=Rattus norvegicus GN=Ncoa5 PE=1 SV=1	1	1	1.16027	1.12473	1.11287	1.07877	1.11916	0.000395751
B0BN63	Activator of Hsp90 ATPase activity 1 OS=Rattus norvegicus GN=Ahsa1 PE=1 SV=1	4	4	1.09739	1.06718	1.13717	1.10587	1.1019	0.000398094
G3V7V3	Solute carrier family 27 (Fatty acid transporter), member 4 OS=Rattus norvegicus GN=Slc27a4 PE=1 SV=1	4	4	1.04922	1.02985	1.05922	1.03967	1.04449	0.000405301
Q32PX9	AFG1-like ATPase OS=Rattus norvegicus GN=Afg1l PE=2 SV=1	1	1	0.877159	0.915832	0.827255	0.863727	0.870993	0.000406371
Q62688	Inactive phospholipase C-like protein 1 OS=Rattus norvegicus GN=Plcl1 PE=1 SV=1	10	10	1.03853	1.03248	1.02555	1.01957	1.02903	0.000409011
A0A0G2JUB0	Protein FAM3C OS=Rattus norvegicus GN=Fam3c PE=1 SV=1	1	1	1.10873	1.06497	1.11558	1.07155	1.09021	0.000411809
D4A5I9	Myosin VI OS=Rattus norvegicus GN=Myo6 PE=1 SV=3	16	16	1.0883	1.05412	1.08486	1.0508	1.06952	0.000415859
D3ZF52	Ribosomal protein L15 OS=Rattus norvegicus GN=RGD1565767 PE=3 SV=1	1	1	0.976905	0.964652	0.964203	0.952109	0.964468	0.000417295
F1LMS1	Voltage-dependent R-type calcium channel subunit alpha OS=Rattus norvegicus GN=Cacna1e PE=1 SV=3	5	4	0.848406	0.880486	0.892648	0.926401	0.886985	0.00041922
D3ZLY9	Histone H2B OS=Rattus norvegicus GN=Hist1h2bh PE=3 SV=2	5	1	1.10667	1.16667	1.15714	1.21988	1.16259	0.000420275
B0VXR4	JIP3 protein OS=Rattus norvegicus GN=Mapk8ip3 PE=2 SV=1	8	6	0.947548	0.968866	0.93949	0.960627	0.954133	0.000427536
Q8VHT6	Arsenite methyltransferase OS=Rattus norvegicus GN=As3mt PE=1 SV=1	1	1	0.940945	0.901887	0.940945	0.901887	0.921416	0.000433561
P12839	Neurofilament medium polypeptide OS=Rattus norvegicus GN=Nefm PE=1 SV=4	19	17	1.17602	1.12071	1.2507	1.19187	1.18482	0.000453158
Q5QD51	A-kinase anchor protein 12 OS=Rattus norvegicus GN=Akap12 PE=1 SV=1	14	14	1.05861	1.08713	1.09285	1.12229	1.09022	0.000453174
Q6DKG0	N-alpha-acetyltransferase 35, NatC auxiliary subunit OS=Rattus norvegicus GN=Naa35 PE=1 SV=1	4	4	1.03825	1.06255	1.03493	1.05915	1.04872	0.000461172
D3ZZC5	TNFRSF1A-associated via death domain OS=Rattus norvegicus GN=Tradd PE=1 SV=1	1	1	1.09325	1.10032	1.15756	1.16505	1.12904	0.000463247
Q6IMA8	ADP-ribosylation factor-like 10 OS=Rattus norvegicus GN=Arl10 PE=2 SV=1	3	3	1.14286	1.08718	1.13477	1.07949	1.11107	0.000470176
Q5XIG8	Serine-threonine kinase receptor-associated protein OS=Rattus norvegicus GN=Strap PE=1 SV=1	6	6	1.02913	1.01707	1.03286	1.02076	1.02496	0.000479371
P48303	Sphingosine 1-phosphate receptor 1 OS=Rattus norvegicus GN=S1pr1 PE=1 SV=1	1	1	0.894608	0.935897	0.89951	0.941026	0.91776	0.000483408
D3ZG54	WW domain-containing oxidoreductase OS=Rattus norvegicus GN=Wwox PE=1 SV=3	1	1	1.07556	1.12349	1.06756	1.11513	1.09543	0.000486447
Q5I0K3	Citramalyl-CoA lyase, mitochondrial OS=Rattus norvegicus GN=Clybl PE=2 SV=2	1	1	1.09701	1.14844	1.15112	1.20508	1.15041	0.000489218
P21708-2	Isoform 2 of Mitogen-activated protein kinase 3 OS=Rattus norvegicus GN=Mapk3	11	7	1.0746	1.05	1.1055	1.08019	1.07757	0.000490401
Q566C7	Diphosphoinositol polyphosphate phosphohydrolase 1 OS=Rattus norvegicus GN=Nudt3 PE=1 SV=1	4	3	0.916156	0.862123	0.923398	0.868938	0.892654	0.000496142
D4A0T8	Dehydrogenase/reductase 7 OS=Rattus norvegicus GN=Dhrs7 PE=1 SV=3	3	3	1.08557	1.09886	1.05013	1.06299	1.07439	0.000501236
D4AE00	AP-3 complex subunit beta OS=Rattus norvegicus GN=Ap3b2 PE=1 SV=1	14	13	0.944905	0.921213	0.907388	0.884637	0.914536	0.000506994
D3ZG05	40S ribosomal protein S12 OS=Rattus norvegicus GN=RGD1561453 PE=3 SV=2	1	1	0.9399	0.922951	0.896494	0.880328	0.909918	0.000507305
A1L1I6	Reticulon OS=Rattus norvegicus GN=Rtn3 PE=2 SV=1	3	1	0.825605	0.823944	0.897177	0.895372	0.860525	0.000513284
Q6DGG1	Protein ABHD14B OS=Rattus norvegicus GN=Abhd14b PE=2 SV=1	2	2	1.09742	1.15412	1.07827	1.13398	1.11594	0.000517182
Q5U2S7	Proteasome (Prosome, macropain) 26S subunit, non-ATPase, 3 OS=Rattus norvegicus GN=Psmd3 PE=1 SV=1	8	8	1.05319	1.03737	1.07836	1.06215	1.05777	0.000517348
Q68FY0	Cytochrome b-c1 complex subunit 1, mitochondrial OS=Rattus norvegicus GN=Uqcrc1 PE=1 SV=1	8	8	0.974638	0.956606	0.973399	0.955391	0.965008	0.000531832
A0A0G2JYF0	Anion exchange protein OS=Rattus norvegicus GN=Slc4a10 PE=1 SV=1	8	8	0.934734	0.900126	0.951425	0.9162	0.925621	0.000545149
D4A5A6	DNA-directed RNA polymerase subunit OS=Rattus norvegicus GN=Polr2a PE=1 SV=1	2	2	0.917241	0.95	0.892414	0.924286	0.920985	0.000548846
O88267	Acyl-coenzyme A thioesterase 1 OS=Rattus norvegicus GN=Acot1 PE=1 SV=1	6	3	1.07627	1.07871	1.13051	1.13307	1.10464	0.000550261
Q8CGU4	Arf-GAP with GTPase, ANK repeat and PH domain-containing protein 2 OS=Rattus norvegicus GN=Agap2 PE=1 SV=1	7	7	0.989241	0.990721	0.982367	0.983837	0.986542	0.000569256
Q6AYG3	Exopolyphosphatase PRUNE1 OS=Rattus norvegicus GN=Prune1 PE=1 SV=1	6	6	0.91449	0.950762	0.898327	0.933959	0.924384	0.000571035
A0A0G2JT62	Receptor-type tyrosine-protein phosphatase F OS=Rattus norvegicus GN=Ptprf PE=1 SV=1	8	6	1.05997	1.08218	1.03782	1.05957	1.05988	0.000576034
B2GV15	Dihydrolipoamide acetyltransferase component of pyruvate dehydrogenase complex OS=Rattus norvegicus GN=Dbt PE=1 SV=1	4	4	1.07006	1.10891	1.05287	1.09109	1.08073	0.000578313
G3V824	Insulin-like growth factor 2 receptor OS=Rattus norvegicus GN=Igf2r PE=1 SV=1	2	2	0.85567	0.819079	0.915808	0.876645	0.8668	0.00058558
D3ZZR5	Small nuclear ribonucleoprotein polypeptide A' OS=Rattus norvegicus GN=Snrpa1 PE=1 SV=1	3	3	0.826437	0.798298	0.901533	0.870836	0.849276	0.000596164
A0A0G2JYH1	Phosphatidylinositol 4-kinase beta OS=Rattus norvegicus GN=Pi4kb PE=1 SV=1	1	1	1.11192	1.0933	1.18248	1.16268	1.1376	0.000596578
G3V641	NAD-dependent protein lipoamidase sirtuin-4, mitochondrial OS=Rattus norvegicus GN=Sirt4 PE=3 SV=1	1	1	0.963636	0.970423	0.941259	0.947887	0.955801	0.000614444
P35053	Glypican-1 OS=Rattus norvegicus GN=Gpc1 PE=1 SV=1	5	5	1.02867	1.04836	1.04238	1.06232	1.04543	0.000624935
P10111	Peptidyl-prolyl cis-trans isomerase A OS=Rattus norvegicus GN=Ppia PE=1 SV=2	5	5	0.82993	0.900057	0.834747	0.905281	0.867504	0.000626335
Q5PPJ9	Endophilin-B2 OS=Rattus norvegicus GN=Sh3glb2 PE=1 SV=2	6	1	1.24564	1.18367	1.17047	1.11224	1.17801	0.000628943
D4A4T6	RAD50 interactor 1 OS=Rattus norvegicus GN=Rint1 PE=1 SV=3	1	1	1.13701	1.07845	1.14286	1.08399	1.11058	0.000634566
D3ZJG3	Prolyl 4-hydroxylase, transmembrane OS=Rattus norvegicus GN=P4htm PE=4 SV=1	3	3	1.20762	1.2108	1.11958	1.12253	1.16513	0.000639135
P21707	Synaptotagmin-1 OS=Rattus norvegicus GN=Syt1 PE=1 SV=3	8	4	0.928937	0.932702	0.878738	0.882299	0.905669	0.000642123
A0A0G2K1L0	Tenascin C OS=Rattus norvegicus GN=Tnc PE=1 SV=1	7	7	1.10699	1.18818	1.12641	1.20902	1.15765	0.000644154
O35977	GDNF family receptor alpha 2 OS=Rattus norvegicus GN=Gfra2 PE=2 SV=1	1	1	0.888626	0.926498	0.83827	0.873996	0.881847	0.000646325
D4AC12	Ankyrin repeat and SAM domain containing 1 (Predicted) OS=Rattus norvegicus GN=Anks1a PE=1 SV=1	1	1	0.916938	0.892235	0.95114	0.925515	0.921457	0.000650436
Q3ZAV2	Nuclease-sensitive element-binding protein 1 OS=Rattus norvegicus GN=Ybx1 PE=1 SV=1	2	2	1.18988	1.21482	1.10777	1.13099	1.16087	0.000657919
A0A0G2JYJ1	Growth factor receptor-bound protein 10 OS=Rattus norvegicus GN=Grb10 PE=4 SV=1	4	4	0.928053	0.881505	0.939934	0.89279	0.91057	0.000674612
A0A0G2K6D5	Pitrilysin metallopeptidase 1 OS=Rattus norvegicus GN=Pitrm1 PE=1 SV=1	3	3	0.935572	0.909974	0.885662	0.86143	0.898159	0.000689254
D4A899	Vacuolar protein sorting 13 homolog A OS=Rattus norvegicus GN=Vps13a PE=1 SV=2	1	1	0.909348	0.930435	0.855524	0.875362	0.892667	0.000690352
D4ACM1	Elongator complex protein 3 OS=Rattus norvegicus GN=Elp3 PE=1 SV=2	4	4	0.969944	0.95786	0.946939	0.935141	0.952471	0.000695293
Q9JKB7	Guanine deaminase OS=Rattus norvegicus GN=Gda PE=1 SV=1	14	14	0.932172	0.881589	0.897251	0.848563	0.889894	0.000720625
P36506	Dual specificity mitogen-activated protein kinase kinase 2 OS=Rattus norvegicus GN=Map2k2 PE=1 SV=1	9	5	0.963433	0.97692	0.969216	0.982785	0.973089	0.000727239
F1LS53	G protein-activated inward rectifier potassium channel 2 OS=Rattus norvegicus GN=Kcnj6 PE=3 SV=1	1	1	1.08648	1.04818	1.09744	1.05875	1.07271	0.000744644
G3V6N0	Adenylate cyclase 8, isoform CRA_a OS=Rattus norvegicus GN=Adcy8 PE=1 SV=1	2	2	1.11658	1.06583	1.14286	1.09091	1.10405	0.00075985
B4F773	Protein tweety homolog OS=Rattus norvegicus GN=Ttyh1 PE=1 SV=1	3	3	0.966502	0.981469	0.961157	0.976042	0.971293	0.000766652
Q6AY21	G3BP stress granule assembly factor 2 OS=Rattus norvegicus GN=G3bp2 PE=1 SV=1	5	5	0.95275	0.949246	0.973791	0.97021	0.961499	0.000769991
F1LMB9	Exocyst complex component 2 OS=Rattus norvegicus GN=Exoc2 PE=1 SV=1	7	7	1.03869	1.05076	1.06953	1.08196	1.06024	0.000772728
P46101	Dipeptidyl aminopeptidase-like protein 6 OS=Rattus norvegicus GN=Dpp6 PE=1 SV=1	11	11	1.07031	1.10986	1.11877	1.16011	1.11476	0.000791352
Q01066	Calcium/calmodulin-dependent 3',5'-cyclic nucleotide phosphodiesterase 1B OS=Rattus norvegicus GN=Pde1b PE=1 SV=1	10	10	1.04384	1.0767	1.06489	1.09841	1.07096	0.000793265
A0A0G2JZD6	Regulated endocrine-specific protein 18 OS=Rattus norvegicus GN=Resp18 PE=4 SV=1	1	1	1.17397	1.10593	1.14922	1.08261	1.12793	0.00081228
A0A0G2K2B5	Aspartate-beta-hydroxylase OS=Rattus norvegicus GN=Asph PE=1 SV=1	5	5	1.07151	1.11928	1.05767	1.10482	1.08832	0.000826998
P14173	Aromatic-L-amino-acid decarboxylase OS=Rattus norvegicus GN=Ddc PE=1 SV=1	5	5	0.876531	0.932851	0.856463	0.911493	0.894334	0.000838664
B5DFJ4	VPS18 CORVET/HOPS core subunit OS=Rattus norvegicus GN=Vps18 PE=1 SV=1	5	5	1.05532	1.10099	1.07001	1.11632	1.08566	0.000859469
Q62997	GDNF family receptor alpha-1 OS=Rattus norvegicus GN=Gfra1 PE=1 SV=1	1	1	1.08653	1.14698	1.07222	1.13187	1.1094	0.000861874
P97546	Neuroplastin OS=Rattus norvegicus GN=Nptn PE=1 SV=2	5	5	1.07621	1.12909	1.06314	1.11538	1.09595	0.000863109
D4A0A1	SOGA family member 3 OS=Rattus norvegicus GN=Soga3 PE=1 SV=1	9	8	1.05643	1.05153	1.09874	1.09365	1.07509	0.000870536
F1M9Q8	Alkylglycerone-phosphate synthase OS=Rattus norvegicus GN=Agps PE=1 SV=3	2	2	1.15335	1.08587	1.1937	1.12386	1.1392	0.000885125
D3ZEW7	Nitric oxide synthase, brain OS=Rattus norvegicus GN=Nos1 PE=1 SV=2	18	18	1.05103	1.02958	1.06898	1.04716	1.04919	0.000893816
Q4KLF8	Actin-related protein 2/3 complex subunit 5 OS=Rattus norvegicus GN=Arpc5 PE=1 SV=3	2	2	1.03709	1.02501	1.02792	1.01596	1.02649	0.00089589
A0A0G2JTA1	Serine/threonine-protein phosphatase 2A 56 kDa regulatory subunit OS=Rattus norvegicus GN=Ppp2r5e PE=1 SV=1	4	3	0.981075	0.973251	0.965332	0.957634	0.969323	0.00090444
P07314	Glutathione hydrolase 1 proenzyme OS=Rattus norvegicus GN=Ggt1 PE=1 SV=4	4	4	1.10774	1.0586	1.11862	1.069	1.08849	0.000908855
D3ZK73	Cullin 4B OS=Rattus norvegicus GN=Cul4b PE=1 SV=1	6	3	0.920138	0.875318	0.944975	0.898946	0.909844	0.000910878
Q99MZ8	LIM and SH3 domain protein 1 OS=Rattus norvegicus GN=Lasp1 PE=1 SV=1	2	2	1.08347	1.1404	1.13584	1.19552	1.13881	0.00091314
Q9JKC9	Synergin gamma OS=Rattus norvegicus GN=Synrg PE=1 SV=3	3	3	0.824072	0.776898	0.904039	0.852287	0.839324	0.000929668
Q5M7T1	Probable cytosolic iron-sulfur protein assembly protein CIAO1 OS=Rattus norvegicus GN=Ciao1 PE=2 SV=1	2	2	0.882427	0.905318	0.802149	0.822957	0.853213	0.000932831
F1LU71	Methylglutaconyl-CoA hydratase, mitochondrial OS=Rattus norvegicus GN=Auh PE=1 SV=2	12	12	0.963627	0.97767	0.969558	0.983687	0.973636	0.000991082
F1M8S4	Ubiquitin-specific peptidase 35 OS=Rattus norvegicus GN=Usp35 PE=1 SV=2	3	3	1.11175	1.05998	1.12417	1.07182	1.09193	0.00100097
D3ZT20	F-box protein 41 OS=Rattus norvegicus GN=Fbxo41 PE=1 SV=3	2	2	0.953863	0.92029	0.961373	0.927536	0.940766	0.00101039
Q2PQA9	Kinesin-1 heavy chain OS=Rattus norvegicus GN=Kif5b PE=1 SV=1	23	17	1.04017	1.07458	1.05556	1.09048	1.0652	0.00101765
D3ZDZ1	Amyloid beta (A4) protein-binding, family B, member 1 interacting protein OS=Rattus norvegicus GN=Apbb1ip PE=1 SV=2	1	1	1.16463	1.17538	1.08841	1.09846	1.13172	0.00104866
A0A0G2JVW3	Ankyrin repeat domain 17 OS=Rattus norvegicus GN=Ankrd17 PE=1 SV=1	3	3	0.934828	0.964867	0.917393	0.946872	0.94099	0.00105121
P47728	Calretinin OS=Rattus norvegicus GN=Calb2 PE=1 SV=1	10	9	1.06657	1.12457	1.07717	1.13575	1.10101	0.00105235
D3ZT36	ADAM metallopeptidase domain 23 OS=Rattus norvegicus GN=Adam23 PE=4 SV=1	3	3	1.10894	1.17855	1.18693	1.26143	1.18396	0.00105327
G3V8V1	Granulin, isoform CRA_c OS=Rattus norvegicus GN=Grn PE=4 SV=1	1	1	1.1378	1.2444	1.12104	1.22607	1.18233	0.00106397
Q63421	Calcium/calmodulin-dependent 3',5'-cyclic nucleotide phosphodiesterase 1C OS=Rattus norvegicus GN=Pde1c PE=1 SV=1	2	1	0.898551	0.916256	0.937198	0.955665	0.926917	0.00106712
D4A8T3	Coatomer protein complex, subunit zeta 1 OS=Rattus norvegicus GN=Copz1 PE=1 SV=1	3	3	0.937589	0.95465	0.897589	0.913923	0.925938	0.00107858
G3V7G8	Glycine--tRNA ligase OS=Rattus norvegicus GN=Gars PE=1 SV=1	9	9	1.03514	1.03688	1.06518	1.06696	1.05104	0.00108045
F1LM09	Ubiquitin carboxyl-terminal hydrolase 7 OS=Rattus norvegicus GN=Usp7 PE=1 SV=2	8	8	0.88922	0.866942	0.941711	0.918118	0.903998	0.00108474
Q63198	Contactin-1 OS=Rattus norvegicus GN=Cntn1 PE=1 SV=2	20	20	0.953488	0.922656	0.965351	0.934136	0.943908	0.00108938
A0A0G2JZT0	p2X purinoceptor 7 OS=Rattus norvegicus GN=P2rx7 PE=1 SV=1	5	5	1.06755	1.0662	1.12374	1.12232	1.09495	0.00109515
D4ABK1	Synaptogyrin 3 OS=Rattus norvegicus GN=Syngr3 PE=1 SV=1	2	2	0.927334	0.860868	0.906812	0.841818	0.884208	0.0011079
D4A435	Intercellular adhesion molecule 5 OS=Rattus norvegicus GN=Icam5 PE=1 SV=1	9	9	0.970909	0.956791	0.945255	0.93151	0.951116	0.00111758
F1LQC5	Receptor protein serine/threonine kinase OS=Rattus norvegicus GN=Bmpr2 PE=1 SV=2	3	3	1.12585	1.06667	1.13735	1.07756	1.10186	0.00112151
G3V7J1	Calsyntenin-3 OS=Rattus norvegicus GN=Clstn3 PE=4 SV=1	2	2	1.15	1.104	1.10556	1.06133	1.10522	0.0011389
A0A140TAA1	Immunoglobulin superfamily, member 8 OS=Rattus norvegicus GN=Igsf8 PE=1 SV=1	5	5	1.08265	1.0653	1.05186	1.03501	1.0587	0.00114152
A0A096MJP9	DNA damage-inducible 1 homolog 2 OS=Rattus norvegicus GN=Ddi2 PE=1 SV=1	5	5	0.827905	0.867805	0.886654	0.929384	0.877937	0.0011592
G3V615	Complement factor B OS=Rattus norvegicus GN=Cfb PE=1 SV=1	2	2	1.06362	1.03818	1.09378	1.06762	1.0658	0.00116987
F7EUU4	COP9 signalosome subunit 5 OS=Rattus norvegicus GN=Cops5 PE=1 SV=1	4	4	1.02917	1.03564	1.05568	1.06232	1.0457	0.00117324
F1M7Z1	Enhancer of mRNA-decapping 3 OS=Rattus norvegicus GN=Edc3 PE=1 SV=3	2	2	1.22837	1.26695	1.12042	1.1556	1.19284	0.00117926
Q03346	Mitochondrial-processing peptidase subunit beta OS=Rattus norvegicus GN=Pmpcb PE=1 SV=3	4	4	1.03909	1.0433	1.07415	1.0785	1.05876	0.00120245
Q5FVL8	ATP-binding cassette subfamily B member 10 OS=Rattus norvegicus GN=Abcb10 PE=1 SV=1	7	7	1.03107	1.01628	1.03778	1.0229	1.02701	0.001204
F1M8A5	Huntingtin-interacting protein K OS=Rattus norvegicus GN=Hypk PE=1 SV=1	2	2	1.0527	1.10105	1.07152	1.12073	1.0865	0.00124521
Q63768	Adapter molecule crk OS=Rattus norvegicus GN=Crk PE=1 SV=1	2	2	0.928944	0.888404	0.954368	0.912718	0.921108	0.00127273
F1M7K7	Multifunctional fusion protein OS=Rattus norvegicus GN=Cacng8 PE=1 SV=1	4	4	0.836135	0.850265	0.907826	0.923168	0.879349	0.00130176
P0DMW1	Heat shock 70 kDa protein 1B OS=Rattus norvegicus GN=Hspa1b PE=2 SV=1	9	2	1.15942	1.08294	1.19249	1.11383	1.13717	0.0013036
P38656	Lupus La protein homolog OS=Rattus norvegicus GN=Ssb PE=1 SV=1	9	9	1.07854	1.05039	1.12399	1.09465	1.08689	0.00131983
F1M8P2	Zyg-11 family member B, cell cycle regulator OS=Rattus norvegicus GN=Zyg11b PE=1 SV=2	3	3	0.936765	0.876204	0.906373	0.847776	0.891779	0.00132902
D3ZD73	DEAD-box helicase 6 OS=Rattus norvegicus GN=Ddx6 PE=1 SV=1	5	5	0.946978	0.896136	0.934517	0.884345	0.915494	0.00133631
A0A0G2K1Y8	Spectrin alpha chain, non-erythrocytic 1 OS=Rattus norvegicus GN=Sptan1 PE=1 SV=1	112	112	1.05627	1.10611	1.05482	1.10459	1.08044	0.00138985
E9PTK4	Threonine synthase-like 1 OS=Rattus norvegicus GN=Thnsl1 PE=1 SV=1	6	6	0.89355	0.827726	0.929869	0.861369	0.878129	0.00141409
Q5XIJ7	Calcium-binding protein 39-like OS=Rattus norvegicus GN=Cab39l PE=1 SV=1	2	2	0.920657	0.950565	0.875513	0.903955	0.912672	0.00142795
Q9WUD9-2	Isoform 2 of Proto-oncogene tyrosine-protein kinase Src OS=Rattus norvegicus GN=Src	6	3	0.857567	0.856296	0.925816	0.924444	0.891031	0.00146776
P48508	Glutamate--cysteine ligase regulatory subunit OS=Rattus norvegicus GN=Gclm PE=1 SV=1	4	4	1.08207	1.04264	1.10686	1.06653	1.07453	0.00147959
A0A0G2K999	Sidekick cell adhesion molecule 2 OS=Rattus norvegicus GN=Sdk2 PE=1 SV=1	5	5	1.04448	1.06726	1.02606	1.04844	1.04656	0.00149963
D3ZBL6	Nucleoporin 160 OS=Rattus norvegicus GN=Nup160 PE=1 SV=3	1	1	1.11266	1.0575	1.12031	1.06477	1.08881	0.00150242
M0RC57	Small ArfGAP 1 OS=Rattus norvegicus GN=Smap1 PE=1 SV=1	2	2	0.93773	0.890054	0.882156	0.837305	0.886811	0.00150986
P53987	Monocarboxylate transporter 1 OS=Rattus norvegicus GN=Slc16a1 PE=1 SV=1	3	3	0.945023	0.925019	0.889526	0.870696	0.907566	0.00151847
P62083	40S ribosomal protein S7 OS=Rattus norvegicus GN=Rps7 PE=1 SV=1	3	3	1.0375	1.05382	1.07404	1.09093	1.06407	0.00152236
A0A0H2UHI7	ATPase family AAA domain-containing protein 1 OS=Rattus norvegicus GN=Atad1 PE=1 SV=1	5	5	0.933167	0.910292	0.965425	0.941759	0.937661	0.00155362
P59924	THO complex subunit 1 OS=Rattus norvegicus GN=Thoc1 PE=2 SV=1	1	1	1.13533	1.12723	1.07186	1.06421	1.09966	0.00163826
D4A6U0	Non-lysosomal glucosylceramidase OS=Rattus norvegicus GN=Gba2 PE=1 SV=1	3	3	0.912304	0.86014	0.945899	0.891814	0.902539	0.00164143
D4A1H2	Phosphatidylinositol-specific phospholipase C, X domain-containing 3 OS=Rattus norvegicus GN=Plcxd3 PE=4 SV=1	2	2	1.12463	1.13814	1.06231	1.07508	1.10004	0.00164755
O08651	D-3-phosphoglycerate dehydrogenase OS=Rattus norvegicus GN=Phgdh PE=1 SV=3	15	15	1.1456	1.07256	1.17028	1.09567	1.12103	0.00165929
G3V733	Synapsin II, isoform CRA_a OS=Rattus norvegicus GN=Syn2 PE=1 SV=3	10	8	0.95845	0.917631	0.954749	0.914087	0.936229	0.00166223
F1LN59	Eukaryotic translation initiation factor 4, gamma 2 OS=Rattus norvegicus GN=Eif4g2 PE=1 SV=2	10	10	1.05063	1.10177	1.06367	1.11545	1.08288	0.00166279
Q6AYS8	Estradiol 17-beta-dehydrogenase 11 OS=Rattus norvegicus GN=Hsd17b11 PE=2 SV=1	2	2	1.08944	1.17937	1.12023	1.2127	1.15044	0.00167883
Q5M819	Phosphoserine phosphatase OS=Rattus norvegicus GN=Psph PE=2 SV=1	2	2	0.892241	0.943769	0.84842	0.897416	0.895462	0.0017244
M0R5Y9	Zinc finger and BTB domain-containing 8 opposite strand OS=Rattus norvegicus GN=Zbtb8os PE=1 SV=1	2	2	1.1492	1.0876	1.11961	1.0596	1.104	0.0017368
P97846	Contactin-associated protein 1 OS=Rattus norvegicus GN=Cntnap1 PE=1 SV=1	13	13	0.972131	0.971057	0.944967	0.943922	0.958019	0.00174062
F1LN92	AFG3-like matrix AAA peptidase subunit 2 OS=Rattus norvegicus GN=Afg3l2 PE=1 SV=1	15	14	1.0369	1.05251	1.01958	1.03492	1.03598	0.0017578
P63138	Gamma-aminobutyric acid receptor subunit beta-2 OS=Rattus norvegicus GN=Gabrb2 PE=1 SV=1	2	1	1.15763	1.08758	1.13559	1.06688	1.11192	0.00176084
G3V9F4	Phosphatase and actin regulator OS=Rattus norvegicus GN=Phactr2 PE=1 SV=3	2	2	1.0658	1.133	1.07785	1.14581	1.10562	0.0017879
Q8R4Z9	Mitofusin-1 OS=Rattus norvegicus GN=Mfn1 PE=1 SV=1	3	2	0.919192	0.8736	0.952862	0.9056	0.912813	0.00181123
D3ZQE7	Janus kinase and microtubule-interacting protein 2 OS=Rattus norvegicus GN=Jakmip2 PE=1 SV=3	6	5	1.05882	1.12033	1.08186	1.14471	1.10143	0.00186525
Q05096	Unconventional myosin-Ib OS=Rattus norvegicus GN=Myo1b PE=1 SV=1	3	3	0.855799	0.784483	0.92163	0.844828	0.851685	0.00186715
Q7TPI7	Ac2-269 OS=Rattus norvegicus GN=LOC100911453 PE=1 SV=1	3	3	0.874639	0.892962	0.929144	0.948609	0.911339	0.00187501
F1M853	Ribosome-binding protein 1 OS=Rattus norvegicus GN=Rrbp1 PE=1 SV=3	24	24	1.09873	1.17776	1.07338	1.15059	1.12512	0.00190399
A0A0G2K548	A-kinase-anchoring protein 9 OS=Rattus norvegicus GN=Akap9 PE=1 SV=1	9	9	0.930257	0.940695	0.960726	0.971505	0.950796	0.00190722
G3V8K2	Guanine nucleotide-binding protein subunit gamma OS=Rattus norvegicus GN=Gng3 PE=1 SV=1	2	2	1.05155	1.08929	1.0352	1.07235	1.0621	0.00191988
F1LMT5	PEX5-related protein OS=Rattus norvegicus GN=Pex5l PE=1 SV=2	7	7	0.868668	0.919694	0.898419	0.951192	0.909493	0.00201048
P62824	Ras-related protein Rab-3C OS=Rattus norvegicus GN=Rab3c PE=1 SV=1	6	3	0.975674	0.949153	0.96896	0.942622	0.959102	0.00201547
A1A5P9	Melanoma-associated antigen E1 OS=Rattus norvegicus GN=Magee1 PE=2 SV=1	1	1	0.825843	0.834279	0.910112	0.91941	0.872411	0.00203495
B4F766	Dymeclin OS=Rattus norvegicus GN=Dym PE=2 SV=1	1	1	0.968726	0.935094	0.948397	0.915472	0.941922	0.00204785
B5DEM5	60S ribosomal protein L14 OS=Rattus norvegicus GN=Rpl14 PE=1 SV=1	4	4	0.971791	0.95105	0.942278	0.922167	0.946821	0.00207535
B1WC49	Api5 protein OS=Rattus norvegicus GN=Api5 PE=1 SV=1	5	5	1.11965	1.10829	1.23418	1.22166	1.17095	0.00207729
A0A0G2K429	Adenylate cyclase 6, isoform CRA_a OS=Rattus norvegicus GN=Adcy6 PE=1 SV=1	5	3	1.09799	1.19185	1.08883	1.18191	1.14014	0.00208092
Q9Z1X1	Extended synaptotagmin-1 OS=Rattus norvegicus GN=Esyt1 PE=1 SV=1	9	1	1.08081	1.07214	1.15758	1.1483	1.11471	0.0020918
F1M5N4	Malic enzyme OS=Rattus norvegicus GN=Me3 PE=3 SV=2	8	7	1.16302	1.20437	1.07881	1.11716	1.14084	0.0020923
Q5XIP9	Transmembrane protein 43 OS=Rattus norvegicus GN=Tmem43 PE=2 SV=1	3	3	1.07888	1.0393	1.10819	1.06754	1.07348	0.00210368
O35394	Prenylated Rab acceptor protein 1 OS=Rattus norvegicus GN=Rabac1 PE=1 SV=1	2	2	1.09602	1.1844	1.08135	1.16854	1.13258	0.00210675
M0R5A9	DENN/MADD domain containing 5B OS=Rattus norvegicus GN=Dennd5b PE=1 SV=2	1	1	0.884712	0.905128	0.781955	0.8	0.842949	0.00212272
Q5FVQ6	Interferon-gamma-inducible GTPase Ifgga3 protein OS=Rattus norvegicus GN=MGC108823 PE=1 SV=1	1	1	0.936224	0.882212	0.869898	0.819712	0.877011	0.00213341
Q7TP51	Ab2-232 OS=Rattus norvegicus GN=Ube4a PE=1 SV=1	5	5	1.0238	1.03739	1.04956	1.0635	1.04356	0.00213673
Q6P7A7	Dolichyl-diphosphooligosaccharide--protein glycosyltransferase subunit 1 OS=Rattus norvegicus GN=Rpn1 PE=1 SV=1	10	10	0.970657	0.981397	0.978659	0.989488	0.98005	0.00214473
D3ZZM0	Solute carrier family 39 (Zinc transporter), member 14 (Predicted) OS=Rattus norvegicus GN=Slc39a14 PE=1 SV=1	1	1	0.905759	0.912929	0.814136	0.82058	0.863351	0.00215277
Q5D006	Ubiquitin carboxyl-terminal hydrolase 11 OS=Rattus norvegicus GN=Usp11 PE=1 SV=1	5	5	0.927089	0.867361	0.946329	0.885362	0.906535	0.00216461
A0A0U1RRZ5	Protein PRRC2A OS=Rattus norvegicus GN=Prrc2a PE=1 SV=1	1	1	1.19457	1.14241	1.11957	1.07069	1.13181	0.00216719
F1M597	Uncharacterized protein OS=Rattus norvegicus GN=RGD1560854 PE=4 SV=2	1	1	1.06947	1.04252	1.0517	1.0252	1.04722	0.00218567
B5DFL0	Snta1 protein OS=Rattus norvegicus GN=Snta1 PE=1 SV=1	6	6	1.02642	1.05427	1.04451	1.07285	1.04951	0.00219565
P84060	Dystrobrevin beta OS=Rattus norvegicus GN=Dtnb PE=1 SV=2	4	2	0.974412	0.964408	0.945367	0.935661	0.954962	0.00219953
Q6P3V9	60S ribosomal protein L4 OS=Rattus norvegicus GN=Rpl4 PE=1 SV=1	9	9	0.948132	0.894043	0.946405	0.892415	0.920249	0.00220001
M0RD63	RAN-binding protein 3 OS=Rattus norvegicus GN=Ranbp3 PE=1 SV=2	7	7	0.890987	0.899477	0.943362	0.952352	0.921544	0.00223319
D3Z9R2	Methyltransferase-like 22 OS=Rattus norvegicus GN=Mettl22 PE=4 SV=1	2	2	1.10438	1.08848	1.20251	1.18519	1.14514	0.00224869
P62982	Ubiquitin-40S ribosomal protein S27a OS=Rattus norvegicus GN=Rps27a PE=1 SV=2	6	6	1.01709	1.00888	1.0254	1.01712	1.01712	0.00227252
Q62824	Exocyst complex component 4 OS=Rattus norvegicus GN=Exoc4 PE=1 SV=1	6	6	1.06554	1.10269	1.03619	1.07232	1.06919	0.00228756
Q1M168	Caytaxin OS=Rattus norvegicus GN=Atcay PE=1 SV=1	3	3	1.08529	1.18065	1.11946	1.21782	1.15081	0.00230918
P43138	DNA-(apurinic or apyrimidinic site) lyase OS=Rattus norvegicus GN=Apex1 PE=1 SV=2	4	4	0.856417	0.882139	0.918268	0.945848	0.900668	0.00234577
Q62768	Protein unc-13 homolog A OS=Rattus norvegicus GN=Unc13a PE=1 SV=1	4	1	1.04924	1.06736	1.10526	1.12435	1.08655	0.00235836
O35142	Coatomer subunit beta' OS=Rattus norvegicus GN=Copb2 PE=1 SV=3	11	11	1.07282	1.07498	1.03501	1.0371	1.05498	0.00239372
Q3MHU5	Reticulophagy regulator 2 OS=Rattus norvegicus GN=Retreg2 PE=1 SV=2	1	1	0.946768	0.922222	0.973384	0.948148	0.947631	0.00242189
P23347	Anion exchange protein 2 OS=Rattus norvegicus GN=Slc4a2 PE=1 SV=1	3	3	1.09479	1.13151	1.04611	1.0812	1.0884	0.00243262
D4AAL4	Adhesion G protein-coupled receptor L3 OS=Rattus norvegicus GN=Adgrl3 PE=1 SV=3	5	5	1.03993	1.08598	1.05795	1.1048	1.07216	0.00244548
B0BNB2	Density-regulated protein OS=Rattus norvegicus GN=Denr PE=2 SV=1	1	1	1.14648	1.26006	1.09634	1.20495	1.17696	0.00248812
D4A6D9	HCLS1-binding protein 3 OS=Rattus norvegicus GN=Hs1bp3 PE=1 SV=1	5	5	1.10936	1.09667	1.21872	1.20478	1.15738	0.00250979
Q56R18	Importin subunit alpha OS=Rattus norvegicus GN=Kpna3 PE=1 SV=1	5	3	1.05254	1.06063	1.11226	1.12081	1.08656	0.00256745
Q6P4Z9	COP9 signalosome complex subunit 8 OS=Rattus norvegicus GN=Cops8 PE=2 SV=1	3	3	0.917177	0.833495	0.925433	0.840997	0.879275	0.00256933
Q3S4A4	ADP-ribosylation factor GTPase activating protein 1 heart isoform OS=Rattus norvegicus GN=Arfgap1 PE=1 SV=1	10	10	0.874871	0.901288	0.927678	0.95569	0.914882	0.00269932
Q8CFN2	Cell division control protein 42 homolog OS=Rattus norvegicus GN=Cdc42 PE=1 SV=2	2	1	0.94402	0.963324	0.899173	0.917559	0.931019	0.00279543
Q6AY56	Tubulin alpha-8 chain OS=Rattus norvegicus GN=Tuba8 PE=2 SV=1	9	4	0.93321	0.967417	0.900855	0.933876	0.93384	0.00279788
O54922	Exocyst complex component 7 OS=Rattus norvegicus GN=Exoc7 PE=1 SV=1	4	4	0.937753	0.972274	0.924494	0.958527	0.948262	0.00280927
D3ZZX1	Inositol polyphosphate-5-phosphatase A OS=Rattus norvegicus GN=Inpp5a PE=1 SV=1	3	3	1.03218	1.07134	1.04728	1.08701	1.05945	0.00281091
B1WBU9	Alpha-1,4 glucan phosphorylase OS=Rattus norvegicus GN=Pygm PE=2 SV=1	18	17	0.904227	0.804098	0.913005	0.811905	0.858309	0.00281768
A0A0H2UHB7	Anion exchange protein OS=Rattus norvegicus GN=Slc4a4 PE=1 SV=1	8	8	0.943536	0.882745	0.882916	0.826031	0.883807	0.00287216
A0A0G2JWG6	Golgin B1 OS=Rattus norvegicus GN=Golgb1 PE=1 SV=1	11	11	1.0669	1.13824	1.12582	1.2011	1.13302	0.00289823
D3ZI07	Kinesin-like protein OS=Rattus norvegicus GN=Kif3b PE=1 SV=1	7	5	1.04625	1.10315	1.06345	1.12128	1.08353	0.00293862
G3V8Y0	G protein subunit gamma 13 OS=Rattus norvegicus GN=Gng13 PE=4 SV=1	1	1	0.872973	0.851494	0.944144	0.920914	0.897381	0.00294366
D3ZUB0	Reticulocalbin 1 OS=Rattus norvegicus GN=Rcn1 PE=1 SV=1	5	5	1.04576	1.02335	1.04043	1.01813	1.03192	0.00295741
A0JN29	Limb and neural patterns OS=Rattus norvegicus GN=Lnpk PE=1 SV=1	1	1	1.13407	1.22448	1.07513	1.16084	1.14863	0.00300757
P63090	Pleiotrophin OS=Rattus norvegicus GN=Ptn PE=1 SV=1	2	2	1.23799	1.25028	1.10917	1.12018	1.1794	0.0030593
F1M1A6	Similar to potassium channel tetramerisation domain-containing 12b OS=Rattus norvegicus GN=LOC681355 PE=1 SV=2	2	1	1.15127	1.19747	1.06802	1.11088	1.13191	0.00311091
Q9QYW3	MOB-like protein phocein OS=Rattus norvegicus GN=Mob4 PE=1 SV=1	3	3	0.957715	0.902501	0.939721	0.885545	0.92137	0.00317975
G3V9K9	Arylamine N-acetyltransferase 2 OS=Rattus norvegicus GN=Nat2 PE=1 SV=1	1	1	0.930777	0.963616	0.887114	0.918412	0.92498	0.00318474
Q5U2X8	Acyl-CoA thioesterase 9 OS=Rattus norvegicus GN=Acot9 PE=1 SV=1	8	8	0.940008	0.881074	0.865489	0.811226	0.874449	0.00319166
P17046	Lysosome-associated membrane glycoprotein 2 OS=Rattus norvegicus GN=Lamp2 PE=1 SV=3	1	1	1.18574	1.13739	1.10726	1.06211	1.12313	0.00319369
Q62976-8	Isoform 4 of Calcium-activated potassium channel subunit alpha-1 OS=Rattus norvegicus GN=Kcnma1	2	2	1.16923	1.08571	1.26538	1.175	1.17383	0.00320584
P84889	Vang-like protein 2 OS=Rattus norvegicus GN=Vangl2 PE=2 SV=1	1	1	0.969925	0.937046	0.936508	0.904762	0.93706	0.00322011
Q6AY58	B-cell receptor-associated protein 31 OS=Rattus norvegicus GN=Bcap31 PE=1 SV=1	3	3	1.06895	1.14198	1.05847	1.13079	1.10005	0.00326946
A1A5L1	Bleomycin hydrolase OS=Rattus norvegicus GN=Blmh PE=1 SV=1	4	4	0.964049	0.948094	0.916624	0.901454	0.932555	0.00327177
W8BZ34	DDX3Y OS=Rattus norvegicus GN=DDX3Y PE=3 SV=1	11	1	0.927461	0.829664	0.870466	0.778679	0.851568	0.00328629
Q5BJR4	Protein prune homolog 2 OS=Rattus norvegicus GN=Prune2 PE=1 SV=1	1	1	1.1289	1.06667	1.2076	1.14103	1.13605	0.00328951
D3ZAS8	Squamous cell carcinoma antigen recognized by T-cells 3 OS=Rattus norvegicus GN=Sart3 PE=1 SV=1	2	2	0.893408	0.857084	0.953767	0.91499	0.904812	0.00330335
Q4V8C2	Centromere/kinetochore protein zw10 homolog OS=Rattus norvegicus GN=Zw10 PE=2 SV=3	3	3	1.03936	1.06893	1.0883	1.11926	1.07896	0.00330868
M0RB22	Protein tyrosine phosphatase, receptor type, D OS=Rattus norvegicus GN=Ptprd PE=1 SV=2	10	7	1.16741	1.09596	1.12366	1.05489	1.11048	0.00343027
M0R5U4	Adenylate cyclase 9 OS=Rattus norvegicus GN=Adcy9 PE=1 SV=2	8	8	1.1053	1.14114	1.24017	1.28038	1.19175	0.0034325
P14925	Peptidyl-glycine alpha-amidating monooxygenase OS=Rattus norvegicus GN=Pam PE=1 SV=1	12	12	1.04583	1.10577	1.06701	1.12816	1.08669	0.00344134
A0A0G2JVM2	MIA family member 3, ER export factor OS=Rattus norvegicus GN=Mia3 PE=1 SV=1	8	8	1.06957	1.08538	1.02999	1.04521	1.05754	0.00347442
M0RDK4	PITPNM family member 3 OS=Rattus norvegicus GN=Pitpnm3 PE=1 SV=2	3	3	1.035	1.03697	1.07758	1.07962	1.05729	0.00349556
A0A0G2JU49	Metaxin 1 OS=Rattus norvegicus GN=Mtx1 PE=1 SV=1	4	4	0.805086	0.808398	0.909712	0.913453	0.859162	0.00350052
P63025	Vesicle-associated membrane protein 3 OS=Rattus norvegicus GN=Vamp3 PE=1 SV=1	5	1	0.919346	0.940357	0.840872	0.860089	0.890166	0.00351658
P57113	Maleylacetoacetate isomerase OS=Rattus norvegicus GN=Gstz1 PE=1 SV=2	5	5	1.09536	1.15804	1.21673	1.28635	1.18912	0.00355682
A0A140TAJ0	Copine-9 OS=Rattus norvegicus GN=Cpne9 PE=4 SV=1	6	5	1.16348	1.24736	1.07739	1.15507	1.16082	0.00358438
G3V9H8	Proto-oncogene tyrosine-protein kinase receptor Ret OS=Rattus norvegicus GN=Ret PE=1 SV=1	2	2	1.03827	1.08922	1.05245	1.10409	1.07101	0.00363933
F2Z3T7	Isochorismatase domain-containing protein 1 OS=Rattus norvegicus GN=LOC103694869 PE=1 SV=1	3	3	1.1038	1.19868	1.06901	1.16089	1.13309	0.00368661
P62804	Histone H4 OS=Rattus norvegicus GN=Hist1h4b PE=1 SV=2	3	3	1.07095	1.06734	1.03317	1.02968	1.05029	0.00370051
Q6MG49	Large proline-rich protein BAG6 OS=Rattus norvegicus GN=Bag6 PE=1 SV=2	9	9	1.10042	1.05176	1.16667	1.11508	1.10848	0.00374262
Q4G008	Uncharacterized protein KIAA0930 homolog OS=Rattus norvegicus PE=1 SV=2	1	1	0.927553	0.866815	0.956057	0.893452	0.910969	0.00383078
A0A0G2JV09	Synembryn-B OS=Rattus norvegicus GN=Ric8b PE=1 SV=1	3	3	1.09972	1.19505	1.06838	1.16099	1.13103	0.00384475
F1M3L7	Epidermal growth factor receptor kinase substrate 8 OS=Rattus norvegicus GN=Eps8 PE=1 SV=2	7	7	0.889743	0.936136	0.917787	0.965643	0.927327	0.0038552
G3V803	Cadherin-2 OS=Rattus norvegicus GN=Cdh2 PE=1 SV=1	10	9	1.01785	1.00997	1.03157	1.02359	1.02075	0.00390393
P17078	60S ribosomal protein L35 OS=Rattus norvegicus GN=Rpl35 PE=1 SV=3	3	3	1.04269	1.10017	1.07532	1.1346	1.08819	0.00394294
D4AAH9	TBC1 domain family, member 23 OS=Rattus norvegicus GN=Tbc1d23 PE=1 SV=2	1	1	0.948244	0.896853	0.963031	0.910839	0.929742	0.00398497
Q66H39	ATP-binding cassette sub-family F member 3 OS=Rattus norvegicus GN=Abcf3 PE=2 SV=1	2	2	0.924779	0.855155	0.814159	0.752864	0.836739	0.00400495
D3ZVN7	Protoporphyrinogen oxidase OS=Rattus norvegicus GN=Ppox PE=1 SV=1	4	4	1.06579	1.14085	1.13842	1.21859	1.14091	0.00403497
F1LSD5	Serine/threonine-protein kinase TAO2 OS=Rattus norvegicus GN=Taok2 PE=1 SV=2	4	3	0.826382	0.909285	0.85548	0.941302	0.883112	0.00405123
Q9QZG1	Solute carrier family 22 member 23 OS=Rattus norvegicus GN=Slc22a23 PE=2 SV=2	2	2	1.08573	1.20289	1.11385	1.23404	1.15913	0.00407626
M0R6K0	Laminin subunit beta-2 OS=Rattus norvegicus GN=Lamb2 PE=1 SV=1	8	8	1.09817	1.11807	1.22958	1.25187	1.17442	0.00410503
D3ZWJ9	Family with sequence similarity 234, member B OS=Rattus norvegicus GN=Fam234b PE=1 SV=1	5	5	1.19726	1.11196	1.14247	1.06107	1.12819	0.00410954
D3ZQJ3	GRB10-interacting GYF protein 1 OS=Rattus norvegicus GN=Gigyf1 PE=1 SV=1	1	1	1.09306	1.2013	1.19202	1.31006	1.19911	0.00415415
G3V9L1	Testis expressed gene 2 OS=Rattus norvegicus GN=Tex2 PE=1 SV=1	1	1	1.08744	1.09963	1.2032	1.21669	1.15174	0.00415658
B4F779	Adaptor protein, phosphotyrosine interaction, PH domain and leucine zipper containing 2 OS=Rattus norvegicus GN=Appl2 PE=1 SV=1	3	3	1.08709	1.05616	1.16817	1.13494	1.11159	0.00415697
D3ZES7	Plexin A4 OS=Rattus norvegicus GN=Plxna4 PE=4 SV=1	19	19	0.981625	0.955022	0.97209	0.945745	0.96362	0.00416823
A8ASI9	BH3 interacting domain death agonist OS=Rattus norvegicus GN=Bid PE=1 SV=1	1	1	1.0764	1.07517	1.17218	1.17084	1.12365	0.00421901
Q5XIH7	Prohibitin-2 OS=Rattus norvegicus GN=Phb2 PE=1 SV=1	9	9	0.96859	0.978882	0.938165	0.948134	0.958443	0.00424682
P04182	Ornithine aminotransferase, mitochondrial OS=Rattus norvegicus GN=Oat PE=1 SV=1	6	6	0.952287	0.960559	0.898289	0.906092	0.929307	0.00425221
M0R4S2	Apolipoprotein D OS=Rattus norvegicus GN=Apod PE=3 SV=1	2	2	1.20149	1.16893	1.09997	1.07016	1.13513	0.00427008
P70587-2	Isoform 2 of Leucine-rich repeat-containing protein 7 OS=Rattus norvegicus GN=Lrrc7	3	2	0.883249	0.890785	0.945854	0.953925	0.918453	0.00428886
P0C6S7	Ankyrin repeat and sterile alpha motif domain-containing protein 1B OS=Rattus norvegicus GN=Anks1b PE=1 SV=1	4	4	0.884794	0.91455	0.933931	0.96534	0.924654	0.0043054
O35346	Focal adhesion kinase 1 OS=Rattus norvegicus GN=Ptk2 PE=1 SV=1	4	4	0.905694	0.957367	0.909253	0.961129	0.93336	0.00434036
F1LZ38	Teneurin transmembrane protein 4 OS=Rattus norvegicus GN=Tenm4 PE=4 SV=2	4	4	0.866101	0.940604	0.868458	0.943164	0.904582	0.00443207
P59649	FXYD domain-containing ion transport regulator 7 OS=Rattus norvegicus GN=Fxyd7 PE=1 SV=1	1	1	1.02536	1.05965	1.0516	1.08676	1.05584	0.00448323
B2GV74	Kinesin light chain 2 OS=Rattus norvegicus GN=Klc2 PE=1 SV=1	11	10	1.06258	1.11519	1.03556	1.08684	1.07504	0.0044908
Q62833	G protein-coupled receptor kinase 5 OS=Rattus norvegicus GN=Grk5 PE=2 SV=1	2	2	1.13748	1.15341	1.05712	1.07193	1.10498	0.00449241
D4ABB2	Megalencephalic leukoencephalopathy with subcortical cysts 1 OS=Rattus norvegicus GN=Mlc1 PE=1 SV=1	3	3	1.14436	1.06417	1.13966	1.0598	1.102	0.00452751
P43278	Histone H1.0 OS=Rattus norvegicus GN=H1f0 PE=2 SV=2	3	3	1.05101	1.09735	1.12167	1.17113	1.11029	0.0045292
G3V7I8	RCG57812, isoform CRA_b OS=Rattus norvegicus GN=Slk PE=1 SV=1	10	10	1.02755	1.06704	1.05119	1.09159	1.05934	0.00453527
P97610	Synaptotagmin-12 OS=Rattus norvegicus GN=Syt12 PE=1 SV=1	4	4	0.878893	0.816064	0.948529	0.880723	0.881052	0.00458275
D3ZSP1	Small nuclear ribonucleoprotein polypeptide E OS=Rattus norvegicus GN=LOC100361838 PE=4 SV=1	2	2	0.909192	0.916977	0.796235	0.803053	0.856364	0.00468299
P51593	E3 ubiquitin-protein ligase HUWE1 (Fragment) OS=Rattus norvegicus GN=Huwe1 PE=1 SV=2	1	1	0.83558	0.932331	0.754717	0.842105	0.841183	0.00469593
A0A0G2JU05	LLGL2, scribble cell polarity complex component OS=Rattus norvegicus GN=Llgl2 PE=1 SV=1	1	1	0.870179	0.843209	0.9492	0.919781	0.895592	0.00471728
F1LMD9	Cyclin-G-associated kinase OS=Rattus norvegicus GN=Gak PE=1 SV=1	7	7	0.970312	0.924564	0.953488	0.908534	0.939224	0.00474663
A9UMW0	Ubiquitin-Like 5 Protein, isoform CRA_a OS=Rattus norvegicus GN=Ubl5 PE=1 SV=1	1	1	1.07488	1.14059	1.04263	1.10636	1.09111	0.00488695
Q3MIE4	Synaptic vesicle membrane protein VAT-1 homolog OS=Rattus norvegicus GN=Vat1 PE=1 SV=1	10	10	1.07706	1.15751	1.18062	1.2688	1.171	0.00489813
A0A0G2K2V6	Keratin, type I cytoskeletal 10 OS=Rattus norvegicus GN=Krt10 PE=1 SV=1	4	2	0.921857	0.956522	0.85504	0.887192	0.905153	0.00491646
Q6YDN8	BWK-1 OS=Rattus norvegicus GN=Gid8 PE=1 SV=1	2	2	1.1173	1.23672	1.07701	1.19213	1.15579	0.00494626
Q9R0I8	Phosphatidylinositol 5-phosphate 4-kinase type-2 alpha OS=Rattus norvegicus GN=Pip4k2a PE=1 SV=1	6	2	1.0641	1.0744	1.15521	1.1664	1.11503	0.00496884
Q587K3	Potential RabGAP OS=Rattus norvegicus GN=Tbc1d10a PE=1 SV=1	2	2	1.0985	1.23254	1.10244	1.23696	1.16761	0.00497186
G3V8T5	RuvB-like helicase OS=Rattus norvegicus GN=Ruvbl2 PE=1 SV=1	6	6	1.02248	1.02314	1.05331	1.05398	1.03823	0.00513169
Q5XI39	Crystallin zeta-like 1 OS=Rattus norvegicus GN=Cryzl1 PE=1 SV=1	3	3	0.795896	0.804585	0.910367	0.920306	0.857789	0.00528502
Q7TQ77	Ac1288 OS=Rattus norvegicus GN=Hook3 PE=1 SV=1	3	3	0.897991	0.959192	0.890114	0.950778	0.924519	0.00536047
D3ZW08	Adenylosuccinate lyase OS=Rattus norvegicus GN=Adsl PE=1 SV=1	4	4	0.957366	0.929279	0.88691	0.86089	0.908611	0.00538875
G3V9S0	NADH-cytochrome b5 reductase OS=Rattus norvegicus GN=Cyb5r1 PE=1 SV=1	1	1	1.04199	1.10561	1.08398	1.15017	1.09544	0.00545379
G3V7J8	Kinesin-like protein OS=Rattus norvegicus GN=Kif3c PE=3 SV=1	3	1	1.09939	1.19063	1.05615	1.1438	1.12249	0.00546153
F1LPB8	Ectonucleoside triphosphate diphosphohydrolase 5 OS=Rattus norvegicus GN=Entpd5 PE=1 SV=2	1	1	0.929856	0.933213	0.969424	0.972924	0.951354	0.00546807
Q5U2N2	Ubiquitin specific protease 14 OS=Rattus norvegicus GN=Usp14 PE=1 SV=1	7	7	0.933675	0.972697	0.931918	0.970866	0.952289	0.00547
G3V805	EKC/KEOPS complex subunit Tprkb OS=Rattus norvegicus GN=Tprkb PE=1 SV=1	1	1	0.919048	0.826552	0.940476	0.845824	0.882975	0.00548164
G3V6S5	C-1-tetrahydrofolate synthase, cytoplasmic OS=Rattus norvegicus GN=Mthfd1 PE=1 SV=1	15	14	0.99002	0.974268	0.986294	0.970602	0.980296	0.00552305
A0A0G2K047	Acyl-CoA synthetase short-chain family member 3 OS=Rattus norvegicus GN=Acss3 PE=1 SV=1	2	2	0.875433	0.861521	0.951557	0.936436	0.906237	0.00553984
A0MV40	Proline rich membrane protein OS=Rattus norvegicus GN=Shisa4 PE=2 SV=1	2	2	1.11811	1.04567	1.159	1.08391	1.10167	0.00564092
Q6P6V0	Glucose-6-phosphate isomerase OS=Rattus norvegicus GN=Gpi PE=1 SV=1	16	16	0.956415	0.890978	0.892868	0.831778	0.89301	0.00566324
D4A4Q4	OCIA domain-containing 2 OS=Rattus norvegicus GN=Ociad2 PE=1 SV=3	2	2	0.985741	0.961967	0.973859	0.950371	0.967985	0.00566687
D3ZNF5	Transmembrane protein 63c OS=Rattus norvegicus GN=Tmem63c PE=1 SV=1	2	2	1.14286	1.21311	1.05792	1.12295	1.13421	0.00568067
O89035	Mitochondrial dicarboxylate carrier OS=Rattus norvegicus GN=Slc25a10 PE=1 SV=1	2	2	1.21793	1.11237	1.16452	1.06359	1.1396	0.005704
P09895	60S ribosomal protein L5 OS=Rattus norvegicus GN=Rpl5 PE=1 SV=3	3	3	0.836105	0.933984	0.741117	0.827877	0.834771	0.00575125
Q63377	Sodium/potassium-transporting ATPase subunit beta-3 OS=Rattus norvegicus GN=Atp1b3 PE=2 SV=1	3	3	1.11373	1.17426	1.04656	1.10344	1.1095	0.0057744
F1LP80	Neurosecretory protein VGF OS=Rattus norvegicus GN=Vgf PE=4 SV=2	8	8	1.09286	1.13867	1.23994	1.29192	1.19085	0.00577808
Q68FW7	Threonine--tRNA ligase, mitochondrial OS=Rattus norvegicus GN=Tars2 PE=2 SV=1	10	9	1.01743	1.04488	1.02257	1.05015	1.03376	0.00583473
Q99P55	Sphingosine-1-phosphate phosphatase 1 OS=Rattus norvegicus GN=Sgpp1 PE=1 SV=2	1	1	1.12528	1.05451	1.20582	1.12998	1.1289	0.00587781
F1LNC3	PH domain leucine-rich repeat protein phosphatase 1 OS=Rattus norvegicus GN=Phlpp1 PE=1 SV=2	1	1	0.935691	0.855882	0.823151	0.752941	0.841916	0.00588784
Q58FK9	Kynurenine--oxoglutarate transaminase 3 OS=Rattus norvegicus GN=Kyat3 PE=2 SV=1	3	2	0.856844	0.779715	0.94427	0.859271	0.860025	0.0059156
B2RYJ7	ARP1 actin-related protein 1 homolog B OS=Rattus norvegicus GN=Actr1b PE=1 SV=1	3	1	0.905738	0.946062	0.815164	0.851455	0.879605	0.00593528
P07722	Myelin-associated glycoprotein OS=Rattus norvegicus GN=Mag PE=1 SV=1	3	3	1.17147	1.15311	1.07645	1.05958	1.11515	0.00595116
G3V9T9	Tyrosine-protein phosphatase non-receptor type OS=Rattus norvegicus GN=Ptpn6 PE=1 SV=1	2	2	1.12966	1.21217	1.05592	1.13304	1.1327	0.00595687
Q923V4	F-box only protein 6 OS=Rattus norvegicus GN=Fbxo6 PE=1 SV=1	1	1	1.08605	1.10402	1.03256	1.04965	1.06807	0.00595871
Q5XI34	Protein phosphatase 2 (Formerly 2A), regulatory subunit A (PR 65), alpha isoform, isoform CRA_a OS=Rattus norvegicus GN=Ppp2r1a PE=1 SV=1	20	20	0.970198	0.964724	0.924115	0.918901	0.944484	0.0059644
Q64542-2	Isoform XA of Plasma membrane calcium-transporting ATPase 4 OS=Rattus norvegicus GN=Atp2b4	22	16	0.969292	0.920585	0.961555	0.913237	0.941167	0.00600342
Q6XUX2	Dual serine/threonine and tyrosine protein kinase OS=Rattus norvegicus GN=Dstyk PE=2 SV=1	1	1	1.16024	1.06409	1.24096	1.13812	1.15085	0.00604817
D3ZHV7	Serine dehydratase-like OS=Rattus norvegicus GN=Sdsl PE=1 SV=3	4	4	0.970097	0.928581	0.921904	0.882451	0.925759	0.00609793
G3V7G0	Cytoplasmic dynein 1 light intermediate chain 1 OS=Rattus norvegicus GN=Dync1li1 PE=1 SV=1	8	8	0.959373	0.899908	0.958297	0.898898	0.929119	0.00614156
D3ZG95	Mitochondrial calcium uptake family, member 3 OS=Rattus norvegicus GN=Micu3 PE=4 SV=2	1	1	0.925373	0.861776	0.962687	0.896525	0.91159	0.00617348
Q641Z8	Peflin OS=Rattus norvegicus GN=Pef1 PE=2 SV=1	3	3	1.17194	1.09674	1.11709	1.04541	1.1078	0.0062172
Q63666-4	Isoform 4 of Vesicle-associated membrane protein 1 OS=Rattus norvegicus GN=Vamp1	4	2	0.928559	0.903007	0.974148	0.947342	0.938264	0.00628541
D4A1R8	Copine-1 OS=Rattus norvegicus GN=Cpne1 PE=1 SV=1	2	2	1.23772	1.26375	1.09192	1.11489	1.17707	0.00631032
F1MAF8	Autophagy related 2B OS=Rattus norvegicus GN=Atg2b PE=1 SV=2	6	6	1.05088	1.02703	1.0979	1.07297	1.0622	0.00632637
Q66HA6	ADP-ribosylation factor-like protein 8B OS=Rattus norvegicus GN=Arl8b PE=2 SV=1	3	1	1.15993	1.19216	1.06005	1.0895	1.12541	0.00633424
F1LNQ9	Cytoplasmic linker-associated protein 1 OS=Rattus norvegicus GN=Clasp1 PE=1 SV=3	14	12	0.956662	0.956568	0.98243	0.982335	0.969499	0.006354
Q7TPJ1	Ac2-233 OS=Rattus norvegicus GN=Igtp PE=2 SV=1	1	1	1.15086	1.25059	1.06466	1.15691	1.15575	0.00635716
A0A0H2UH90	von Willebrand factor A domain-containing protein 5A OS=Rattus norvegicus GN=Vwa5a PE=1 SV=1	7	7	0.974744	0.959383	0.930505	0.915841	0.945118	0.00636908
F1LYZ8	Protein phosphatase 1, regulatory subunit 21 OS=Rattus norvegicus GN=Ppp1r21 PE=1 SV=3	9	9	1.11457	1.10186	1.05071	1.03873	1.07647	0.00639302
P50411	Protein phosphatase inhibitor 2 OS=Rattus norvegicus GN=Ppp1r2 PE=1 SV=2	2	2	0.946831	0.84882	0.887755	0.795859	0.869817	0.0064366
M0RA26	Ribosomal protein S27-like OS=Rattus norvegicus GN=LOC100362987 PE=3 SV=1	1	1	0.771812	0.834925	0.870717	0.941918	0.854843	0.00643895
G3V9D1	Phosphoinositide phospholipase C OS=Rattus norvegicus GN=Plcd1 PE=1 SV=1	11	1	0.974507	0.929528	0.944877	0.901266	0.937545	0.00644092
P29457	Serpin H1 OS=Rattus norvegicus GN=Serpinh1 PE=1 SV=1	6	6	0.84919	0.946854	0.810105	0.903274	0.877356	0.00646703
G3V9M1	DEAD (Asp-Glu-Ala-Asp) box polypeptide 23 (Predicted), isoform CRA_b OS=Rattus norvegicus GN=Ddx23 PE=1 SV=1	3	3	1.11299	1.05235	1.09492	1.03526	1.07388	0.00647584
P62853	40S ribosomal protein S25 OS=Rattus norvegicus GN=Rps25 PE=2 SV=1	3	3	0.913955	0.843579	0.959873	0.885962	0.900842	0.00664887
P08082-2	Isoform Non-brain of Clathrin light chain B OS=Rattus norvegicus GN=Cltb	7	7	1.04024	1.09706	1.10008	1.16016	1.09938	0.0066655
Q3MIE9	Spermine synthase OS=Rattus norvegicus GN=Sms PE=1 SV=1	1	1	0.760218	0.871875	0.817439	0.9375	0.846758	0.00675631
A0A0G2K042	SH3 and multiple ankyrin repeat domains protein 3 OS=Rattus norvegicus GN=Shank3 PE=1 SV=1	2	2	0.85514	0.909317	0.90771	0.965217	0.909346	0.00685542
O35921	Excitatory amino acid transporter 4 OS=Rattus norvegicus GN=Slc1a6 PE=1 SV=1	2	1	1.16943	1.29296	1.07389	1.18732	1.1809	0.00688213
P68101	Eukaryotic translation initiation factor 2 subunit 1 OS=Rattus norvegicus GN=Eif2s1 PE=1 SV=2	6	6	1.07424	1.10485	1.02704	1.05631	1.06561	0.00691889
B2GVA1	Selenoprotein O OS=Rattus norvegicus GN=Selenoo PE=2 SV=1	1	1	1.04951	1.02504	1.09549	1.06995	1.06	0.00706258
Q9EPF2	Cell surface glycoprotein MUC18 OS=Rattus norvegicus GN=Mcam PE=1 SV=2	3	3	1.04224	1.06223	1.11625	1.13765	1.08959	0.00709416
D3Z9K4	Pleckstrin homology domain-containing O2 OS=Rattus norvegicus GN=Plekho2 PE=1 SV=2	1	1	1.25501	1.20923	1.11693	1.07618	1.16434	0.00712017
Q4G079	Aminoacyl tRNA synthetase complex-interacting multifunctional protein 1 OS=Rattus norvegicus GN=Aimp1 PE=1 SV=1	3	3	1.03144	1.08196	1.07628	1.129	1.07967	0.00717389
P31596	Excitatory amino acid transporter 2 OS=Rattus norvegicus GN=Slc1a2 PE=1 SV=2	12	12	0.920409	0.838297	0.955461	0.870222	0.896097	0.0071765
F1LRV4	Heat shock 70 kDa protein 4 OS=Rattus norvegicus GN=Hspa4 PE=1 SV=1	25	23	1.06442	1.06077	1.02658	1.02306	1.04371	0.00719378
A0A0G2K3I9	Dual-specificity phosphatase 3 OS=Rattus norvegicus GN=Dusp3 PE=1 SV=1	3	3	1.00743	1.01385	1.00349	1.00989	1.00866	0.00721195
G3V746	Glutamate receptor ionotropic, NMDA 2B OS=Rattus norvegicus GN=Grin2b PE=1 SV=1	2	2	0.95279	0.863508	0.923137	0.836634	0.894017	0.00731574
Q3KR59	Ubiquitin carboxyl-terminal hydrolase 10 OS=Rattus norvegicus GN=Usp10 PE=1 SV=1	6	6	1.08344	1.0851	1.03231	1.03389	1.05868	0.00736216
Q5BJT2	Ubiquitin-like protein 3 OS=Rattus norvegicus GN=Ubl3 PE=3 SV=1	1	1	1.21034	1.07778	1.30838	1.16508	1.19039	0.00739216
A0A0H2UHK0	Swi5-dependent recombination DNA repair protein 1 homolog OS=Rattus norvegicus GN=Sfr1 PE=1 SV=1	1	1	1.09542	1.22974	1.07847	1.21071	1.15358	0.00748797
P63142	Potassium voltage-gated channel subfamily A member 2 OS=Rattus norvegicus GN=Kcna2 PE=1 SV=1	3	1	0.930663	0.890199	0.974576	0.932203	0.93191	0.00751908
Q5XI60	Receptor expression-enhancing protein 6 OS=Rattus norvegicus GN=Reep6 PE=2 SV=1	3	3	1.06522	1.1024	1.18291	1.2242	1.14368	0.00754286
Q04631	Protein farnesyltransferase/geranylgeranyltransferase type-1 subunit alpha OS=Rattus norvegicus GN=Fnta PE=1 SV=1	3	3	0.940329	0.938398	0.977366	0.975359	0.957863	0.00762856
Q62640	Glutamate receptor ionotropic, delta-1 OS=Rattus norvegicus GN=Grid1 PE=2 SV=1	2	2	0.935043	0.869634	0.965812	0.898251	0.917185	0.00762933
Q4KLK7	NOP56 ribonucleoprotein OS=Rattus norvegicus GN=Nop56 PE=1 SV=1	6	6	0.858557	0.774235	0.949081	0.855867	0.859435	0.0076645
P23457	3-alpha-hydroxysteroid dehydrogenase OS=Rattus norvegicus GN=Akr1c9 PE=1 SV=1	1	1	1.19811	1.15849	1.09198	1.05587	1.12612	0.00767586
P97532	3-mercaptopyruvate sulfurtransferase OS=Rattus norvegicus GN=Mpst PE=1 SV=3	5	5	0.954567	0.935133	0.870469	0.852746	0.903229	0.00771102
Q9JJP9	Ubiquilin-1 OS=Rattus norvegicus GN=Ubqln1 PE=1 SV=1	5	2	0.933106	0.956607	0.852597	0.874071	0.904095	0.00772862
Q5PQN1	Probable E3 ubiquitin-protein ligase HERC4 OS=Rattus norvegicus GN=Herc4 PE=2 SV=1	1	1	0.830769	0.865385	0.916923	0.955128	0.892051	0.0077322
Q9Z1W6	Protein LYRIC OS=Rattus norvegicus GN=Mtdh PE=1 SV=2	5	5	1.04735	1.1057	1.03128	1.08873	1.06826	0.00773631
P63047	Sulfotransferase 4A1 OS=Rattus norvegicus GN=Sult4a1 PE=1 SV=1	2	2	0.834572	0.9413	0.736059	0.830189	0.83553	0.007791
O19446	MHC class Ia protein OS=Rattus norvegicus GN=RT1.Al PE=3 SV=2	4	1	0.971239	0.914311	0.933944	0.879203	0.924674	0.00779536
Q05683	Glutamate decarboxylase 2 OS=Rattus norvegicus GN=Gad2 PE=1 SV=1	8	7	0.962461	0.886522	0.919523	0.846972	0.903869	0.00780138
B1H259	Coagulation factor C homolog (Limulus polyphemus) (Predicted), isoform CRA_a OS=Rattus norvegicus GN=Coch PE=2 SV=1	2	2	0.789189	0.748718	0.92973	0.882051	0.837422	0.00785857
P11348	Dihydropteridine reductase OS=Rattus norvegicus GN=Qdpr PE=1 SV=1	7	7	0.898565	0.916602	0.952774	0.971898	0.93496	0.0080159
A0A0G2JY48	Eph receptor B2 OS=Rattus norvegicus GN=Ephb2 PE=1 SV=1	7	6	0.967442	0.986784	0.969435	0.988817	0.97812	0.00804291
D4A3T0	SOS Ras/Rac guanine nucleotide exchange factor 1 OS=Rattus norvegicus GN=Sos1 PE=1 SV=2	6	6	0.970464	0.92158	0.914406	0.868346	0.918699	0.00807703
P63003	Amino-terminal enhancer of split OS=Rattus norvegicus GN=Aes PE=1 SV=1	1	1	0.937215	0.932955	0.977169	0.972727	0.955016	0.00811466
F1LUE2	Calcium/calmodulin-dependent protein kinase II, beta, isoform CRA_c OS=Rattus norvegicus GN=Camk2b PE=1 SV=2	11	1	0.977389	0.931841	0.944516	0.900501	0.938562	0.00834199
A0A0G2KAM3	Pyruvate dehydrogenase E1 component subunit beta, mitochondrial OS=Rattus norvegicus GN=Pdhb PE=1 SV=1	7	7	0.946937	0.979979	0.909954	0.941706	0.944644	0.00834644
Q5U2X6	Coiled-coil domain-containing protein 47 OS=Rattus norvegicus GN=Ccdc47 PE=2 SV=1	4	4	1.08931	1.10296	1.03114	1.04407	1.06687	0.00836523
P04905	Glutathione S-transferase Mu 1 OS=Rattus norvegicus GN=Gstm1 PE=1 SV=2	5	5	0.930925	0.838423	0.950447	0.856004	0.89395	0.00841253
D3ZM03	Vacuolar ATPase assembly integral membrane protein VMA21 OS=Rattus norvegicus GN=LOC100912478 PE=1 SV=1	1	1	0.878327	0.914851	0.93346	0.972277	0.924729	0.00846375
A0A0G2JZI0	Scaffold attachment factor B OS=Rattus norvegicus GN=Safb PE=1 SV=1	6	6	1.07215	1.10449	1.20701	1.24341	1.15676	0.00848678
D4ACN8	Plasminogen receptor (KT) OS=Rattus norvegicus GN=Plgrkt PE=1 SV=1	2	2	1.15946	1.27234	1.06232	1.16574	1.16497	0.00851386
D4A772	Dystrobrevin OS=Rattus norvegicus GN=Dtna PE=1 SV=3	6	4	0.965243	0.967237	0.909867	0.911747	0.938524	0.00856466
P40329	Arginine--tRNA ligase, cytoplasmic OS=Rattus norvegicus GN=Rars PE=1 SV=2	12	12	0.934124	0.910271	0.978773	0.95378	0.944237	0.00862911
P28042	Single-stranded DNA-binding protein, mitochondrial OS=Rattus norvegicus GN=Ssbp1 PE=1 SV=2	1	1	0.819672	0.943396	0.770492	0.886792	0.855088	0.0086992
P82995	Heat shock protein HSP 90-alpha OS=Rattus norvegicus GN=Hsp90aa1 PE=1 SV=3	20	15	1.0448	1.08511	1.0198	1.05915	1.05222	0.00870583
G3V7S0	Folate hydrolase OS=Rattus norvegicus GN=Folh1 PE=1 SV=1	8	8	1.06021	1.12088	1.02932	1.08822	1.07466	0.00876888
G3V6U9	Histone-lysine N-methyltransferase OS=Rattus norvegicus GN=Setd3 PE=1 SV=1	3	3	0.912067	0.95682	0.932647	0.97841	0.944986	0.00879429
F1M3W5	Dmx-like 2 OS=Rattus norvegicus GN=Dmxl2 PE=1 SV=3	23	22	0.977946	0.933886	0.940211	0.897851	0.937474	0.00884216
D3ZA65	Serine/threonine kinase 36 OS=Rattus norvegicus GN=Stk36 PE=1 SV=2	1	1	1.10215	1.04352	1.08784	1.02998	1.06587	0.00885936
D3ZDU2	Regulatory-associated protein of MTOR, complex 1 OS=Rattus norvegicus GN=Rptor PE=1 SV=2	5	5	0.971429	0.98169	0.934843	0.944718	0.95817	0.0089677
Q4QR73	DnaJ (Hsp40) homolog, subfamily A, member 4 OS=Rattus norvegicus GN=Dnaja4 PE=1 SV=1	4	3	1.01422	1.04108	1.01869	1.04568	1.02992	0.00901033
D3ZJ92	Pre-mRNA processing factor 40 homolog A (Yeast) (Predicted) OS=Rattus norvegicus GN=Prpf40a PE=1 SV=1	1	1	1.09245	1.1344	1.03082	1.0704	1.08202	0.00903628
Q568Z6	IST1 homolog OS=Rattus norvegicus GN=Ist1 PE=2 SV=1	3	3	1.03712	1.01416	1.03601	1.01307	1.02509	0.0091573
Q9ERH3	WD repeat-containing protein 7 OS=Rattus norvegicus GN=Wdr7 PE=1 SV=1	17	17	0.921466	0.930488	0.967209	0.97668	0.948961	0.00928102
F1M1U0	Matrix-remodeling-associated 7 OS=Rattus norvegicus GN=Mxra7 PE=4 SV=2	1	1	0.920398	0.844749	0.965174	0.885845	0.904041	0.00949358
F1LZ43	Disco-interacting protein 2 homolog A OS=Rattus norvegicus GN=Dip2a PE=1 SV=3	10	6	0.94772	0.912217	0.834447	0.803187	0.874393	0.00952582
A0A0G2K6X9	Adenosine kinase OS=Rattus norvegicus GN=Adk PE=1 SV=1	5	5	0.976625	0.924336	0.951613	0.900664	0.938309	0.00957401
B2RZC6	Ilf2 protein OS=Rattus norvegicus GN=Ilf2 PE=1 SV=1	4	4	0.963951	0.926218	0.982708	0.944241	0.954279	0.00958237
D3ZF77	Aldo-keto reductase family 1, member C-like OS=Rattus norvegicus GN=Akr1cl PE=1 SV=1	1	1	0.893281	0.91129	0.952569	0.971774	0.932229	0.00958284
Q6P7Q4	Lactoylglutathione lyase OS=Rattus norvegicus GN=Glo1 PE=1 SV=3	4	4	0.962867	0.921666	0.878193	0.840616	0.900835	0.00958376
D3ZYH3	Nudix (nucleoside diphosphate-linked moiety X)-type motif 10 OS=Rattus norvegicus GN=Nudt10 PE=3 SV=1	5	4	0.985774	0.955323	0.961802	0.932091	0.958748	0.00965363
Q6P756	Adaptin ear-binding coat-associated protein 2 OS=Rattus norvegicus GN=Necap2 PE=1 SV=2	1	1	1.07629	1.09235	1.02482	1.04011	1.05839	0.00969401
A0A0G2K583	S-methyl-5'-thioadenosine phosphorylase OS=Rattus norvegicus GN=Mtap PE=1 SV=1	2	2	1.03542	1.10734	1.08782	1.16338	1.09849	0.0097701
F1M3D3	Heterogeneous nuclear ribonucleoprotein M OS=Rattus norvegicus GN=Hnrnpm PE=1 SV=1	14	14	0.953322	0.985672	0.935619	0.967368	0.960495	0.00982225
D3ZMS1	Splicing factor 3b, subunit 2 OS=Rattus norvegicus GN=Sf3b2 PE=1 SV=3	4	4	1.00931	1.02487	1.02863	1.04448	1.02682	0.0099085
Q9JJW1	Tetraspanin-2 OS=Rattus norvegicus GN=Tspan2 PE=1 SV=1	1	1	1.03676	1.11251	1.09064	1.17033	1.10256	0.0099528
F1LMZ4	Ribosome-releasing factor 2, mitochondrial OS=Rattus norvegicus GN=Gfm2 PE=1 SV=2	1	1	1.0553	1.10612	1.1729	1.22939	1.14093	0.0100668
A0A0G2K7N9	Rho-GTPase-activating protein 5 OS=Rattus norvegicus GN=Arhgap5 PE=1 SV=1	2	2	0.846476	0.847067	0.944173	0.944832	0.895637	0.0100993
A0A0G2JTR4	Active BCR-related OS=Rattus norvegicus GN=Abr PE=1 SV=1	9	8	0.988163	0.960997	0.972261	0.945533	0.966738	0.0101429
Q3C2P9	Sprouty protein with EVH-1 domain 1, related sequence OS=Rattus norvegicus GN=Spred1 PE=2 SV=1	1	1	0.871546	0.864444	0.955937	0.948148	0.910019	0.0101585
Q5I034	Uncharacterized protein C12orf43 homolog OS=Rattus norvegicus PE=1 SV=1	2	2	0.841558	0.943231	0.84026	0.941776	0.891706	0.0101823
A0A0G2JVD6	Lysine methyltransferase 2D OS=Rattus norvegicus GN=Kmt2d PE=1 SV=1	1	1	0.904402	0.864563	0.971802	0.928994	0.91744	0.0103865
D4AA14	Apoptosis-inducing factor, mitochondria-associated 2 OS=Rattus norvegicus GN=Aifm2 PE=1 SV=1	1	1	0.950484	0.85562	0.942949	0.848837	0.899473	0.010393
D3ZQD3	Oxoglutarate dehydrogenase-like OS=Rattus norvegicus GN=Ogdhl PE=1 SV=2	15	11	0.84483	0.930164	0.873542	0.961776	0.902578	0.0104201
P11505	Plasma membrane calcium-transporting ATPase 1 OS=Rattus norvegicus GN=Atp2b1 PE=1 SV=2	20	9	0.982973	0.94865	0.946667	0.913611	0.947975	0.0104216
F1LPV2	Very low-density lipoprotein receptor OS=Rattus norvegicus GN=Vldlr PE=4 SV=1	1	1	0.954717	0.961977	0.881132	0.887833	0.921415	0.0104653
P45953	Very long-chain specific acyl-CoA dehydrogenase, mitochondrial OS=Rattus norvegicus GN=Acadvl PE=1 SV=1	11	11	0.958629	0.936756	0.98731	0.964782	0.961869	0.0104803
Q3T1K5	F-actin-capping protein subunit alpha-2 OS=Rattus norvegicus GN=Capza2 PE=1 SV=1	5	4	0.989489	0.968271	0.986415	0.965263	0.97736	0.0105238
D3ZML2-2	Isoform 2 of Serine/threonine-protein kinase BRSK2 OS=Rattus norvegicus GN=Brsk2	6	5	0.883751	0.947626	0.906545	0.972067	0.927497	0.0107531
Q400C7	Archaemetzincin-2 OS=Rattus norvegicus GN=Amz2 PE=2 SV=2	2	2	1.20342	1.07192	1.20497	1.07331	1.1384	0.010789
B2RYS9	Similar to RIKEN cDNA 0610038D11 (Predicted), isoform CRA_b OS=Rattus norvegicus GN=Trmt112 PE=1 SV=1	1	1	0.857428	0.958751	0.819541	0.916388	0.888027	0.010996
O54892	Mutant type II hexokinase OS=Rattus norvegicus GN=Hk2 PE=2 SV=1	2	1	1.05952	1.1726	1.06429	1.17787	1.11857	0.0110868
D3ZCM9	Dynein assembly factor 3, axonemal OS=Rattus norvegicus GN=Dnaaf3 PE=3 SV=1	1	1	0.970052	0.908537	0.96224	0.90122	0.935512	0.0111149
A0A0G2KAI2	PHD finger protein 2 OS=Rattus norvegicus GN=Phf2 PE=1 SV=1	2	2	1.07848	1.10448	1.24103	1.27095	1.17373	0.0112817
H9KVE7	E3 ubiquitin-protein ligase TRIM23 OS=Rattus norvegicus GN=Trim23 PE=1 SV=3	1	1	0.795266	0.934631	0.777515	0.913769	0.855295	0.0113391
G3V6R7	3-oxoacyl-[acyl-carrier-protein] synthase, mitochondrial OS=Rattus norvegicus GN=Oxsm PE=1 SV=1	2	2	0.884528	0.86367	0.965283	0.94252	0.914	0.0113556
B4F777	High mobility group nucleosome-binding domain-containing protein 5 OS=Rattus norvegicus GN=Hmgn5 PE=2 SV=1	2	2	1.05425	1.17607	1.12824	1.2586	1.15429	0.0113649
D4A6Y6	Solute carrier family 25 member 26 OS=Rattus norvegicus GN=Slc25a26 PE=1 SV=2	1	1	0.923349	0.77833	0.920991	0.776342	0.849753	0.0114602
A0A0G2K694	RalA-binding protein 1 OS=Rattus norvegicus GN=Ralbp1 PE=1 SV=1	3	3	0.934369	0.976151	0.936906	0.978801	0.956557	0.0115029
A0A140TAC3	Epsin-1 OS=Rattus norvegicus GN=Epn1 PE=1 SV=1	4	4	0.893791	0.848721	0.97041	0.921475	0.908599	0.0115441
Q6P2A4	Leucine-rich repeat LGI family, member 4 OS=Rattus norvegicus GN=Lgi4 PE=2 SV=1	1	1	1.02049	1.04446	1.00984	1.03356	1.02709	0.011567
D4A4Z9	Kinectin 1 OS=Rattus norvegicus GN=Ktn1 PE=1 SV=2	20	20	1.0244	1.05618	1.08273	1.11632	1.06991	0.0116602
D4ABB1	Nuclear receptor-interacting protein 2 OS=Rattus norvegicus GN=Nrip2 PE=4 SV=1	3	3	0.739085	0.77115	0.892931	0.93167	0.833709	0.0117206
Q62733	Lamina-associated polypeptide 2, isoform beta OS=Rattus norvegicus GN=Tmpo PE=1 SV=3	3	3	1.06711	1.1694	1.04554	1.14576	1.10695	0.0117744
Q6P9U0	Serine (Or cysteine) peptidase inhibitor, clade B, member 6a OS=Rattus norvegicus GN=Serpinb6a PE=1 SV=1	6	6	1.02695	1.02115	1.07178	1.06573	1.0464	0.0118662
D3ZJN9	Ecotropic viral integration site 5 OS=Rattus norvegicus GN=Evi5 PE=1 SV=3	4	4	0.982861	0.938621	0.955175	0.912181	0.94721	0.0118931
A0A140TAJ1	N-chimaerin OS=Rattus norvegicus GN=Chn1 PE=1 SV=1	2	2	1.05086	1.06769	1.15974	1.17831	1.11415	0.0119736
Q0ZFS8	RCG61099, isoform CRA_c OS=Rattus norvegicus GN=Srsf3 PE=1 SV=1	2	2	0.947855	0.817852	0.906644	0.782293	0.863661	0.0120075
Q9WV25	Poly(U)-binding-splicing factor PUF60 OS=Rattus norvegicus GN=Puf60 PE=2 SV=2	2	2	0.903728	0.962941	0.913467	0.973318	0.938363	0.0122719
D4ADA1	Fibrinogen C domain containing 1 (Predicted) OS=Rattus norvegicus GN=Fibcd1 PE=4 SV=1	2	2	1.14656	1.09005	1.08076	1.02749	1.08621	0.012283
D4A4F9	RCG20461 OS=Rattus norvegicus GN=Stum PE=1 SV=3	2	2	1.07223	1.05833	1.197	1.18148	1.12726	0.0123437
D3ZVD3	5'-nucleotidase, cytosolic IA OS=Rattus norvegicus GN=Nt5c1a PE=1 SV=1	1	1	0.911449	0.972328	0.84347	0.899809	0.906764	0.0123793
Q63356	Unconventional myosin-Ie OS=Rattus norvegicus GN=Myo1e PE=1 SV=1	1	1	0.892655	0.872928	0.968927	0.947514	0.920506	0.0124884
Q8R3Z7	EH-domain-containing 4 OS=Rattus norvegicus GN=Ehd4 PE=1 SV=1	8	7	1.06115	1.03279	1.14309	1.11255	1.0874	0.0125474
Q6IN39	Hsd17b4 protein OS=Rattus norvegicus GN=Hsd17b4 PE=1 SV=1	12	12	1.06075	1.05147	1.0243	1.01534	1.03797	0.0125964
D4A520	PTC7 protein phosphatase homolog OS=Rattus norvegicus GN=Pptc7 PE=1 SV=1	2	2	1.06653	1.17212	1.04505	1.14851	1.10805	0.0128251
P84092	AP-2 complex subunit mu OS=Rattus norvegicus GN=Ap2m1 PE=1 SV=1	12	12	1.1027	1.07323	1.04857	1.02056	1.06126	0.0128341
Q6AYZ4	Serine/threonine-protein phosphatase OS=Rattus norvegicus GN=Ppp1cc PE=2 SV=1	6	2	0.965128	0.878823	0.942308	0.858043	0.911076	0.012839
D4A3E1	Heterogeneous nuclear ribonucleoprotein L-like OS=Rattus norvegicus GN=Hnrnpll PE=1 SV=1	4	4	0.811536	0.94902	0.767941	0.898039	0.856634	0.0128472
D3ZSZ4	PiggyBac transposable element derived 5 (Predicted) OS=Rattus norvegicus GN=Pgbd5 PE=1 SV=1	1	1	0.969473	0.958829	0.991674	0.980787	0.975191	0.0128486
Q63226	Glutamate receptor ionotropic, delta-2 OS=Rattus norvegicus GN=Grid2 PE=1 SV=2	1	1	0.88359	0.961832	0.782609	0.851908	0.869985	0.012865
A0A5D0	Cd200 molecule OS=Rattus norvegicus GN=Cd200 PE=2 SV=1	2	2	1.06112	1.08253	1.01712	1.03765	1.04961	0.0128717
Q63525	Nuclear migration protein nudC OS=Rattus norvegicus GN=Nudc PE=1 SV=1	11	11	1.02547	1.09018	1.06464	1.13182	1.07803	0.0129117
B1H223	Down syndrome critical region gene 3 OS=Rattus norvegicus GN=Dscr3 PE=2 SV=1	3	3	1.02937	1.09986	1.04806	1.11983	1.07428	0.0129672
B2RZ13	Gprc5b protein (Fragment) OS=Rattus norvegicus GN=Gprc5b PE=2 SV=1	3	3	0.889129	0.971435	0.839984	0.917741	0.904572	0.0132373
G3V928	LDL receptor-related protein 1 OS=Rattus norvegicus GN=Lrp1 PE=1 SV=1	37	37	0.986119	0.962167	0.989439	0.965406	0.975783	0.0133967
E9PTA4	ADAM metallopeptidase domain 9 OS=Rattus norvegicus GN=Adam9 PE=1 SV=2	1	1	1.14467	1.04277	1.17005	1.0659	1.10585	0.0133995
A1L1L9	RGD1563224 protein OS=Rattus norvegicus GN=Tmem65 PE=2 SV=1	4	4	1.07738	1.05074	1.20119	1.17148	1.1252	0.0135324
Q3MHT2	Cysteine desulfurase, mitochondrial OS=Rattus norvegicus GN=Nfs1 PE=1 SV=1	5	5	0.915621	0.971041	0.918081	0.97365	0.944598	0.0135545
Q6P9X1	Chloride channel, nucleotide-sensitive, 1A OS=Rattus norvegicus GN=Clns1a PE=1 SV=1	1	1	1.06291	1.18248	1.05545	1.17418	1.11876	0.0137156
A0A0G2JSV0	N-myc downstream regulated gene 2, isoform CRA_a OS=Rattus norvegicus GN=Ndrg2 PE=1 SV=1	6	6	0.959816	0.927702	0.987937	0.954882	0.957584	0.0138344
B2RZ76	Dehydrogenase/reductase X-linked OS=Rattus norvegicus GN=Dhrsx PE=1 SV=1	1	1	1.06465	1.21548	1.09072	1.24524	1.15402	0.0138437
A0A0U1RS25	UPF1, RNA helicase and ATPase OS=Rattus norvegicus GN=Upf1 PE=1 SV=1	7	7	1.00902	1.02974	1.03234	1.05353	1.03116	0.0140791
F1LM66	Elongation factor Tu GTP-binding domain-containing 2 OS=Rattus norvegicus GN=Eftud2 PE=1 SV=2	10	9	1.04726	1.08717	1.01488	1.05355	1.05072	0.014085
G3V6C9	CDC42 binding protein kinase alpha, isoform CRA_a OS=Rattus norvegicus GN=Cdc42bpa PE=1 SV=1	9	7	0.969918	0.946048	0.889374	0.867487	0.918207	0.0140969
Q5I0D7	Xaa-Pro dipeptidase OS=Rattus norvegicus GN=Pepd PE=2 SV=1	9	9	1.0146	1.05464	1.04075	1.08182	1.04795	0.0141027
A0A0G2KA06	Kelch-like protein 22 OS=Rattus norvegicus GN=Klhl22 PE=1 SV=1	2	2	0.913505	0.780804	0.947901	0.810203	0.863103	0.0142605
F1LQM9	Exportin 7 OS=Rattus norvegicus GN=Xpo7 PE=1 SV=2	7	7	0.948485	0.924563	0.819814	0.799137	0.872999	0.0143119
P0C5W1	Microtubule-associated protein 1S OS=Rattus norvegicus GN=Map1s PE=1 SV=1	10	10	1.01016	1.02707	1.03886	1.05625	1.03308	0.0143805
G3V6H0	RAB1B, member RAS oncogene family-like OS=Rattus norvegicus GN=LOC100363782 PE=1 SV=1	8	5	0.991165	0.965256	0.973633	0.948183	0.969559	0.0143993
A0A0G2K459	Mitochondrial carrier 2 OS=Rattus norvegicus GN=Mtch2 PE=1 SV=1	3	3	0.962213	0.919012	0.985155	0.940924	0.951826	0.0145626
Q7M6Z3	N-lysine methyltransferase SMYD2 OS=Rattus norvegicus GN=Smyd2 PE=1 SV=1	2	2	0.894892	0.920202	0.952849	0.979798	0.936935	0.0145661
A0A0G2JSU7	Myocyte enhancer factor 2D OS=Rattus norvegicus GN=Mef2d PE=1 SV=1	1	1	1.21969	1.21531	1.07203	1.06818	1.1438	0.0148878
D3ZA85	Histone cell cycle regulation defective interacting protein 5 (Predicted), isoform CRA_a OS=Rattus norvegicus GN=Nfu1 PE=1 SV=1	5	5	0.976469	0.934134	0.902388	0.863265	0.919064	0.015008
D4ABP9	F-box only protein 3 OS=Rattus norvegicus GN=Fbxo3 PE=3 SV=1	5	5	0.959384	0.980733	0.904433	0.924559	0.942277	0.0150156
Q68FS8	RNA terminal phosphate cyclase domain 1 OS=Rattus norvegicus GN=Rtca PE=1 SV=1	5	5	0.972173	0.975381	0.916772	0.919797	0.946031	0.0151597
P51583	Multifunctional protein ADE2 OS=Rattus norvegicus GN=Paics PE=1 SV=3	6	6	0.990149	0.961729	0.964029	0.936358	0.963066	0.0152211
D3ZUY8	AP-2 complex subunit alpha OS=Rattus norvegicus GN=Ap2a1 PE=1 SV=1	23	16	0.986709	0.957445	0.985797	0.95656	0.971628	0.0152579
Q5XIE6	3-hydroxyisobutyryl-CoA hydrolase, mitochondrial OS=Rattus norvegicus GN=Hibch PE=1 SV=2	3	3	0.938776	0.858476	0.972789	0.88958	0.914905	0.0154325
P14659	Heat shock-related 70 kDa protein 2 OS=Rattus norvegicus GN=Hspa2 PE=1 SV=2	18	6	1.01753	1.01946	1.05702	1.05903	1.03826	0.0154413
F1LYQ8	FERM, ARHGEF and pleckstrin domain-containing protein 1 OS=Rattus norvegicus GN=Farp1 PE=1 SV=2	4	4	0.951655	0.9453	0.986556	0.979969	0.96587	0.0155828
G3V9G1	Adenylate cyclase 5 OS=Rattus norvegicus GN=Adcy5 PE=3 SV=1	6	4	1.07876	1.19304	1.03928	1.14938	1.11511	0.01576
A0A0G2JZE7	Rho guanine nucleotide exchange factor 40 OS=Rattus norvegicus GN=Arhgef40 PE=1 SV=1	1	1	1.03182	1.12099	1.1	1.19506	1.11197	0.0157742
A0A0G2K4N7	Membrane palmitoylated protein 6 OS=Rattus norvegicus GN=Mpp6 PE=1 SV=1	15	13	0.929193	0.922341	0.979861	0.972635	0.951008	0.0158118
G3V6D3	ATP synthase subunit beta OS=Rattus norvegicus GN=Atp5b PE=1 SV=1	18	18	0.975387	0.939968	0.987879	0.952006	0.96381	0.0158942
Q53B90	Ras-related protein Rab-43 OS=Rattus norvegicus GN=Rab43 PE=2 SV=1	2	1	1.14044	1.04658	1.28088	1.17547	1.16084	0.0159216
F1M978	Inositol-1-monophosphatase OS=Rattus norvegicus GN=Impa1 PE=1 SV=1	11	11	1.03494	1.13382	1.06993	1.17215	1.10271	0.0159246
Q641Z6	EH domain-containing protein 1 OS=Rattus norvegicus GN=Ehd1 PE=1 SV=1	14	8	0.96442	0.945614	0.869051	0.852106	0.907798	0.0159464
A0A0G2JT23	Nuclear receptor-binding protein 2 OS=Rattus norvegicus GN=Nrbp2 PE=1 SV=1	1	1	1.23106	1.11174	1.15025	1.03877	1.13296	0.0160037
D4A1V7	MOB kinase activator 1B OS=Rattus norvegicus GN=Mob1b PE=1 SV=1	1	1	0.860544	0.931288	0.903628	0.977914	0.918344	0.0160699
G3V8F5	Mitochondrial import receptor subunit TOM40 homolog OS=Rattus norvegicus GN=Tomm40 PE=1 SV=1	3	3	1.01506	1.06032	1.04729	1.09399	1.05417	0.016071
Q9EQH5-2	Isoform 2 of C-terminal-binding protein 2 OS=Rattus norvegicus GN=Ctbp2	5	2	0.912755	0.966365	0.926505	0.980924	0.946637	0.016196
Q3B8Q2	Eukaryotic initiation factor 4A-III OS=Rattus norvegicus GN=Eif4a3 PE=1 SV=1	2	2	1.08408	1.10082	1.02236	1.03815	1.06135	0.0162871
A0A0A0MY00	Short/branched chain-specific acyl-CoA dehydrogenase, mitochondrial OS=Rattus norvegicus GN=Acadsb PE=1 SV=2	2	2	0.798578	0.776498	0.945498	0.919355	0.859982	0.0163685
Q63553	SNF-related serine/threonine-protein kinase OS=Rattus norvegicus GN=Snrk PE=1 SV=1	2	2	1.03667	1.04626	1.12667	1.13709	1.08667	0.0163999
Q91XQ4	DNA-directed RNA polymerase II subunit GRINL1A OS=Rattus norvegicus GN=Polr2m PE=2 SV=2	1	1	0.915152	0.974194	0.913636	0.972581	0.943891	0.0165391
F1M9F9	Jouberin OS=Rattus norvegicus GN=Ahi1 PE=1 SV=2	8	8	0.966942	0.879598	0.952956	0.866875	0.916593	0.016549
Q5BJT9	Creatine kinase U-type, mitochondrial OS=Rattus norvegicus GN=Ckmt1 PE=1 SV=1	13	13	0.866787	0.906493	0.936156	0.979039	0.922119	0.0167064
A0A0G2JTI5	Ral GEF with PH domain and SH3-binding motif 2 OS=Rattus norvegicus GN=Ralgps2 PE=1 SV=1	1	1	0.847744	0.96162	0.821429	0.93177	0.890641	0.0168756
D3ZNK1	Metaxin 3 OS=Rattus norvegicus GN=Mtx3 PE=1 SV=2	3	3	0.817247	0.806197	0.94803	0.935211	0.876671	0.0169273
P08644	GTPase KRas OS=Rattus norvegicus GN=Kras PE=1 SV=3	5	3	0.985956	0.936918	0.954601	0.907123	0.946149	0.0171403
D3Z9L5	WD repeat domain 11 OS=Rattus norvegicus GN=Wdr11 PE=1 SV=2	7	7	0.936748	0.85473	0.975008	0.88964	0.914031	0.0172521
P60522	Gamma-aminobutyric acid receptor-associated protein-like 2 OS=Rattus norvegicus GN=Gabarapl2 PE=3 SV=1	1	1	0.963018	0.869159	0.954142	0.861148	0.911867	0.0173671
A0A0G2K022	Reticulocalbin 3 OS=Rattus norvegicus GN=Rcn3 PE=1 SV=1	3	3	1.03846	1.11064	1.02653	1.09787	1.06837	0.0174074
M0RA39	Matrix-remodeling-associated 7 OS=Rattus norvegicus GN=Mxra7 PE=1 SV=1	1	1	1.05259	1.06768	1.18681	1.20382	1.12773	0.0174652
B5DF52	C1q and tumor necrosis factor related protein 4 OS=Rattus norvegicus GN=C1qtnf4 PE=2 SV=1	2	2	1.06783	1.02655	1.15601	1.11132	1.09043	0.0176147
D3ZXY2	PDZ domain containing 8 (Predicted) OS=Rattus norvegicus GN=Pdzd8 PE=1 SV=1	1	1	0.871854	0.826464	0.97254	0.921909	0.898192	0.0179315
A0A140TA98	Metastasis-associated protein MTA1 OS=Rattus norvegicus GN=Mta1 PE=1 SV=1	2	1	0.907942	0.799682	0.969314	0.853736	0.882669	0.0179922
P55161	Nck-associated protein 1 OS=Rattus norvegicus GN=Nckap1 PE=2 SV=1	11	11	0.990855	0.963061	0.983657	0.956064	0.973409	0.0180916
Q9EQS0	Transaldolase OS=Rattus norvegicus GN=Taldo1 PE=1 SV=2	9	9	1.0985	1.02945	1.09887	1.0298	1.06415	0.0181853
Q642A9	VPS16 CORVET/HOPS core subunit OS=Rattus norvegicus GN=Vps16 PE=1 SV=1	1	1	0.969803	0.889244	0.960511	0.880724	0.92507	0.0181892
D4AAX6	Phosphoinositide phospholipase C OS=Rattus norvegicus GN=Plch2 PE=1 SV=3	5	5	0.940498	0.903303	0.987104	0.948066	0.944743	0.0182095
O35112	CD166 antigen OS=Rattus norvegicus GN=Alcam PE=1 SV=1	7	7	1.03206	1.08593	1.01756	1.07067	1.05156	0.0182254
D4A7R3	Nucleoporin 205 OS=Rattus norvegicus GN=Nup205 PE=1 SV=1	1	1	1.19359	1.12985	1.08846	1.03034	1.11056	0.0182476
D3ZD97	DEAH (Asp-Glu-Ala-His) box polypeptide 15 (Predicted), isoform CRA_b OS=Rattus norvegicus GN=Dhx15 PE=1 SV=1	7	7	0.937718	0.875479	0.982835	0.9176	0.928408	0.0183563
Q9R1R4	Tudor domain-containing protein 7 OS=Rattus norvegicus GN=Tdrd7 PE=1 SV=1	2	2	0.930192	0.941696	0.973822	0.985866	0.957894	0.0183882
B0LT89	Serine/threonine-protein kinase 24 OS=Rattus norvegicus GN=Stk24 PE=2 SV=1	9	4	1.01648	1.07215	1.05546	1.11327	1.06434	0.0183958
G3V6V1	Aminopeptidase B OS=Rattus norvegicus GN=Rnpep PE=1 SV=1	7	7	0.968806	0.934272	0.990444	0.955138	0.962165	0.0184581
P06687	Sodium/potassium-transporting ATPase subunit alpha-3 OS=Rattus norvegicus GN=Atp1a3 PE=1 SV=2	45	25	1.01095	1.01523	1.041	1.0454	1.02814	0.0184967
Q5U2X7	Mitochondrial import inner membrane translocase subunit Tim21 OS=Rattus norvegicus GN=Timm21 PE=2 SV=1	1	1	1.05706	1.11934	1.01712	1.07704	1.06764	0.0190486
Q9Z2Q7	Syntaxin-8 OS=Rattus norvegicus GN=Stx8 PE=1 SV=1	3	3	1.04105	1.11953	1.1779	1.26669	1.15129	0.0191096
F1LN21	Protocadherin beta 9 OS=Rattus norvegicus GN=Pcdhb9 PE=4 SV=2	2	2	1.02429	1.09052	1.10526	1.17672	1.0992	0.0192606
O35412	Signal-induced proliferation-associated 1-like protein 1 OS=Rattus norvegicus GN=Sipa1l1 PE=1 SV=1	1	1	0.883946	0.93456	0.932302	0.985685	0.934123	0.0193004
D4AC36	Eukaryotic translation initiation factor 3 subunit F OS=Rattus norvegicus GN=Eif3f PE=1 SV=3	3	3	1.08786	1.01939	1.13523	1.06378	1.07656	0.0193283
Q9QX81	Heterogeneous nuclear ribonucleoprotein A/B OS=Rattus norvegicus GN=Hnrnpab PE=1 SV=1	2	2	1.04374	1.1093	1.01891	1.08291	1.06371	0.0193586
A0A0G2JTH4	Leukocyte surface antigen CD47 OS=Rattus norvegicus GN=Cd47 PE=1 SV=1	3	3	1.03022	1.12978	1.06593	1.16894	1.09872	0.0194019
G3V7B0	Nucleolar protein 9 OS=Rattus norvegicus GN=Nol9 PE=4 SV=1	1	1	0.930982	0.98539	0.880368	0.931818	0.932139	0.0194466
G3V8Q2	Alpha-internexin OS=Rattus norvegicus GN=Ina PE=1 SV=1	20	1	1.0366	1.04364	1.13273	1.14042	1.08835	0.0194738
A0A0G2K0Y9	Disks large homolog 3 OS=Rattus norvegicus GN=Dlg3 PE=1 SV=1	6	5	1.03334	1.12077	1.03916	1.12707	1.08009	0.0196444
P97521	Mitochondrial carnitine/acylcarnitine carrier protein OS=Rattus norvegicus GN=Slc25a20 PE=1 SV=1	1	1	0.937935	0.849197	0.975301	0.883028	0.911365	0.0196509
A0A0G2K9V6	Threonine--tRNA ligase, cytoplasmic OS=Rattus norvegicus GN=Tars PE=1 SV=1	7	6	0.913943	0.851406	0.98226	0.915048	0.915664	0.019657
A0A0G2JSH9	Peroxiredoxin-2 OS=Rattus norvegicus GN=Prdx2 PE=1 SV=1	5	5	1.02426	1.08511	1.02575	1.08669	1.05545	0.019725
Q66H71	Serine/threonine-protein phosphatase CPPED1 OS=Rattus norvegicus GN=Cpped1 PE=1 SV=1	2	2	1.06309	1.0423	1.18844	1.1652	1.11476	0.0197352
A0A0G2JY43	Fatty aldehyde dehydrogenase OS=Rattus norvegicus GN=Aldh3a2 PE=1 SV=1	6	6	0.959464	0.891901	0.798789	0.74254	0.848174	0.0198395
A0A0G2JSL4	Tuberin OS=Rattus norvegicus GN=Tsc2 PE=1 SV=1	1	1	0.957721	0.907666	0.987132	0.93554	0.947015	0.0199176
D4A962	Heterogeneous nuclear ribonucleoprotein U-like 1 OS=Rattus norvegicus GN=Hnrnpul1 PE=1 SV=1	1	1	1.15845	1.06259	1.11979	1.02712	1.09199	0.0199283
A0A0G2K2J9	Melanoma inhibitory activity 2 OS=Rattus norvegicus GN=Mia2 PE=1 SV=1	4	4	1.1119	1.06183	1.06213	1.0143	1.06254	0.0201069
Q7TPB1	T-complex protein 1 subunit delta OS=Rattus norvegicus GN=Cct4 PE=1 SV=3	22	21	0.945142	0.968988	0.968932	0.993378	0.96911	0.02014
Q6AY19	Atypical kinase COQ8B, mitochondrial OS=Rattus norvegicus GN=Coq8b PE=1 SV=1	3	3	0.912409	0.951777	0.756691	0.78934	0.852554	0.0203007
D3Z8M8	TSC22 domain family protein 1 OS=Rattus norvegicus GN=Tsc22d1 PE=1 SV=1	1	1	0.821573	0.844122	0.9375	0.963231	0.891607	0.0203376
F1LMW7	Myristoylated alanine-rich C-kinase substrate OS=Rattus norvegicus GN=Marcks PE=1 SV=3	3	3	0.989846	0.95419	0.948957	0.914774	0.951942	0.0203692
D3Z900	Mitochondrial amidoxime reducing component 2 OS=Rattus norvegicus GN=Marc2 PE=1 SV=2	5	5	1.07605	1.02221	1.16284	1.10466	1.09144	0.0205631
Q9Z2F5	C-terminal-binding protein 1 OS=Rattus norvegicus GN=Ctbp1 PE=1 SV=3	9	6	0.978566	0.938272	0.987438	0.946778	0.962764	0.0206974
P00173	Cytochrome b5 OS=Rattus norvegicus GN=Cyb5a PE=1 SV=2	2	2	0.951049	0.913628	0.99001	0.951056	0.951436	0.0207298
Q9EP88	Brain mitochondrial carrier protein BMCP1 OS=Rattus norvegicus GN=Slc25a14 PE=2 SV=1	1	1	1.03361	1.15583	1.09594	1.22553	1.12773	0.0208117
P97878	Exocyst complex component 5 OS=Rattus norvegicus GN=Exoc5 PE=1 SV=1	7	7	0.981395	0.935284	0.982016	0.935875	0.958642	0.0209631
A0A0G2JYU6	Formin-like 1 OS=Rattus norvegicus GN=Fmnl1 PE=1 SV=1	4	2	1.03341	1.11673	1.15535	1.2485	1.13849	0.0210304
A0A0G2K394	Low molecular weight phosphotyrosine protein phosphatase OS=Rattus norvegicus GN=Acp1 PE=1 SV=1	1	1	0.980216	0.89491	0.893885	0.816092	0.896276	0.0212675
G3V699	Protein transport protein Sec31A OS=Rattus norvegicus GN=Sec31a PE=1 SV=1	10	10	0.90496	0.911489	0.970601	0.977603	0.941163	0.0217276
M0RDD7	Chromatin target of PRMT1-like 1 OS=Rattus norvegicus GN=Chtopl1 PE=4 SV=1	1	1	1.0449	1.21011	1.1476	1.32906	1.18292	0.0217337
P20761	Ig gamma-2B chain C region OS=Rattus norvegicus GN=Igh-1a PE=1 SV=1	2	2	1.11799	1.22962	1.02832	1.13099	1.12673	0.0217674
Q4AE70	Histone-arginine methyltransferase CARM1 OS=Rattus norvegicus GN=Carm1 PE=1 SV=1	2	2	1.06986	1.15022	1.01918	1.09573	1.08375	0.0219144
Q6IRE4	Tumor susceptibility gene 101 protein OS=Rattus norvegicus GN=Tsg101 PE=1 SV=1	3	3	0.963959	0.988962	0.91716	0.940949	0.952758	0.0219615
Q6PCU0	ATP synthase subunit gamma OS=Rattus norvegicus GN=Atp5c1 PE=1 SV=1	10	10	0.945417	0.955311	0.818182	0.826744	0.886414	0.0219876
P29066	Beta-arrestin-1 OS=Rattus norvegicus GN=Arrb1 PE=1 SV=1	4	4	1.05403	1.07898	1.01057	1.03449	1.04452	0.022083
D3ZFA8	40S ribosomal protein S17-like OS=Rattus norvegicus GN=LOC100362366 PE=3 SV=1	3	3	0.924368	0.839632	0.981149	0.891209	0.90909	0.022136
D4A781	Importin 5 OS=Rattus norvegicus GN=Ipo5 PE=1 SV=1	9	9	1.04605	1.06549	1.00903	1.02779	1.03709	0.0221626
Q6P3E1	Rps16 protein (Fragment) OS=Rattus norvegicus GN=Rps16 PE=2 SV=1	5	5	0.983209	0.916568	0.90274	0.841553	0.911018	0.022178
F1SW39	PC4 and SFRS1 interacting protein 1 OS=Rattus norvegicus GN=Psip1 PE=1 SV=1	4	4	0.969094	0.991338	0.930991	0.95236	0.960946	0.0223688
P35815	Protein phosphatase 1B OS=Rattus norvegicus GN=Ppm1b PE=2 SV=1	8	6	1.104	1.32795	1.06984	1.28687	1.19716	0.0224232
Q08851	Syntaxin-5 OS=Rattus norvegicus GN=Stx5 PE=1 SV=2	1	1	0.958491	0.889667	0.777358	0.721541	0.836764	0.0225746
Q63530	Phosphotriesterase-related protein OS=Rattus norvegicus GN=Pter PE=2 SV=2	1	1	1.11255	1.17087	1.02214	1.07573	1.09532	0.0225989
D4ADF5	Programmed cell death 5 OS=Rattus norvegicus GN=Pdcd5 PE=1 SV=1	3	3	0.859497	0.904197	0.934952	0.983577	0.920556	0.0226915
P25093	Fumarylacetoacetase OS=Rattus norvegicus GN=Fah PE=1 SV=1	3	3	1.06668	1.25894	1.0809	1.27573	1.17056	0.0227146
P56603	Secretory carrier-associated membrane protein 1 OS=Rattus norvegicus GN=Scamp1 PE=1 SV=1	5	5	0.995458	0.974353	0.980064	0.959285	0.97729	0.0228603
G3V8A4	5-methyltetrahydrofolate-homocysteine methyltransferase, isoform CRA_b OS=Rattus norvegicus GN=Mtr PE=1 SV=1	2	2	1.23509	1.25267	1.05965	1.07473	1.15553	0.0229096
F1LQF5	Phosphoglycerate dehydrogenase like 1 OS=Rattus norvegicus GN=Ubac2 PE=1 SV=2	1	1	1.07867	1.28007	1.07262	1.27289	1.17606	0.022947
P85108	Tubulin beta-2A chain OS=Rattus norvegicus GN=Tubb2a PE=1 SV=1	21	5	0.940047	0.858202	0.981431	0.895982	0.918915	0.0229576
F1M8V2	Ubiquitination factor E4B OS=Rattus norvegicus GN=Ube4b PE=1 SV=3	5	5	1.08813	1.1275	1.01696	1.05376	1.07159	0.0231224
A0A0G2JWC7	Fermitin family member 2 OS=Rattus norvegicus GN=Fermt2 PE=1 SV=1	4	4	1.0322	1.02098	1.10179	1.08982	1.0612	0.0233844
D4A7R0	Signal recognition particle subunit SRP72 OS=Rattus norvegicus GN=Srp72 PE=1 SV=2	3	1	1.00526	1.02842	1.01727	1.04071	1.02291	0.0233902
Q9EPR9	Phosphodiesterase OS=Rattus norvegicus GN=Pde1a PE=2 SV=1	4	3	0.921939	0.930059	0.975247	0.983836	0.95277	0.0234228
Q5M7U6	Actin-related protein 2 OS=Rattus norvegicus GN=Actr2 PE=2 SV=1	6	6	1.02116	1.10908	1.0631	1.15463	1.08699	0.0234392
Q642E3	CDK5 regulatory subunit associated protein 3, isoform CRA_b OS=Rattus norvegicus GN=Cdk5rap3 PE=1 SV=1	4	4	1.06032	1.19286	1.04021	1.17024	1.11591	0.0234418
Q810W7	Microtubule-associated serine/threonine-protein kinase 1 OS=Rattus norvegicus GN=Mast1 PE=1 SV=1	2	1	0.884287	0.818489	0.98173	0.908681	0.898297	0.0234809
F7FF45	Nuclear mitotic apparatus protein 1 OS=Rattus norvegicus GN=Numa1 PE=1 SV=2	20	20	1.03126	1.09178	1.15877	1.22676	1.12714	0.0236083
B5DFN2	S-adenosylhomocysteine hydrolase-like protein 1 OS=Rattus norvegicus GN=Ahcyl1 PE=1 SV=2	14	6	1.00239	1.01248	1.01294	1.02314	1.01273	0.0238297
F1M8K0	Dystroglycan 1 OS=Rattus norvegicus GN=Dag1 PE=1 SV=1	4	4	1.085	1.22569	1.03378	1.16783	1.12807	0.023976
Q63505	General transcription factor 3C polypeptide 1 OS=Rattus norvegicus GN=Gtf3c1 PE=1 SV=1	1	1	1.1382	1.09007	1.06142	1.01654	1.07656	0.023995
A0A0G2K2V5	Exocyst complex component 1 OS=Rattus norvegicus GN=Exoc1 PE=1 SV=1	6	2	0.806919	0.962036	0.77001	0.918033	0.864249	0.0241063
Q5XIJ6	BRISC and BRCA1-A complex member 1 OS=Rattus norvegicus GN=Babam1 PE=1 SV=1	1	1	1.1163	1.02494	1.14067	1.04731	1.0823	0.0242417
P13264	Glutaminase kidney isoform, mitochondrial OS=Rattus norvegicus GN=Gls PE=1 SV=2	10	10	0.950388	0.848243	0.971311	0.866917	0.909215	0.024299
Q6PEC1	Tubulin-specific chaperone A OS=Rattus norvegicus GN=Tbca PE=1 SV=1	2	2	0.962982	0.885161	0.778406	0.715501	0.835512	0.0243988
P62832	60S ribosomal protein L23 OS=Rattus norvegicus GN=Rpl23 PE=2 SV=1	5	5	0.99448	0.974532	0.966191	0.946811	0.970504	0.0244504
D4A133	ATPase H+-transporting V1 subunit A OS=Rattus norvegicus GN=Atp6v1a PE=1 SV=1	15	15	0.961882	0.868849	0.970173	0.876339	0.919311	0.0246054
G3V9G5	RCG24674, isoform CRA_b OS=Rattus norvegicus GN=Synm PE=1 SV=2	15	14	1.01221	1.03755	1.0666	1.0933	1.05242	0.0246097
F1LM47	Succinate--CoA ligase [ADP-forming] subunit beta, mitochondrial OS=Rattus norvegicus GN=Sucla2 PE=1 SV=1	15	15	0.984967	0.90136	0.928571	0.849751	0.916162	0.0247355
A0A0G2K8P3	E3 ubiquitin-protein ligase OS=Rattus norvegicus GN=Nedd4 PE=1 SV=1	6	5	0.889249	0.921267	0.952734	0.987038	0.937572	0.0247394
A0A0G2JVX7	Apolipoprotein A-IV OS=Rattus norvegicus GN=Apoa4 PE=1 SV=1	1	1	1.03176	1.16153	1.07886	1.21455	1.12168	0.0249347
Q04462	Valine--tRNA ligase OS=Rattus norvegicus GN=Vars PE=2 SV=2	14	14	0.884736	0.962386	0.900049	0.979044	0.931554	0.0250854
B5DFC3	SEC23A (S. cerevisiae) (Predicted) OS=Rattus norvegicus GN=Sec23a PE=1 SV=1	7	6	1.0332	1.00555	1.05265	1.02448	1.02897	0.0251983
A0A0G2K5E6	60S ribosomal protein L30-like OS=Rattus norvegicus GN=LOC108351936 PE=4 SV=1	3	3	1.04812	1.03525	1.0188	1.0063	1.02712	0.0254201
G3V8I4	Syntaxin 4A (Placental), isoform CRA_a OS=Rattus norvegicus GN=Stx4 PE=1 SV=1	5	5	1.08705	1.11989	1.01579	1.04647	1.0673	0.0255964
A0A0G2K4Y7	Unconventional myosin-Va OS=Rattus norvegicus GN=Myo5a PE=1 SV=1	32	32	0.973976	0.913885	0.982704	0.922075	0.94816	0.0257355
Q6MG82	Proline-rich transmembrane protein 1 OS=Rattus norvegicus GN=Prrt1 PE=1 SV=2	1	1	0.799821	0.800537	0.947721	0.948569	0.874162	0.0257459
A0A0G2K5B0	TBC1 domain family, member 24 OS=Rattus norvegicus GN=Tbc1d24 PE=1 SV=1	6	6	0.927087	0.846791	0.985644	0.900276	0.91495	0.0257678
A0A0G2KAD4	Protein LBH OS=Rattus norvegicus GN=Lbh PE=1 SV=1	1	1	1.04654	1.1311	1.24401	1.34451	1.19154	0.025847
Q8VI04	Isoaspartyl peptidase/L-asparaginase OS=Rattus norvegicus GN=Asrgl1 PE=1 SV=1	6	6	1.08622	1.13183	1.01464	1.05725	1.07249	0.0259051
A0A0G2JTX2	PRA1 family protein OS=Rattus norvegicus GN=Praf2 PE=1 SV=1	3	3	1.02076	1.09973	1.11789	1.20438	1.11069	0.0260305
D3ZCS3	Poly(rC)-binding protein 4 OS=Rattus norvegicus GN=Pcbp4 PE=4 SV=1	2	2	1.05509	1.10971	1.01063	1.06294	1.05959	0.0260538
F1MA98	Nucleoprotein TPR OS=Rattus norvegicus GN=Tpr PE=1 SV=1	16	16	1.02354	1.11755	1.12939	1.23312	1.1259	0.0260556
D4A9D6	DEAH (Asp-Glu-Ala-His) box polypeptide 9 (Predicted) OS=Rattus norvegicus GN=Dhx9 PE=1 SV=1	9	9	0.980411	0.974873	0.916161	0.910986	0.945608	0.0262649
Q7TQ16	Cytochrome b-c1 complex subunit 8 OS=Rattus norvegicus GN=Uqcrq PE=3 SV=1	1	1	1.0585	1.24096	1.06877	1.25301	1.15531	0.0263251
Q569A7	DPH5 homolog (S. cerevisiae) OS=Rattus norvegicus GN=Dph5 PE=1 SV=1	1	1	1.02591	1.14846	1.08841	1.21843	1.12031	0.0265769
G3V7I3	Cation-transporting ATPase OS=Rattus norvegicus GN=Atp13a1 PE=1 SV=1	10	10	0.989214	0.944328	0.977879	0.933508	0.961232	0.0266138
G3V8P8	Anion exchange protein OS=Rattus norvegicus GN=Slc4a3 PE=1 SV=1	5	5	1.02317	1.13419	1.11067	1.23118	1.1248	0.026658
B2RZ53	RAB36, member RAS oncogene family OS=Rattus norvegicus GN=Rab36 PE=2 SV=1	1	1	1.21186	1.0438	1.25424	1.08029	1.14755	0.026909
G3V9Z3	Amine oxidase OS=Rattus norvegicus GN=Maoa PE=1 SV=1	10	10	1.02177	1.00382	1.02857	1.01049	1.01616	0.0269492
D3ZDJ3	ELMO domain-containing 1 OS=Rattus norvegicus GN=Elmod1 PE=4 SV=2	2	2	0.976992	0.896403	0.830848	0.762314	0.866639	0.0270321
D3ZKC6	Vacuolar protein sorting 13 homolog D OS=Rattus norvegicus GN=Vps13d PE=1 SV=1	3	3	0.805511	0.828333	0.938952	0.965556	0.884588	0.0271256
P11345	RAF proto-oncogene serine/threonine-protein kinase OS=Rattus norvegicus GN=Raf1 PE=1 SV=1	1	1	0.943277	0.79657	0.955882	0.807215	0.875736	0.0271343
P20171	GTPase HRas OS=Rattus norvegicus GN=Hras PE=1 SV=2	4	1	1.04137	1.20462	1.07989	1.24917	1.14376	0.0271415
D3ZF26	Tankyrase 1-binding protein 1 OS=Rattus norvegicus GN=Tnks1bp1 PE=1 SV=1	6	6	1.04997	1.24113	1.0903	1.28881	1.16755	0.027145
Q9QYU2	Elongation factor Ts, mitochondrial OS=Rattus norvegicus GN=Tsfm PE=2 SV=1	2	2	1.02174	1.05618	1.11957	1.1573	1.0887	0.0272194
P61078	Ubiquitin-conjugating enzyme E2 D3 OS=Rattus norvegicus GN=Ube2d3 PE=2 SV=1	1	1	0.96195	0.897891	0.98692	0.921199	0.94199	0.0272535
A0A0G2JX64	Tropomyosin 1, alpha, isoform CRA_i OS=Rattus norvegicus GN=Tpm1 PE=1 SV=1	15	1	1.02737	1.16207	1.11916	1.2659	1.14363	0.0272847
Q00566-2	Isoform B of Methyl-CpG-binding protein 2 OS=Rattus norvegicus GN=Mecp2	4	4	1.03144	1.09028	1.17655	1.24368	1.13549	0.0274712
Q63635	Syntaxin-6 OS=Rattus norvegicus GN=Stx6 PE=1 SV=1	5	5	1.03226	1.11938	1.02634	1.11297	1.07274	0.0275849
A0A0G2JXW4	Heterogeneous nuclear ribonucleoprotein C OS=Rattus norvegicus GN=Hnrnpc PE=1 SV=1	5	5	1.01457	1.06669	1.09238	1.14851	1.08054	0.0276071
P61751	ADP-ribosylation factor 4 OS=Rattus norvegicus GN=Arf4 PE=2 SV=2	4	2	1.06754	1.01095	1.12351	1.06396	1.06649	0.0276203
D4ACB6	Pleckstrin and Sec7 domain containing 2 (Predicted) OS=Rattus norvegicus GN=Psd2 PE=1 SV=1	8	8	0.898954	0.938204	0.950236	0.991725	0.94478	0.0276438
A0A0G2JSR2	Synaptotagmin III, isoform CRA_a OS=Rattus norvegicus GN=Syt3 PE=4 SV=1	1	1	1.14476	1.03059	1.16544	1.0492	1.09749	0.0277009
Q499T3	Sirpa protein OS=Rattus norvegicus GN=Sirpa PE=1 SV=1	4	4	0.935531	0.990907	0.905321	0.958909	0.947667	0.0277144
F1LSU6	Cytohesin-2 OS=Rattus norvegicus GN=Cyth2 PE=4 SV=1	2	1	1.02387	1.04891	1.12334	1.15082	1.08674	0.0277884
F1LMW3	Adhesion G-protein-coupled receptor G1 OS=Rattus norvegicus GN=Adgrg1 PE=1 SV=1	4	4	1.09964	1.25956	1.03091	1.18084	1.14274	0.0280306
G3V949	CAP-Gly domain-containing linker protein 2 OS=Rattus norvegicus GN=Clip2 PE=1 SV=1	20	17	1.03664	1.20947	1.11086	1.29607	1.16326	0.0280423
A0A0G2JZ84	Ectopic P-granules autophagy protein 5 homolog OS=Rattus norvegicus GN=Epg5 PE=1 SV=1	2	2	0.908867	0.810989	0.985222	0.879121	0.89605	0.0280733
P05065	Fructose-bisphosphate aldolase A OS=Rattus norvegicus GN=Aldoa PE=1 SV=2	14	14	1.08854	1.17054	1.01506	1.09152	1.09142	0.0280922
B5DEI0	Pcyox1l protein OS=Rattus norvegicus GN=Pcyox1l PE=2 SV=1	2	2	1.30093	1.08918	1.25957	1.05455	1.17605	0.0281019
A0A0G2K677	Spectrin beta chain OS=Rattus norvegicus GN=Sptbn4 PE=1 SV=1	25	22	1.01513	1.04249	1.00559	1.03268	1.02397	0.0282789
F1MAA7	Laminin subunit gamma 1 OS=Rattus norvegicus GN=Lamc1 PE=1 SV=1	6	6	1.02573	1.11333	1.15991	1.25897	1.13949	0.0283776
P14604	Enoyl-CoA hydratase, mitochondrial OS=Rattus norvegicus GN=Echs1 PE=1 SV=1	5	5	1.11398	1.28749	1.03185	1.19256	1.15647	0.0286318
Q9EST6	Acidic leucine-rich nuclear phosphoprotein 32 family member B OS=Rattus norvegicus GN=Anp32b PE=1 SV=1	3	2	1.01839	1.09509	1.1185	1.20274	1.10868	0.0286497
P19627	Guanine nucleotide-binding protein G(z) subunit alpha OS=Rattus norvegicus GN=Gnaz PE=2 SV=3	6	5	1.03039	1.00429	1.04799	1.02145	1.02603	0.0288556
Q5BMA6	Leukemia-associated Rho guanine nucleotide exchange factor OS=Rattus norvegicus GN=Arhgef12 PE=2 SV=1	6	6	0.985833	0.955227	0.907803	0.87962	0.932121	0.0288568
D3ZX48	LON peptidase N-terminal domain and ring finger 2 OS=Rattus norvegicus GN=Lonrf2 PE=4 SV=2	1	1	0.889868	0.943296	0.935809	0.991995	0.940242	0.0288625
A0A0G2K2P6	HBS1-like protein OS=Rattus norvegicus GN=Hbs1l PE=1 SV=1	4	4	0.932682	0.986474	0.924334	0.977644	0.955283	0.0289497
Q4FZT2	Protein phosphatase methylesterase 1 OS=Rattus norvegicus GN=Ppme1 PE=1 SV=2	9	9	1.02676	1.01931	1.09737	1.08941	1.05822	0.0292064
P00388	NADPH--cytochrome P450 reductase OS=Rattus norvegicus GN=Por PE=1 SV=3	4	4	0.954386	0.774614	0.928822	0.753865	0.852922	0.0292526
Q9EPH5	Solute carrier family 25, member 27, isoform CRA_d OS=Rattus norvegicus GN=Slc25a27 PE=2 SV=1	1	1	0.968785	0.938445	0.995541	0.964363	0.966783	0.0295118
P83883	60S ribosomal protein L36a OS=Rattus norvegicus GN=Rpl36a PE=1 SV=2	2	2	1.07209	1.01554	1.0781	1.02123	1.04674	0.0295653
P42123	L-lactate dehydrogenase B chain OS=Rattus norvegicus GN=Ldhb PE=1 SV=2	12	11	0.986864	0.942336	0.984647	0.940219	0.963516	0.0296396
A0A0G2KA92	Chromodomain helicase DNA-binding protein 2 OS=Rattus norvegicus GN=Chd2 PE=1 SV=1	2	2	0.752489	0.904274	0.810811	0.974359	0.860483	0.0296723
Q62651	Delta(3,5)-Delta(2,4)-dienoyl-CoA isomerase, mitochondrial OS=Rattus norvegicus GN=Ech1 PE=1 SV=2	4	4	0.966516	0.994434	0.927913	0.954716	0.960895	0.0297417
B5DFK6	Adaptor-related protein complex 3, delta 1 subunit OS=Rattus norvegicus GN=Ap3d1 PE=1 SV=1	11	11	1.03913	1.04498	1.00764	1.01332	1.02627	0.0297801
P61765-2	Isoform 2 of Syntaxin-binding protein 1 OS=Rattus norvegicus GN=Stxbp1	21	1	0.988672	0.917674	0.897974	0.833489	0.909452	0.0297806
F1LP01	Diacylglycerol kinase OS=Rattus norvegicus GN=Dgkb PE=1 SV=2	6	6	0.944011	0.891328	0.992629	0.937232	0.9413	0.0298831
P41562	Isocitrate dehydrogenase [NADP] cytoplasmic OS=Rattus norvegicus GN=Idh1 PE=1 SV=1	7	6	0.875589	0.851179	0.978742	0.951456	0.914241	0.0299405
F1LSG0	Neural Wiskott-Aldrich syndrome protein OS=Rattus norvegicus GN=Wasl PE=1 SV=2	3	3	1.03243	1.07398	1.18065	1.22817	1.12881	0.0299529
F1LRL9	Microtubule-associated protein 1B OS=Rattus norvegicus GN=Map1b PE=1 SV=1	40	39	1.01103	1.05675	1.0792	1.12801	1.06875	0.0300791
D4A110	CKLF-like MARVEL transmembrane domain-containing 4 OS=Rattus norvegicus GN=Cmtm4 PE=4 SV=1	1	1	1.01934	1.12	1.05688	1.16125	1.08937	0.0304139
D3ZLF0	GTP-binding protein 6 (putative) OS=Rattus norvegicus GN=Gtpbp6 PE=1 SV=1	2	2	1.18	1.0393	1.19231	1.05014	1.11543	0.0304436
Q6AYF8	RCG43931 OS=Rattus norvegicus GN=Serpinb9 PE=1 SV=1	3	3	1.01741	1.11881	1.07015	1.1768	1.09579	0.0305467
A0A0G2JYI5	Monoglyceride lipase OS=Rattus norvegicus GN=Mgll PE=1 SV=1	1	1	1.04032	1.00939	1.1	1.06729	1.05425	0.0307144
F1M1B3	Similar to Hypothetical protein MGC31278 OS=Rattus norvegicus GN=Washc5 PE=1 SV=2	5	5	0.971698	0.815177	0.922863	0.774209	0.870987	0.0308002
P97689-2	Isoform 2 of Urea transporter 1 OS=Rattus norvegicus GN=Slc14a1	3	3	0.944882	0.880503	0.991564	0.924004	0.935238	0.030879
D3ZAY8	Pinin, desmosome-associated protein OS=Rattus norvegicus GN=Pnn PE=1 SV=1	4	4	1.05958	1.03826	1.21441	1.18997	1.12555	0.0309023
P85973	Purine nucleoside phosphorylase OS=Rattus norvegicus GN=Pnp PE=1 SV=1	4	4	0.974905	0.93416	0.993428	0.951908	0.9636	0.0309638
D3ZJ86	Sodium/hydrogen exchanger OS=Rattus norvegicus GN=Slc9a6 PE=1 SV=2	3	3	1.01143	1.07974	1.08082	1.15381	1.08145	0.0310999
B5DFM3	Ly6h protein (Fragment) OS=Rattus norvegicus GN=Ly6h PE=2 SV=1	3	3	0.99391	0.950229	0.944171	0.902676	0.947746	0.0311923
Q5PPG6	Nucleosome assembly protein 1-like 5 OS=Rattus norvegicus GN=Nap1l5 PE=2 SV=1	2	2	1.02762	1.15125	1.187	1.3298	1.17392	0.0312747
G3V927	Discs, large homolog-associated protein 4 (Drosophila) OS=Rattus norvegicus GN=Dlgap4 PE=1 SV=1	4	4	0.877018	0.913904	0.949668	0.989609	0.93255	0.0313014
A0A0G2JVZ6	Integrin subunit alpha V OS=Rattus norvegicus GN=Itgav PE=1 SV=1	8	8	0.995716	0.962153	0.97246	0.939681	0.967502	0.0314055
A0A0G2K0H6	WD repeat domain 13 OS=Rattus norvegicus GN=Wdr13 PE=1 SV=1	5	5	0.903201	0.981054	0.893425	0.970435	0.937029	0.0314511
D4ADQ1	Ribonucleotide reductase M2 B (TP53 inducible) (Predicted) OS=Rattus norvegicus GN=Rrm2b PE=1 SV=3	1	1	1.12792	1.30431	1.02705	1.18766	1.16174	0.0315176
P16303	Carboxylesterase 1D OS=Rattus norvegicus GN=Ces1d PE=1 SV=2	5	5	1.17377	1.02546	1.25829	1.0993	1.1392	0.0316403
Q5XI73	Rho GDP-dissociation inhibitor 1 OS=Rattus norvegicus GN=Arhgdia PE=1 SV=1	5	5	1.01863	1.0968	1.03095	1.11007	1.06411	0.0316926
G3V7Q7	IQ motif containing GTPase activating protein 1 (Predicted), isoform CRA_b OS=Rattus norvegicus GN=Iqgap1 PE=1 SV=1	8	7	1.04745	1.07671	1.00585	1.03395	1.04099	0.0318365
Q9JJ19	Na(+)/H(+) exchange regulatory cofactor NHE-RF1 OS=Rattus norvegicus GN=Slc9a3r1 PE=1 SV=3	6	6	1.00982	1.07593	1.06774	1.13763	1.07278	0.0318535
Q80W92	Protein VAC14 homolog OS=Rattus norvegicus GN=Vac14 PE=1 SV=1	3	3	1.03195	1.07131	1.00532	1.04367	1.03806	0.0319019
Q6AYD5	G1 to S phase transition 1 OS=Rattus norvegicus GN=Gspt1 PE=1 SV=1	7	7	1.0396	1.0327	1.15871	1.15102	1.09551	0.0319334
D3ZZP2	RAB39, member RAS oncogene family (Predicted) OS=Rattus norvegicus GN=Rab39a PE=4 SV=1	4	3	1.02978	1.05181	1.00353	1.02501	1.02753	0.0320112
O35353	Guanine nucleotide-binding protein subunit beta-4 OS=Rattus norvegicus GN=Gnb4 PE=2 SV=4	6	3	0.955755	0.964134	0.824072	0.831296	0.893814	0.0321528
G3V7G9	Eukaryotic translation initiation factor 3, subunit 6 interacting protein OS=Rattus norvegicus GN=Eif3l PE=1 SV=2	2	2	1.07663	1.06122	1.02461	1.00993	1.0431	0.0322159
Q6AYT5	Protein-glutamate O-methyltransferase OS=Rattus norvegicus GN=Armt1 PE=1 SV=1	2	2	1.08144	1.01099	1.15785	1.08242	1.08318	0.0322648
A0A140TAA4	Programmed cell death 6-interacting protein OS=Rattus norvegicus GN=Pdcd6ip PE=1 SV=1	15	15	1.05266	1.01168	1.05393	1.01291	1.03279	0.0324376
Q5BK37	RCG53872, isoform CRA_a OS=Rattus norvegicus GN=Arhgef1 PE=2 SV=1	5	5	1.04639	1.16484	1.02669	1.14291	1.09521	0.0325252
F1M0J7	Prickle planar cell polarity protein 2 OS=Rattus norvegicus GN=Prickle2 PE=1 SV=2	3	3	0.885978	0.836972	0.987673	0.933042	0.910917	0.0327076
D3ZTL2	Rab effector MyRIP OS=Rattus norvegicus GN=Myrip PE=1 SV=2	2	2	1.16975	1.22282	1.0268	1.07338	1.12319	0.0327509
P18421	Proteasome subunit beta type-1 OS=Rattus norvegicus GN=Psmb1 PE=1 SV=3	4	4	0.888921	0.892841	0.972779	0.977069	0.932903	0.0327524
F1M6Q2	Ciliary rootlet coiled-coil, rootletin OS=Rattus norvegicus GN=Crocc PE=1 SV=2	8	7	1.04428	1.14878	1.02154	1.12377	1.08459	0.0327559
F2Z3Q8	Importin subunit beta-1 OS=Rattus norvegicus GN=Kpnb1 PE=1 SV=1	16	16	0.986622	0.982762	0.998064	0.994159	0.990402	0.0330076
Q2THW7	Palmitoyltransferase ZDHHC5 OS=Rattus norvegicus GN=Zdhhc5 PE=1 SV=1	1	1	0.932203	0.984487	0.821469	0.867542	0.901425	0.0331697
G3V798	Serine and arginine-rich-splicing factor 4 OS=Rattus norvegicus GN=Srsf4 PE=1 SV=1	3	1	1.02793	1.20031	1.17066	1.36698	1.19147	0.0331773
G3V7K5	NPC intracellular cholesterol transporter 1 OS=Rattus norvegicus GN=Npc1 PE=1 SV=1	1	1	1.29797	1.13779	1.16586	1.02198	1.1559	0.0332624
D3ZM21	Catechol-O-methyltransferase domain containing 1 (Predicted), isoform CRA_a OS=Rattus norvegicus GN=Comtd1 PE=1 SV=1	3	3	0.996904	0.98385	0.9728	0.960061	0.978404	0.0332674
F1LM33	Leucine-rich PPR motif-containing protein, mitochondrial OS=Rattus norvegicus GN=Lrpprc PE=1 SV=2	24	1	0.973151	0.997355	0.954099	0.977829	0.975609	0.0334534
P70581	Nucleoporin p58/p45 OS=Rattus norvegicus GN=Nup58 PE=1 SV=1	1	1	1.13006	1.01786	1.18398	1.06643	1.09958	0.0336581
A0A0G2K9L2	Target of myb1-like 2 membrane-trafficking protein OS=Rattus norvegicus GN=Tom1l2 PE=1 SV=1	8	8	0.891699	0.908537	0.967181	0.985445	0.938215	0.0338631
Q5XIJ3	Isocitrate dehydrogenase [NAD] subunit, mitochondrial OS=Rattus norvegicus GN=Idh3g PE=1 SV=1	6	6	1.09412	1.25824	1.02456	1.17825	1.13879	0.0338971
G3V888	ATP-citrate synthase OS=Rattus norvegicus GN=Acly PE=1 SV=1	18	18	0.989012	0.938023	0.980486	0.929936	0.959364	0.0339036
B1WBS7	RGD1562135 protein OS=Rattus norvegicus GN=Fam185a PE=2 SV=1	4	4	0.973906	0.933818	0.824074	0.790153	0.880488	0.0339608
D3Z8Q7	Family with sequence similarity 96, member B OS=Rattus norvegicus GN=Fam96b PE=1 SV=1	2	2	0.974843	0.96875	0.877358	0.871875	0.923207	0.0340705
D3ZNY3	Methylmalonic aciduria (Cobalamin deficiency) cblA type (Predicted), isoform CRA_a OS=Rattus norvegicus GN=Mmaa PE=1 SV=1	2	2	0.990228	0.938272	0.899023	0.851852	0.919844	0.0342153
Q3B7D1	Ubiquitin-conjugating enzyme E2 Z OS=Rattus norvegicus GN=Ube2z PE=1 SV=2	2	2	1.06011	1.00901	1.13545	1.08072	1.07132	0.034324
P19527	Neurofilament light polypeptide OS=Rattus norvegicus GN=Nefl PE=1 SV=3	19	18	1.10841	1.02003	1.12184	1.03239	1.07067	0.034425
G3V7N5	Carnitine O-palmitoyltransferase 2, mitochondrial OS=Rattus norvegicus GN=Cpt2 PE=1 SV=1	2	2	1.03777	1.02305	1.14209	1.12589	1.0822	0.034693
A0A0G2JVH4	MICOS complex subunit MIC60 OS=Rattus norvegicus GN=Immt PE=1 SV=1	20	20	0.974429	0.995531	0.936462	0.956743	0.965791	0.034744
P21575	Dynamin-1 OS=Rattus norvegicus GN=Dnm1 PE=1 SV=2	31	2	0.967691	0.918195	0.994042	0.943199	0.955782	0.0347499
A0A0G2JZH0	Calcium-binding protein 39 OS=Rattus norvegicus GN=Cab39 PE=1 SV=1	4	4	1.05153	1.00787	1.11902	1.07255	1.06274	0.034792
Q63433	Serine/threonine-protein kinase N1 OS=Rattus norvegicus GN=Pkn1 PE=1 SV=2	4	3	0.790776	0.873292	0.897638	0.991304	0.888253	0.0351963
P27615	Lysosome membrane protein 2 OS=Rattus norvegicus GN=Scarb2 PE=1 SV=2	4	4	1.09234	1.09544	1.01912	1.02202	1.05723	0.0354976
P47875	Cysteine and glycine-rich protein 1 OS=Rattus norvegicus GN=Csrp1 PE=1 SV=2	1	1	1.10183	1.05871	1.04684	1.00587	1.05331	0.0355367
D3Z9U2	CD163 antigen (Predicted) OS=Rattus norvegicus GN=Cd163 PE=1 SV=1	2	2	1.28814	1.13659	1.15367	1.01795	1.14909	0.0357901
D4A022	GTPase-activating protein and VPS9 domains 1 OS=Rattus norvegicus GN=Gapvd1 PE=1 SV=3	9	9	0.911278	0.86859	0.99224	0.945759	0.929467	0.0359946
M0R7U1	Adenylate kinase 5 OS=Rattus norvegicus GN=Ak5 PE=1 SV=1	3	3	0.894509	0.984102	0.736994	0.810811	0.856604	0.0360454
F1LST0	HEAT repeat-containing 5B OS=Rattus norvegicus GN=Heatr5b PE=1 SV=2	2	2	1.06297	1.24543	1.03928	1.21768	1.14134	0.0362355
D3ZH39	Eph receptor B3 OS=Rattus norvegicus GN=Ephb3 PE=3 SV=1	2	1	1.11654	1.02768	1.32331	1.21799	1.17138	0.0363223
P04775	Sodium channel protein type 2 subunit alpha OS=Rattus norvegicus GN=Scn2a PE=1 SV=1	17	11	1.03646	1.07197	1.00356	1.03794	1.03748	0.0363646
F1M9Q3	Listerin E3 ubiquitin protein ligase 1 OS=Rattus norvegicus GN=Ltn1 PE=1 SV=2	2	2	1.09308	1.1787	1.00965	1.08874	1.09254	0.0365434
Q09073	ADP/ATP translocase 2 OS=Rattus norvegicus GN=Slc25a5 PE=1 SV=3	11	5	0.951483	0.995935	0.924974	0.968187	0.960145	0.0366278
B0LPN4	Ryanodine receptor 2 OS=Rattus norvegicus GN=Ryr2 PE=1 SV=2	8	8	1.00429	1.04705	1.04139	1.08573	1.04461	0.0366815
P63100-2	Isoform 2 of Calcineurin subunit B type 1 OS=Rattus norvegicus GN=Ppp3r1	5	5	0.930472	0.914094	0.99064	0.973204	0.952103	0.036706
O35314	Secretogranin-1 OS=Rattus norvegicus GN=Chgb PE=1 SV=2	5	5	1.009	1.08982	1.06038	1.14531	1.07613	0.0368342
O08700	Vacuolar protein sorting-associated protein 45 OS=Rattus norvegicus GN=Vps45 PE=1 SV=1	5	5	0.993252	0.859114	0.865031	0.748209	0.866401	0.0371824
F1MAH5	Protein phosphatase 6, regulatory subunit 3 OS=Rattus norvegicus GN=Ppp6r3 PE=1 SV=3	3	3	1.04393	1.01217	1.1318	1.09736	1.07132	0.0372071
B2RYG2	Pck2 protein (Fragment) OS=Rattus norvegicus GN=Pck2 PE=2 SV=1	12	12	0.941917	0.778213	0.966424	0.798461	0.871254	0.0372737
P29314	40S ribosomal protein S9 OS=Rattus norvegicus GN=Rps9 PE=1 SV=4	4	4	0.991701	0.921989	0.963117	0.895414	0.943055	0.0373164
F1LPK7	Plastin 3 (T-isoform), isoform CRA_a OS=Rattus norvegicus GN=Pls3 PE=1 SV=2	9	8	1.17564	1.04026	1.16679	1.03243	1.10378	0.0375067
Q5M7T6	V-type proton ATPase subunit OS=Rattus norvegicus GN=Atp6v0d1 PE=1 SV=1	6	6	1.04471	1.10931	1.00647	1.06871	1.0573	0.0376339
A0A0G2K4J8	RIMS-binding protein 2 OS=Rattus norvegicus GN=Rimbp2 PE=1 SV=1	3	1	1.03519	1.02973	1.00984	1.00452	1.01982	0.0377388
Q4V8H2	SEC3-like 1 (S. cerevisiae) OS=Rattus norvegicus GN=Exoc1 PE=2 SV=1	6	2	0.897452	0.741189	0.985987	0.814308	0.859734	0.0377471
D4AD44	Josephin domain-containing 2 OS=Rattus norvegicus GN=Josd2 PE=4 SV=1	1	1	1.23327	1.07042	1.18154	1.02553	1.12769	0.037791
A2VCW8	Septin 7 OS=Rattus norvegicus GN=Sept7 PE=2 SV=1	13	11	1.08237	1.11576	1.00932	1.04046	1.06198	0.0378318
F1M779	Clathrin heavy chain OS=Rattus norvegicus GN=Cltc PE=1 SV=1	40	40	0.968217	0.889702	0.986623	0.906616	0.937789	0.0378392
D3ZPG5	Ubiquitin carboxyl-terminal hydrolase 30 OS=Rattus norvegicus GN=Usp30 PE=3 SV=1	1	1	0.868966	0.969231	0.875862	0.976923	0.922745	0.0379486
P50554	4-aminobutyrate aminotransferase, mitochondrial OS=Rattus norvegicus GN=Abat PE=1 SV=3	10	10	0.99496	0.909021	0.905804	0.827566	0.909338	0.0379553
D4AE49	Ski2-like RNA helicase 2 OS=Rattus norvegicus GN=Skiv2l2 PE=1 SV=3	2	2	0.954106	0.933071	0.995974	0.974016	0.964292	0.0379662
A0A0G2JYT1	ELKS/Rab6-interacting/CAST family member 1 OS=Rattus norvegicus GN=Erc1 PE=1 SV=1	12	7	1.12571	1.21542	1.01209	1.09274	1.11149	0.0380145
D4A5J1	Kelch repeat and BTB domain-containing 11 OS=Rattus norvegicus GN=Kbtbd11 PE=1 SV=1	6	6	0.864848	0.897491	0.953296	0.989277	0.926228	0.0380392
Q99068	Alpha-2-macroglobulin receptor-associated protein OS=Rattus norvegicus GN=Lrpap1 PE=1 SV=2	4	4	1.13915	1.37316	1.02745	1.23851	1.19457	0.0381704
F1M403	Ubiquitin-conjugating enzyme E2O OS=Rattus norvegicus GN=Ube2o PE=1 SV=2	14	14	1.00421	1.01012	1.02932	1.03537	1.01976	0.0382867
F1LMW0	Transmembrane protein 130 OS=Rattus norvegicus GN=Tmem130 PE=4 SV=2	1	1	0.916132	0.912785	0.98396	0.980365	0.948311	0.0384763
D3ZCJ3	Major facilitator superfamily domain-containing 6 OS=Rattus norvegicus GN=Mfsd6 PE=1 SV=1	2	1	0.928571	0.893471	0.994643	0.957045	0.943432	0.0387303
D4A2G9	RAN-binding protein 1 OS=Rattus norvegicus GN=Ranbp1 PE=1 SV=1	4	4	1.00757	1.08056	1.08934	1.16824	1.08643	0.039036
D4ACS3	Mab-21 domain-containing 2 OS=Rattus norvegicus GN=Mb21d2 PE=1 SV=1	1	1	1.09736	1.1982	1.00908	1.1018	1.10161	0.0390534
G3V734	2,4-dienoyl CoA reductase 1, mitochondrial, isoform CRA_a OS=Rattus norvegicus GN=Decr1 PE=1 SV=1	8	8	0.996454	0.946543	0.934858	0.888032	0.941471	0.0391207
P49793	Nuclear pore complex protein Nup98-Nup96 OS=Rattus norvegicus GN=Nup98 PE=1 SV=2	2	2	0.994452	0.892902	0.920943	0.826899	0.908799	0.0391272
O88377	Phosphatidylinositol 5-phosphate 4-kinase type-2 beta OS=Rattus norvegicus GN=Pip4k2b PE=1 SV=1	6	2	1.01048	1.07438	1.02547	1.09032	1.05016	0.0393388
P70567	Tropomodulin-1 OS=Rattus norvegicus GN=Tmod1 PE=2 SV=1	2	1	0.765472	0.955285	0.758958	0.947154	0.856717	0.0393687
D4A542	G protein-coupled receptor-associated sorting protein 2 OS=Rattus norvegicus GN=Gprasp2 PE=4 SV=2	1	1	0.873786	0.989011	0.829126	0.938462	0.907596	0.0393778
Q4V7A0	WD repeat-containing protein 61 OS=Rattus norvegicus GN=Wdr61 PE=1 SV=1	2	2	0.79209	0.803899	0.951412	0.965596	0.87825	0.0396413
Q5HZE2	Transmembrane protein 120A OS=Rattus norvegicus GN=Tmem120a PE=2 SV=1	3	3	1.02758	1.00354	1.06894	1.04394	1.036	0.0397974
B0BMX3	S100 calcium binding protein A16 (Predicted), isoform CRA_a OS=Rattus norvegicus GN=S100a16 PE=1 SV=1	2	2	0.944702	0.982874	0.956276	0.994916	0.969692	0.0399623
Q4G061	Eukaryotic translation initiation factor 3 subunit B OS=Rattus norvegicus GN=Eif3b PE=1 SV=1	8	8	0.873657	0.96256	0.896021	0.9872	0.929859	0.0400771
Q68FX0	Isocitrate dehydrogenase [NAD] subunit beta, mitochondrial OS=Rattus norvegicus GN=Idh3B PE=2 SV=1	9	9	0.865278	0.824992	0.98716	0.941199	0.904657	0.040235
A1A5Q1	Poly [ADP-ribose] polymerase OS=Rattus norvegicus GN=Parp9 PE=1 SV=1	1	1	0.997283	0.950777	0.942935	0.898964	0.94749	0.0402419
A0A0G2K9Q6	Calcium-transporting ATPase OS=Rattus norvegicus GN=Atp2b3 PE=1 SV=1	21	11	1.00526	1.03525	1.01068	1.04082	1.023	0.0402816
B2RYN1	Fructosamine-3-kinase-related protein OS=Rattus norvegicus GN=Fn3krp PE=1 SV=1	3	3	1.00281	1.03479	1.04187	1.07509	1.03864	0.0403268
A0A140TAA5	WD repeat domain phosphoinositide-interacting protein 4 OS=Rattus norvegicus GN=Wdr45 PE=1 SV=1	2	2	0.952643	0.88627	0.995595	0.92623	0.940184	0.0403907
B4F7A9	Casein kinase 2 alpha 2 OS=Rattus norvegicus GN=Csnk2a2 PE=1 SV=1	2	2	0.944444	0.958457	0.754386	0.765579	0.855717	0.040406
A0A0H2UHE0	Kv channel-interacting protein 1 OS=Rattus norvegicus GN=Kcnip1 PE=4 SV=1	2	2	1.0632	1.04507	1.27757	1.25579	1.16041	0.0405122
Q62717	Calcium-dependent secretion activator 1 OS=Rattus norvegicus GN=Cadps PE=1 SV=1	18	1	0.991351	0.952963	0.900062	0.865208	0.927396	0.0406706
P14408	Fumarate hydratase, mitochondrial OS=Rattus norvegicus GN=Fh PE=1 SV=1	4	4	0.996182	0.90431	0.886454	0.804702	0.897912	0.0407267
Q6AXS5	Plasminogen activator inhibitor 1 RNA-binding protein OS=Rattus norvegicus GN=Serbp1 PE=1 SV=2	6	6	1.05922	1.20655	1.02125	1.1633	1.11258	0.040949
D3ZUC2	Mov10 RISC complex RNA helicase OS=Rattus norvegicus GN=Mov10 PE=1 SV=1	1	1	1.06499	1.07641	1.00928	1.02011	1.0427	0.0411873
F1LZU7	Amyloid beta precursor protein-binding family B member 2 OS=Rattus norvegicus GN=Apbb2 PE=4 SV=3	1	1	1.02242	1.09615	1.20628	1.29327	1.15453	0.0413275
G3V845	Phosphoinositide phospholipase C OS=Rattus norvegicus GN=Plcg1 PE=1 SV=1	5	5	0.957775	0.861882	0.987936	0.889023	0.924154	0.041349
Q68FU3	Electron transfer flavoprotein subunit beta OS=Rattus norvegicus GN=Etfb PE=1 SV=3	11	11	1.0079	1.09359	1.10805	1.20225	1.10295	0.0413956
B1WC34	Protein kinase C substrate 80K-H OS=Rattus norvegicus GN=Prkcsh PE=1 SV=1	9	9	1.01628	1.17885	1.10624	1.2832	1.14614	0.0414136
P04177	Tyrosine 3-monooxygenase OS=Rattus norvegicus GN=Th PE=1 SV=3	6	6	1.00938	1.09169	1.1237	1.21533	1.11003	0.0414962
D4A8L9	BTB domain-containing 17 OS=Rattus norvegicus GN=Btbd17 PE=1 SV=1	3	3	0.919713	0.995088	0.881481	0.953723	0.937501	0.0416893
Q5U328	Nucleolin OS=Rattus norvegicus GN=Ncl PE=1 SV=1	10	10	1.01036	1.13703	1.11596	1.25587	1.12981	0.0418374
A0A0G2K847	ArfGAP with GTPase domain, ankyrin repeat and PH domain 1 OS=Rattus norvegicus GN=Agap1 PE=4 SV=1	7	7	0.991829	0.926999	0.973083	0.909479	0.950348	0.0419083
D3ZH75	AKT1 substrate 1 OS=Rattus norvegicus GN=Akt1s1 PE=1 SV=1	2	2	1.00814	1.11577	1.08995	1.20631	1.10504	0.0421217
B2RZB5	Charged multivesicular body protein 2A OS=Rattus norvegicus GN=Chmp2a PE=1 SV=1	4	4	1.06432	1.04405	1.02306	1.00357	1.03375	0.0422018
A0A0G2JZ73	Alpha-1-antiproteinase OS=Rattus norvegicus GN=Serpina1 PE=1 SV=1	2	2	1.04917	1.01161	1.15404	1.11272	1.08189	0.0422342
D3ZWC6	Syntrophin, basic 1 (Predicted) OS=Rattus norvegicus GN=Sntb1 PE=1 SV=1	9	8	0.976153	0.948438	0.825156	0.801728	0.887869	0.0422456
Q9QXY2	SRC kinase signaling inhibitor 1 OS=Rattus norvegicus GN=Srcin1 PE=1 SV=1	20	20	1.17997	1.30371	1.01475	1.12117	1.1549	0.0422664
F1LNI8	Calcium/calmodulin-dependent protein kinase type II subunit beta OS=Rattus norvegicus GN=Camk2b PE=1 SV=1	11	1	0.937238	0.997773	0.872385	0.928731	0.934032	0.0422898
P83732	60S ribosomal protein L24 OS=Rattus norvegicus GN=Rpl24 PE=2 SV=1	3	3	0.976068	0.835632	0.954743	0.817375	0.895955	0.0424083
B0BN65	Family with sequence similarity 49, member A OS=Rattus norvegicus GN=Fam49a PE=1 SV=1	6	6	0.868399	0.972492	0.872434	0.97701	0.922584	0.0424372
Q8R2H1	NF-kappa-B inhibitor-like protein 1 OS=Rattus norvegicus GN=Nfkbil1 PE=2 SV=2	1	1	1.00684	1.05745	1.09402	1.14901	1.07683	0.0427167
Q6AYR1	RCG52996, isoform CRA_a OS=Rattus norvegicus GN=Tfg PE=1 SV=1	5	5	1.00278	1.05073	1.04872	1.09887	1.05027	0.0427888
F1LSK6	Cytochrome P450 20A1 OS=Rattus norvegicus GN=Cyp20a1 PE=1 SV=1	1	1	1.04277	1.22929	1.04684	1.23409	1.13825	0.0428018
B0BNK7	Leucine-rich repeat and fibronectin type-III domain-containing protein 3 OS=Rattus norvegicus GN=Lrfn3 PE=1 SV=1	3	3	0.836976	0.79913	0.983607	0.93913	0.889711	0.042816
D4AB03	Family with sequence similarity 120A OS=Rattus norvegicus GN=Fam120a PE=1 SV=2	8	8	0.982154	0.929098	0.991239	0.937692	0.960046	0.0428163
M0R665	60S ribosomal protein L29 OS=Rattus norvegicus PE=3 SV=1	2	2	1.13107	1.03832	1.10194	1.01159	1.07073	0.0429297
P19944	60S acidic ribosomal protein P1 OS=Rattus norvegicus GN=Rplp1 PE=3 SV=1	2	2	0.891419	0.797806	0.998249	0.893417	0.895222	0.0429832
P62966	Cellular retinoic acid-binding protein 1 OS=Rattus norvegicus GN=Crabp1 PE=1 SV=3	1	1	1.03883	1.15676	1.01942	1.13514	1.08754	0.0431119
P62198	26S proteasome regulatory subunit 8 OS=Rattus norvegicus GN=Psmc5 PE=1 SV=1	7	7	1.0274	1.06497	1.20409	1.24812	1.13615	0.0431417
Q63155	Netrin receptor DCC OS=Rattus norvegicus GN=Dcc PE=1 SV=2	2	2	0.975827	0.97707	0.87659	0.877707	0.926799	0.0432878
Q5PQN0	Neurocalcin-delta OS=Rattus norvegicus GN=Ncald PE=1 SV=3	4	2	1.04494	1.0703	1.28191	1.31303	1.17754	0.0437001
G3V8G1	ATP/GTP binding protein 1 (Predicted), isoform CRA_a OS=Rattus norvegicus GN=Agtpbp1 PE=4 SV=1	3	3	1.08075	1.10282	1.00897	1.02958	1.05553	0.043792
M0R5T5	SH3 and multiple ankyrin repeat domains protein 2 OS=Rattus norvegicus GN=Shank2 PE=1 SV=2	2	2	1.01172	1.09479	1.15669	1.25167	1.12872	0.0438875
F1M1Y0	SH3-containing GRB2-like protein 3-interacting protein 1 OS=Rattus norvegicus GN=Sgip1 PE=1 SV=3	10	10	1.09737	1.32587	1.02598	1.23961	1.17221	0.0440512
Q7TP07	Da1-12 OS=Rattus norvegicus GN=Vps13a PE=2 SV=1	2	2	0.990291	0.953271	0.885437	0.852336	0.920334	0.04418
P01186	Vasopressin-neurophysin 2-copeptin OS=Rattus norvegicus GN=Avp PE=1 SV=1	4	4	1.03602	1.19219	1.03662	1.19287	1.11443	0.0442322
F1LX28	Acyl-CoA thioesterase 11 OS=Rattus norvegicus GN=Acot11 PE=4 SV=3	10	10	0.935814	0.953087	0.978425	0.996484	0.965953	0.044271
A0A0G2JUA5	AHNAK nucleoprotein OS=Rattus norvegicus GN=Ahnak PE=1 SV=1	13	13	1.15645	1.28715	1.01007	1.12422	1.14447	0.0443806
M0RCH6	Uncharacterized protein OS=Rattus norvegicus PE=1 SV=2	4	2	1.02331	1.09805	1.22997	1.31981	1.16778	0.0445929
D3ZN39	Ubiquitin specific protease 8 (Predicted) OS=Rattus norvegicus GN=Usp8 PE=1 SV=2	4	4	0.904554	0.940554	0.959787	0.997985	0.95072	0.0446457
A0A0G2JWR2	Protein kinase C and casein kinase substrate in neurons protein 1 OS=Rattus norvegicus GN=Pacsin1 PE=1 SV=1	10	8	1.0648	1.17967	1.0084	1.11718	1.09251	0.0446958
A0A0G2K0Q8	Sushi domain-containing 2 OS=Rattus norvegicus GN=Susd2 PE=1 SV=1	4	4	1.16645	1.32905	1.01095	1.15187	1.16458	0.0447385
O08618	Phosphoribosyl pyrophosphate synthase-associated protein 2 OS=Rattus norvegicus GN=Prpsap2 PE=1 SV=1	7	5	0.968206	0.950738	0.998572	0.980557	0.974518	0.0448733
D4A5F7	VPS8 CORVET complex subunit OS=Rattus norvegicus GN=Vps8 PE=1 SV=3	2	2	0.798111	0.940195	0.835891	0.984701	0.889725	0.044883
F1LS98	Protein kinase C OS=Rattus norvegicus GN=Prkca PE=1 SV=3	7	5	1.08412	1.11221	1.00792	1.03404	1.05957	0.0451437
Q8K4F7	m7GpppX diphosphatase OS=Rattus norvegicus GN=Dcps PE=2 SV=1	6	6	0.92303	0.84119	0.999076	0.910494	0.918447	0.0452032
A0A1L5YJQ7	Histone deacetylase OS=Rattus norvegicus GN=hdac6 PE=2 SV=1	8	1	0.991296	0.984717	0.939676	0.933441	0.962282	0.04528
D3ZUP5	BRICK1, SCAR/WAVE actin-nucleating complex subunit OS=Rattus norvegicus GN=Brk1 PE=1 SV=1	2	2	0.978171	0.998708	0.945587	0.965439	0.971976	0.0457092
A0A0G2K5Q8	Secretory carrier-associated membrane protein OS=Rattus norvegicus GN=Clk2 PE=1 SV=1	3	3	1.01665	1.07515	1.01018	1.0683	1.04257	0.0457324
D3ZQY4	FRY-like transcription coactivator OS=Rattus norvegicus GN=Fryl PE=1 SV=2	2	2	1.14874	1.04862	1.10452	1.00826	1.07754	0.0457888
D3ZDX5	Plexin B1 OS=Rattus norvegicus GN=Plxnb1 PE=1 SV=1	12	12	0.895766	0.999879	0.783431	0.874488	0.888391	0.0457968
D3ZIV3	Mitotic arrest deficient 1-like 1 OS=Rattus norvegicus GN=Mad1l1 PE=1 SV=1	1	1	1.02742	1.11364	1.0129	1.0979	1.06297	0.0459684
D3ZWP8	Leucine-rich repeat-containing 58 OS=Rattus norvegicus GN=Lrrc58 PE=4 SV=3	1	1	0.96347	0.833992	0.977169	0.84585	0.90512	0.0459998
G3V8R2	Neurocan core protein OS=Rattus norvegicus GN=Ncan PE=1 SV=1	5	5	1.01082	1.095	1.03075	1.11659	1.06329	0.0461967
Q5M9G9	Protein TBRG4 OS=Rattus norvegicus GN=Tbrg4 PE=2 SV=1	2	2	0.871279	0.805804	0.996782	0.921875	0.898935	0.0462372
P15384	Potassium voltage-gated channel subfamily A member 3 OS=Rattus norvegicus GN=Kcna3 PE=1 SV=2	3	1	1.01324	1.08903	1.02135	1.09775	1.05534	0.0462797
Q6PST4	Atlastin-1 OS=Rattus norvegicus GN=Atl1 PE=1 SV=1	10	10	1.05471	1.00954	1.05581	1.01059	1.03266	0.0463616
F1MA79	Slit homolog 2 protein OS=Rattus norvegicus GN=Slit2 PE=4 SV=2	3	3	1.35862	1.27097	1.1	1.02903	1.18966	0.0464578
D4AE88	Family with sequence similarity 120B OS=Rattus norvegicus GN=Fam120b PE=1 SV=1	2	2	1.10477	1.22474	1.00511	1.11426	1.11222	0.0465728
P31662	Sodium-dependent neutral amino acid transporter SLC6A17 OS=Rattus norvegicus GN=Slc6a17 PE=1 SV=1	2	2	0.826457	0.957403	0.847085	0.981299	0.903061	0.0466721
B2RYU0	NADH dehydrogenase (Ubiquinone) 1 beta subcomplex, 2 (Predicted), isoform CRA_b OS=Rattus norvegicus GN=Ndufb2 PE=1 SV=1	1	1	1.02627	1.18384	1.04553	1.20606	1.11543	0.0469847
A0A0H2UHG3	Cullin-5 OS=Rattus norvegicus GN=Cul5 PE=1 SV=1	3	3	1.04757	1.03146	1.22613	1.20727	1.12811	0.0470107
A0A0H2UHE5	Protein phosphatase 1A OS=Rattus norvegicus GN=Ppm1a PE=1 SV=1	9	7	0.99595	0.973146	0.938573	0.917083	0.956188	0.0470123
A0A0G2K5K1	Anoctamin OS=Rattus norvegicus GN=Ano8 PE=1 SV=1	1	1	0.907455	0.997175	0.861183	0.946328	0.928035	0.0470366
G3V9T7	ATPase Asna1 OS=Rattus norvegicus GN=Asna1 PE=1 SV=1	7	7	0.996062	0.958466	0.985507	0.94831	0.972086	0.0470416
Q5BJQ6	Cleavage stimulation factor subunit 1 OS=Rattus norvegicus GN=Cstf1 PE=2 SV=1	1	1	1.16113	1.02715	1.16624	1.03167	1.09655	0.0472105
A0A140TAJ3	Far upstream element-binding protein 1 OS=Rattus norvegicus GN=Fubp1 PE=1 SV=1	3	3	1.09184	1.32889	1.0252	1.24778	1.17343	0.0473151
P84850	D-2-hydroxyglutarate dehydrogenase, mitochondrial OS=Rattus norvegicus GN=D2hgdh PE=3 SV=1	5	5	0.933581	0.890927	0.998989	0.953346	0.94421	0.0473236
A0A0G2JSN5	Potassium voltage-gated channel subfamily D member 3 OS=Rattus norvegicus GN=Kcnd3 PE=1 SV=1	2	2	0.879518	0.976886	0.882804	0.980535	0.929936	0.0473867
P04762	Catalase OS=Rattus norvegicus GN=Cat PE=1 SV=3	3	3	1.25083	1.04063	1.26407	1.05165	1.1518	0.0475223
A0A0G2K8N6	Ankyrin repeat and MYND domain-containing 2 OS=Rattus norvegicus GN=Ankmy2 PE=1 SV=1	5	5	0.873764	0.975382	0.878327	0.980475	0.926987	0.0478247
Q9JMJ4	Pre-mRNA-processing factor 19 OS=Rattus norvegicus GN=Prpf19 PE=1 SV=2	4	4	0.977184	0.893336	0.985902	0.901306	0.939432	0.0478689
B5DEK6	Cyhr1 protein OS=Rattus norvegicus GN=Cyhr1 PE=1 SV=1	2	2	1.07573	1.14269	1.00221	1.06459	1.07131	0.0479177
A0A0G2JYZ1	Tau tubulin kinase 2 OS=Rattus norvegicus GN=Ttbk2 PE=1 SV=1	1	1	0.878481	0.764317	1.00253	0.872247	0.879394	0.0480242
A0A0G2K2T2	Mitoguardin 1 OS=Rattus norvegicus GN=Miga1 PE=4 SV=1	2	2	0.852186	0.913398	0.932985	1	0.924642	0.0481306
P19804	Nucleoside diphosphate kinase B OS=Rattus norvegicus GN=Nme2 PE=1 SV=1	6	6	0.960579	0.974676	0.984796	0.999248	0.979825	0.048284
E9PT53	Wolfram syndrome 1 homolog (Human) OS=Rattus norvegicus GN=Wfs1 PE=1 SV=2	2	2	1.02016	1.05524	1.00157	1.03601	1.02825	0.0482918
Q5PPL3	Sterol-4-alpha-carboxylate 3-dehydrogenase, decarboxylating OS=Rattus norvegicus GN=Nsdhl PE=2 SV=1	1	1	1.18692	1.03815	1.1729	1.02589	1.10596	0.0483132
A2RUW1	Toll-interacting protein OS=Rattus norvegicus GN=Tollip PE=1 SV=1	2	2	1.01588	1.17527	1.06597	1.23322	1.12258	0.0485885
Q6AXQ0	SUMO-activating enzyme subunit 1 OS=Rattus norvegicus GN=Sae1 PE=2 SV=1	3	3	1.003	1.03788	1.06722	1.10434	1.05311	0.0487401
Q9WVA1	Mitochondrial import inner membrane translocase subunit Tim8 A OS=Rattus norvegicus GN=Timm8a PE=1 SV=1	2	2	1.00451	1.09859	1.12653	1.23204	1.11542	0.0487897
Q66X93	Staphylococcal nuclease domain-containing protein 1 OS=Rattus norvegicus GN=Snd1 PE=1 SV=1	15	15	1.11478	1.0433	1.07147	1.00277	1.05808	0.0489047
A0A0G2JWG1	Alpha-mannosidase OS=Rattus norvegicus GN=Man2a2 PE=3 SV=1	3	3	0.974828	0.820809	0.959954	0.808285	0.890969	0.0490419
F1M3H8	Hypothetical protein LOC681410 OS=Rattus norvegicus GN=LOC681410 PE=1 SV=3	1	1	1.3123	1.23077	1.08833	1.02071	1.16303	0.0491251
P45592	Cofilin-1 OS=Rattus norvegicus GN=Cfl1 PE=1 SV=3	3	3	0.920028	1.00077	0.820948	0.892995	0.908685	0.0492069
G3V836	Clusterin OS=Rattus norvegicus GN=Clu PE=1 SV=1	10	10	0.906659	0.97673	0.920537	0.991681	0.948902	0.0493717
A0A1W2Q6F8	NADH dehydrogenase [ubiquinone] 1 alpha subcomplex subunit 10, mitochondrial OS=Rattus norvegicus GN=Ndufa10l1 PE=3 SV=1	2	2	1.00651	1.14462	1.08854	1.23791	1.11939	0.0494362
Q75Q41	Mitochondrial import receptor subunit TOM22 homolog OS=Rattus norvegicus GN=Tomm22 PE=1 SV=1	2	2	0.991081	0.965884	0.997324	0.971969	0.981565	0.0494807
A0A0G2JUZ0	Myotubularin-related protein 1 OS=Rattus norvegicus GN=Mtmr1 PE=1 SV=1	3	3	1.00603	1.15994	1.15139	1.32754	1.16123	0.0495964
D4ADD3	HECT, C2 and WW domain-containing E3 ubiquitin protein ligase 2 OS=Rattus norvegicus GN=Hecw2 PE=1 SV=1	2	2	0.989293	0.9625	0.882227	0.858333	0.923088	0.0496044
Q66H21	Cholinephosphotransferase 1 OS=Rattus norvegicus GN=Chpt1 PE=2 SV=1	1	1	1.16356	1.19236	1.01949	1.04472	1.10503	0.0496056
D3ZF92	Tumor necrosis factor receptor superfamily member 21 OS=Rattus norvegicus GN=Tnfrsf21 PE=1 SV=1	1	1	1.01774	1.20129	1.07503	1.26892	1.14074	0.04967
A0A0G2K6L6	Uncharacterized protein OS=Rattus norvegicus PE=3 SV=1	3	3	0.926619	0.989247	0.922302	0.984639	0.955702	0.0498119
F1M8H6	Phosphatidylinositol 4-phosphate 5-kinase type-1 gamma OS=Rattus norvegicus GN=Pip5k1c PE=1 SV=1	4	4	1.00101	1.04114	1.02671	1.06787	1.03418	0.0499319
G3V792	Cytoplasmic dynein 1 intermediate chain 1 OS=Rattus norvegicus GN=Dync1i1 PE=1 SV=3	5	5	1.05753	1.01031	1.19384	1.14052	1.10055	0.0501286
A0A0G2K1L8	Brain acid soluble protein 1 OS=Rattus norvegicus GN=Basp1 PE=1 SV=1	8	8	1.03605	1.25726	1.05768	1.28352	1.15863	0.0501805
D3ZHJ6	Calcium-transporting ATPase OS=Rattus norvegicus GN=Atp2a3 PE=1 SV=2	7	1	1.32973	1.025	1.49189	1.15	1.24916	0.0507167
P61972	Nuclear transport factor 2 OS=Rattus norvegicus GN=Nutf2 PE=1 SV=1	2	2	0.926829	0.981667	0.727773	0.770833	0.851776	0.0507544
F2W8B0	Catechol-O-methyltransferase OS=Rattus norvegicus GN=Comt PE=4 SV=1	3	3	1.01281	1.1545	1.24973	1.42457	1.2104	0.0508055
F7FLB2	Pgm2 protein OS=Rattus norvegicus GN=Pgm2 PE=1 SV=2	5	5	1.11715	1.09036	1.03212	1.00738	1.06175	0.0508619
Q5U1W6	MICOS complex subunit OS=Rattus norvegicus GN=Apool PE=1 SV=1	2	2	0.922886	0.806522	1	0.873913	0.90083	0.0509662
Q64350	Translation initiation factor eIF-2B subunit epsilon OS=Rattus norvegicus GN=Eif2b5 PE=1 SV=2	1	1	0.885589	0.769598	1.0044	0.872849	0.883109	0.0509817
D3ZBT2	Similar to Hypothetical UPF0184 protein C9orf16 homolog OS=Rattus norvegicus GN=RGD1561113 PE=1 SV=1	1	1	1.11642	1.36996	1.09254	1.34066	1.22989	0.0509871
D3ZR79	Transmembrane protein 245 OS=Rattus norvegicus GN=Tmem245 PE=1 SV=1	1	1	1.09253	1.13292	1.00509	1.04225	1.0682	0.0510227
B2RZ62	AP complex subunit sigma OS=Rattus norvegicus GN=Ap3s1 PE=2 SV=1	1	1	1.00379	0.884534	0.838966	0.739289	0.866645	0.0511052
Q4KLH5	Arf-GAP domain and FG repeat-containing protein 1 OS=Rattus norvegicus GN=Agfg1 PE=1 SV=1	1	1	0.598862	0.867445	0.624467	0.904533	0.748827	0.051243
P62775	Myotrophin OS=Rattus norvegicus GN=Mtpn PE=1 SV=2	1	1	1.01042	1.24326	1.18602	1.45931	1.22475	0.0512802
M0R5J4	Uncharacterized protein OS=Rattus norvegicus PE=3 SV=1	17	14	1.10441	1.23344	1.00227	1.11936	1.11487	0.0513293
Q66H79	Tripartite motif protein 32 OS=Rattus norvegicus GN=Trim32 PE=1 SV=1	3	3	0.862877	0.916304	0.94228	1.00062	0.930521	0.051335
A0A0G2K8H0	Caprin-1 OS=Rattus norvegicus GN=Caprin1 PE=1 SV=1	3	3	1.0127	1.26818	1.23013	1.54045	1.26287	0.0513507
P12369	cAMP-dependent protein kinase type II-beta regulatory subunit OS=Rattus norvegicus GN=Prkar2b PE=1 SV=3	5	5	1.04269	1.03297	1.23115	1.21967	1.13162	0.0513903
A0A0G2K9M4	WD repeat and FYVE domain-containing 3 OS=Rattus norvegicus GN=Wdfy3 PE=1 SV=1	11	11	1.04099	1.0183	1.02228	1	1.02039	0.0514565
B0BNJ1	LOC683667 protein OS=Rattus norvegicus GN=Sri PE=1 SV=1	3	3	1.00287	0.913677	0.899918	0.81988	0.909087	0.0514733
A0A0G2K8Z9	Kinesin family member 13B OS=Rattus norvegicus GN=Kif13b PE=1 SV=1	3	2	1.02821	1.05249	1	1.02362	1.02608	0.0515379
F1LU48	Endoplasmic reticulum-golgi intermediate compartment 1 OS=Rattus norvegicus GN=Ergic1 PE=1 SV=2	2	2	0.954589	0.827471	0.988406	0.856784	0.906812	0.0515963
F1LRZ7	Neurofilament heavy polypeptide OS=Rattus norvegicus GN=Nefh PE=1 SV=1	11	11	1.02916	1.05215	1.22578	1.25316	1.14006	0.0517931
O55007	Ral GTPase-activating protein subunit alpha-1 OS=Rattus norvegicus GN=Ralgapa1 PE=1 SV=2	5	5	0.941438	0.91632	0.99822	0.971587	0.956891	0.0518854
B2RYI8	Papss1 protein OS=Rattus norvegicus GN=Papss1 PE=2 SV=1	1	1	0.932886	0.965278	0.684564	0.708333	0.822765	0.052216
G3V8Q8	RCG40648, isoform CRA_b OS=Rattus norvegicus GN=Sec23ip PE=1 SV=1	3	3	0.914347	0.89753	0.992505	0.974251	0.944658	0.0522625
Q2KMM2	Trafficking protein particle complex subunit 1 OS=Rattus norvegicus GN=Trappc1 PE=2 SV=1	1	1	0.902961	0.823088	1.00329	0.914543	0.91097	0.0522928
Q9WTT7	Basic leucine zipper and W2 domain-containing protein 2 OS=Rattus norvegicus GN=Bzw2 PE=1 SV=1	2	2	1.06266	1.03163	1.29825	1.26034	1.16322	0.052656
G3V6L8	RCG61894, isoform CRA_a OS=Rattus norvegicus GN=Strn PE=1 SV=1	10	10	1.00957	1.07038	1.0145	1.07561	1.04251	0.052737
D4A7D3	Similar to TANK-binding kinase 1 OS=Rattus norvegicus GN=Tbk1 PE=1 SV=1	1	1	0.933095	0.841512	1.00178	0.903459	0.919963	0.0529574
A0A0G2K808	ArfGAP with SH3 domain, ankyrin repeat and PH domain 2 OS=Rattus norvegicus GN=Asap2 PE=1 SV=1	4	4	1.01357	1.08817	1.01538	1.09011	1.05181	0.0530706
A0A0G2JYR1	Exocyst complex component OS=Rattus norvegicus GN=Exoc6b PE=1 SV=1	7	6	0.93119	1.00229	0.871413	0.937947	0.93571	0.0531037
D3ZAI6	5'-nucleotidase domain-containing 3 OS=Rattus norvegicus GN=Nt5dc3 PE=1 SV=2	6	6	0.863444	0.889374	0.963369	0.9923	0.927122	0.0531115
A0A096UWG9	Diacylglycerol kinase OS=Rattus norvegicus GN=Dgke PE=3 SV=1	2	2	0.868902	0.998832	0.810976	0.932243	0.902738	0.0531256
Q9QUH6	Ras/Rap GTPase-activating protein SynGAP OS=Rattus norvegicus GN=Syngap1 PE=1 SV=2	5	4	0.884981	0.995509	0.846578	0.95231	0.919844	0.0531471
Q5RKH0	Putative oxidoreductase GLYR1 OS=Rattus norvegicus GN=Glyr1 PE=1 SV=1	3	3	0.911425	0.554254	0.802311	0.4879	0.688973	0.0533558
Q5I0F0	Developmentally-regulated GTP-binding protein 1 OS=Rattus norvegicus GN=Drg1 PE=1 SV=1	6	6	1.00329	1.05352	1.10194	1.15711	1.07897	0.0534184
F1LR02	Collagen type XVIII alpha 1 chain OS=Rattus norvegicus GN=Col18a1 PE=1 SV=2	2	2	0.989946	0.871935	0.960944	0.84639	0.917303	0.0534241
D4A4K4	Vacuolar protein sorting 13C OS=Rattus norvegicus GN=Vps13c PE=1 SV=2	6	6	0.92611	0.979368	0.9423	0.996488	0.961067	0.0534551
O70454	Protein BUD31 homolog OS=Rattus norvegicus GN=Bud31 PE=2 SV=2	1	1	1.1106	1.32268	1.00785	1.20031	1.16036	0.0534631
D4A8C8	PAX3 and PAX7-binding protein 1 OS=Rattus norvegicus GN=Paxbp1 PE=1 SV=1	1	1	0.925117	0.989983	0.74259	0.794658	0.863087	0.0535183
A0A0G2K7V6	Sodium-dependent phosphate transport protein 2C OS=Rattus norvegicus GN=Slc34a3 PE=1 SV=1	1	1	0.963889	0.788636	0.863889	0.706818	0.830808	0.0536774
D4A6W6	Similar to 60S ribosomal protein L8 OS=Rattus norvegicus GN=RGD1561333 PE=3 SV=1	4	4	1.04471	1.08759	0.999519	1.04054	1.04309	0.0537321
P12711	Alcohol dehydrogenase class-3 OS=Rattus norvegicus GN=Adh5 PE=1 SV=2	7	7	1.00333	1.03062	1.07124	1.10038	1.05139	0.0538134
A0A0H2UHX3	40S ribosomal protein S4 OS=Rattus norvegicus GN=Rps4x PE=1 SV=1	6	6	0.890683	0.715658	0.952484	0.765315	0.831035	0.0538195
D4A7Q6	Putative uncharacterized protein RGD1564862_predicted OS=Rattus norvegicus GN=Zfp428 PE=4 SV=2	1	1	1.01129	1.14578	1.26185	1.42967	1.21215	0.0540134
D3ZUJ8	Transmembrane and tetratricopeptide repeat containing 3 (Predicted), isoform CRA_a OS=Rattus norvegicus GN=Tmtc3 PE=1 SV=1	2	1	0.859961	0.744027	1.00789	0.872014	0.870973	0.0540501
Q7TP54	Rho family-interacting cell polarization regulator 2 OS=Rattus norvegicus GN=Ripor2 PE=1 SV=1	1	1	0.864865	0.296984	0.912162	0.313225	0.596809	0.054053
D3ZJF9	Galactosidase, alpha OS=Rattus norvegicus GN=Gla PE=1 SV=2	1	1	0.51512	0.961722	0.46489	0.867943	0.702419	0.0540743
Q6URK4	Heterogeneous nuclear ribonucleoprotein A3 OS=Rattus norvegicus GN=Hnrnpa3 PE=1 SV=1	2	2	0.944924	0.984529	0.775918	0.808439	0.878452	0.0541656
P62762	Visinin-like protein 1 OS=Rattus norvegicus GN=Vsnl1 PE=1 SV=2	7	5	0.977046	0.967857	0.831785	0.823963	0.900163	0.0541767
Q80W83	Serine/threonine-protein phosphatase 2A 56 kDa regulatory subunit beta isoform OS=Rattus norvegicus GN=Ppp2r5b PE=2 SV=1	5	4	1.0238	1.10482	1.00874	1.08857	1.05648	0.0541772
O35303-5	Isoform 5 of Dynamin-1-like protein OS=Rattus norvegicus GN=Dnm1l	24	1	0.94927	0.92927	0.998463	0.977427	0.963607	0.0542832
Q9WUL0	DNA topoisomerase 1 OS=Rattus norvegicus GN=Top1 PE=1 SV=1	3	3	1	1.04417	1.06261	1.10954	1.05408	0.0544212
Q76LU9	Glutathione peroxidase OS=Rattus norvegicus GN=Gpx4 PE=2 SV=2	1	1	0.98915	0.851362	0.954792	0.82179	0.904273	0.0545226
A0A0G2QC21	Rho guanine nucleotide exchange factor 7 OS=Rattus norvegicus GN=Arhgef7 PE=1 SV=1	3	2	0.945588	1.00208	0.87402	0.926234	0.93698	0.0545321
F7F3I7	RCG62756, isoform CRA_a OS=Rattus norvegicus GN=Sema4a PE=3 SV=1	4	4	1.00487	1.1155	1.05202	1.16784	1.08506	0.0546277
F7EZ89	TBC1 domain family, member 15 OS=Rattus norvegicus GN=Tbc1d15 PE=1 SV=2	6	6	1.02075	1.07321	1.003	1.05455	1.03788	0.0546546
Q6IMZ3	Annexin OS=Rattus norvegicus GN=Anxa6 PE=1 SV=1	20	20	1.00508	0.855481	0.900859	0.766771	0.882048	0.0548031
Q499R1	Ppp2r5d protein (Fragment) OS=Rattus norvegicus GN=Ppp2r5d PE=2 SV=1	8	4	0.974434	1.00087	0.950321	0.976105	0.975433	0.0548047
Q925D6	Mitogen-activated protein kinase kinase 6 OS=Rattus norvegicus GN=Map2k6 PE=1 SV=1	7	5	0.928801	0.988388	0.929696	0.989339	0.959056	0.0548515
Q8K4M9	Oxysterol-binding protein-related protein 1 OS=Rattus norvegicus GN=Osbpl1a PE=1 SV=1	1	1	0.884373	0.964832	0.913805	0.996942	0.939988	0.0548835
D3ZSA9	Nodal modulator 1 OS=Rattus norvegicus GN=Nomo1 PE=1 SV=1	5	5	1.03966	1.05007	1.00283	1.01288	1.02636	0.0549162
P70600	Protein-tyrosine kinase 2-beta OS=Rattus norvegicus GN=Ptk2b PE=1 SV=1	5	5	0.95605	0.99089	0.830403	0.860665	0.909502	0.0551886
O88764-2	Isoform 2 of Death-associated protein kinase 3 OS=Rattus norvegicus GN=Dapk3	1	1	1.22753	1.03555	1.22753	1.03555	1.13154	0.0552623
Q99PD4	Actin-related protein 2/3 complex subunit 1A OS=Rattus norvegicus GN=Arpc1a PE=2 SV=1	6	6	0.977919	0.84269	0.972016	0.837604	0.907557	0.0552736
D4A4D5	Similar to 60S acidic ribosomal protein P2 OS=Rattus norvegicus GN=LOC498555 PE=3 SV=1	4	4	1.0292	1.01314	1.13961	1.12183	1.07595	0.0552793
P52555	Endoplasmic reticulum resident protein 29 OS=Rattus norvegicus GN=Erp29 PE=1 SV=2	3	3	0.734855	0.95678	0.647303	0.842788	0.795431	0.0553098
F1LQ55	Podocan OS=Rattus norvegicus GN=Scp2 PE=1 SV=3	2	2	0.730159	1.02985	0.396825	0.559701	0.679134	0.0553631
D4A0V6	Anillin, actin-binding protein OS=Rattus norvegicus GN=Anln PE=1 SV=3	7	7	1.16305	1.11422	1.04901	1.00497	1.08281	0.0553758
Q9ET64	Sphingomyelin phosphodiesterase 2 OS=Rattus norvegicus GN=Smpd2 PE=1 SV=1	1	1	1.04934	1.17279	1.00658	1.125	1.08843	0.0553925
Q9Z327-2	Isoform 2 of Synaptopodin OS=Rattus norvegicus GN=Synpo	1	1	0.730659	0.930657	0.773639	0.985401	0.855089	0.0554125
Q6DGG9	Calcium signal-modulating cyclophilin ligand OS=Rattus norvegicus GN=Camlg PE=1 SV=1	2	1	1.0735	1.04221	1.38406	1.34372	1.21087	0.0554829
A0A0G2KAX1	EEF1A lysine methyltransferase 1 OS=Rattus norvegicus GN=Eef1akmt1 PE=3 SV=1	1	1	1.00971	1.02391	1.0957	1.11111	1.06011	0.0555189
G3V628	Hypothetical protein MGC:15854 OS=Rattus norvegicus GN=RGD1302996 PE=1 SV=1	1	1	1	1.05008	1.07514	1.12898	1.06355	0.0556013
P25409	Alanine aminotransferase 1 OS=Rattus norvegicus GN=Gpt PE=1 SV=2	3	3	0.994533	0.950366	0.866594	0.828109	0.9099	0.055635
D3ZC07	Protein kinase N3 OS=Rattus norvegicus GN=Pkn3 PE=1 SV=3	4	3	1.01865	1.38557	1.21887	1.65791	1.32025	0.0556916
D3ZZU4	Putative uncharacterized protein RGD1564549_predicted OS=Rattus norvegicus GN=Tmem160 PE=1 SV=1	3	3	1.01491	1.11364	1.02154	1.12091	1.06775	0.0559995
S4VP54	MAP2K4delta OS=Rattus norvegicus GN=Map2k4 PE=2 SV=1	4	4	0.872842	0.677451	0.952421	0.739216	0.810482	0.0561182
B5DFK0	Leng4 protein OS=Rattus norvegicus GN=Mboat7 PE=2 SV=1	2	2	0.998833	1.0956	1.10117	1.20785	1.10086	0.0561403
B5DFF4	VPS37C, ESCRT-I subunit OS=Rattus norvegicus GN=Vps37c PE=1 SV=1	3	3	1.01727	1.13757	1.02734	1.14883	1.08275	0.0561411
D4A188	RGM domain family, member A (Predicted), isoform CRA_a OS=Rattus norvegicus GN=Rgma PE=4 SV=1	1	1	1.0776	0.998643	1.16105	1.07598	1.07832	0.0561691
G3V8A5	Vacuolar protein sorting-associated protein 35 OS=Rattus norvegicus GN=Vps35 PE=1 SV=1	10	10	0.99925	0.971739	0.940241	0.914356	0.956397	0.056369
D3ZB92	Coordinator of PRMT5 and differentiation stimulator OS=Rattus norvegicus GN=Coprs PE=1 SV=1	1	1	0.885714	0.997076	0.846753	0.953216	0.92069	0.0564878
A0A0G2JT64	Aldo-keto reductase family 1 member B10 OS=Rattus norvegicus GN=Akr1b8 PE=1 SV=1	4	4	1.09744	1.14032	1.40342	1.45826	1.27486	0.056994
P54645	5'-AMP-activated protein kinase catalytic subunit alpha-1 OS=Rattus norvegicus GN=Prkaa1 PE=1 SV=2	2	2	1.11008	1.01437	1.3913	1.27134	1.19678	0.0571152
F1LRZ9	RUN domain-containing 3A OS=Rattus norvegicus GN=Rundc3a PE=1 SV=1	1	1	1.3785	1.08059	1.54673	1.21245	1.30457	0.0571556
Q4V8I7	Volume-regulated anion channel subunit LRRC8A OS=Rattus norvegicus GN=Lrrc8a PE=1 SV=1	6	5	0.999501	0.926739	0.838983	0.777906	0.885782	0.0573484
D3ZXS8	Huntingtin interacting protein 2 (Predicted), isoform CRA_a OS=Rattus norvegicus GN=Ube2k PE=1 SV=1	2	2	0.941573	0.939462	0.992135	0.98991	0.96577	0.0573993
Q5XFW6	WD repeat-containing protein 6 OS=Rattus norvegicus GN=Wdr6 PE=1 SV=2	1	1	0.974843	0.962733	0.798742	0.78882	0.881284	0.0574357
A0A0G2K0V4	Rho guanine nucleotide exchange factor 2 OS=Rattus norvegicus GN=Arhgef2 PE=1 SV=1	7	7	1.02433	1.01796	1.00695	1.00069	1.01248	0.0574371
Q63610-3	Isoform 3 of Tropomyosin alpha-3 chain OS=Rattus norvegicus GN=Tpm3	13	1	1.0118	1.25589	1.10851	1.37594	1.18804	0.057613
B2RYK3	RCG56371 OS=Rattus norvegicus GN=Spr PE=1 SV=1	4	4	1.01039	0.838988	0.877424	0.72858	0.863845	0.057722
A0A0G2KA50	VPS39 HOPS complex subunit OS=Rattus norvegicus GN=Vps39 PE=1 SV=1	4	4	1.0132	1.07298	1.21261	1.28416	1.14574	0.0577381
D4A1J6	Ankyrin repeat and FYVE domain-containing 1 OS=Rattus norvegicus GN=Ankfy1 PE=1 SV=3	2	2	1.06541	1.03104	1.03208	0.998783	1.03183	0.0578611
F1LNG5	Phosphatidylinositol 3-kinase regulatory subunit alpha OS=Rattus norvegicus GN=Pik3r1 PE=1 SV=2	4	3	1.09319	0.99861	1.17041	1.06915	1.08284	0.0579581
O35796	Complement component 1 Q subcomponent-binding protein, mitochondrial OS=Rattus norvegicus GN=C1qbp PE=1 SV=2	4	4	1.01428	1.27432	1.10803	1.3921	1.19718	0.0579958
A0A0H2UHP5	Chromodomain-helicase-DNA-binding protein 5 OS=Rattus norvegicus GN=Chd5 PE=4 SV=1	3	3	1.00306	0.907077	0.941477	0.851385	0.92575	0.0580075
Q792H5-4	Isoform 4 of CUGBP Elav-like family member 2 OS=Rattus norvegicus GN=Celf2	2	1	1.10152	1.13021	1.75127	1.79688	1.44497	0.0580078
A0A0G2JT78	RAB6B, member RAS oncogene family OS=Rattus norvegicus GN=Rab6b PE=4 SV=1	6	3	1.04421	1.06134	1.3413	1.36329	1.20253	0.0580524
M0R9R3	Adrenergic receptor, alpha 2a OS=Rattus norvegicus GN=Adra2a PE=1 SV=1	2	2	0.997811	1.08447	1.09524	1.19036	1.09197	0.0582256
D3ZZN3	Acetyl-coenzyme A synthetase OS=Rattus norvegicus GN=Acss1 PE=3 SV=1	8	8	0.9031	0.972428	0.92655	0.997678	0.949939	0.0584086
P97570	85/88 kDa calcium-independent phospholipase A2 OS=Rattus norvegicus GN=Pla2g6 PE=1 SV=2	2	2	0.996417	0.981569	0.93949	0.92549	0.960742	0.0584784
A0A0G2JZC6	Rho guanine nucleotide exchange factor 11 OS=Rattus norvegicus GN=Arhgef11 PE=1 SV=1	4	4	1.01276	1.13162	1.03063	1.15159	1.08165	0.0586376
D3ZCT5	Phosphatase domain-containing, paladin 1 OS=Rattus norvegicus GN=Pald1 PE=1 SV=1	3	3	1.0725	1.02021	1.32	1.25565	1.16709	0.0586882
A0A0G2JU66	Nuclear protein localization protein 4 homolog OS=Rattus norvegicus GN=Nploc4 PE=1 SV=1	5	5	1.11139	1.02309	1.09584	1.00878	1.05977	0.0587972
O89049	Thioredoxin reductase 1, cytoplasmic OS=Rattus norvegicus GN=Txnrd1 PE=1 SV=5	6	5	1.026	1.01526	1.1445	1.13252	1.07957	0.0588513
A0A0G2JVC2	SCY1-like pseudokinase 2 OS=Rattus norvegicus GN=Scyl2 PE=1 SV=1	2	2	0.998972	0.975646	0.991517	0.968366	0.983625	0.0588965
F1LRY5	RCG45398 OS=Rattus norvegicus GN=Sardh PE=1 SV=2	5	5	1.02403	1.16426	1.02403	1.16426	1.09415	0.0589925
Q62785	28 kDa heat- and acid-stable phosphoprotein OS=Rattus norvegicus GN=Pdap1 PE=1 SV=1	2	2	1.17823	1.52086	1.08603	1.40184	1.29674	0.0590271
Q62967	Diphosphomevalonate decarboxylase OS=Rattus norvegicus GN=Mvd PE=1 SV=1	1	1	0.998192	1.06564	1.05063	1.12162	1.05902	0.059046
Q497C3	Methyltransferase-like 26 OS=Rattus norvegicus GN=Mettl26 PE=2 SV=2	2	2	1.03744	1.06152	0.999433	1.02263	1.03026	0.0592747
A0A0G2JYI0	LPS-responsive beige-like anchor protein OS=Rattus norvegicus GN=Lrba PE=1 SV=1	7	7	1.00159	1.15739	1.08421	1.25286	1.12401	0.0594415
D3Z9Z0	Ankyrin 1 OS=Rattus norvegicus GN=Ank1 PE=1 SV=1	11	8	0.996403	0.904244	0.967226	0.877766	0.93641	0.0595238
Q6P9Y2	Rabggtb protein (Fragment) OS=Rattus norvegicus GN=Rabggtb PE=2 SV=1	1	1	1.00629	1.11693	1.03852	1.15271	1.07861	0.059573
Q6GMM8	Long-chain fatty acid transport protein 1 OS=Rattus norvegicus GN=Slc27a1 PE=1 SV=1	9	9	0.983927	0.821917	0.959865	0.801817	0.891881	0.0595901
A0A0G2JWT6	Peroxisomal biogenesis factor 16 OS=Rattus norvegicus GN=Pex16 PE=1 SV=1	1	1	0.930652	0.991137	0.733703	0.781388	0.85922	0.0597286
P19491-2	Isoform Flip of Glutamate receptor 2 OS=Rattus norvegicus GN=Gria2	10	1	0.836553	0.992508	0.800149	0.949317	0.894631	0.0598972
P00507	Aspartate aminotransferase, mitochondrial OS=Rattus norvegicus GN=Got2 PE=1 SV=2	11	11	0.958536	0.850382	0.996763	0.884296	0.922494	0.0600216
Q812E9	Neuronal membrane glycoprotein M6-a OS=Rattus norvegicus GN=Gpm6a PE=1 SV=1	5	4	0.904545	0.982525	0.912321	0.99097	0.94759	0.0606073
Q5UAJ6	Cytochrome c oxidase subunit 2 OS=Rattus norvegicus GN=COX2 PE=3 SV=1	4	4	0.929651	0.826218	0.587392	0.522039	0.716325	0.0606619
Q6AYB2	RCG53912, isoform CRA_a OS=Rattus norvegicus GN=Sphk2 PE=1 SV=1	3	3	1.00093	1.02969	1.06797	1.09866	1.04931	0.0609686
D3Z9R8	6.8 kDa mitochondrial proteolipid OS=Rattus norvegicus GN=Mp68 PE=1 SV=1	1	1	0.887965	0.818926	0.456461	0.420972	0.646081	0.06097
P56819	Beta-secretase 1 OS=Rattus norvegicus GN=Bace1 PE=2 SV=1	1	1	0.703526	0.92616	0.699519	0.920886	0.812523	0.0612604
P11466	Peroxisomal carnitine O-octanoyltransferase OS=Rattus norvegicus GN=Crot PE=1 SV=3	1	1	0.961224	0.875465	0.74898	0.682156	0.816956	0.0613014
D4AAE9	CDGSH iron sulfur domain 2 OS=Rattus norvegicus GN=Cisd2 PE=1 SV=1	3	3	1.07457	1.16885	0.9965	1.08393	1.08096	0.0613495
B1WBY1	Cul1 protein OS=Rattus norvegicus GN=Cul1 PE=1 SV=1	7	7	0.979398	0.869157	0.984593	0.873768	0.926729	0.0616017
G3V912	Thioredoxin domain containing 13 OS=Rattus norvegicus GN=Tmx4 PE=1 SV=1	3	3	1.02925	1.00039	1.0956	1.06489	1.04753	0.0619186
F1LZX7	60S ribosomal protein L17 OS=Rattus norvegicus GN=Rpl17 PE=1 SV=2	3	2	0.929217	0.640374	0.873117	0.601713	0.761105	0.061921
P68182	cAMP-dependent protein kinase catalytic subunit beta OS=Rattus norvegicus GN=Prkacb PE=1 SV=2	4	1	1.06604	0.996506	1.14455	1.06989	1.06925	0.0619415
Q66H62	Ubiquitin carboxyl-terminal hydrolase CYLD OS=Rattus norvegicus GN=Cyld PE=1 SV=1	4	4	0.74092	0.996743	0.675545	0.908795	0.830501	0.0620325
P51607	N-acylglucosamine 2-epimerase OS=Rattus norvegicus GN=Renbp PE=2 SV=2	3	3	1.15034	1.07965	1.06208	0.996814	1.07222	0.0620385
B5DF65	Biliverdin reductase B OS=Rattus norvegicus GN=Blvrb PE=1 SV=1	4	4	1.00276	1.12468	1.05007	1.17774	1.08881	0.0622295
Q9WUF4	Vesicle-associated membrane protein 8 OS=Rattus norvegicus GN=Vamp8 PE=1 SV=1	1	1	1.01977	1.0174	1.13721	1.13457	1.07724	0.0627705
A0A0G2JU73	E3 ubiquitin-protein ligase TRIP12 OS=Rattus norvegicus GN=Trip12 PE=1 SV=1	6	6	0.824749	0.952124	0.864214	0.997683	0.909693	0.0628019
P84082	ADP-ribosylation factor 2 OS=Rattus norvegicus GN=Arf2 PE=2 SV=1	6	1	0.785515	0.561753	0.969359	0.693227	0.752464	0.0629954
A0A0G2K1R5	CaM kinase-like vesicle-associated protein OS=Rattus norvegicus GN=Camkv PE=1 SV=1	7	7	0.751442	0.97425	0.737543	0.956229	0.854866	0.063536
G3V7L8	ATPase, H+ transporting, V1 subunit E isoform 1, isoform CRA_a OS=Rattus norvegicus GN=Atp6v1e1 PE=1 SV=1	12	12	0.942548	0.929046	0.997511	0.983222	0.963082	0.0635757
Q4QQV8	Charged multivesicular body protein 5 OS=Rattus norvegicus GN=Chmp5 PE=2 SV=1	4	4	0.995134	1.09204	1.11284	1.22121	1.1053	0.0635876
P97538	Ras-related protein M-Ras OS=Rattus norvegicus GN=Mras PE=1 SV=2	2	2	1.06399	1.09825	1.57007	1.62063	1.33824	0.0636222
B2RYQ2	Serine/threonine-protein phosphatase 2A activator OS=Rattus norvegicus GN=Ptpa PE=1 SV=1	5	5	0.906731	0.778096	1.01066	0.867283	0.890693	0.063852
P17220	Proteasome subunit alpha type-2 OS=Rattus norvegicus GN=Psma2 PE=1 SV=3	1	1	1.05476	1.34864	1.03636	1.32511	1.19121	0.0638585
M0R6B4	60S ribosomal protein L9 pseudogene OS=Rattus norvegicus GN=LOC103692519 PE=4 SV=2	1	1	1.04795	0.996743	1.11473	1.06026	1.05492	0.0638766
Q9ERK1	Calcium signal-modulating cyclophilin ligand OS=Rattus norvegicus GN=Camlg PE=2 SV=1	2	1	1.91095	1.1419	1.83112	1.09419	1.49454	0.0639767
G3V7X5	SPARC-like 1 (Mast9, hevin), isoform CRA_a OS=Rattus norvegicus GN=Sparcl1 PE=1 SV=1	8	8	1.01376	1.15041	1.03016	1.16902	1.09083	0.0640253
F1LTR1	WD repeat-containing protein 26 OS=Rattus norvegicus GN=Wdr26 PE=3 SV=2	2	2	1.01835	1.23505	1.0539	1.27816	1.14637	0.0642346
D3ZHY9	RAS protein activator like 1 (GAP1 like) (Predicted) OS=Rattus norvegicus GN=Rasal1 PE=4 SV=2	11	11	1.02287	1.00203	1.09046	1.06825	1.0459	0.0643504
A0A0G2K865	Tumor protein D52 OS=Rattus norvegicus GN=Tpd52 PE=1 SV=1	4	4	1.01465	1.16038	1.03175	1.17993	1.09668	0.0644318
P63326	40S ribosomal protein S10 OS=Rattus norvegicus GN=Rps10 PE=2 SV=1	4	4	1.10789	1.22234	0.994348	1.09707	1.10541	0.0644607
B1WC02	CTP synthase OS=Rattus norvegicus GN=Ctps1 PE=1 SV=1	2	2	1.2338	1.03899	1.37963	1.16179	1.20355	0.0645253
D3ZQ02	WD repeat domain 37 OS=Rattus norvegicus GN=Wdr37 PE=1 SV=3	5	5	1.00975	0.915249	0.872202	0.790576	0.896944	0.0646823
O08719	Ena/VASP-like protein OS=Rattus norvegicus GN=Evl PE=1 SV=2	3	3	1.01464	1.25619	1.07125	1.32628	1.16709	0.064717
Q04931	FACT complex subunit SSRP1 OS=Rattus norvegicus GN=Ssrp1 PE=1 SV=2	3	3	1.12315	1.03636	1.08374	1	1.06082	0.0647641
D3ZKX8	Family with sequence similarity 169, member A OS=Rattus norvegicus GN=Fam169a PE=1 SV=2	3	3	0.999082	1.05495	1.11478	1.17712	1.08648	0.0649892
B6DYQ2	Glutathione S-transferase OS=Rattus norvegicus GN=Gstm2 PE=1 SV=1	3	1	1.00897	1.0452	1.16557	1.20743	1.10679	0.065117
D4AEH9	Amylo-1, 6-glucosidase, 4-alpha-glucanotransferase (Glycogen debranching enzyme, glycogen storage disease type III) (Predicted), isoform CRA_a OS=Rattus norvegicus GN=Agl PE=1 SV=1	21	21	0.993632	0.997918	0.966978	0.971148	0.982419	0.065271
A0A0G2K350	NSF attachment protein gamma OS=Rattus norvegicus GN=Napg PE=1 SV=1	6	6	1.09164	1.22913	0.994434	1.11969	1.10872	0.0652732
Q62634	Vesicular glutamate transporter 1 OS=Rattus norvegicus GN=Slc17a7 PE=1 SV=1	3	3	0.958151	0.957387	0.676365	0.675826	0.816932	0.0653142
Q5HZW9	Ecotropic viral integration site 2A OS=Rattus norvegicus GN=Evi2a PE=2 SV=1	2	2	0.80402	0.903955	0.899497	1.0113	0.904693	0.0654243
D4ACK7	Cyclin and CBS domain divalent metal cation transport mediator 3 OS=Rattus norvegicus GN=Cnnm3 PE=1 SV=1	3	3	1.36364	1.11111	1.22727	1	1.17551	0.0654546
F1M3F8	Calcium/calmodulin-dependent protein kinase type II subunit gamma OS=Rattus norvegicus GN=Camk2g PE=1 SV=3	10	1	0.99803	0.939268	0.817406	0.769278	0.880995	0.0655844
A0A0G2JYA2	ADP-ribosylation factor interacting protein 1, isoform CRA_b OS=Rattus norvegicus GN=Arfip1 PE=1 SV=1	1	1	1.01866	1.16916	1.46362	1.67987	1.33283	0.0656177
P14270	cAMP-specific 3',5'-cyclic phosphodiesterase 4D OS=Rattus norvegicus GN=Pde4d PE=1 SV=4	1	1	0.901148	1.01073	0.811862	0.910587	0.908582	0.0656362
F1M0Z1	Triple functional domain protein OS=Rattus norvegicus GN=Trio PE=1 SV=4	14	14	0.98277	0.958815	1.00172	0.977306	0.980153	0.0656449
A0A0G2QC06	Serotransferrin OS=Rattus norvegicus GN=Tf PE=1 SV=1	11	1	1.0121	1.26284	1.07899	1.3463	1.17506	0.0656793
A0A0G2K5P9	Propionyl-CoA carboxylase alpha chain, mitochondrial OS=Rattus norvegicus GN=Pcca PE=1 SV=1	6	6	1.00164	0.921987	0.96573	0.888931	0.944572	0.0658343
D4A1V8	DAZ-interacting zinc finger protein 3 OS=Rattus norvegicus GN=Dzip3 PE=1 SV=3	3	3	1.01134	1.01864	1.11104	1.11906	1.06502	0.0659379
G3V9N8	AP complex subunit beta OS=Rattus norvegicus GN=Ap1b1 PE=1 SV=3	20	10	1.37829	1.47171	1.02516	1.09464	1.24245	0.065976
P62815	V-type proton ATPase subunit B, brain isoform OS=Rattus norvegicus GN=Atp6v1b2 PE=1 SV=1	12	12	1.00242	0.969374	0.940873	0.909856	0.955631	0.0659802
A0A0G2JSH2	3-hydroxybutyrate dehydrogenase, type 1, isoform CRA_a OS=Rattus norvegicus GN=Bdh1 PE=1 SV=1	2	2	1.01643	0.854627	0.879671	0.739641	0.872592	0.0661236
Q9Z1T4	Connector enhancer of kinase suppressor of ras 2 OS=Rattus norvegicus GN=Cnksr2 PE=1 SV=1	1	1	0.945748	0.913598	1.00293	0.968839	0.957779	0.066219
P59215-2	Isoform Alpha-2 of Guanine nucleotide-binding protein G(o) subunit alpha OS=Rattus norvegicus GN=Gnao1	10	7	1.00604	0.947346	0.923991	0.870082	0.936865	0.0662225
G3V8T9	Apoptosis regulator BAX OS=Rattus norvegicus GN=Bax PE=1 SV=1	4	4	1.07014	0.998028	1.22348	1.14103	1.10817	0.0662365
Q68FT3	Pyridine nucleotide-disulfide oxidoreductase domain-containing protein 2 OS=Rattus norvegicus GN=Pyroxd2 PE=2 SV=1	6	6	2.43257	2.25624	1.22101	1.1325	1.76058	0.0663011
B2RYG6	Ubiquitin thioesterase OTUB1 OS=Rattus norvegicus GN=Otub1 PE=1 SV=1	5	5	1.02878	1.01805	1.18808	1.17569	1.10265	0.0665375
G3V8J5	PH and SEC7 domain-containing protein 1 OS=Rattus norvegicus GN=Psd PE=1 SV=1	1	1	0.910926	0.654173	0.925539	0.664668	0.788826	0.0665693
P97685-2	Isoform 2 of Neurofascin OS=Rattus norvegicus GN=Nfasc	20	20	0.939842	0.960039	0.980338	1.0014	0.970406	0.0666708
Q32PZ3	Protein unc-45 homolog A OS=Rattus norvegicus GN=Unc45a PE=2 SV=1	3	3	1.12025	1.08195	1.03488	0.999497	1.05914	0.0667736
Q63616	Vacuolar protein sorting-associated protein 33B OS=Rattus norvegicus GN=Vps33b PE=2 SV=1	4	4	0.933112	0.857267	1.00806	0.926128	0.931143	0.0669271
E9PT85	X-ray repair cross-complementing 6 OS=Rattus norvegicus GN=Xrcc6 PE=1 SV=1	2	2	1.25458	1.16226	1.07739	0.998113	1.12309	0.0671881
Q6MG55	Protein ABHD16A OS=Rattus norvegicus GN=Abhd16a PE=2 SV=1	6	6	1.00019	1.04178	1.10564	1.15161	1.07481	0.0672991
P25304	Agrin OS=Rattus norvegicus GN=Agrn PE=1 SV=2	10	10	1.01094	1.00569	1.06799	1.06245	1.03677	0.0674249
Q5EBA1	ATP-dependent RNA helicase SUPV3L1, mitochondrial OS=Rattus norvegicus GN=Supv3l1 PE=2 SV=1	5	5	0.977256	0.997077	0.977436	0.997259	0.987257	0.0675538
P60881	Synaptosomal-associated protein 25 OS=Rattus norvegicus GN=Snap25 PE=1 SV=1	14	3	1.04037	1.12408	0.997597	1.07787	1.05998	0.0675564
P23565	Alpha-internexin OS=Rattus norvegicus GN=Ina PE=1 SV=2	20	1	0.996898	1.10389	1.20212	1.33114	1.15851	0.0675596
Q920A6	Retinoid-inducible serine carboxypeptidase OS=Rattus norvegicus GN=Scpep1 PE=2 SV=1	1	1	1.14973	1.15602	1.01633	1.0219	1.086	0.0677375
Q5U1Z2	Trafficking protein particle complex subunit 3 OS=Rattus norvegicus GN=Trappc3 PE=2 SV=1	1	1	0.89747	1.00372	0.852863	0.953835	0.926973	0.0681155
Q03555-3	Isoform 2 of Gephyrin OS=Rattus norvegicus GN=Gphn	9	9	0.995524	1.09131	1.16812	1.28052	1.13387	0.0681849
F1M124	Cordon-bleu WH2 repeat protein-like 1 OS=Rattus norvegicus GN=Cobll1 PE=1 SV=2	1	1	1.06261	1.38281	1.02916	1.33929	1.20347	0.0682354
Q6AYD3	Proliferation-associated protein 2G4 OS=Rattus norvegicus GN=Pa2g4 PE=1 SV=1	11	11	1.036	1.12097	0.99856	1.08046	1.059	0.0682922
F1LNB3	A-kinase-anchoring protein 10 OS=Rattus norvegicus GN=Akap10 PE=1 SV=1	3	3	1.02712	1.17227	1.01415	1.15747	1.09275	0.0684439
A0A0G2K1G8	Solute carrier family 7, member 14 OS=Rattus norvegicus GN=Slc7a14 PE=1 SV=1	3	3	0.989098	0.791374	0.953362	0.762782	0.874154	0.0686857
B2GV05	RNA-binding protein 5 OS=Rattus norvegicus GN=Rbm5 PE=1 SV=1	1	1	1.02486	1.28289	1.04972	1.314	1.16787	0.0687802
A0A0G2K3H2	Dedicator of cytokinesis 7 OS=Rattus norvegicus GN=Dock7 PE=1 SV=1	8	8	0.995568	1.0477	1.07151	1.12762	1.0606	0.0689517
Q5PQV5	Trophoblast glycoprotein OS=Rattus norvegicus GN=Tpbg PE=1 SV=1	2	2	1.02863	1.11283	1.00068	1.0826	1.05618	0.0690126
D3ZWW5	RCG64242 OS=Rattus norvegicus GN=Slc30a9 PE=1 SV=1	9	9	0.997139	1.03432	1.06195	1.10155	1.04874	0.0690915
B1WBM0	Tetraspanin OS=Rattus norvegicus GN=Cd9 PE=2 SV=1	3	3	1.27459	1.20627	1.06293	1.00596	1.13744	0.0690923
P61459	Pterin-4-alpha-carbinolamine dehydratase OS=Rattus norvegicus GN=Pcbd1 PE=1 SV=2	6	5	1.01419	1.06607	1.26801	1.33287	1.17028	0.0690974
F7EL93	Immunoglobulin superfamily, DCC subclass, member 4 OS=Rattus norvegicus GN=Igdcc4 PE=4 SV=2	1	1	0.956587	0.853138	1.00299	0.894526	0.926811	0.0691401
D3Z955	Phosphoglucomutase 2-like 1 OS=Rattus norvegicus GN=Pgm2l1 PE=1 SV=1	7	7	1.02842	0.816219	0.823458	0.653551	0.830411	0.0692508
P97544	Phospholipid phosphatase 3 OS=Rattus norvegicus GN=Plpp3 PE=1 SV=1	5	5	1.12067	1.21848	1.62606	1.76798	1.4333	0.0694114
D3ZEH9	E3 ubiquitin-protein ligase MGRN1 OS=Rattus norvegicus GN=Mgrn1 PE=1 SV=1	2	2	1.07868	1.15332	1.42597	1.52465	1.29566	0.0695969
P68511	14-3-3 protein eta OS=Rattus norvegicus GN=Ywhah PE=1 SV=2	7	3	0.992598	1.08103	1.10287	1.20112	1.0944	0.0696579
P11951	Cytochrome c oxidase subunit 6C-2 OS=Rattus norvegicus GN=Cox6c2 PE=1 SV=3	1	1	0.818543	0.942073	0.874172	1.0061	0.910221	0.0697159
A0A0G2K761	Cullin 2 OS=Rattus norvegicus GN=Cul2 PE=1 SV=1	3	3	0.964166	0.850042	0.998567	0.880371	0.923286	0.0697668
Q62805	Galanin receptor type 1 OS=Rattus norvegicus GN=Galr1 PE=2 SV=1	1	1	0.918623	0.834993	1.01095	0.918919	0.920872	0.0699336
B1WBZ7	GPN-loop GTPase 1 OS=Rattus norvegicus GN=Gpn1 PE=1 SV=1	1	1	0.74359	0.983051	0.612179	0.809322	0.787036	0.0700786
Q63450	Calcium/calmodulin-dependent protein kinase type 1 OS=Rattus norvegicus GN=Camk1 PE=1 SV=2	7	5	0.926186	1.01044	0.796329	0.868769	0.900431	0.0702082
O08779	CD44 protein OS=Rattus norvegicus GN=Cd44 PE=2 SV=1	2	2	1.10738	1.17954	0.995096	1.05994	1.08549	0.0702715
B5DF91	ELAV-like protein 1 OS=Rattus norvegicus GN=Elavl1 PE=1 SV=1	5	5	0.935809	0.858883	1.00907	0.926126	0.932473	0.0703755
D4A304	DIRAS family GTPase 1 OS=Rattus norvegicus GN=Diras1 PE=4 SV=1	5	5	1.00467	0.871457	0.946908	0.821356	0.911097	0.0704632
A0A0G2K2P3	TNF alpha-induced protein 8 OS=Rattus norvegicus GN=Tnfaip8 PE=4 SV=1	2	2	1.57966	1.54689	1.14068	1.11701	1.34606	0.0705352
D3ZE49	Trafficking protein particle complex 12 OS=Rattus norvegicus GN=Trappc12 PE=1 SV=1	4	4	1.07336	0.993512	1.1486	1.06315	1.06966	0.0705989
Q4V898	RNA-binding motif protein, X chromosome OS=Rattus norvegicus GN=Rbmx PE=1 SV=1	2	2	0.971963	0.973099	0.766355	0.767251	0.869667	0.0706301
F1LQN1	Polypeptide N-acetylgalactosaminyltransferase OS=Rattus norvegicus GN=Galnt16 PE=3 SV=1	2	2	1.13043	1.02632	1.10628	1.00439	1.06685	0.0706888
D3ZUH5	Proline-rich 36 OS=Rattus norvegicus GN=Prr36 PE=4 SV=2	1	1	1.0675	1.61742	1.08	1.63636	1.35032	0.0707823
Q6PLD8	Candidate plasticity protein 2b OS=Rattus norvegicus GN=Cpg2b PE=2 SV=1	3	3	1.09797	1.11812	1.0045	1.02294	1.06088	0.0710257
Q4V7F2	Cysteine-rich with EGF-like domain protein 1 OS=Rattus norvegicus GN=Creld1 PE=2 SV=1	5	5	1.12924	1.2674	0.989883	1.11099	1.12438	0.0711874
Q6TXJ0	40S ribosomal protein S8 OS=Rattus norvegicus GN=LOC297756 PE=2 SV=1	3	3	1.00734	1.06253	1.0072	1.06238	1.03486	0.0712383
F1LM64	Histone deacetylase OS=Rattus norvegicus GN=Hdac5 PE=1 SV=3	1	1	0.493392	0.788732	0.653241	1.04427	0.744908	0.0713293
D3ZEI4	Hepatocyte cell adhesion molecule OS=Rattus norvegicus GN=Hepacam PE=1 SV=2	2	2	1.10884	1.25648	1.61967	1.83532	1.45508	0.0713317
G3V6X5	Histamine H1 receptor OS=Rattus norvegicus GN=Hrh1 PE=1 SV=1	1	1	1.07196	1.01396	1.37085	1.29668	1.18836	0.07135
A0A0G2JV28	Male-enhanced antigen 1 OS=Rattus norvegicus GN=Mea1 PE=1 SV=1	1	1	1.04378	1.27897	1.12259	1.37554	1.20522	0.0713624
Q6TUG0	DnaJ homolog subfamily B member 11 OS=Rattus norvegicus GN=Dnajb11 PE=2 SV=1	2	2	0.992847	1.07764	1.12589	1.22205	1.10461	0.0714052
A0A0G2JWJ0	Protein phosphatase 1 regulatory subunit 12A OS=Rattus norvegicus GN=Ppp1r12a PE=1 SV=1	5	4	0.991538	1.08606	1.09036	1.19431	1.09057	0.0714209
D3ZFJ3	SH3 domain-binding protein 1 OS=Rattus norvegicus GN=Sh3bp1 PE=1 SV=1	1	1	0.827381	0.767956	1.00595	0.933702	0.883748	0.0717105
B2GV35	Galactosylgalactosylxylosylprotein 3-beta-glucuronosyltransferase OS=Rattus norvegicus GN=B3gat3 PE=1 SV=1	2	2	0.962906	0.733804	0.976816	0.744405	0.854483	0.0719256
D4ADI8	Cell division cycle-associated 2 OS=Rattus norvegicus GN=Cdca2 PE=1 SV=1	1	1	1.28088	1.15639	2.02484	1.82804	1.57254	0.0719896
D3ZX63	Similar to D3Mm3e (Predicted), isoform CRA_a OS=Rattus norvegicus GN=Wdr54 PE=4 SV=1	4	4	0.997428	1.05217	1.12621	1.18802	1.09096	0.0721957
A0A0G2K7P9	Neural cell adhesion molecule 2 OS=Rattus norvegicus GN=Ncam2 PE=1 SV=1	15	15	0.982514	0.973026	1.00099	0.991323	0.986963	0.0722253
A0A0G2K1K5	Trafficking protein particle complex 11 OS=Rattus norvegicus GN=Trappc11 PE=1 SV=1	3	3	0.884389	0.961184	0.92489	1.0052	0.943916	0.0722992
B1H267	Sorting nexin-5 OS=Rattus norvegicus GN=Snx5 PE=1 SV=1	9	8	0.994682	0.997272	0.96376	0.96627	0.980496	0.072577
A0A0G2JSJ2	UMP-CMP kinase OS=Rattus norvegicus GN=Cmpk1 PE=1 SV=1	3	3	0.944864	1.00783	0.83543	0.8911	0.919805	0.0725932
Q5PQN7	Protein LZIC OS=Rattus norvegicus GN=Lzic PE=2 SV=1	2	2	0.991262	1.08733	1.08252	1.18743	1.08714	0.0726293
Q5U2M6	DDB1- and CUL4-associated factor 8 OS=Rattus norvegicus GN=Dcaf8 PE=1 SV=1	1	1	1.18407	1.03855	1.97527	1.73253	1.48261	0.0726854
F7FHF7	Mitofusin-2-like OS=Rattus norvegicus GN=Mfn2 PE=1 SV=1	11	10	0.99648	0.990981	0.948631	0.943396	0.969872	0.0727128
D3ZV52	Intersectin-1 OS=Rattus norvegicus GN=Itsn1 PE=1 SV=3	11	8	1.00049	1.05684	1.01704	1.07433	1.03718	0.072958
A2VD09	Abi1 protein OS=Rattus norvegicus GN=Abi1 PE=1 SV=1	4	4	0.995687	1.20487	1.08879	1.31753	1.15172	0.0729982
G3V907	Peroxisomal biogenesis factor 19-like OS=Rattus norvegicus GN=LOC100911356 PE=1 SV=1	3	3	0.995615	1.14506	1.065	1.22486	1.10763	0.0730092
B2GV57	Cysteinyl-tRNA synthetase 2, mitochondrial OS=Rattus norvegicus GN=Cars2 PE=1 SV=1	5	5	0.996413	1.03348	1.02771	1.06595	1.03089	0.0731943
A0A1W2Q6C2	ADAM metallopeptidase domain 11 OS=Rattus norvegicus GN=Adam11 PE=4 SV=1	2	2	1.38688	1.12684	1.21833	0.98989	1.18048	0.0733568
Q924K2	FAS-associated factor 1 OS=Rattus norvegicus GN=Faf1 PE=1 SV=1	4	4	0.929412	0.868132	1.00915	0.942613	0.937327	0.0733604
P97519	Hydroxymethylglutaryl-CoA lyase, mitochondrial OS=Rattus norvegicus GN=Hmgcl PE=2 SV=1	1	1	0.994413	1.06587	1.04469	1.11976	1.05618	0.073595
Q6AY30	Saccharopine dehydrogenase-like oxidoreductase OS=Rattus norvegicus GN=Sccpdh PE=1 SV=1	5	5	1.02225	1.07444	0.997829	1.04877	1.03582	0.07361
Q6P7A9	Lysosomal alpha-glucosidase OS=Rattus norvegicus GN=Gaa PE=2 SV=1	6	6	0.95368	0.862622	1.00692	0.910775	0.933498	0.0737116
A0A096MJE6	Tenascin R, isoform CRA_b OS=Rattus norvegicus GN=Tnr PE=1 SV=1	17	17	1.01106	1.00453	1.07234	1.06541	1.03834	0.0739767
G3V9M3	RCG28460 OS=Rattus norvegicus GN=Wdr47 PE=1 SV=1	8	8	1.71691	1.84207	1.05132	1.12796	1.43457	0.0742928
D3ZC56	Dystonin OS=Rattus norvegicus GN=Dst PE=1 SV=3	29	27	1.00206	0.98192	0.957837	0.938581	0.970101	0.0743651
P97629	Leucyl-cystinyl aminopeptidase OS=Rattus norvegicus GN=Lnpep PE=1 SV=1	4	4	0.961268	0.869427	1.0048	0.908801	0.936074	0.0744268
B3GNI6-2	Isoform 2 of Septin-11 OS=Rattus norvegicus GN=Sept11	6	3	0.997324	0.663876	0.914905	0.609013	0.79628	0.0744351
O88989	Malate dehydrogenase, cytoplasmic OS=Rattus norvegicus GN=Mdh1 PE=1 SV=3	15	15	0.964945	1.004	0.936784	0.974701	0.970108	0.0744932
Q6QBQ4	Phospholipid scramblase 3 OS=Rattus norvegicus GN=Plscr3 PE=2 SV=1	2	2	1.01276	0.87638	0.927296	0.802428	0.904715	0.0745306
A0A0G2JYQ3	YLP motif-containing protein 1 OS=Rattus norvegicus GN=Ylpm1 PE=1 SV=1	1	1	1.46608	1.43849	3.11947	3.06078	2.27121	0.0745658
Q5RJL0	Ermin OS=Rattus norvegicus GN=Ermn PE=1 SV=1	6	6	0.994178	1.18101	1.0806	1.28367	1.13486	0.0746195
G3V7V2	Angio-associated migratory protein (Predicted) OS=Rattus norvegicus GN=Aamp PE=1 SV=1	3	3	1.00128	0.985215	0.991368	0.975464	0.988332	0.074693
P50430	Arylsulfatase B OS=Rattus norvegicus GN=Arsb PE=2 SV=2	3	3	1.04664	1.32833	1.15361	1.46409	1.24817	0.0748044
D3ZVD8	Histone deacetylase OS=Rattus norvegicus GN=Hdac6 PE=1 SV=2	8	1	1	1.13235	1.36364	1.54412	1.26003	0.0749993
D3ZUQ0	RILP-like protein 1 OS=Rattus norvegicus GN=Rilpl1 PE=1 SV=1	4	4	1.05298	1.17669	0.994661	1.11152	1.08396	0.0750547
P55053	Fatty acid-binding protein, epidermal OS=Rattus norvegicus GN=Fabp5 PE=1 SV=3	3	3	1.05005	1.31173	1.01535	1.26837	1.16138	0.0753811
A0A0G2K7J5	Semaphorin-5A OS=Rattus norvegicus GN=Sema5a PE=4 SV=1	2	2	0.962168	1.00642	0.903374	0.94492	0.95422	0.0754895
Q6AYB4	Heat shock 70 kDa protein 14 OS=Rattus norvegicus GN=Hspa14 PE=2 SV=1	3	3	0.968983	1.00162	0.872399	0.901786	0.936198	0.0755522
D3ZTT9	Ribosomal protein L37, pseudogene 1 OS=Rattus norvegicus GN=LOC100360654 PE=4 SV=2	1	1	1.37186	1.05	1.58291	1.21154	1.30408	0.0755911
Q91Y81	Septin-2 OS=Rattus norvegicus GN=Sept2 PE=1 SV=1	4	4	1.11373	1.05625	1.04758	0.993516	1.05277	0.0756817
D4A1C0	Cyclin M1 (Predicted) OS=Rattus norvegicus GN=Cnnm1 PE=1 SV=2	3	2	1.01804	0.897527	0.891784	0.786219	0.898391	0.0756883
D3ZW09	Sortilin-related VPS10 domain-containing receptor 2 OS=Rattus norvegicus GN=Sorcs2 PE=4 SV=3	7	7	0.903412	0.906024	0.988467	0.991325	0.947307	0.0759556
O08836	Immunoglobulin-binding protein 1 OS=Rattus norvegicus GN=Igbp1 PE=2 SV=2	1	1	1.15616	0.992941	1.24932	1.07294	1.11784	0.076099
Q5FWU0	WAS protein family, member 2 OS=Rattus norvegicus GN=Wasf2 PE=2 SV=1	2	2	0.999144	1.11249	1.03596	1.15348	1.07527	0.0761339
A0A0G2K8M7	Tumor protein D52-like 1 OS=Rattus norvegicus GN=Tpd52l1 PE=4 SV=1	2	2	1.00709	1.09983	1.36564	1.49139	1.24099	0.0766668
B1WC73	ADP-ribosylation factor-like 6 (Predicted), isoform CRA_a OS=Rattus norvegicus GN=Arl6 PE=1 SV=1	5	5	0.976591	0.89224	1	0.913628	0.945615	0.0767164
B0BMZ1	RGD1305587 protein OS=Rattus norvegicus GN=Fam241b PE=1 SV=1	3	3	1.23752	0.993925	1.3646	1.09599	1.17301	0.0767823
D3ZXB8	Ethanolamine kinase 1 OS=Rattus norvegicus GN=Etnk1 PE=1 SV=1	1	1	1.1678	1.22619	1	1.05	1.111	0.077034
Q498T9	Volume-regulated anion channel subunit LRRC8C OS=Rattus norvegicus GN=Lrrc8c PE=1 SV=1	2	1	1.04233	1.19394	1.33862	1.53333	1.27706	0.0771981
P63012	Ras-related protein Rab-3A OS=Rattus norvegicus GN=Rab3a PE=1 SV=1	5	3	0.996977	0.972645	0.874681	0.853334	0.924409	0.0772388
Q6QI17	LRRGT00191 OS=Rattus norvegicus GN=Serinc1 PE=2 SV=1	1	1	1.05838	1.19484	1.42132	1.60458	1.31978	0.0773059
Q9QVC8	Peptidyl-prolyl cis-trans isomerase FKBP4 OS=Rattus norvegicus GN=Fkbp4 PE=1 SV=3	10	10	1.02953	1.0697	0.995549	1.03439	1.03229	0.0773389
Q9Z250	Protein lin-7 homolog A OS=Rattus norvegicus GN=Lin7a PE=1 SV=2	3	1	1.0257	1.15831	1.00623	1.13632	1.08164	0.0775628
Q6AZ42	Gap junction protein OS=Rattus norvegicus GN=Gjb6 PE=2 SV=1	1	1	1.00503	0.938086	0.969849	0.905253	0.954553	0.0776278
F1M6V8	Striatin 4 OS=Rattus norvegicus GN=Strn4 PE=1 SV=1	6	5	0.995583	1.11107	1.04476	1.16595	1.07934	0.0776831
D3ZP15	RAB9B, member RAS oncogene family OS=Rattus norvegicus GN=Rab9b PE=4 SV=1	5	5	0.997228	1.09876	1.28858	1.41978	1.20109	0.0778013
Q5BJN7	40S ribosomal protein S30 OS=Rattus norvegicus GN=LOC100360647 PE=1 SV=1	1	1	1.04858	0.993606	1.10121	1.04348	1.04672	0.0778242
B1H266	Nibp protein (Fragment) OS=Rattus norvegicus GN=Trappc9 PE=2 SV=1	4	4	1.19441	1.23427	1.00683	1.04044	1.11899	0.0780603
P19332-3	Isoform Tau-C of Microtubule-associated protein tau OS=Rattus norvegicus GN=Mapt	6	1	0.788235	0.989451	0.530252	0.665612	0.743388	0.0781647
B5DF14	Lgi2 protein OS=Rattus norvegicus GN=Lgi2 PE=2 SV=1	4	4	0.932965	0.594323	0.985804	0.627983	0.785269	0.0783917
D4ABC7	Uracil phosphoribosyltransferase homolog OS=Rattus norvegicus GN=Uprt PE=4 SV=1	1	1	0.932337	0.993294	0.632573	0.673931	0.808034	0.0784592
D3ZM09	Seryl-tRNA synthetase 2 (Predicted) OS=Rattus norvegicus GN=Sars2 PE=1 SV=1	6	6	1.12067	1.09319	1.02514	1	1.05975	0.0790708
Q921A4	Cytoglobin OS=Rattus norvegicus GN=Cygb PE=1 SV=1	1	1	0.942029	0.724638	1.00145	0.770346	0.859615	0.0793233
Q6RUV5	Ras-related C3 botulinum toxin substrate 1 OS=Rattus norvegicus GN=Rac1 PE=1 SV=1	5	4	0.975303	1.00321	0.905366	0.931268	0.953786	0.0793745
P20070-2	Isoform 2 of NADH-cytochrome b5 reductase 3 OS=Rattus norvegicus GN=Cyb5r3	5	5	0.991718	0.863058	0.979847	0.852727	0.921837	0.0794628
D3ZX38	Prefoldin 1 (Predicted) OS=Rattus norvegicus GN=Pfdn1 PE=1 SV=1	2	2	0.655152	0.943242	0.687158	0.989323	0.818719	0.0794996
Q3KRF0	Vacuolar protein sorting 33 homolog A (S. cerevisiae) OS=Rattus norvegicus GN=Vps33a PE=2 SV=1	3	3	1.0116	0.941685	0.882831	0.821814	0.914483	0.0796631
D3ZEY4	Diacylglycerol kinase OS=Rattus norvegicus GN=Dgkq PE=1 SV=1	7	7	1.00486	0.971608	0.934967	0.904024	0.953866	0.079781
Q63009	Protein arginine N-methyltransferase 1 OS=Rattus norvegicus GN=Prmt1 PE=1 SV=1	3	3	0.985526	1.11458	1.10526	1.25	1.11384	0.0798549
O35867	Neurabin-1 OS=Rattus norvegicus GN=Ppp1r9a PE=1 SV=1	8	8	0.989665	1.06606	1.09715	1.18184	1.08368	0.0799454
P39052-2	Isoform 2 of Dynamin-2 OS=Rattus norvegicus GN=Dnm2	18	7	1.0405	1.0157	1.29601	1.26512	1.15433	0.0799582
B1WC32	RCG53609 OS=Rattus norvegicus GN=Uba2 PE=2 SV=1	8	8	0.996182	1.02416	1.04963	1.07911	1.03727	0.079965
Q5PQL7	Integral membrane protein 2C OS=Rattus norvegicus GN=Itm2c PE=1 SV=1	1	1	1.01188	1.13093	1.01358	1.13283	1.07231	0.080252
O08562	Sodium channel protein type 9 subunit alpha OS=Rattus norvegicus GN=Scn9a PE=1 SV=1	3	2	0.993164	1.21942	1.08105	1.32734	1.15525	0.0803498
P02688-3	Isoform 3 of Myelin basic protein OS=Rattus norvegicus GN=Mbp	10	10	1.21703	1.06731	1.12904	0.990144	1.10088	0.0803954
A0A0G2K952	Ubiquitin-specific peptidase 32 OS=Rattus norvegicus GN=Usp32 PE=1 SV=1	6	6	1.00025	1.01502	1.06093	1.0766	1.0382	0.0804325
D3ZCT7	Sec23 homolog B, coat complex II component OS=Rattus norvegicus GN=Sec23b PE=1 SV=2	2	1	1.02062	1.33269	1.0486	1.36923	1.19279	0.0804831
Q32PY7	Nudcd3 protein OS=Rattus norvegicus GN=Nudcd3 PE=2 SV=1	5	5	1.02818	1.00309	1.16203	1.13368	1.08174	0.0805755
B2RYP4	Sorting nexin 2 OS=Rattus norvegicus GN=Snx2 PE=1 SV=1	10	9	0.97553	1.0022	0.961688	0.98798	0.981849	0.0806975
Q9ES21	Phosphatidylinositide phosphatase SAC1 OS=Rattus norvegicus GN=Sacm1l PE=1 SV=1	10	10	1.00144	0.983118	0.943067	0.925814	0.963359	0.0807573
A0A0G2K4X8	S-phase kinase-associated protein 1 OS=Rattus norvegicus GN=Skp1 PE=1 SV=1	7	7	1.0181	1.27936	1.03883	1.30541	1.16043	0.0807746
Q6P136	Hyou1 protein OS=Rattus norvegicus GN=Hyou1 PE=1 SV=1	13	13	1.03281	1.09601	0.994315	1.05516	1.04457	0.0808209
A0A0G2K8N9	NIMA-related kinase 9 OS=Rattus norvegicus GN=Nek9 PE=1 SV=1	2	2	0.978587	1.24185	1.17559	1.49185	1.22197	0.0809557
O88917	Adhesion G protein-coupled receptor L1 OS=Rattus norvegicus GN=Adgrl1 PE=1 SV=1	2	2	0.995455	0.957377	0.996591	0.95847	0.976973	0.081285
D3ZQM0	Splicing factor 3a, subunit 1 OS=Rattus norvegicus GN=Sf3a1 PE=1 SV=1	1	1	0.751969	0.903073	0.851378	1.02246	0.88222	0.081316
A0A0G2K273	Eukaryotic translation initiation factor 3 subunit E OS=Rattus norvegicus GN=LOC100909481 PE=3 SV=1	2	2	1.01486	1.14723	1.01267	1.14476	1.07988	0.0813281
D3ZVR9	Phosphoglucomutase 5 OS=Rattus norvegicus GN=Pgm5 PE=1 SV=3	4	4	1.0324	0.867934	0.712103	0.598664	0.802774	0.0815918
Q6AY73	Lymphocyte antigen 6 complex, locus E OS=Rattus norvegicus GN=Ly6e PE=2 SV=1	1	1	0.916953	0.98912	0.922961	0.995602	0.956159	0.0816258
D3ZL45	Similar to RIKEN cDNA B630019K06 OS=Rattus norvegicus GN=RGD1560784 PE=4 SV=1	3	3	0.98995	1.06295	1.06868	1.14748	1.06726	0.0816298
D3ZHA1	Beta-1,4-glucuronyltransferase 1 OS=Rattus norvegicus GN=B4gat1 PE=1 SV=1	1	1	0.956913	0.868651	1.009	0.915937	0.937626	0.0816721
F1LN46	Carnitine O-palmitoyltransferase 1, brain isoform OS=Rattus norvegicus GN=Cpt1c PE=1 SV=1	3	3	1.01444	1.0179	1.17077	1.17477	1.09447	0.0816856
D3ZM69	Erythrocyte membrane protein band 4.1-like 2 OS=Rattus norvegicus GN=Epb41l2 PE=1 SV=2	18	17	0.960422	1.00746	0.862417	0.904657	0.93374	0.0817795
Q6IG02	Keratin, type II cytoskeletal 2 epidermal OS=Rattus norvegicus GN=Krt2 PE=3 SV=1	1	1	0.381618	1.05379	0.284216	0.784828	0.626114	0.0818254
A0A0G2JUF2	Sorting nexin family member 30 OS=Rattus norvegicus GN=Snx30 PE=1 SV=1	2	2	0.957165	0.819333	1.00545	0.860667	0.910654	0.0819111
P07936	Neuromodulin OS=Rattus norvegicus GN=Gap43 PE=1 SV=1	5	5	1.0341	1.32003	1.17283	1.49712	1.25602	0.0819556
F1LUM5	Tubulin alpha chain OS=Rattus norvegicus GN=Tubal3 PE=1 SV=2	2	1	1.00867	0.614572	0.902946	0.550158	0.769086	0.0821107
P14480-2	Isoform 2 of Fibrinogen beta chain OS=Rattus norvegicus GN=Fgb	1	1	1.03723	1.35417	1.20213	1.56944	1.29074	0.0826352
G3V6D9	Na(+)/H(+) exchange regulatory cofactor NHE-RF OS=Rattus norvegicus GN=Slc9a3r2 PE=1 SV=1	2	2	1.08511	1.52338	1.0111	1.41948	1.25977	0.0828473
P04897	Guanine nucleotide-binding protein G(i) subunit alpha-2 OS=Rattus norvegicus GN=Gnai2 PE=1 SV=3	11	6	1.06444	1.04069	1.01923	0.996484	1.03021	0.0831171
Q6AYQ8	Acylpyruvase FAHD1, mitochondrial OS=Rattus norvegicus GN=Fahd1 PE=1 SV=1	1	1	1.11594	0.982456	1.36051	1.19777	1.16417	0.0831636
D3ZZW1	Dedicator of cyto-kinesis 1 OS=Rattus norvegicus GN=Dock1 PE=1 SV=1	4	4	0.749196	0.826241	0.92283	1.01773	0.878999	0.0832917
D3ZTR1	Mitochondrial ribosomal protein S17 OS=Rattus norvegicus GN=Mrps17 PE=1 SV=1	1	1	0.930881	1.01335	0.736901	0.802184	0.870829	0.0834754
A0A0G2JXN2	Tripartite motif-containing protein 46 OS=Rattus norvegicus GN=Trim46 PE=1 SV=2	2	2	0.849547	0.956463	0.896677	1.00952	0.928052	0.0846787
Q6AXM8	Serum paraoxonase/arylesterase 2 OS=Rattus norvegicus GN=Pon2 PE=2 SV=1	2	2	1.01264	0.946162	0.920074	0.859673	0.934637	0.084732
Q63475	Receptor-type tyrosine-protein phosphatase N2 OS=Rattus norvegicus GN=Ptprn2 PE=1 SV=1	13	12	1.01374	1.10741	1.00461	1.09744	1.0558	0.0848111
D3ZGY1	PYM homolog 1, exon junction complex-associated factor OS=Rattus norvegicus GN=Pym1 PE=1 SV=1	1	1	0.860051	0.70076	1.03393	0.842433	0.859293	0.0849015
P13286	Phosphorylase b kinase gamma catalytic chain, skeletal muscle/heart isoform OS=Rattus norvegicus GN=Phkg1 PE=2 SV=2	3	3	0.986591	0.992193	0.875794	0.880767	0.933836	0.0850062
D4AA13	Dmx-like 1 OS=Rattus norvegicus GN=Dmxl1 PE=1 SV=1	5	4	1.00914	0.960248	0.916449	0.87205	0.939471	0.0850645
P09456	cAMP-dependent protein kinase type I-alpha regulatory subunit OS=Rattus norvegicus GN=Prkar1a PE=1 SV=2	5	4	1.09038	1.20413	0.985376	1.08818	1.09202	0.0851431
D4A208	SLIT-ROBO Rho GTPase-activating protein 2 OS=Rattus norvegicus GN=Srgap2 PE=1 SV=1	2	2	1.0222	1.01827	1.23745	1.23269	1.12765	0.0853038
A0A0G2JSZ5	Protein disulfide-isomerase A6 OS=Rattus norvegicus GN=Pdia6 PE=1 SV=1	7	7	0.996177	1.02079	1.05126	1.07724	1.03637	0.085386
A0A0G2KAN1	Collagen alpha-2(I) chain OS=Rattus norvegicus GN=NEWGENE_621351 PE=1 SV=1	3	3	1.37779	1.52914	5.86777	6.51237	3.82177	0.0858036
P17105	Inositol-trisphosphate 3-kinase A OS=Rattus norvegicus GN=Itpka PE=1 SV=3	3	3	1.003	1.02136	1.12329	1.14385	1.07287	0.0858531
Q4QQU9	Osteopetrosis-associated transmembrane protein 1 OS=Rattus norvegicus GN=Ostm1 PE=1 SV=1	2	2	1.09045	0.983384	1.25461	1.13142	1.11497	0.0860616
F1LZH9	Ankyrin repeat domain 44 OS=Rattus norvegicus GN=Ankrd44 PE=1 SV=3	2	2	0.900558	0.985564	0.91172	0.997779	0.948905	0.0862094
P10688	1-phosphatidylinositol 4,5-bisphosphate phosphodiesterase delta-1 OS=Rattus norvegicus GN=Plcd1 PE=1 SV=1	11	1	1.04651	1.18421	0.992248	1.12281	1.08644	0.0863016
E7CXR8	Receptor protein-tyrosine kinase OS=Rattus norvegicus GN=Egfr PE=2 SV=1	3	3	0.99316	0.838337	0.978112	0.825635	0.908811	0.0865411
D3ZKT0	Phosphatidate cytidylyltransferase, mitochondrial OS=Rattus norvegicus GN=Tamm41 PE=1 SV=1	2	2	0.708738	0.980304	0.701618	0.970457	0.840279	0.0866432
D3ZTM7	EF-hand calcium-binding domain 14 OS=Rattus norvegicus GN=Efcab14 PE=4 SV=1	1	1	1.1746	1.74118	1.0873	1.61176	1.40371	0.0867322
G3V852	RCG55135, isoform CRA_b OS=Rattus norvegicus GN=Tln1 PE=1 SV=1	55	45	1.03003	1.09042	0.993545	1.05179	1.04145	0.0868657
B4F7C1	G protein-coupled receptor 37-like 1, isoform CRA_a OS=Rattus norvegicus GN=Gpr37l1 PE=1 SV=1	1	1	0.945006	0.761302	1.0101	0.813743	0.882538	0.0868878
P16970	ATP-binding cassette sub-family D member 3 OS=Rattus norvegicus GN=Abcd3 PE=1 SV=3	5	5	1.13195	1.00875	1.1374	1.01361	1.07293	0.0869932
P10354	Chromogranin-A OS=Rattus norvegicus GN=Chga PE=1 SV=1	3	3	1.00405	1.30123	1.05811	1.37128	1.18367	0.0871567
Q05BA4	Myadm protein OS=Rattus norvegicus GN=Myadm PE=1 SV=1	3	3	1.00524	0.960813	0.846794	0.809369	0.905554	0.087321
A0A0G2K0W9	Proteasome subunit alpha type OS=Rattus norvegicus GN=Psma7 PE=1 SV=1	7	7	1.04271	1.1504	0.991309	1.09369	1.06953	0.087644
M0R4V4	Similar to solute carrier family 25 (Mitochondrial carrier; phosphate carrier), member 23, isoform CRA_b OS=Rattus norvegicus GN=Slc25a23 PE=1 SV=1	5	4	1.00378	0.974893	0.907945	0.881813	0.942108	0.0876668
D3ZN27	DnaJ heat shock protein family (Hsp40) member C13 OS=Rattus norvegicus GN=Dnajc13 PE=1 SV=2	10	10	1.05209	0.992539	1.23425	1.16439	1.11082	0.0879131
A0A0G2K681	CAP-Gly domain-containing linker protein 1 OS=Rattus norvegicus GN=Clip1 PE=1 SV=1	10	7	1.1193	1.38347	0.978383	1.2093	1.17261	0.0881072
Q3ZAU5	DDHD domain-containing 1 OS=Rattus norvegicus GN=Ddhd1 PE=1 SV=1	2	2	0.943411	0.896171	1.01008	0.959499	0.95229	0.088496
D3ZM33	Ribosomal protein S18-like OS=Rattus norvegicus GN=LOC100362298 PE=3 SV=3	3	3	0.904734	0.68306	1.0268	0.775218	0.847453	0.0885269
B6DYP8	Glutathione S-transferase OS=Rattus norvegicus GN=Gsta1 PE=2 SV=1	5	3	0.980605	0.876065	0.999507	0.892952	0.937282	0.0887413
Q4V8B7	Inactive hydroxysteroid dehydrogenase-like protein 1 OS=Rattus norvegicus GN=Hsdl1 PE=2 SV=1	1	1	1.01134	0.910204	0.956916	0.861224	0.934921	0.0889894
F1MA36	Spectrin beta chain OS=Rattus norvegicus GN=Sptbn2 PE=1 SV=2	58	52	0.976786	0.950208	1.00491	0.977571	0.97737	0.0891255
F7FM32	Similar to CG9752-PA OS=Rattus norvegicus GN=RGD1311345 PE=1 SV=1	1	1	0.853801	0.712195	1.03509	0.863415	0.866125	0.0891692
M0R6L4	40S ribosomal protein S3a OS=Rattus norvegicus GN=LOC100365839 PE=3 SV=1	9	9	1.01598	0.93668	0.920668	0.848811	0.930534	0.0892165
D3Z9H2	Hyaluronan and proteoglycan link protein 4 OS=Rattus norvegicus GN=Hapln4 PE=4 SV=1	4	3	0.791685	0.704714	1.02495	0.912349	0.858423	0.089412
F1LPC7	Hepatoma-derived growth factor OS=Rattus norvegicus GN=Hdgf PE=1 SV=2	2	2	0.985434	1.12835	1.40089	1.60406	1.27968	0.0895446
A0A1W2Q6Q2	Serine/threonine-protein kinase DCLK1 OS=Rattus norvegicus GN=Dclk1 PE=1 SV=1	8	8	0.878302	0.933431	0.952474	1.01226	0.944117	0.0895557
Q5BJS0	Putative ATP-dependent RNA helicase DHX30 OS=Rattus norvegicus GN=Dhx30 PE=1 SV=1	7	7	1.02472	1.23473	1.01089	1.21807	1.1221	0.0896154
B0BNA5	Coactosin-like protein OS=Rattus norvegicus GN=Cotl1 PE=1 SV=1	5	5	1.01698	0.938564	0.896411	0.827291	0.919812	0.0898416
F8WFM2	Beta-soluble NSF attachment protein OS=Rattus norvegicus GN=Napb PE=4 SV=1	5	5	1.01239	0.878834	0.95263	0.826959	0.917703	0.0899772
E9PSK5	Salt-inducible kinase 2 OS=Rattus norvegicus GN=Sik2 PE=1 SV=2	1	1	1.05098	1.00406	1.35684	1.29627	1.17704	0.0901534
Q63629	Centaurin alpha OS=Rattus norvegicus PE=2 SV=1	3	3	0.955081	0.883243	1.01177	0.935673	0.946443	0.0901624
Q5XI21	Target of myb1 homolog (Chicken) OS=Rattus norvegicus GN=Tom1 PE=1 SV=1	5	5	0.900929	1.01572	0.836989	0.94363	0.924316	0.0903073
F1LMM8	[Pyruvate dehydrogenase (acetyl-transferring)] kinase isozyme 2, mitochondrial OS=Rattus norvegicus GN=Pdk2 PE=1 SV=3	5	5	0.938391	0.813433	1.01749	0.881996	0.912827	0.0903999
A0A292G0W2	Gai-interacting protein OS=Rattus norvegicus GN=Phf24 PE=4 SV=1	11	11	0.884426	0.998119	0.870427	0.982321	0.933823	0.0905443
G3V8T4	DNA damage-binding protein 1 OS=Rattus norvegicus GN=Ddb1 PE=1 SV=1	11	11	1.01412	1.00048	1.09544	1.0807	1.04768	0.090635
A0A0G2K866	ATP-binding cassette sub-family B member 7, mitochondrial OS=Rattus norvegicus GN=Abcb7 PE=1 SV=1	6	6	0.993574	1.04506	1.02642	1.07961	1.03617	0.0908464
M0RAP5	SET-binding factor 1 OS=Rattus norvegicus GN=Sbf1 PE=1 SV=1	15	14	1.00977	1.00696	1.11293	1.10983	1.05987	0.090848
Q63083	Nucleobindin-1 OS=Rattus norvegicus GN=Nucb1 PE=1 SV=1	10	10	0.970074	1.1605	1.23856	1.48168	1.2127	0.0913736
F1LUW9	Tubulin gamma chain OS=Rattus norvegicus GN=Tubg2 PE=3 SV=2	2	2	0.932907	1.00258	0.915335	0.983691	0.958627	0.0914328
F1M1E4	Paroxysmal nonkinesigenic dyskinesia OS=Rattus norvegicus GN=Pnkd PE=1 SV=1	2	2	1.05705	1.12811	0.98859	1.05504	1.0572	0.0914489
G3V679	Transferrin receptor protein 1 OS=Rattus norvegicus GN=Tfrc PE=1 SV=1	2	2	0.997015	0.955651	0.708955	0.679542	0.835291	0.0915955
P68370	Tubulin alpha-1A chain OS=Rattus norvegicus GN=Tuba1a PE=1 SV=1	12	4	0.956676	0.849989	1.01218	0.899301	0.929536	0.0916721
P51907	Excitatory amino acid transporter 3 OS=Rattus norvegicus GN=Slc1a1 PE=1 SV=1	1	1	0.820635	0.751453	1.01905	0.93314	0.881069	0.0917261
Q66HM2	AP-2 complex subunit alpha OS=Rattus norvegicus GN=Ap2a2 PE=1 SV=1	22	15	1.04529	0.989587	1.11871	1.0591	1.05317	0.0917379
Q6PDV8	RCG31311 OS=Rattus norvegicus GN=LOC100360057 PE=1 SV=1	2	2	1.07893	0.997158	1.10302	1.01942	1.04963	0.0921623
B0K014	D-aminoacyl-tRNA deacylase OS=Rattus norvegicus GN=Dtd1 PE=1 SV=1	3	3	0.966825	1.29661	1.18325	1.58686	1.25839	0.0922461
Q5XIA8	Growth hormone-inducible transmembrane protein OS=Rattus norvegicus GN=Ghitm PE=2 SV=1	1	1	0.995399	0.97581	0.813885	0.797868	0.895741	0.0924743
O88775	Embigin OS=Rattus norvegicus GN=Emb PE=1 SV=1	1	1	1.00474	0.978462	0.923855	0.899692	0.951687	0.0925555
G3V9M6	Fibrillin 1 OS=Rattus norvegicus GN=Fbn1 PE=1 SV=1	2	2	0.989691	1.13671	1.54124	1.77018	1.35945	0.0925792
F1M957	von Willebrand factor OS=Rattus norvegicus GN=Vwf PE=1 SV=3	1	1	1.22292	1.03453	1.18053	0.998672	1.10916	0.0926518
Q5EB55	Gbe1 protein (Fragment) OS=Rattus norvegicus GN=Gbe1 PE=2 SV=1	3	3	1.06717	0.984723	1.17881	1.08773	1.07961	0.0927744
A6N6J5	WD repeat-containing protein 35 OS=Rattus norvegicus GN=Wdr35 PE=1 SV=1	3	3	0.985277	1.17251	1.61495	1.92183	1.42364	0.0928089
D4ADZ2	BICD cargo adaptor 1 OS=Rattus norvegicus GN=Bicd1 PE=4 SV=1	1	1	1.0378	1.22764	0.996564	1.17886	1.11022	0.0931943
D3ZBU7	Similar to putative protein (5S487) OS=Rattus norvegicus GN=RGD1310819 PE=1 SV=3	2	2	1.11517	0.97543	1.32163	1.15602	1.14206	0.0932383
Q4KM87	Actin-like 6A OS=Rattus norvegicus GN=Actl6a PE=1 SV=1	1	1	0.940758	1.00889	0.904028	0.969504	0.955796	0.0935515
F1LVV3	RAN-binding protein 9 OS=Rattus norvegicus GN=Ranbp9 PE=1 SV=3	1	1	1.0678	1.28947	0.985472	1.19006	1.1332	0.0936975
A0A0G2JWE3	Protein IWS1 homolog OS=Rattus norvegicus GN=Iws1 PE=1 SV=1	1	1	0.91195	1.02837	0.691824	0.780142	0.853071	0.0939105
P58405-2	Isoform 2 of Striatin-3 OS=Rattus norvegicus GN=Strn3	5	1	1.01832	1.01302	1.23298	1.22656	1.12272	0.0943832
Q1AAU6	Arf-GAP with SH3 domain, ANK repeat and PH domain-containing protein 1 OS=Rattus norvegicus GN=Asap1 PE=1 SV=2	5	5	0.949649	1.00106	0.939418	0.990273	0.970099	0.0944664
B2RYN6	Adaptor-related protein complex 1, gamma 1 subunit, isoform CRA_b OS=Rattus norvegicus GN=Ap1g1 PE=2 SV=1	7	7	1.10047	1.03624	1.05214	0.990729	1.04489	0.0946141
D3Z8L7	Ras-related protein R-Ras OS=Rattus norvegicus GN=Rras PE=1 SV=1	3	2	1.01601	0.948112	0.906259	0.845694	0.929019	0.0947837
Q6AYQ1	Golgin subfamily A member 7 OS=Rattus norvegicus GN=Golga7 PE=2 SV=1	1	1	1.13535	1.27321	0.977707	1.09643	1.12068	0.0948393
Q6P5P5	Mesoderm-specific transcript homolog protein OS=Rattus norvegicus GN=Mest PE=2 SV=1	1	1	0.977597	0.843585	1.00102	0.863796	0.921499	0.0950787
Q5XI64	Monoacylglycerol lipase ABHD6 OS=Rattus norvegicus GN=Abhd6 PE=1 SV=1	2	2	0.96423	0.995185	0.968896	1	0.982078	0.0953021
B2RYI6	Snx4 protein OS=Rattus norvegicus GN=Snx4 PE=2 SV=1	11	11	0.998111	0.994667	0.94782	0.944549	0.971287	0.0954467
P43424	Galactose-1-phosphate uridylyltransferase OS=Rattus norvegicus GN=Galt PE=2 SV=1	1	1	0.978723	1.62832	1.18085	1.9646	1.43812	0.0956987
Q499R7	Ppa1 protein (Fragment) OS=Rattus norvegicus GN=Ppa1 PE=2 SV=1	2	2	0.994842	1.02589	1.0196	1.05142	1.02294	0.0958333
B1WC28	Core histone macro-H2A OS=Rattus norvegicus GN=H2afy2 PE=1 SV=1	7	6	0.935585	0.878731	1.0139	0.952292	0.945128	0.095943
M0R402	Thioredoxin-related transmembrane protein 3 OS=Rattus norvegicus GN=Tmx3 PE=1 SV=2	2	2	0.996789	1.08379	1.45596	1.58304	1.2799	0.0959515
Q7TP14	Cc1-9 OS=Rattus norvegicus GN=Chid1 PE=1 SV=1	3	3	1.03493	1.12261	0.990374	1.07428	1.05555	0.096076
B0BNL2	Peptidyl-prolyl cis-trans isomerase OS=Rattus norvegicus GN=Pin1 PE=1 SV=1	1	1	0.929062	1.02267	0.803204	0.884131	0.909767	0.0961231
Q498D5	Regulator of microtubule dynamics protein 2 OS=Rattus norvegicus GN=Rmdn2 PE=1 SV=1	1	1	0.706294	0.961905	0.734266	1	0.850616	0.0964758
Q5RK08	Glioblastoma amplified sequence OS=Rattus norvegicus GN=Nipsnap2 PE=1 SV=1	1	1	0.98826	1.09716	1.04269	1.15758	1.07142	0.096803
Q9Z270	Vesicle-associated membrane protein-associated protein A OS=Rattus norvegicus GN=Vapa PE=1 SV=3	8	7	0.925248	1.01549	0.865484	0.949897	0.93903	0.097138
A0A1W2Q678	Family with sequence similarity 120C OS=Rattus norvegicus GN=FAM120C PE=1 SV=1	3	3	0.880854	0.790971	1.02548	0.920841	0.904537	0.0971581
Q56R17	Importin subunit alpha OS=Rattus norvegicus GN=Kpna4 PE=1 SV=1	4	2	1.0365	0.793296	0.89781	0.687151	0.853688	0.0974533
G3V7L6	26S proteasome regulatory subunit 7 OS=Rattus norvegicus GN=Psmc2 PE=1 SV=1	13	13	0.867927	0.952218	0.925218	1.01507	0.940109	0.0976196
D3Z8B2	Nucleoporin 133 OS=Rattus norvegicus GN=Nup133 PE=1 SV=3	6	6	0.935865	0.846404	1.01898	0.921578	0.930708	0.0977974
A0A0G2JTS9	F-box protein 42 OS=Rattus norvegicus GN=Fbxo42 PE=4 SV=1	1	1	0.914634	0.762389	1.02896	0.857687	0.890918	0.0979622
Q8VI02	Serine/threonine-protein phosphatase 4 regulatory subunit 1 OS=Rattus norvegicus GN=Ppp4r1 PE=1 SV=1	1	1	0.965301	1.00174	0.956104	0.992191	0.978833	0.0979896
D3ZXM4	Ecotropic viral integration site 5-like (Fragment) OS=Rattus norvegicus GN=Evi5l PE=4 SV=2	4	4	0.861538	1.01292	0.815385	0.958656	0.912125	0.0983614
P61959	Small ubiquitin-related modifier 2 OS=Rattus norvegicus GN=Sumo2 PE=1 SV=1	2	2	1.05069	1.07331	0.995232	1.01666	1.03397	0.0985079
Q99ML5	Prenylcysteine oxidase OS=Rattus norvegicus GN=Pcyox1 PE=1 SV=1	4	4	0.995512	1.03451	1.18642	1.2329	1.11233	0.0987336
D3ZN76	Protein transport protein sec16 OS=Rattus norvegicus GN=Sec16a PE=1 SV=1	3	3	0.887828	0.921552	0.972156	1.00908	0.947655	0.0988637
Q5BJU7	Wiskott-Aldrich syndrome protein family member 1 OS=Rattus norvegicus GN=Wasf1 PE=1 SV=1	5	5	0.974461	1.00717	0.939179	0.970705	0.972879	0.0989218
A0A0G2K6E2	Thioredoxin reductase 2, isoform CRA_a OS=Rattus norvegicus GN=Txnrd2 PE=1 SV=1	6	5	1.06805	1.18815	0.982062	1.09249	1.08269	0.0989386
P47971	Neuronal pentraxin-1 OS=Rattus norvegicus GN=Nptx1 PE=1 SV=1	5	5	1.00103	0.983789	0.890722	0.87538	0.93773	0.0989397
B1WBX6	Small ArfGAP2 OS=Rattus norvegicus GN=Smap2 PE=1 SV=1	4	4	1.03322	0.993891	1.06106	1.02068	1.02721	0.098949
F1LPC6	Carboxypeptidase D OS=Rattus norvegicus GN=Cpd PE=1 SV=2	5	5	1.00875	0.856612	0.966813	0.820997	0.913294	0.0989614
A0A0F7R5I4	Amino acid transporter OS=Rattus norvegicus GN=ratASCT1 PE=2 SV=1	3	3	0.91073	1.01556	0.855772	0.95428	0.934087	0.0991994
Q498R3	DnaJ homolog subfamily C member 10 OS=Rattus norvegicus GN=Dnajc10 PE=2 SV=2	2	2	0.932515	1.00885	0.899796	0.973451	0.953653	0.0992013
F1LPS8	Transcriptional activator protein Pur-alpha OS=Rattus norvegicus GN=Pura PE=1 SV=3	4	4	1.00977	0.927821	0.970906	0.892114	0.950152	0.0992328
D3ZER6	Transportin 2 OS=Rattus norvegicus GN=Tnpo2 PE=1 SV=2	4	1	0.938525	0.930894	1	0.99187	0.965322	0.0996126
A0A0G2JZ83	ArfGAP with GTPase domain, ankyrin repeat and PH domain 3 OS=Rattus norvegicus GN=Agap3 PE=4 SV=1	8	8	0.989421	0.901111	0.999118	0.909942	0.949898	0.0997291
Q6PDV7	60S ribosomal protein L10 OS=Rattus norvegicus GN=Rpl10 PE=1 SV=3	2	2	0.950378	0.876397	1.01526	0.936226	0.944565	0.0997424
P57097	Tyrosine-protein kinase Mer OS=Rattus norvegicus GN=Mertk PE=2 SV=1	1	1	0.807601	1.0303	0.719715	0.918182	0.86895	0.0997879
Q62844	Tyrosine-protein kinase Fyn OS=Rattus norvegicus GN=Fyn PE=1 SV=1	6	3	0.997067	0.815837	0.980205	0.80204	0.898787	0.0998892
B1H262	Protein phosphatase 1, regulatory subunit 9B OS=Rattus norvegicus GN=Ppp1r9b PE=2 SV=1	6	6	1.02671	1.20902	0.99823	1.17548	1.10236	0.0999594
F1LPT4	Calcium/calmodulin-dependent protein kinase kinase 2 OS=Rattus norvegicus GN=Camkk2 PE=1 SV=3	2	2	1.04605	1.04461	1.80344	1.80096	1.42376	0.100509
A0A0G2K330	Trifunctional enzyme subunit beta, mitochondrial OS=Rattus norvegicus GN=Hadhb PE=1 SV=1	4	4	1.01158	0.76206	0.953451	0.718269	0.86134	0.100618
Q3MIB4	Lon protease homolog 2, peroxisomal OS=Rattus norvegicus GN=Lonp2 PE=1 SV=2	2	2	0.977022	1.09362	1.10294	1.23457	1.10204	0.100717
O08629	Transcription intermediary factor 1-beta OS=Rattus norvegicus GN=Trim28 PE=1 SV=2	12	12	1.00915	1.00967	1.16868	1.16928	1.0892	0.100947
D3ZJK8	ATPase phospholipid transporting 8A1 OS=Rattus norvegicus GN=Atp8a1 PE=1 SV=3	2	2	1.02449	0.868763	0.932653	0.790885	0.904198	0.100956
A0A0G2K1U9	Immunity-related GTPase Q OS=Rattus norvegicus GN=Irgq PE=1 SV=1	8	8	1.03913	0.992336	1.07347	1.02512	1.03252	0.101199
D3ZSC8	DnaJ homolog subfamily C member 17 OS=Rattus norvegicus GN=Dnajc17 PE=3 SV=1	1	1	1.03284	0.994253	1.22537	1.1796	1.10801	0.101496
Q5RK00	39S ribosomal protein L46, mitochondrial OS=Rattus norvegicus GN=Mrpl46 PE=2 SV=1	1	1	0.950673	0.836292	1.01794	0.895464	0.925091	0.101548
A0A0H2UHY8	Aspartoacylase OS=Rattus norvegicus GN=Aspa PE=1 SV=1	3	3	1.15049	1.24989	0.980424	1.06513	1.11148	0.10172
D3ZE72	Methionine aminopeptidase OS=Rattus norvegicus GN=Metap1 PE=1 SV=1	2	2	0.981053	1.07373	1.08	1.18203	1.0792	0.10203
F1LNZ5	Gamma-aminobutyric acid receptor subunit alpha-3 OS=Rattus norvegicus GN=Gabra3 PE=1 SV=2	1	1	0.392451	0.994758	0.3697	0.93709	0.6735	0.10206
Q5M9H4	Sodium/potassium-transporting ATPase subunit beta OS=Rattus norvegicus GN=Atp1b2 PE=1 SV=1	9	9	0.97226	0.850545	1.00863	0.882359	0.928448	0.102239
D3ZSK5	N-lysine methyltransferase SETD6 OS=Rattus norvegicus GN=Setd6 PE=3 SV=1	1	1	1.18973	1.18708	1.01116	1.00891	1.09922	0.102305
G3V661	Bromodomain adjacent to zinc finger domain protein 1B OS=Rattus norvegicus GN=Baz1b PE=1 SV=1	2	2	0.996933	0.908456	0.993098	0.904962	0.950862	0.102421
D3ZME3	Uncharacterized protein OS=Rattus norvegicus PE=1 SV=1	3	1	0.977029	1.13725	1.07657	1.25312	1.11099	0.102986
Q5FVI3	Leucine-rich repeat-containing protein 57 OS=Rattus norvegicus GN=Lrrc57 PE=2 SV=1	4	4	1.01752	1.00167	1.18655	1.16806	1.09345	0.10324
Q6JE36	Protein NDRG1 OS=Rattus norvegicus GN=Ndrg1 PE=1 SV=1	2	2	1.00051	1.14537	1.01639	1.16354	1.08145	0.103347
P35213	14-3-3 protein beta/alpha OS=Rattus norvegicus GN=Ywhab PE=1 SV=3	6	1	1.02918	0.99075	1.14448	1.10175	1.06654	0.103662
O35264	Platelet-activating factor acetylhydrolase IB subunit beta OS=Rattus norvegicus GN=Pafah1b2 PE=1 SV=1	4	4	0.95028	0.811787	1.01927	0.870719	0.913013	0.103729
D3ZUP8	LMBR1 domain-containing 2 OS=Rattus norvegicus GN=Lmbrd2 PE=1 SV=1	1	1	1.09189	1.18071	0.981532	1.06137	1.07888	0.103738
Q6GMN2	Brain-specific angiogenesis inhibitor 1-associated protein 2 OS=Rattus norvegicus GN=Baiap2 PE=1 SV=1	1	1	1.00407	0.627931	0.95436	0.59684	0.795801	0.103825
D3ZFQ8	Cytochrome c-1 OS=Rattus norvegicus GN=Cyc1 PE=1 SV=3	3	3	0.956454	1.17724	1.23629	1.52167	1.22291	0.10392
D4A582	Zinc finger, DBF-type-containing 2 OS=Rattus norvegicus GN=Zdbf2 PE=4 SV=3	3	3	1.01459	1.00724	1.22082	1.21198	1.11366	0.104048
P97675	Ectonucleotide pyrophosphatase/phosphodiesterase family member 3 OS=Rattus norvegicus GN=Enpp3 PE=1 SV=2	1	1	1.04713	0.984765	1.15464	1.08587	1.0681	0.104109
B3DM95	Parathymosin OS=Rattus norvegicus GN=Ptms PE=1 SV=1	1	1	0.968494	1.14198	1.12171	1.32265	1.13871	0.104309
G3V9N1	RCG21137 OS=Rattus norvegicus GN=Pgam5 PE=1 SV=1	2	2	0.985409	1.04446	1.13132	1.19912	1.09008	0.104381
D4ADX8	Ras association (RalGDS/AF-6) and pleckstrin homology domains 1 OS=Rattus norvegicus GN=Raph1 PE=1 SV=2	1	1	0.78249	0.886822	0.909713	1.03101	0.902508	0.104486
Q498C9	RCG33491, isoform CRA_b OS=Rattus norvegicus GN=Zfp207 PE=1 SV=1	1	1	1.01188	0.86172	0.966337	0.822934	0.915718	0.104519
P0C0R5	Phosphoinositide 3-kinase regulatory subunit 4 OS=Rattus norvegicus GN=Pik3r4 PE=3 SV=2	5	5	0.995218	1.03644	1.01348	1.05545	1.02515	0.104566
D3ZN99	Adhesion G protein-coupled receptor B2 OS=Rattus norvegicus GN=Adgrb2 PE=1 SV=1	1	1	0.864952	0.753501	1.03537	0.901961	0.888946	0.104579
D4A631	Brefeldin A-inhibited guanine nucleotide-exchange protein 1 OS=Rattus norvegicus GN=Arfgef1 PE=1 SV=1	14	9	0.952256	1.00447	0.936051	0.987377	0.970039	0.10493
D3ZLM5	NHL repeat containing 2 (Predicted) OS=Rattus norvegicus GN=Nhlrc2 PE=1 SV=1	4	4	1.06024	0.988615	1.10908	1.03416	1.04802	0.104946
D3ZZ95	60S ribosomal protein L36 OS=Rattus norvegicus GN=LOC100361060 PE=3 SV=1	1	1	1.00095	0.972184	0.744391	0.722995	0.860131	0.10522
Q80Z30	Protein phosphatase 1E OS=Rattus norvegicus GN=Ppm1e PE=1 SV=1	3	3	0.863105	0.999393	0.852104	0.986656	0.925314	0.105707
Q5XIE0	Acidic leucine-rich nuclear phosphoprotein 32 family member E OS=Rattus norvegicus GN=Anp32e PE=2 SV=1	3	3	0.984138	1.25175	1.05655	1.34386	1.15908	0.105724
B0BNE5	S-formylglutathione hydrolase OS=Rattus norvegicus GN=Esd PE=2 SV=1	2	2	0.888889	0.779622	1.03234	0.905442	0.901574	0.105935
A0A0G2KAW5	WD repeat domain 48 OS=Rattus norvegicus GN=Wdr48 PE=1 SV=1	6	6	0.922927	1.03087	0.765278	0.854783	0.893464	0.105978
D4A6G2	Sema domain, immunoglobulin domain (Ig), transmembrane domain (TM) and short cytoplasmic domain, (Semaphorin) 4G (Predicted) OS=Rattus norvegicus GN=Sema4g PE=1 SV=1	1	1	0.98533	1.06614	1.04645	1.13228	1.05755	0.106008
A0A0G2JYA4	Serine/threonine-protein phosphatase OS=Rattus norvegicus GN=LOC100362453 PE=3 SV=1	4	1	1.02915	1.09499	0.989849	1.05317	1.04179	0.106458
A0A0G2JSH4	Glycogen synthase kinase 3 beta, isoform CRA_b OS=Rattus norvegicus GN=Gsk3b PE=1 SV=1	3	2	0.99156	1.06702	1.02299	1.10085	1.0456	0.106756
G3V9Y1	Myosin, heavy polypeptide 10, non-muscle, isoform CRA_b OS=Rattus norvegicus GN=Myh10 PE=1 SV=1	28	23	0.911525	0.925503	0.988046	1.0032	0.957068	0.106883
Q9QX69	LanC-like protein 1 OS=Rattus norvegicus GN=Lancl1 PE=1 SV=2	3	3	1.01501	0.961688	0.845278	0.800872	0.905713	0.106983
Q02974	Ketohexokinase OS=Rattus norvegicus GN=Khk PE=1 SV=1	3	3	1.13674	1.30827	0.967979	1.11404	1.13176	0.10765
P54900	Sodium channel subunit beta-2 OS=Rattus norvegicus GN=Scn2b PE=1 SV=1	1	1	0.935	0.825405	1.02444	0.904365	0.922303	0.107829
A0A0G2KB11	StAR-related lipid transfer domain-containing 10 OS=Rattus norvegicus GN=Stard10 PE=1 SV=1	2	2	0.989551	0.899762	1.00157	0.910689	0.950392	0.108076
A0A0G2K344	Phosphatidylinositol 4,5-bisphosphate 3-kinase catalytic subunit alpha isoform OS=Rattus norvegicus GN=Pik3ca PE=1 SV=1	1	1	1.15152	1.01527	1.13203	0.998092	1.07423	0.108254
B0K020	CDGSH iron-sulfur domain-containing protein 1 OS=Rattus norvegicus GN=Cisd1 PE=3 SV=1	3	3	0.995757	1.10259	1.01606	1.12508	1.05987	0.108404
A0A0G2K235	RAB1A, member RAS oncogene family OS=Rattus norvegicus GN=Rab1a PE=1 SV=1	7	4	1.02064	0.941286	0.9272	0.855109	0.93606	0.108461
A0A0G2K6I5	Transgelin OS=Rattus norvegicus GN=Tagln3 PE=1 SV=1	5	5	1.01704	0.949022	0.942529	0.879495	0.947021	0.108511
Q4G064	2-methoxy-6-polyprenyl-1,4-benzoquinol methylase, mitochondrial OS=Rattus norvegicus GN=Coq5 PE=2 SV=1	2	2	1.01097	0.931285	0.973673	0.896928	0.953214	0.108607
P62912	60S ribosomal protein L32 OS=Rattus norvegicus GN=Rpl32 PE=1 SV=2	4	4	0.480609	0.958022	0.500834	0.998337	0.73445	0.108688
P02262	Histone H2A type 1 OS=Rattus norvegicus PE=1 SV=2	4	1	1.04029	1.05936	0.994856	1.01309	1.0269	0.108778
D4A7H9	CHMP family, member 7 (Predicted), isoform CRA_a OS=Rattus norvegicus GN=Chmp7 PE=1 SV=1	5	5	0.925973	0.964317	0.969966	1.01013	0.967597	0.108891
B2GV99	Myl6 protein OS=Rattus norvegicus GN=Myl6 PE=2 SV=1	5	5	0.98313	1.07747	1.04958	1.15029	1.06512	0.108902
G3V9S4	Dopamine beta-hydroxylase OS=Rattus norvegicus GN=Dbh PE=4 SV=1	3	3	0.995626	1.01128	1.04105	1.05742	1.02634	0.108932
F1LRI7	AP2-associated protein kinase 1 OS=Rattus norvegicus GN=Aak1 PE=1 SV=2	16	16	0.994963	1.03606	1.01273	1.05456	1.02458	0.108952
Q562C9	1,2-dihydroxy-3-keto-5-methylthiopentene dioxygenase OS=Rattus norvegicus GN=Adi1 PE=2 SV=1	1	1	1.03448	0.986842	1.14483	1.09211	1.06456	0.109087
D3ZIT4	Anaphase promoting complex subunit 7 (Predicted) OS=Rattus norvegicus GN=Anapc7 PE=1 SV=1	2	2	0.948375	1.17815	1.40535	1.74584	1.31943	0.109329
Q64428	Trifunctional enzyme subunit alpha, mitochondrial OS=Rattus norvegicus GN=Hadha PE=1 SV=2	11	11	0.950593	0.840295	1.02059	0.902171	0.928412	0.109503
P54921	Alpha-soluble NSF attachment protein OS=Rattus norvegicus GN=Napa PE=1 SV=2	3	3	0.889627	0.728027	1.04268	0.853278	0.878403	0.109597
D4AAM0	Transportin 3 OS=Rattus norvegicus GN=Tnpo3 PE=1 SV=2	5	5	0.937192	1.00861	0.910406	0.979788	0.959	0.10974
Q6AYH6	ER membrane protein complex subunit 10 OS=Rattus norvegicus GN=Emc10 PE=1 SV=1	1	1	0.990351	0.781828	0.992419	0.78346	0.887015	0.109923
P0C643	RAS guanyl-releasing protein 2 OS=Rattus norvegicus GN=Rasgrp2 PE=1 SV=1	2	2	1.03137	0.875158	0.923077	0.78327	0.903218	0.110001
Q9JIX3	Bis(5'-adenosyl)-triphosphatase OS=Rattus norvegicus GN=Fhit PE=1 SV=1	2	2	1.03409	0.987479	1.10927	1.05927	1.04753	0.1104
Q9JJK4	Peroxisomal biogenesis factor 3 OS=Rattus norvegicus GN=Pex3 PE=1 SV=1	1	1	1.27798	1.16066	1.0722	0.97377	1.12115	0.110406
Q3B7D6	RCG39552, isoform CRA_a OS=Rattus norvegicus GN=Spon1 PE=1 SV=1	6	6	1.02259	1.11237	0.990963	1.07797	1.05097	0.110499
P18088	Glutamate decarboxylase 1 OS=Rattus norvegicus GN=Gad1 PE=2 SV=1	6	5	0.907561	0.929932	0.982993	1.00722	0.956927	0.110867
A0A0G2K132	Formin-like 2 OS=Rattus norvegicus GN=Fmnl2 PE=1 SV=1	11	6	1.11213	1.04489	1.04945	0.986005	1.04812	0.111067
A0A0G2JU71	Glutathione reductase OS=Rattus norvegicus GN=Gsr PE=1 SV=1	2	2	1.2747	1.36653	0.982213	1.05297	1.1691	0.111284
Q5RJK5	Chromobox 3 OS=Rattus norvegicus GN=Cbx3 PE=1 SV=1	3	3	0.97006	1.14051	1.08782	1.27897	1.11934	0.111657
A1L122	NEDD8-activating enzyme E1 regulatory subunit OS=Rattus norvegicus GN=Nae1 PE=2 SV=1	5	5	0.964256	0.869565	1.01579	0.916042	0.941414	0.111675
A0A0G2JT93	Catenin (Cadherin associated protein), beta 1, isoform CRA_a OS=Rattus norvegicus GN=Ctnnb1 PE=1 SV=1	18	15	1.00733	0.922182	0.982876	0.899793	0.953046	0.111813
G3V8L7	Integrin alpha M OS=Rattus norvegicus GN=Itgam PE=1 SV=1	5	5	1.08659	1.18703	0.977734	1.06811	1.07986	0.112052
A0A0G2JT06	COP9 signalosome complex subunit 1 OS=Rattus norvegicus GN=Gps1 PE=1 SV=1	6	6	1.0836	0.976112	1.19899	1.08005	1.08469	0.112214
A0A0G2K785	Glycerol kinase OS=Rattus norvegicus GN=Gk PE=1 SV=1	5	5	1.04366	0.994616	1.51926	1.44787	1.25135	0.112427
F1MAK9	Sphingomyelin phosphodiesterase 4 OS=Rattus norvegicus GN=Smpd4 PE=4 SV=3	1	1	0.772889	1.05319	0.650816	0.886847	0.840936	0.112513
A0A0G2K7W4	Mitogen-activated protein kinase kinase kinase kinase 4 OS=Rattus norvegicus GN=Map4k4 PE=1 SV=1	5	1	1.70441	1.82716	0.994242	1.06584	1.39792	0.112806
A0A0G2K5N7	Gamma-butyrobetaine dioxygenase OS=Rattus norvegicus GN=Bbox1 PE=1 SV=1	2	2	1.05996	1.06189	1.00121	1.00303	1.03153	0.112825
F1M949	Cytoskeleton-associated protein 5 OS=Rattus norvegicus GN=Ckap5 PE=1 SV=3	18	18	1.00641	1.01792	0.997631	1.00904	1.00775	0.11289
G3V8D6	Tripartite motif protein 3, isoform CRA_a OS=Rattus norvegicus GN=Trim3 PE=1 SV=1	10	10	1.0676	1.07527	0.99908	1.00625	1.03705	0.112911
D3ZJ01	Similar to RIKEN cDNA 2310035C23 OS=Rattus norvegicus GN=RGD1307235 PE=1 SV=1	14	14	1.00235	0.976923	0.994667	0.969439	0.985844	0.113014
P14646	cAMP-specific 3',5'-cyclic phosphodiesterase 4B OS=Rattus norvegicus GN=Pde4b PE=1 SV=4	2	2	1.05423	1.15007	0.981481	1.07071	1.06412	0.113195
A0A0G2K5F1	LRP16 protein OS=Rattus norvegicus GN=Macrod1 PE=1 SV=1	2	2	1.00992	1.19065	1.00275	1.1822	1.09638	0.113447
B1WC37	Mitochondrial tRNA-specific 2-thiouridylase 1 OS=Rattus norvegicus GN=Trmu PE=2 SV=1	2	2	1.02125	0.956468	0.822045	0.7699	0.892415	0.114078
P10760	Adenosylhomocysteinase OS=Rattus norvegicus GN=Ahcy PE=1 SV=3	13	11	1.0205	0.954827	0.905347	0.847083	0.93194	0.114089
Q5BJN5	Mitochondrial intermembrane space import and assembly protein 40 OS=Rattus norvegicus GN=Chchd4 PE=2 SV=1	1	1	0.833903	0.956303	0.890083	1.02073	0.925254	0.114329
G3V717	Merlin OS=Rattus norvegicus GN=Nf2 PE=1 SV=1	1	1	0.976987	1.05656	1.13389	1.22624	1.09842	0.114356
A0A0G2K3E7	N-acetyltransferase 8 (GCN5-related) family member 1 OS=Rattus norvegicus GN=Nat8f1 PE=1 SV=1	1	1	1.04291	1.20423	0.981685	1.13353	1.09059	0.114389
A0A0H2UHV1	Capping protein, Arp2/3 and myosin-I linker protein 3 OS=Rattus norvegicus GN=Carmil3 PE=4 SV=1	1	1	0.861272	0.573077	1.06936	0.711538	0.803813	0.114461
A0A096MK30	Moesin OS=Rattus norvegicus GN=Msn PE=1 SV=1	15	10	1.10083	1.10039	1.00338	1.00298	1.0519	0.11455
A0JPM9	Eukaryotic translation initiation factor 3 subunit J OS=Rattus norvegicus GN=Eif3j PE=1 SV=1	5	5	0.966043	1.09508	1.15513	1.30943	1.13142	0.114661
A0A1S7IVG9	Vitamin K epoxide reductase complex OS=Rattus norvegicus GN=Vkorc1 PE=2 SV=1	1	1	1.11151	1.29154	0.965827	1.12226	1.12278	0.114843
Q5XIR9	Ubiquitin-associated domain-containing protein 1 OS=Rattus norvegicus GN=Ubac1 PE=1 SV=1	3	3	0.972551	1.10099	1.08297	1.22599	1.09562	0.115016
A2RUV9	Adipocyte enhancer-binding protein 1 OS=Rattus norvegicus GN=Aebp1 PE=2 SV=1	1	1	1.09409	0.722134	0.788902	0.520701	0.781456	0.115397
Q64548-2	Isoform RTN1-S of Reticulon-1 OS=Rattus norvegicus GN=Rtn1	3	1	1.00802	0.964903	0.586938	0.561832	0.780423	0.115517
A0A0G2K464	Secretory carrier-associated membrane protein OS=Rattus norvegicus GN=Scamp5 PE=1 SV=1	2	2	0.991932	1.03659	1.01931	1.06519	1.02825	0.115573
Q3T1J1	Eukaryotic translation initiation factor 5A-1 OS=Rattus norvegicus GN=Eif5a PE=1 SV=3	3	3	0.890332	1.03967	0.763427	0.891482	0.896229	0.11577
F1LQI5	E3 ubiquitin-protein ligase UBR4 OS=Rattus norvegicus GN=Ubr4 PE=1 SV=1	20	20	0.95439	1.01885	0.874115	0.933157	0.945129	0.115868
Q63941	Ras-related protein Rab-3B OS=Rattus norvegicus GN=Rab3b PE=1 SV=2	5	3	1.00165	1.00768	1.15672	1.16368	1.08243	0.116268
D4AA31	Prolylcarboxypeptidase OS=Rattus norvegicus GN=Prcp PE=1 SV=1	1	1	0.900847	1.01142	0.870339	0.977165	0.939942	0.116329
F1MAR6	Proline dehydrogenase OS=Rattus norvegicus GN=Prodh1 PE=1 SV=2	5	5	0.628825	1.04632	0.550444	0.9159	0.785373	0.116779
F1LT14	FERM domain-containing 5 OS=Rattus norvegicus GN=Frmd5 PE=4 SV=3	1	1	0.90665	0.792179	1.03453	0.903911	0.909316	0.116828
D3ZFR9	Retinol dehydrogenase 13 OS=Rattus norvegicus GN=Rdh13 PE=1 SV=1	3	3	0.952846	0.908527	1.01366	0.966512	0.960386	0.116948
F1M951	Tyrosine-protein phosphatase non-receptor type 23 OS=Rattus norvegicus GN=Ptpn23 PE=1 SV=1	8	8	1.06358	0.983285	1.12928	1.04402	1.05504	0.116975
D4ABI6	Ubiquitin carboxyl-terminal hydrolase OS=Rattus norvegicus GN=Uchl3 PE=1 SV=2	4	4	1.00035	1.01195	1.21411	1.2282	1.11365	0.117334
G3V7H6	Arginase OS=Rattus norvegicus GN=Arg2 PE=3 SV=1	1	1	0.861001	0.955908	0.918983	1.02028	0.939044	0.117689
Q7TP42	Ab2-292 OS=Rattus norvegicus GN=Sec62 PE=1 SV=1	3	3	1.17343	1.27703	0.973545	1.0595	1.12088	0.117736
Q6P7B0	Tryptophan--tRNA ligase, cytoplasmic OS=Rattus norvegicus GN=Wars PE=1 SV=2	6	6	0.99056	1.01927	1.0708	1.10184	1.04562	0.118246
Q6AY96	General transcription factor IIF subunit 1 OS=Rattus norvegicus GN=Gtf2f1 PE=1 SV=1	1	1	1.01399	0.997706	1.23077	1.21101	1.11337	0.118655
A0A0G2K3R1	Mitogen-activated protein kinase kinase kinase 4 OS=Rattus norvegicus GN=Map3k4 PE=1 SV=1	2	2	1.00708	0.986143	0.919811	0.900693	0.953431	0.118673
B2RZ17	F-box/WD repeat-containing protein 2 OS=Rattus norvegicus GN=Fbxw2 PE=2 SV=1	1	1	0.875	0.926117	0.961851	1.01804	0.945252	0.118851
Q07205	Eukaryotic translation initiation factor 5 OS=Rattus norvegicus GN=Eif5 PE=1 SV=1	7	7	0.97857	1.00507	0.962921	0.988995	0.983889	0.118968
M0RD40	SIK family kinase 3 OS=Rattus norvegicus GN=Sik3 PE=1 SV=2	8	8	1.00753	0.985266	0.909058	0.888967	0.947706	0.119029
Q4KMA2	UV excision repair protein RAD23 homolog B OS=Rattus norvegicus GN=Rad23b PE=1 SV=1	8	6	0.98231	1.05344	1.05319	1.12945	1.0546	0.119077
Q3KRD5	Mitochondrial import receptor subunit TOM34 OS=Rattus norvegicus GN=Tomm34 PE=1 SV=1	1	1	0.736434	0.885093	0.870801	1.04658	0.884728	0.11938
Q5XIB4	Ufm1-specific protease 2 OS=Rattus norvegicus GN=Ufsp2 PE=2 SV=1	2	2	0.986842	1.0355	1.04323	1.09467	1.04006	0.119417
Q9Z1B2	Glutathione S-transferase Mu 5 OS=Rattus norvegicus GN=Gstm5 PE=1 SV=3	4	3	0.943835	0.691384	1.03198	0.755954	0.855788	0.119512
F1LR84	Neuronal pentraxin-2 OS=Rattus norvegicus GN=Nptx2 PE=4 SV=1	3	3	0.906675	1.00334	0.896104	0.991644	0.949441	0.120231
Q6AY97	Coiled-coil domain-containing protein 91 OS=Rattus norvegicus GN=Ccdc91 PE=1 SV=1	5	5	0.975033	1.15222	1.05281	1.24413	1.10605	0.120293
P02454	Collagen alpha-1(I) chain OS=Rattus norvegicus GN=Col1a1 PE=1 SV=5	7	7	1.23309	1.24544	12.0128	12.1331	6.65609	0.120525
P62944-2	Isoform 2 of AP-2 complex subunit beta OS=Rattus norvegicus GN=Ap2b1	22	12	0.978529	0.940022	1.00912	0.969409	0.97427	0.120546
P34901	Syndecan-4 OS=Rattus norvegicus GN=Sdc4 PE=1 SV=1	2	2	0.971683	1.1986	1.05906	1.30639	1.13393	0.120614
G3V946	AIP1, isoform CRA_a OS=Rattus norvegicus GN=Dpy30 PE=1 SV=1	1	1	0.949119	0.737082	1.02935	0.799392	0.878737	0.120664
D3ZYS7	G3BP stress granule assembly factor 1 OS=Rattus norvegicus GN=G3bp1 PE=1 SV=1	2	2	0.991241	1.17746	1.01946	1.21098	1.09979	0.12093
D3ZT71	BCL2-like 13 OS=Rattus norvegicus GN=Bcl2l13 PE=1 SV=3	2	2	0.989694	1.02067	1.05583	1.08887	1.03876	0.121178
A0A0G2JW90	Pyruvate dehydrogenase E1 component subunit alpha OS=Rattus norvegicus GN=Pdha1 PE=1 SV=1	10	10	0.885875	0.800591	1.0322	0.932833	0.912876	0.121202
P19490	Glutamate receptor 1 OS=Rattus norvegicus GN=Gria1 PE=1 SV=2	9	7	0.945927	0.840633	1.02533	0.911192	0.930769	0.121327
A0A0G2K9C5	Numb-like protein OS=Rattus norvegicus GN=Numbl PE=1 SV=1	6	6	0.88354	0.876283	1.00155	0.993326	0.938676	0.121347
P07171	Calbindin OS=Rattus norvegicus GN=Calb1 PE=1 SV=2	6	5	1.0578	1.00313	1.05373	0.999271	1.02848	0.121383
F1LTZ0	Uncharacterized LOC100911639 OS=Rattus norvegicus GN=LOC100911639 PE=4 SV=3	1	1	0.96	1.10526	1.15286	1.3273	1.13636	0.121817
P85845	Fascin OS=Rattus norvegicus GN=Fscn1 PE=1 SV=2	14	14	1.04864	0.977935	1.1779	1.09847	1.07574	0.12201
P63018	Heat shock cognate 71 kDa protein OS=Rattus norvegicus GN=Hspa8 PE=1 SV=1	26	16	1.03575	1.14124	0.982875	1.08298	1.06071	0.122074
A0A0G2JW34	CDGSH iron sulfur domain 3 OS=Rattus norvegicus GN=Cisd3 PE=1 SV=1	2	2	1.01061	0.966953	0.97498	0.932865	0.971351	0.122692
Q566R0	Acyl-coenzyme A thioesterase THEM4 OS=Rattus norvegicus GN=Them4 PE=2 SV=1	4	4	0.982854	1.00501	0.669933	0.685034	0.835708	0.122755
Q9Z0U4	Gamma-aminobutyric acid type B receptor subunit 1 OS=Rattus norvegicus GN=Gabbr1 PE=1 SV=1	3	1	0.950413	1.0177	0.892562	0.955752	0.954107	0.122874
Q5M960	Lsamp protein OS=Rattus norvegicus GN=Lsamp PE=2 SV=1	4	4	0.943611	0.881898	1.01953	0.952847	0.94947	0.122963
Q3B7V5	RAB2B, member RAS oncogene family OS=Rattus norvegicus GN=Rab2b PE=1 SV=1	4	2	0.976577	1.01403	0.829129	0.860929	0.920167	0.12314
D3ZYQ9	Ring finger protein 20 OS=Rattus norvegicus GN=Rnf20 PE=1 SV=1	3	2	0.976923	1.04588	1.12967	1.20941	1.09047	0.123201
G3V7Q0	DENN domain-containing protein 5A OS=Rattus norvegicus GN=Dennd5a PE=2 SV=1	4	4	1.00876	1.0945	0.995392	1.08	1.04466	0.123221
A0A0G2JT43	Solute carrier family 2, facilitated glucose transporter member 5 OS=Rattus norvegicus GN=Slc2a5 PE=1 SV=1	1	1	1.30108	1.20598	1.05018	0.973422	1.13266	0.123617
A0A0H2UHZ4	Zinc finger Ran-binding domain-containing protein 2 OS=Rattus norvegicus GN=Zranb2 PE=1 SV=1	3	3	1.05136	1.38803	0.972378	1.28376	1.17388	0.124076
P0DP31	Calmodulin-3 OS=Rattus norvegicus GN=Calm3 PE=1 SV=1	6	6	1.07472	1.40173	0.962044	1.25477	1.17332	0.124557
B0BNE3	Similar to trafficking protein particle complex 5 (Predicted) OS=Rattus norvegicus GN=Trappc5 PE=1 SV=1	2	2	1.00765	0.95928	0.986493	0.939134	0.97314	0.124562
P13803	Electron transfer flavoprotein subunit alpha, mitochondrial OS=Rattus norvegicus GN=Etfa PE=1 SV=4	4	4	0.990561	1.22081	1.01853	1.25528	1.12129	0.124782
B1WBV6	Aplp1 protein OS=Rattus norvegicus GN=Aplp1 PE=2 SV=1	4	4	1.01556	0.990849	1.13494	1.10732	1.06217	0.124906
A6JUQ6	Clavesin-2 OS=Rattus norvegicus GN=Clvs2 PE=1 SV=1	3	1	0.914124	1.05065	0.679096	0.780519	0.856097	0.125041
P20611	Lysosomal acid phosphatase OS=Rattus norvegicus GN=Acp2 PE=1 SV=1	1	1	0.980859	1.06759	1.04339	1.13565	1.05687	0.125763
P05712	Ras-related protein Rab-2A OS=Rattus norvegicus GN=Rab2a PE=2 SV=1	5	3	1.01529	1.04892	0.992848	1.02574	1.0207	0.125776
Q8CFD0	Sideroflexin-5 OS=Rattus norvegicus GN=Sfxn5 PE=2 SV=1	4	4	2.12247	1.94562	1.06248	0.973953	1.52613	0.125827
Q63610-2	Isoform 2 of Tropomyosin alpha-3 chain OS=Rattus norvegicus GN=Tpm3	13	1	0.89916	1.32919	1.53081	2.26294	1.50553	0.126205
P41499	Tyrosine-protein phosphatase non-receptor type 11 OS=Rattus norvegicus GN=Ptpn11 PE=1 SV=4	12	12	1.04917	1.09265	0.986867	1.02776	1.03911	0.126227
Q9WUD2	Transient receptor potential cation channel subfamily V member 2 OS=Rattus norvegicus GN=Trpv2 PE=1 SV=2	2	2	0.863219	0.844045	1.0087	0.986295	0.925565	0.126461
Q68FT7	Phenylalanyl-tRNA synthetase, beta subunit OS=Rattus norvegicus GN=Farsb PE=1 SV=1	8	8	1.07101	1.03668	1.02238	0.989608	1.02992	0.126544
P13852	Major prion protein OS=Rattus norvegicus GN=Prnp PE=1 SV=2	1	1	0.956258	0.703117	1.02961	0.757051	0.861509	0.126637
A0A0G2QC56	Coronin OS=Rattus norvegicus GN=Coro2a PE=1 SV=1	3	3	0.911404	0.91982	0.994198	1.00338	0.9572	0.126664
F1LU14	Sorting nexin OS=Rattus norvegicus GN=Snx32 PE=3 SV=3	3	3	1.07782	0.959047	1.41757	1.26136	1.17895	0.126688
P61983	14-3-3 protein gamma OS=Rattus norvegicus GN=Ywhag PE=1 SV=2	8	4	0.988075	1.06951	1.0206	1.10472	1.04573	0.126959
P47861	Synaptotagmin-5 OS=Rattus norvegicus GN=Syt5 PE=1 SV=1	4	3	1.0163	0.990803	1.07461	1.04766	1.03234	0.127041
O35180	Endophilin-A3 OS=Rattus norvegicus GN=Sh3gl3 PE=1 SV=2	9	9	0.995951	1.13329	1.00766	1.14662	1.07088	0.127108
G3V9X6	DNA repair protein RAD50 OS=Rattus norvegicus GN=Rad50 PE=1 SV=1	2	2	1.09107	0.96142	1.29247	1.13889	1.12096	0.127234
Q4FZU0	Acid phosphatase 6, lysophosphatidic OS=Rattus norvegicus GN=Acp6 PE=1 SV=1	5	5	0.995303	1.00812	1.126	1.1405	1.06748	0.127558
A0A0G2K9A2	Arp2/3 complex 34 kDa subunit OS=Rattus norvegicus GN=Arpc2 PE=1 SV=1	7	7	1.0186	0.92983	0.965546	0.8814	0.948844	0.127615
Q5RJK6	Inositol polyphosphate-1-phosphatase OS=Rattus norvegicus GN=Inpp1 PE=1 SV=1	7	7	0.976157	0.915666	1.01291	0.950139	0.963717	0.127897
Q920P0	L-xylulose reductase OS=Rattus norvegicus GN=Dcxr PE=1 SV=1	1	1	1.0288	1.30565	0.981675	1.24585	1.14049	0.128096
Q8CJB9	E3 ubiquitin-protein ligase BRE1B OS=Rattus norvegicus GN=Rnf40 PE=1 SV=1	4	3	0.981145	1.09358	1.03415	1.15266	1.06538	0.128157
A0A0H2UHG0	Tyrosine--tRNA ligase OS=Rattus norvegicus GN=Yars PE=1 SV=1	11	11	0.966178	0.945865	1.0077	0.98651	0.976562	0.128175
A0A0U1RRV5	Clustered mitochondria protein homolog OS=Rattus norvegicus GN=Cluh PE=1 SV=1	7	7	0.994012	1.07405	1.00898	1.09022	1.04182	0.128233
Q9Z2S9	Flotillin-2 OS=Rattus norvegicus GN=Flot2 PE=1 SV=1	14	14	0.950447	0.965028	0.990685	1.00588	0.978011	0.128285
P07335	Creatine kinase B-type OS=Rattus norvegicus GN=Ckb PE=1 SV=2	14	13	0.925191	0.999726	0.924496	0.998976	0.962097	0.128513
Q5XIE8	Integral membrane protein 2B OS=Rattus norvegicus GN=Itm2b PE=2 SV=1	1	1	1.00486	0.985687	0.9893	0.97042	0.987568	0.129147
O35964	Endophilin-A2 OS=Rattus norvegicus GN=Sh3gl1 PE=1 SV=1	5	3	1.01008	1.33623	0.994842	1.31607	1.1643	0.12966
Q5BJP4	RNA binding motif protein 39 OS=Rattus norvegicus GN=Rbm39 PE=1 SV=1	5	5	0.987986	1.01858	1.08304	1.11658	1.05154	0.129728
A0A0G2K0P8	CDW92 antigen, isoform CRA_b OS=Rattus norvegicus GN=Slc44a1 PE=1 SV=1	2	2	1.01131	0.923688	0.983464	0.898251	0.954179	0.129785
Q63560	Microtubule-associated protein 6 OS=Rattus norvegicus GN=Map6 PE=1 SV=1	16	16	0.974333	1.22237	1.03965	1.30432	1.13517	0.129844
Q68FP1	Gelsolin OS=Rattus norvegicus GN=Gsn PE=1 SV=1	9	9	1.15647	1.22341	0.978042	1.03465	1.09814	0.129879
A0A0G2K1V3	Similar to RIKEN cDNA 5730449L18 (Predicted), isoform CRA_a OS=Rattus norvegicus GN=Tsen15 PE=1 SV=1	1	1	0.842514	1.02453	0.793638	0.965094	0.906444	0.130226
F8WFS9	Beta-adducin OS=Rattus norvegicus GN=Add2 PE=1 SV=1	11	11	0.980699	1.00612	0.962634	0.98759	0.984261	0.130495
Q4VBH2	tRNA nucleotidyl transferase 1 OS=Rattus norvegicus GN=Trnt1 PE=1 SV=1	4	4	0.873657	0.934713	0.955307	1.02207	0.946436	0.130568
A0A1B0GWS0	PTPRF-interacting protein alpha 1 OS=Rattus norvegicus GN=Ppfia1 PE=1 SV=1	6	3	0.896881	0.906457	0.993964	1.00458	0.950469	0.13094
A0A0G2K4U2	Glutathione S-transferase Mu 2 OS=Rattus norvegicus GN=Gstm7 PE=1 SV=1	5	3	1.01861	0.879247	0.973927	0.840673	0.928115	0.131279
P62193	26S proteasome regulatory subunit 4 OS=Rattus norvegicus GN=Psmc1 PE=2 SV=1	10	10	0.997699	1.0459	1.00302	1.05148	1.02453	0.13128
Q52KJ9	Thioredoxin domain containing 1 OS=Rattus norvegicus GN=Tmx1 PE=1 SV=1	2	2	0.998522	1.00222	1.07537	1.07936	1.03887	0.131292
Q63798	Proteasome activator complex subunit 2 OS=Rattus norvegicus GN=Psme2 PE=2 SV=3	1	1	1.17803	1.2066	0.989583	1.01358	1.09695	0.131749
G3V6Z7	Golgi autoantigen, golgin subfamily a, 5, isoform CRA_a OS=Rattus norvegicus GN=Golga5 PE=1 SV=1	6	6	1.09747	1.00601	1.08575	0.995275	1.04613	0.131901
A0A0G2K5X6	Tyrosine-protein kinase receptor OS=Rattus norvegicus GN=Ntrk2 PE=1 SV=1	6	5	0.987326	0.839042	1.01025	0.858526	0.923787	0.132041
A0A0G2JUZ5	Glycine cleavage system P protein OS=Rattus norvegicus GN=Gldc PE=1 SV=1	3	3	0.989744	1.0255	1.0259	1.06296	1.02603	0.13228
Q5XIP1	Protein pelota homolog OS=Rattus norvegicus GN=Pelo PE=1 SV=1	2	2	0.99666	0.892879	1.00267	0.898265	0.947619	0.132409
A0A0G2KBC7	ATP-dependent 6-phosphofructokinase OS=Rattus norvegicus GN=Pfkm PE=1 SV=1	23	19	1.01382	0.955987	0.973777	0.918227	0.965453	0.132455
D3ZH92	Kelch-like 26 (Drosophila) (Predicted), isoform CRA_d OS=Rattus norvegicus GN=Klhl26 PE=4 SV=1	2	2	1.09811	1.06204	1.02075	0.987226	1.04203	0.132483
G3V843	Prothrombin OS=Rattus norvegicus GN=F2 PE=1 SV=1	1	1	0.858268	1.04808	0.746457	0.911538	0.891085	0.132652
A0A0G2JSJ4	Synaptotagmin XIII OS=Rattus norvegicus GN=Syt13 PE=4 SV=1	1	1	0.883072	0.958333	0.940663	1.02083	0.950725	0.132972
G3V647	Pyridoxal kinase OS=Rattus norvegicus GN=Pdxk PE=1 SV=1	7	7	0.958144	1.08126	1.16894	1.31914	1.13187	0.133115
G3V7U4	Lamin-B1 OS=Rattus norvegicus GN=Lmnb1 PE=1 SV=1	15	14	0.907463	1.00811	0.891395	0.990259	0.949307	0.133356
Q5FVI6	V-type proton ATPase subunit C 1 OS=Rattus norvegicus GN=Atp6v1c1 PE=2 SV=1	13	13	1.00858	0.993845	1.05626	1.04082	1.02488	0.133455
Q99MC0	Protein phosphatase 1 regulatory subunit 14A OS=Rattus norvegicus GN=Ppp1r14a PE=1 SV=1	1	1	1.22244	1.57623	0.927856	1.19638	1.23073	0.133529
Q07009	Calpain-2 catalytic subunit OS=Rattus norvegicus GN=Capn2 PE=1 SV=3	10	10	0.997682	0.842893	1.00217	0.846684	0.922357	0.133781
Q5FVF3	Golgi-associated, gamma adaptin ear-containing, ARF-binding protein 1 OS=Rattus norvegicus GN=Gga1 PE=1 SV=1	3	2	0.967563	1.05826	1.1366	1.24315	1.10139	0.133902
F1LUT4	Phospholipid-transporting ATPase OS=Rattus norvegicus GN=Atp8a1 PE=1 SV=3	14	13	0.993158	0.806801	1.00644	0.817591	0.905997	0.133953
D3ZWQ8	Rho guanine nucleotide exchange factor 6 OS=Rattus norvegicus GN=Arhgef6 PE=1 SV=3	2	1	1.24579	0.963542	1.36364	1.05469	1.15691	0.133955
Q2KN99	Cytospin-A OS=Rattus norvegicus GN=Specc1l PE=1 SV=1	3	3	0.856212	1.01184	0.834669	0.986382	0.922276	0.134022
O54701	Sodium/potassium/calcium exchanger 2 OS=Rattus norvegicus GN=Slc24a2 PE=1 SV=1	3	3	0.970622	1.15742	1.04655	1.24795	1.10563	0.13405
D3ZEX7	Spire homolog 1 (Drosophila) (Predicted), isoform CRA_b OS=Rattus norvegicus GN=Spire1 PE=1 SV=1	3	3	1.03947	1.13942	0.97924	1.0734	1.05788	0.134108
Q4V8C5	ADP-ribosylation factor-like protein 2-binding protein OS=Rattus norvegicus GN=Arl2bp PE=1 SV=2	1	1	0.819843	0.824147	0.997389	1.00262	0.911001	0.134116
Q562C6	Leucine zipper transcription factor-like protein 1 OS=Rattus norvegicus GN=Lztfl1 PE=2 SV=1	8	8	1.00382	1.24126	0.996011	1.23161	1.11817	0.134431
P06686	Sodium/potassium-transporting ATPase subunit alpha-2 OS=Rattus norvegicus GN=Atp1a2 PE=1 SV=1	49	28	0.966823	0.917186	1.01499	0.962878	0.965469	0.134728
Q6IFV1	Keratin, type I cytoskeletal 14 OS=Rattus norvegicus GN=Krt14 PE=2 SV=1	4	1	1.71186	2.0536	0.927581	1.11275	1.45145	0.134825
M0R6E0	Phospholipid-transporting ATPase OS=Rattus norvegicus GN=Atp9a PE=1 SV=2	9	7	1.08348	1.01301	1.05942	0.990515	1.03661	0.135138
D3ZV63	Similar to cDNA sequence BC003331 OS=Rattus norvegicus GN=RGD1307830 PE=1 SV=1	1	1	0.93087	0.863938	1.02503	0.951327	0.942791	0.135255
B1H2A2	Fibronectin type III and SPRY domain-containing 1 OS=Rattus norvegicus GN=Fsd1 PE=1 SV=1	4	4	0.993067	1.00024	2.43892	2.45654	1.72219	0.135476
F1M7B8	Ubiquitin protein ligase E3A OS=Rattus norvegicus GN=Ube3a PE=1 SV=2	5	5	0.973525	1.058	1.07567	1.16901	1.06905	0.135742
F1LRM0	S-phase cyclin A-associated protein in the ER OS=Rattus norvegicus GN=Scaper PE=4 SV=3	2	2	0.914152	0.718022	1.05307	0.827135	0.878095	0.13584
Q9JKW1	Mitochondrial import inner membrane translocase subunit Tim22 OS=Rattus norvegicus GN=Timm22 PE=2 SV=2	1	1	1.09917	1.04961	1.0307	0.984216	1.04092	0.136123
F1M7P4	Peripherin OS=Rattus norvegicus GN=Prph PE=1 SV=1	13	11	1.51108	1.04551	1.39173	0.962939	1.22781	0.13621
P42893-2	Isoform B of Endothelin-converting enzyme 1 OS=Rattus norvegicus GN=Ece1	3	3	1.01907	0.977642	0.853814	0.819106	0.917407	0.136228
P11530	Dystrophin OS=Rattus norvegicus GN=Dmd PE=1 SV=2	9	6	1.0078	0.973439	0.986661	0.953023	0.98023	0.136465
F7EL36	Acidic leucine-rich nuclear phosphoprotein 32 family member A OS=Rattus norvegicus GN=Anp32a PE=1 SV=2	3	2	0.950413	1.20142	1.09124	1.37944	1.15563	0.136561
G3V9K0	Cysteinyl-tRNA synthetase OS=Rattus norvegicus GN=Cars PE=1 SV=1	11	11	1.15568	1.04961	1.07416	0.975578	1.06376	0.13666
D4A6T9	Non-specific serine/threonine protein kinase OS=Rattus norvegicus GN=Mark4 PE=4 SV=1	1	1	1.03868	0.981718	1.11219	1.05119	1.04594	0.136807
G3V6G5	Transducin (Beta)-like 1 X-linked (Predicted) OS=Rattus norvegicus GN=Tbl1x PE=1 SV=1	1	1	1.03363	1.2253	0.975146	1.15598	1.09751	0.137203
D3ZP60	Putative uncharacterized protein RGD1308559_predicted OS=Rattus norvegicus GN=Vwa5b1 PE=4 SV=1	10	10	1.04122	1.01701	1.01653	0.992896	1.01691	0.137259
D4ACM8	Frizzled class receptor 7 OS=Rattus norvegicus GN=Fzd7 PE=3 SV=1	1	1	0.741815	1.079	0.605283	0.880411	0.826628	0.137354
Q01986	Dual specificity mitogen-activated protein kinase kinase 1 OS=Rattus norvegicus GN=Map2k1 PE=1 SV=2	10	6	1.02267	0.953835	0.94403	0.880486	0.950256	0.13826
D4AD89	Seizure-related 6 homolog-like OS=Rattus norvegicus GN=Sez6l PE=4 SV=3	4	4	1.03977	0.983915	1.09525	1.03642	1.03884	0.138526
A0A0G2K5D7	Sperm antigen with calponin homology and coiled-coil domains 1 OS=Rattus norvegicus GN=Specc1 PE=1 SV=1	5	5	0.970975	1.04173	1.15021	1.23403	1.09924	0.138565
D3ZBL5	Type I inositol 3,4-bisphosphate 4-phosphatase OS=Rattus norvegicus GN=Inpp4a PE=1 SV=3	16	16	1.02461	0.966886	0.887632	0.837626	0.929188	0.138585
F1M7P8	SPRY domain-containing 3 OS=Rattus norvegicus GN=Spryd3 PE=4 SV=1	1	1	1.09075	1.26892	0.958904	1.11554	1.10853	0.138596
Q3MHS9	Chaperonin containing Tcp1, subunit 6A (Zeta 1) OS=Rattus norvegicus GN=Cct6a PE=1 SV=1	15	15	0.989594	1.00944	0.908359	0.926571	0.95849	0.138662
G3V6L4	Kinesin-like protein OS=Rattus norvegicus GN=Kif5c PE=1 SV=3	31	21	0.955306	0.965661	0.994201	1.00498	0.980037	0.138664
P62882	Guanine nucleotide-binding protein subunit beta-5 OS=Rattus norvegicus GN=Gnb5 PE=2 SV=1	5	5	1.00708	0.994312	0.87786	0.866732	0.936495	0.138904
P49655	ATP-sensitive inward rectifier potassium channel 10 OS=Rattus norvegicus GN=Kcnj10 PE=2 SV=1	3	3	1.01247	0.942229	0.983117	0.914914	0.963182	0.139063
A0A0G2K0B0	Protein CDV3 homolog OS=Rattus norvegicus GN=Cdv3 PE=1 SV=1	2	2	0.962457	1.44987	1.03882	1.56491	1.25402	0.139064
D4ACG7	Copine 6 OS=Rattus norvegicus GN=Cpne6 PE=1 SV=2	8	7	0.954012	0.963507	0.994838	1.00474	0.979274	0.139472
Q4V7E5	Peptide chain release factor 1-like, mitochondrial OS=Rattus norvegicus GN=Mtrf1l PE=2 SV=1	2	2	1.14369	1.07503	1.03991	0.97749	1.05903	0.139677
Q8R4A1	ERO1-like protein alpha OS=Rattus norvegicus GN=Ero1a PE=1 SV=1	2	2	0.921325	0.824074	1.0352	0.925926	0.92663	0.139901
Q80VJ4	Glycerophosphocholine phosphodiesterase GPCPD1 OS=Rattus norvegicus GN=Gpcpd1 PE=1 SV=1	4	4	1.00967	0.987952	1.21372	1.18761	1.09974	0.140099
Q01129	Decorin OS=Rattus norvegicus GN=Dcn PE=1 SV=1	2	2	1.02779	1.14439	0.980406	1.09163	1.06105	0.140175
Q5XI77	Annexin OS=Rattus norvegicus GN=Anxa11 PE=1 SV=1	4	3	1.424	1.12658	1.188	0.939873	1.16961	0.140352
P56574	Isocitrate dehydrogenase [NADP], mitochondrial OS=Rattus norvegicus GN=Idh2 PE=1 SV=2	11	10	0.935301	0.751324	1.04502	0.83946	0.892776	0.140383
Q4V7D2	Protein rogdi homolog OS=Rattus norvegicus GN=Rogdi PE=2 SV=1	6	6	0.980652	0.821506	1.01885	0.853506	0.918629	0.140472
G3V8L6	Potassium voltage-gated channel subfamily A member 6 OS=Rattus norvegicus GN=Kcna6 PE=3 SV=1	2	2	0.991222	0.83231	1.01097	0.848894	0.92085	0.140535
M0R7B4	RCG45259 OS=Rattus norvegicus GN=Hist1h1d PE=1 SV=2	8	3	1.17935	1.18438	0.996052	1.00031	1.09002	0.140592
F1M842	Tumor protein p53-binding protein 1 OS=Rattus norvegicus GN=Tp53bp1 PE=1 SV=3	7	7	0.968103	1.0478	1.14095	1.23488	1.09793	0.140658
E9PTX9	Solute carrier family 12 member 2 OS=Rattus norvegicus GN=Slc12a2 PE=1 SV=1	9	9	0.936036	1.01095	0.914121	0.987278	0.962096	0.141016
Q66HR0	Solute carrier family 12 member 9 OS=Rattus norvegicus GN=Slc12a9 PE=1 SV=1	1	1	1.19706	1.0137	1.16324	0.985056	1.08976	0.141042
E9PU34	RCG41110 OS=Rattus norvegicus GN=Rmnd1 PE=1 SV=2	3	3	1.14227	1.04036	1.07289	0.977164	1.05817	0.141421
P41542	General vesicular transport factor p115 OS=Rattus norvegicus GN=Uso1 PE=1 SV=1	16	16	1.00444	0.995502	1.04677	1.03745	1.02104	0.141879
P13471	40S ribosomal protein S14 OS=Rattus norvegicus GN=Rps14 PE=2 SV=3	1	1	0.941606	1.04878	1.86375	2.07588	1.4825	0.141981
D3Z9A4	GON7, KEOPS complex subunit OS=Rattus norvegicus GN=Gon7 PE=1 SV=2	1	1	1.01239	0.695911	0.995043	0.683986	0.846833	0.142161
D3ZSY8	TBC1 domain family, member 10b OS=Rattus norvegicus GN=Tbc1d10b PE=1 SV=1	4	4	0.947425	1.11139	1.14861	1.34739	1.1387	0.142294
Q5FVM4	Non-POU domain-containing octamer-binding protein OS=Rattus norvegicus GN=Nono PE=1 SV=3	9	7	1.00943	1.19937	0.987179	1.17294	1.09223	0.142662
D3ZSM9	BRCA1-associated ATM activator 1 OS=Rattus norvegicus GN=Brat1 PE=1 SV=3	1	1	0.990299	1.1036	1.00808	1.12342	1.05635	0.142998
G3V817	X-ray repair cross-complementing protein 5 OS=Rattus norvegicus GN=Xrcc5 PE=1 SV=1	3	3	1.01476	0.838844	0.98835	0.817014	0.914741	0.143021
P27605	Hypoxanthine-guanine phosphoribosyltransferase OS=Rattus norvegicus GN=Hprt1 PE=1 SV=1	7	6	0.899952	0.808225	1.0387	0.932827	0.919925	0.143263
P17955	Nuclear pore glycoprotein p62 OS=Rattus norvegicus GN=Nup62 PE=1 SV=1	3	3	0.951939	1.14306	1.0937	1.31329	1.1255	0.143322
Q3KRE2	Methyltransferase like 7A, isoform CRA_b OS=Rattus norvegicus GN=Mettl7a PE=1 SV=1	4	4	1.12687	1.15385	0.987264	1.01089	1.06972	0.143444
D3ZYY0	Short chain dehydrogenase/reductase family 39U, member 1 OS=Rattus norvegicus GN=Sdr39u1 PE=1 SV=1	2	2	0.966957	0.878357	1.02203	0.928383	0.948931	0.143698
P18420	Proteasome subunit alpha type-1 OS=Rattus norvegicus GN=Psma1 PE=1 SV=2	4	4	0.982471	0.907583	1.01411	0.936809	0.960243	0.143896
Q3KRD0	Aspartate--tRNA ligase, mitochondrial OS=Rattus norvegicus GN=Dars2 PE=1 SV=1	3	3	0.965436	0.890393	1.02083	0.941485	0.954537	0.144165
P34064	Proteasome subunit alpha type-5 OS=Rattus norvegicus GN=Psma5 PE=1 SV=1	3	3	1.0258	1.11454	0.982224	1.06719	1.04744	0.144751
D3ZF13	Acyl carrier protein OS=Rattus norvegicus GN=Ndufab1 PE=1 SV=1	1	1	0.94849	1.229	1.07282	1.3901	1.1601	0.145576
A7BFV9	Epidermal growth factor receptor pathway substrate 15 OS=Rattus norvegicus PE=1 SV=1	5	5	0.983583	1.06574	1.02248	1.10789	1.04492	0.14558
F1LSW6	Microfibrillar-associated protein 1A OS=Rattus norvegicus GN=Ppip5k1 PE=1 SV=1	2	2	0.907631	0.953586	0.968876	1.01793	0.962006	0.145724
P06761	78 kDa glucose-regulated protein OS=Rattus norvegicus GN=Hspa5 PE=1 SV=1	24	22	1.02799	1.20226	0.97515	1.14046	1.08646	0.145777
A0A0G2K562	Disintegrin and metalloproteinase domain-containing protein 10 OS=Rattus norvegicus GN=Adam10 PE=1 SV=1	3	3	1.08478	0.952586	1.30567	1.14655	1.1224	0.145858
Q9WUS0	Adenylate kinase 4, mitochondrial OS=Rattus norvegicus GN=Ak4 PE=2 SV=1	7	7	1.03451	0.929731	0.928283	0.834262	0.931697	0.146006
P06685	Sodium/potassium-transporting ATPase subunit alpha-1 OS=Rattus norvegicus GN=Atp1a1 PE=1 SV=1	38	20	1.08458	1.01562	1.05468	0.987627	1.03563	0.146018
D4A719	Sorting nexin 12 OS=Rattus norvegicus GN=Snx12 PE=1 SV=1	1	1	1.23858	1.38244	0.951777	1.06232	1.15878	0.146064
P23358	60S ribosomal protein L12 OS=Rattus norvegicus GN=Rpl12 PE=2 SV=1	8	8	1.01051	1.04141	0.99299	1.02335	1.01706	0.146162
Q5PPH0	Enolase-phosphatase E1 OS=Rattus norvegicus GN=Enoph1 PE=2 SV=1	1	1	1.01288	0.960772	0.980339	0.929904	0.970974	0.146404
P09811	Glycogen phosphorylase, liver form OS=Rattus norvegicus GN=Pygl PE=1 SV=5	2	1	0.990741	1.00627	1.09877	1.11599	1.05294	0.146825
G3V6U3	ALG2, alpha-1,3/1,6-mannosyltransferase OS=Rattus norvegicus GN=Alg2 PE=1 SV=1	6	6	0.828383	0.90532	0.94637	1.03427	0.928584	0.146886
Q6AYS7	Aminoacylase-1A OS=Rattus norvegicus GN=Acy1a PE=1 SV=1	10	10	0.858494	0.775159	1.04298	0.941736	0.904592	0.146992
P32551	Cytochrome b-c1 complex subunit 2, mitochondrial OS=Rattus norvegicus GN=Uqcrc2 PE=1 SV=2	10	10	0.970356	1.04703	1.09608	1.18269	1.07404	0.14726
P29995	Inositol 1,4,5-trisphosphate receptor type 2 OS=Rattus norvegicus GN=Itpr2 PE=1 SV=1	2	1	1.12207	0.919231	1.65728	1.35769	1.26407	0.14731
D4A4U2	Bardet-Biedl syndrome 1 OS=Rattus norvegicus GN=Bbs1 PE=4 SV=1	2	2	0.668293	0.895425	0.8	1.0719	0.858903	0.147603
F1LP15	Potassium voltage-gated channel subfamily C member 3 OS=Rattus norvegicus GN=Kcnc3 PE=3 SV=3	1	1	0.824725	0.869643	0.972904	1.02589	0.923291	0.147703
Q6AYI1	DEAD (Asp-Glu-Ala-Asp) box polypeptide 5 OS=Rattus norvegicus GN=Ddx5 PE=1 SV=1	8	4	1.03765	1.13383	0.977187	1.06776	1.05411	0.147722
P41777	Nucleolar and coiled-body phosphoprotein 1 OS=Rattus norvegicus GN=Nolc1 PE=1 SV=2	2	2	0.993521	1.15201	1	1.15952	1.07626	0.148011
M0R8V0	UHRF1-binding protein 1-like OS=Rattus norvegicus GN=Uhrf1bp1l PE=1 SV=2	2	2	0.94	1.16049	1.12	1.38272	1.1508	0.148377
Q63273	Glutamate receptor ionotropic, kainate 5 OS=Rattus norvegicus GN=Grik5 PE=1 SV=1	1	1	0.933333	0.801296	1.04151	0.894168	0.917577	0.148511
D3ZE30	Breast cancer anti-estrogen resistance protein 1 OS=Rattus norvegicus GN=Bcar1 PE=1 SV=2	1	1	0.965517	1.12191	1.05062	1.2208	1.08971	0.148583
A0A0G2K9K2	Transforming, acidic coiled-coil-containing protein 1 OS=Rattus norvegicus GN=Tacc1 PE=1 SV=1	5	5	1.0491	1.06798	0.991162	1.009	1.02931	0.148609
P24368	Peptidyl-prolyl cis-trans isomerase B OS=Rattus norvegicus GN=Ppib PE=1 SV=3	3	3	1.00415	0.850117	1.00304	0.84918	0.926622	0.14981
D4A7K5	Phospholipid-transporting ATPase OS=Rattus norvegicus GN=Atp11a PE=1 SV=1	1	1	3.15282	2.39043	1.13953	0.86398	1.88669	0.149818
P60881-2	Isoform 2 of Synaptosomal-associated protein 25 OS=Rattus norvegicus GN=Snap25	11	1	0.975968	1.03395	1.08278	1.1471	1.05995	0.150092
G3V816	Nucleoside diphosphate kinase OS=Rattus norvegicus GN=Nme3 PE=1 SV=1	4	4	0.815588	0.985357	0.844431	1.0202	0.916395	0.150389
D3ZEH2	FAD-dependent oxidoreductase domain containing 1 OS=Rattus norvegicus GN=Foxred1 PE=1 SV=1	1	1	1.01148	0.903189	0.992347	0.886105	0.94828	0.150681
M0R660	Glyceraldehyde-3-phosphate dehydrogenase OS=Rattus norvegicus PE=1 SV=1	10	1	1.03756	0.992327	1.05398	1.00803	1.02298	0.150782
B0BN86	Transmembrane protein 11, mitochondrial OS=Rattus norvegicus GN=Tmem11 PE=2 SV=1	2	2	0.927885	0.945563	0.990919	1.0098	0.968541	0.150886
D3ZZ21	NADH dehydrogenase (Ubiquinone) 1 beta subcomplex, 6 (Predicted) OS=Rattus norvegicus GN=Ndufb6 PE=1 SV=1	1	1	0.866438	0.92	0.965753	1.02545	0.944412	0.151024
A8WCF8	Tumor protein p63-regulated gene 1-like protein OS=Rattus norvegicus GN=Tprg1l PE=1 SV=1	4	4	0.973889	1.01072	1.30748	1.35693	1.16225	0.152079
D3ZUJ9	Sorting nexin 8 OS=Rattus norvegicus GN=Snx8 PE=4 SV=1	1	1	0.676113	0.95702	0.740891	1.04871	0.855684	0.152168
D3ZA93	Acyl-CoA thioesterase 13 OS=Rattus norvegicus GN=Acot13 PE=1 SV=1	1	1	1.06269	0.872549	0.88806	0.729167	0.888115	0.152518
Q6P7Q1	BRISC and BRCA1-A complex member 2 OS=Rattus norvegicus GN=Babam2 PE=1 SV=1	2	2	1.04085	0.942809	0.885794	0.802355	0.917953	0.152603
A0A0G2K5N6	Rho-associated protein kinase OS=Rattus norvegicus GN=Rock2 PE=1 SV=1	22	19	1.08352	0.996138	1.08677	0.999126	1.04139	0.152687
A0A0G2JTS3	Vacuolar protein sorting-associated protein 29 OS=Rattus norvegicus GN=Vps29 PE=1 SV=1	3	3	1.01791	0.874507	0.987138	0.848066	0.931906	0.152816
F1LR42	RUN and FYVE domain-containing 1 OS=Rattus norvegicus GN=Rufy1 PE=1 SV=1	3	3	1.07358	0.986633	1.10139	1.01219	1.04345	0.153095
Q68FV1	Trimeric intracellular cation channel type B OS=Rattus norvegicus GN=Tmem38b PE=2 SV=1	1	1	1	0.820408	1.00995	0.828571	0.914732	0.153275
Q6AYR2	Protein NDRG3 OS=Rattus norvegicus GN=Ndrg3 PE=1 SV=1	4	4	0.979303	1.07224	1.02695	1.12441	1.05073	0.153291
P15791	Calcium/calmodulin-dependent protein kinase type II subunit delta OS=Rattus norvegicus GN=Camk2d PE=1 SV=1	11	6	1.03472	0.831933	0.967695	0.77804	0.903098	0.153373
P20651	Serine/threonine-protein phosphatase 2B catalytic subunit beta isoform OS=Rattus norvegicus GN=Ppp3cb PE=1 SV=1	11	8	0.990683	1.01937	1.01838	1.04787	1.01908	0.153415
Q4FZS2	BUB3 mitotic checkpoint protein OS=Rattus norvegicus GN=Bub3 PE=1 SV=1	1	1	0.65213	0.917261	0.761663	1.07133	0.850595	0.153617
Q5VLR5	BWK4 OS=Rattus norvegicus GN=Erp44 PE=1 SV=1	3	3	0.934114	0.754315	1.05095	0.848664	0.897011	0.153748
Q9WTY2	GTP-binding protein REM 2 OS=Rattus norvegicus GN=Rem2 PE=1 SV=2	1	1	0.962423	1.22082	1.03298	1.31031	1.13163	0.154195
B5DFB2	RB-binding protein 4, chromatin-remodeling factor OS=Rattus norvegicus GN=Rbbp4 PE=1 SV=1	3	2	0.991379	0.844037	1.0158	0.864832	0.929013	0.154247
Q6MGB5	Estradiol 17-beta-dehydrogenase 8 OS=Rattus norvegicus GN=Hsd17b8 PE=1 SV=1	2	2	0.875	1.77692	1.14394	2.32308	1.52973	0.154303
F1LM55	Cell cycle and apoptosis regulator 2 OS=Rattus norvegicus GN=Ccar2 PE=1 SV=1	4	4	0.987002	1.00176	1.18226	1.19994	1.09274	0.154749
D3ZRN5	TROVE domain family, member 2 OS=Rattus norvegicus GN=Trove2 PE=1 SV=1	5	5	1.01016	0.984673	1.13921	1.11047	1.06113	0.155219
Q641Y8	ATP-dependent RNA helicase DDX1 OS=Rattus norvegicus GN=Ddx1 PE=1 SV=1	10	10	1.08574	1.07786	1.00119	0.99392	1.03968	0.155317
F7F9U6	Plectin OS=Rattus norvegicus GN=Plec PE=1 SV=1	111	1	1.40645	1.26744	1.05161	0.947674	1.1683	0.155457
F1M4A4	Kinesin family member 1A OS=Rattus norvegicus GN=Kif1a PE=1 SV=3	18	13	0.955217	0.953894	1.00215	1.00076	0.978005	0.155527
A0A0G2K3Z9	Uncharacterized protein OS=Rattus norvegicus PE=4 SV=1	6	6	0.972419	1.06252	1.04992	1.1472	1.05801	0.156104
A0A0G2K490	TRAF2 and NCK-interacting kinase OS=Rattus norvegicus GN=Tnik PE=1 SV=1	5	2	0.946036	1.17258	1.07728	1.33526	1.13279	0.156161
Q4V8C3	Echinoderm microtubule-associated protein-like 1 OS=Rattus norvegicus GN=Eml1 PE=1 SV=2	8	8	0.982196	1.02163	1.06255	1.10521	1.0429	0.156192
D3ZUM2	Sterile alpha and TIR motif containing 1 (Predicted) OS=Rattus norvegicus GN=Sarm1 PE=1 SV=1	8	8	1.0132	0.985057	1.10759	1.07683	1.04567	0.156309
F1M4R7	Chondroitin sulfate proteoglycan 5 OS=Rattus norvegicus GN=Cspg5 PE=4 SV=3	2	2	0.928983	1.1995	1.11932	1.44527	1.17327	0.156337
A0A0G2K9D7	Uncharacterized protein OS=Rattus norvegicus GN=Pcdhgc3 PE=4 SV=1	1	1	0.660714	0.592	1.0625	0.952	0.816804	0.15646
A0A0G2K3W1	von Willebrand factor A domain-containing 8 OS=Rattus norvegicus GN=Vwa8 PE=1 SV=1	4	4	0.9875	0.86513	1.01776	0.891643	0.940509	0.157042
D3ZVI9	Parkinson disease 7 domain containing 1 (Predicted), isoform CRA_a OS=Rattus norvegicus GN=LOC100911365 PE=1 SV=1	2	2	0.982906	1.03837	1.02991	1.08804	1.03481	0.157106
P47196	RAC-alpha serine/threonine-protein kinase OS=Rattus norvegicus GN=Akt1 PE=1 SV=1	3	3	1.01745	0.972116	0.959943	0.917168	0.96667	0.15721
M0R6L8	DnaJ heat shock protein family (Hsp40) member C19 OS=Rattus norvegicus GN=Dnajc19 PE=1 SV=1	2	2	0.986118	1.04519	1.01735	1.0783	1.03174	0.157511
Q66H94	Peptidyl-prolyl cis-trans isomerase FKBP9 OS=Rattus norvegicus GN=Fkbp9 PE=2 SV=1	1	1	0.990748	1.00156	1.11103	1.12315	1.05662	0.157525
G3V7Y3	ATP synthase subunit delta, mitochondrial OS=Rattus norvegicus GN=Atp5d PE=1 SV=1	1	1	0.919508	1.16893	1.17961	1.49958	1.19191	0.157545
Q68HB6	Protocadherin 7c OS=Rattus norvegicus GN=Pcdh7 PE=2 SV=1	5	5	1.06621	0.96504	1.18761	1.07491	1.07344	0.157594
D3ZUN5	Protein O-fucosyltransferase 2 OS=Rattus norvegicus GN=Pofut2 PE=1 SV=1	2	2	1.17539	1.09873	1.03779	0.970109	1.0705	0.158021
P12346	Serotransferrin OS=Rattus norvegicus GN=Tf PE=1 SV=3	11	1	0.959907	1.48214	1.00617	1.55357	1.25045	0.158086
P16446	Phosphatidylinositol transfer protein alpha isoform OS=Rattus norvegicus GN=Pitpna PE=1 SV=2	1	1	0.979353	1.04776	0.558966	0.59801	0.796022	0.158314
M0RC17	Cell adhesion molecule L1-like OS=Rattus norvegicus GN=Chl1 PE=1 SV=2	8	8	1.04275	0.947777	0.874145	0.794529	0.9148	0.158374
P62632	Elongation factor 1-alpha 2 OS=Rattus norvegicus GN=Eef1a2 PE=1 SV=1	8	4	0.982022	0.854686	1.02226	0.88971	0.937171	0.158848
Q5HZY0	UBX domain-containing protein 4 OS=Rattus norvegicus GN=Ubxn4 PE=1 SV=1	6	6	1.01411	1.08976	0.985712	1.05925	1.03721	0.159191
P11240	Cytochrome c oxidase subunit 5A, mitochondrial OS=Rattus norvegicus GN=Cox5a PE=1 SV=1	3	3	0.876219	0.857408	1.01517	0.993374	0.935542	0.159202
B3STT9	Neuroprotective protein 3 OS=Rattus norvegicus GN=Kdm1a PE=2 SV=1	2	2	1.01849	0.975845	1.18319	1.13366	1.0778	0.159288
Q5RKH5	Phosphorylase b kinase regulatory subunit OS=Rattus norvegicus GN=Phkb PE=1 SV=1	3	3	0.951561	1.05426	1.18784	1.31604	1.12743	0.159308
F1LVV4	Regulator of chromosome condensation 2 OS=Rattus norvegicus GN=Rcc2 PE=1 SV=1	1	1	1.05477	1.17984	0.966431	1.08103	1.07052	0.15946
Q91XV6	FXYD domain-containing ion transport regulator 6 OS=Rattus norvegicus GN=Fxyd6 PE=1 SV=1	2	2	0.900186	0.937143	0.978765	1.01895	0.958761	0.159588
Q6PCT9	Proteasome (Prosome, macropain) 26S subunit, non-ATPase, 6 OS=Rattus norvegicus GN=Psmd6 PE=1 SV=1	6	6	1.0375	0.961081	0.867708	0.803795	0.917521	0.159714
B2RYW7	RCG26543, isoform CRA_b OS=Rattus norvegicus GN=Srp14 PE=1 SV=1	1	1	1.00781	0.919304	0.998265	0.910601	0.958994	0.159819
F1LMH0	Neuronal-specific septin-3 OS=Rattus norvegicus GN=Sept3 PE=3 SV=1	7	7	0.979577	1.02044	1.08062	1.1257	1.05159	0.160968
F1M9L4	Cation-transporting ATPase OS=Rattus norvegicus GN=Atp13a4 PE=3 SV=2	2	2	0.940801	0.97124	0.980847	1.01258	0.976368	0.161051
Q5EGY4	Synaptobrevin homolog YKT6 OS=Rattus norvegicus GN=Ykt6 PE=1 SV=1	7	7	0.90086	0.954432	0.964516	1.02187	0.96042	0.161514
F1LPA3	IQ motif and SEC7 domain-containing protein 3 OS=Rattus norvegicus GN=Iqsec3 PE=1 SV=1	10	9	1.01621	0.972848	0.96708	0.925818	0.970488	0.161591
A0A0G2K2Q2	Glycine C-acetyltransferase OS=Rattus norvegicus GN=Gcat PE=1 SV=1	2	2	0.888636	1.21807	1.275	1.74766	1.28234	0.161678
P70541	Translation initiation factor eIF-2B subunit gamma OS=Rattus norvegicus GN=Eif2b3 PE=2 SV=2	1	1	0.961261	1.07344	1.07748	1.20322	1.07885	0.16182
Q91XJ1	Beclin-1 OS=Rattus norvegicus GN=Becn1 PE=1 SV=1	1	1	1.23253	1.12914	1.04819	0.960265	1.09253	0.161881
Q5U214	Small nuclear ribonucleoprotein polypeptide A OS=Rattus norvegicus GN=Snrpa PE=1 SV=1	3	2	1.01853	1.14229	0.978481	1.09738	1.05917	0.162016
P0C5J2	B9 domain-containing protein 1 OS=Rattus norvegicus GN=B9d1 PE=2 SV=1	1	1	1.07197	1.26694	0.952019	1.12517	1.10403	0.162095
A0A0G2K4G3	NEDD8 OS=Rattus norvegicus GN=Nedd8 PE=1 SV=1	1	1	1.06858	1.11419	0.980088	1.02191	1.04619	0.16215
B0BN30	Mitochondrial carrier 1 OS=Rattus norvegicus GN=Mtch1 PE=1 SV=1	2	2	1.05859	0.771713	0.947917	0.69103	0.867313	0.162367
B5DEG8	LOC685144 protein OS=Rattus norvegicus GN=Sec24c PE=1 SV=1	5	5	1.00456	0.997528	0.970539	0.963741	0.984093	0.16241
P46933	Amyloid-beta A4 precursor protein-binding family B member 1 OS=Rattus norvegicus GN=Apbb1 PE=1 SV=3	3	3	0.964689	0.95927	1.00424	0.998596	0.981698	0.16248
D3ZXQ2	Calmodulin-regulated spectrin-associated protein family, member 3 OS=Rattus norvegicus GN=Camsap3 PE=1 SV=2	7	7	0.985429	1.00918	1.08541	1.11157	1.0479	0.162493
F1M7Q5	AMP deaminase OS=Rattus norvegicus GN=Ampd3 PE=1 SV=2	3	3	1.01812	0.763762	1.00208	0.751727	0.883923	0.16274
Q9WV63-2	Isoform 2 of Kinesin-like protein KIF2A OS=Rattus norvegicus GN=Kif2a	11	1	1.01726	0.996432	1.02368	1.00272	1.01002	0.162991
Q6AXX6	Redox-regulatory protein FAM213A OS=Rattus norvegicus GN=Fam213a PE=1 SV=1	3	3	1.00828	0.89653	1.00071	0.8898	0.948829	0.163176
A0A0G2K2I6	Dedicator of cytokinesis protein 9 OS=Rattus norvegicus GN=Dock9 PE=1 SV=1	4	4	0.977016	1.02924	0.824805	0.86889	0.924987	0.163266
Q5XI55	Peptide-N(4)-(N-acetyl-beta-glucosaminyl)asparagine amidase OS=Rattus norvegicus GN=Ngly1 PE=2 SV=2	3	3	1.01559	0.98298	1.10484	1.06936	1.0432	0.163269
D4A9Z6	Mitochondrial ribosomal protein S35 OS=Rattus norvegicus GN=Mrps35 PE=1 SV=1	1	1	1.00246	1.01746	0.764128	0.775561	0.889901	0.163843
M0R5N4	Prefoldin subunit 4 OS=Rattus norvegicus GN=Pfdn4 PE=1 SV=2	3	3	0.99344	1.30223	0.980807	1.28567	1.14054	0.164093
Q8R2H0	V-type proton ATPase subunit G OS=Rattus norvegicus GN=Atp6v1g2 PE=3 SV=1	1	1	1.03021	1.01092	0.540541	0.530421	0.778022	0.164194
A0A0A0MXW1	2-oxoisovalerate dehydrogenase subunit beta, mitochondrial OS=Rattus norvegicus GN=Bckdhb PE=1 SV=1	2	2	1.01781	0.865107	0.993522	0.84446	0.930226	0.164209
Q01134	Choline kinase alpha OS=Rattus norvegicus GN=Chka PE=1 SV=2	1	1	0.880597	1.15686	1.43284	1.88235	1.33816	0.164423
P60756	MAM domain-containing glycosylphosphatidylinositol anchor protein 2 OS=Rattus norvegicus GN=Mdga2 PE=2 SV=1	2	2	1.02433	0.935981	1.63672	1.49555	1.27314	0.164491
P63004	Platelet-activating factor acetylhydrolase IB subunit alpha OS=Rattus norvegicus GN=Pafah1b1 PE=1 SV=2	8	8	1.03811	0.948977	0.909462	0.831378	0.931981	0.164701
G3V6H9	Nucleosome assembly protein 1-like 1 OS=Rattus norvegicus GN=Nap1l1 PE=1 SV=1	3	3	0.977554	1.06835	1.02616	1.12147	1.04838	0.165159
P97526	Neurofibromin OS=Rattus norvegicus GN=Nf1 PE=1 SV=1	13	13	0.992407	0.904952	1.01335	0.924045	0.958687	0.165362
P07943	Aldose reductase OS=Rattus norvegicus GN=Akr1b1 PE=1 SV=3	8	8	1.01039	0.959917	0.990848	0.94135	0.975627	0.165597
A0A0G2KAU2	Armadillo repeat-containing X-linked protein 3 OS=Rattus norvegicus GN=Armcx3 PE=1 SV=1	3	3	1.00185	0.891546	1.00788	0.896907	0.949546	0.165729
P22791	Hydroxymethylglutaryl-CoA synthase, mitochondrial OS=Rattus norvegicus GN=Hmgcs2 PE=1 SV=1	5	4	1.22297	1.06471	1.09985	0.957516	1.08626	0.165919
Q6AY23	Pyrroline-5-carboxylate reductase 2 OS=Rattus norvegicus GN=Pycr2 PE=2 SV=1	4	4	0.933977	1.0291	0.871001	0.959709	0.948446	0.166072
P04256	Heterogeneous nuclear ribonucleoprotein A1 OS=Rattus norvegicus GN=Hnrnpa1 PE=1 SV=3	1	1	0.86069	1.05026	2.15566	2.63045	1.67427	0.166164
D3ZAF6	ATP synthase subunit f, mitochondrial OS=Rattus norvegicus GN=Atp5j2 PE=1 SV=1	2	2	1.04694	0.963759	0.804672	0.740741	0.889028	0.166484
A0A0G2JVE6	Aminopeptidase OS=Rattus norvegicus GN=Anpep PE=1 SV=1	3	3	0.958384	1.11352	1.05428	1.22495	1.08778	0.166637
A0A0G2JU45	tRNA (guanine(37)-N1)-methyltransferase OS=Rattus norvegicus GN=Trmt5 PE=1 SV=1	1	1	0.957182	1.05479	1.11878	1.23288	1.09091	0.16695
A0A0U1RS33	Small G protein-signaling modulator 2 OS=Rattus norvegicus GN=Sgsm2 PE=4 SV=1	3	3	0.968787	1.04989	1.06672	1.15603	1.06036	0.166988
P63086	Mitogen-activated protein kinase 1 OS=Rattus norvegicus GN=Mapk1 PE=1 SV=3	10	6	1.02711	0.894162	0.977551	0.851015	0.937461	0.167009
A0A0G2K6G2	Adipocyte plasma membrane-associated protein OS=Rattus norvegicus GN=Apmap PE=1 SV=1	3	3	1.04766	0.992321	1.05952	1.00356	1.02576	0.167399
F1LPJ1	Protein tyrosine phosphatase, receptor type, M OS=Rattus norvegicus GN=Ptprm PE=4 SV=2	1	1	1.17732	1.07749	1.05431	0.964912	1.06851	0.167511
P84083	ADP-ribosylation factor 5 OS=Rattus norvegicus GN=Arf5 PE=1 SV=2	6	3	1.05941	0.896479	0.90034	0.761873	0.904526	0.167649
P0C0A9	Small VCP/p97-interacting protein OS=Rattus norvegicus GN=Svip PE=1 SV=1	3	3	0.885645	1.1375	1.40633	1.80625	1.30893	0.167758
Q66H41	RCG28719 OS=Rattus norvegicus GN=Snx7 PE=1 SV=1	3	3	0.967803	0.960526	1.00521	0.99765	0.982797	0.167836
D3ZHR2	ATP-binding cassette subfamily D member 1 OS=Rattus norvegicus GN=Abcd1 PE=1 SV=1	2	2	1.00684	0.791251	1.01367	0.796623	0.902095	0.168109
D4AEC0	Histone H2A OS=Rattus norvegicus GN=H2afv PE=3 SV=1	3	1	0.999303	0.818389	1.01743	0.833238	0.917091	0.1682
Q6Q7Y5	Guanine nucleotide-binding protein subunit alpha-13 OS=Rattus norvegicus GN=Gna13 PE=1 SV=1	8	6	1.01492	0.984658	0.954027	0.925583	0.969796	0.168237
Q499P2	Leukotriene A(4) hydrolase OS=Rattus norvegicus GN=Lta4h PE=1 SV=1	10	10	1.00656	0.978048	0.993691	0.96554	0.985961	0.168287
A0A0G2QC22	Putative uncharacterized protein RGD1306215_predicted OS=Rattus norvegicus GN=Paxx PE=1 SV=1	1	1	1.05231	1.21462	0.959542	1.10755	1.08351	0.168328
P54758	Ephrin type-A receptor 6 OS=Rattus norvegicus GN=Epha6 PE=2 SV=2	2	1	0.973641	0.58055	1.06013	0.632122	0.811611	0.168345
P68403-2	Isoform Beta-II of Protein kinase C beta type OS=Rattus norvegicus GN=Prkcb	7	4	1.04808	0.927642	0.906406	0.802248	0.921094	0.168642
Q07803	Elongation factor G, mitochondrial OS=Rattus norvegicus GN=Gfm1 PE=1 SV=2	4	4	0.937022	0.890099	1.02374	0.972477	0.955835	0.168749
Q6P747	Heterochromatin protein 1-binding protein 3 OS=Rattus norvegicus GN=Hp1bp3 PE=1 SV=1	11	11	0.973734	0.898128	1.02212	0.942753	0.959182	0.168774
A0A0G2K3V4	O-linked N-acetylglucosamine (GlcNAc) transferase (UDP-N-acetylglucosamine:polypeptide-N-acetylglucosaminyl transferase), isoform CRA_a OS=Rattus norvegicus GN=Ogt PE=1 SV=1	7	7	0.892281	0.941828	0.970096	1.02396	0.957042	0.169272
Q63707	Dihydroorotate dehydrogenase (quinone), mitochondrial OS=Rattus norvegicus GN=Dhodh PE=1 SV=1	2	2	1.0339	0.795386	0.985658	0.758275	0.893304	0.169723
Q5M7A7	CB1 cannabinoid receptor-interacting protein 1 OS=Rattus norvegicus GN=Cnrip1 PE=1 SV=1	1	1	1.14498	1.08962	1.02384	0.97434	1.0582	0.170123
A0A0G2K2B3	Far upstream element-binding protein 2 OS=Rattus norvegicus GN=Khsrp PE=1 SV=1	11	11	1.03133	1.28513	0.956813	1.19227	1.11639	0.170148
D4A6R1	F-box protein 44 OS=Rattus norvegicus GN=Fbxo44 PE=4 SV=2	1	1	0.905914	0.858599	1.02823	0.974522	0.941815	0.170395
Q5FVM7	DnaJ homolog subfamily C member 16 OS=Rattus norvegicus GN=Dnajc16 PE=2 SV=1	2	2	0.977159	1.01712	1.09548	1.14028	1.05751	0.170581
Q64548	Reticulon-1 OS=Rattus norvegicus GN=Rtn1 PE=1 SV=1	6	4	0.956883	1.10638	1.05772	1.22296	1.08599	0.170715
F1LTT7	DENN domain-containing 4B OS=Rattus norvegicus GN=Dennd4b PE=1 SV=3	1	1	0.995336	0.996265	1.07743	1.07843	1.03686	0.170989
P08081-2	Isoform Non-brain of Clathrin light chain A OS=Rattus norvegicus GN=Clta	3	3	0.949223	1.1079	1.07945	1.25989	1.09911	0.171051
A0A0G2K238	Dipeptidyl peptidase 4 OS=Rattus norvegicus GN=Dpp4 PE=1 SV=1	1	1	1.16503	1.19556	0.978389	1.00403	1.08575	0.171214
P28841	Neuroendocrine convertase 2 OS=Rattus norvegicus GN=Pcsk2 PE=1 SV=1	2	2	1.02078	1.19686	0.969504	1.13674	1.08097	0.171235
Q5I0K5	Mycophenolic acid acyl-glucuronide esterase, mitochondrial OS=Rattus norvegicus GN=Abhd10 PE=1 SV=2	2	2	0.963317	1.10724	1.04067	1.19615	1.07684	0.171251
B5DEY8	Sorting nexin OS=Rattus norvegicus GN=Snx6 PE=1 SV=1	6	5	1.00079	1.00876	0.905929	0.913147	0.957158	0.171336
D4A2D7	Importin 4 OS=Rattus norvegicus GN=Ipo4 PE=1 SV=2	8	8	0.978327	1.0771	1.01911	1.122	1.04913	0.171336
A0A0G2K121	Malectin OS=Rattus norvegicus GN=Mlec PE=1 SV=1	2	2	1.42642	1.27014	1.05066	0.935553	1.17069	0.171431
Q6PSM0	Multidrug resistance protein 1a OS=Rattus norvegicus GN=Mdr1a PE=1 SV=1	10	6	0.978779	0.975358	1.42178	1.41681	1.19818	0.171565
A0A0A0MXV3	Cell growth regulator with EF hand domain 1, isoform CRA_b OS=Rattus norvegicus GN=Cgref1 PE=1 SV=1	1	1	0.855769	1.04297	0.790064	0.962891	0.912923	0.171622
B2GUZ6	Reticulon 4-interacting protein 1 OS=Rattus norvegicus GN=Rtn4ip1 PE=1 SV=1	4	4	0.950299	1.08476	1.09551	1.25051	1.09527	0.171687
A0A1W2Q6L2	60S ribosomal protein L13a OS=Rattus norvegicus GN=Rpl13a PE=1 SV=1	3	3	1.0192	0.920922	0.986557	0.891423	0.954527	0.171979
D3ZMS4	Rho GTPase activating protein 26 (Predicted) OS=Rattus norvegicus GN=Arhgap26 PE=1 SV=1	8	8	1.10897	0.98017	1.14203	1.00938	1.06014	0.172089
Q6S3A5	Plectin OS=Rattus norvegicus GN=Plec PE=1 SV=1	111	1	1.13108	1.06014	1.03802	0.972911	1.05054	0.1722
Q6MG21	Valine--tRNA ligase, mitochondrial OS=Rattus norvegicus GN=Vars2 PE=3 SV=1	6	6	1.02299	1.08002	0.983118	1.03792	1.03101	0.172267
P51792	H(+)/Cl(-) exchange transporter 3 OS=Rattus norvegicus GN=Clcn3 PE=2 SV=2	2	2	1.01883	0.880791	0.993917	0.859254	0.938198	0.172654
Q5XHZ0	Heat shock protein 75 kDa, mitochondrial OS=Rattus norvegicus GN=Trap1 PE=1 SV=1	11	10	0.914026	0.964928	0.966491	1.02032	0.96644	0.172981
Q8VHI8	Vesicle transport protein SEC20 OS=Rattus norvegicus GN=Bnip1 PE=2 SV=1	5	5	0.99	1.00927	1.03227	1.05236	1.02098	0.173089
F1M3P6	Protein SCAI OS=Rattus norvegicus GN=Scai PE=1 SV=2	4	4	0.884921	0.861004	1.01984	0.992278	0.939511	0.173167
D4A5I4	Neuron navigator 1 OS=Rattus norvegicus GN=Nav1 PE=1 SV=3	1	1	0.903915	1.15982	1.20641	1.54795	1.20452	0.173322
P34067	Proteasome subunit beta type-4 OS=Rattus norvegicus GN=Psmb4 PE=1 SV=2	3	3	0.979703	1.0329	1.03756	1.0939	1.03602	0.173658
D3ZLA3	Copine 3 OS=Rattus norvegicus GN=Cpne3 PE=1 SV=1	2	1	1.09796	1.0677	1.01144	0.983559	1.04016	0.173717
F1M4J0	RPTOR-independent companion of MTOR, complex 2 OS=Rattus norvegicus GN=Rictor PE=1 SV=3	1	1	0.8734	0.915052	0.978663	1.02534	0.948113	0.173799
A0A0G2JUC7	Dynactin subunit 2 OS=Rattus norvegicus GN=Dctn2 PE=1 SV=1	11	11	0.963004	1.1965	1.01768	1.26443	1.1104	0.173857
M0RBM9	Rho guanine nucleotide exchange factor 10-like OS=Rattus norvegicus GN=Arhgef10l PE=1 SV=2	2	2	1.02969	1.03495	0.995759	1.00085	1.01531	0.174077
B5DFL9	SEC14 and spectrin domain-containing 1 OS=Rattus norvegicus GN=Sestd1 PE=1 SV=1	1	1	1.01272	0.976415	1.15558	1.11415	1.06472	0.174564
Q5M943	THUMP domain containing 1 OS=Rattus norvegicus GN=Thumpd1 PE=2 SV=1	3	3	0.968529	0.969037	1.00157	1.0021	0.98531	0.174631
B1H269	DEAD-box helicase 27 OS=Rattus norvegicus GN=Ddx27 PE=1 SV=1	1	1	0.981633	0.735474	1.04184	0.780581	0.884881	0.174876
Q9Z2X5	Homer protein homolog 3 OS=Rattus norvegicus GN=Homer3 PE=1 SV=2	1	1	1.06344	0.50197	0.994992	0.469661	0.757515	0.17488
Q6IMX3	Acetyl-Coenzyme A dehydrogenase, short chain, isoform CRA_a OS=Rattus norvegicus GN=Acads PE=1 SV=1	2	2	0.883183	0.853792	1.02314	0.989089	0.9373	0.17505
A0A0G2JYP2	Mitogen-activated protein kinase kinase kinase kinase OS=Rattus norvegicus GN=Map4k3 PE=1 SV=1	1	1	1.22151	1.05016	1.11304	0.956897	1.0854	0.175199
A0A0G2KAT3	Replication protein A subunit OS=Rattus norvegicus GN=Rpa1 PE=1 SV=1	1	1	0.776371	0.859813	0.949367	1.0514	0.909238	0.175526
O88923	Adhesion G protein-coupled receptor L2 OS=Rattus norvegicus GN=Adgrl2 PE=1 SV=2	3	3	0.884685	1.04579	0.804505	0.951012	0.921499	0.175558
Q5FWT5	Glutamyl-tRNA(Gln) amidotransferase subunit A, mitochondrial OS=Rattus norvegicus GN=Qrsl1 PE=2 SV=1	1	1	0.943548	0.713415	1.06452	0.804878	0.881589	0.175842
D4A1Q9	Tubulin tyrosine ligase-like 12 OS=Rattus norvegicus GN=Ttll12 PE=1 SV=1	6	6	0.984214	1.02544	1.0282	1.07127	1.02728	0.175855
G3V8S4	Sodium/potassium-transporting ATPase subunit alpha OS=Rattus norvegicus GN=Atp12a PE=3 SV=1	7	1	0.875969	0.966845	2.25969	2.49412	1.64916	0.176022
A0A0G2K712	TBC1 domain family, member 5 OS=Rattus norvegicus GN=Tbc1d5 PE=1 SV=1	1	1	0.991716	1.14637	0.990533	1.14501	1.06841	0.176148
P29419	ATP synthase subunit e, mitochondrial OS=Rattus norvegicus GN=Atp5i PE=1 SV=3	2	2	1.01519	1.18345	0.971718	1.13277	1.07578	0.176265
G3V8L3	Lamin A, isoform CRA_b OS=Rattus norvegicus GN=Lmna PE=1 SV=1	21	21	1.0671	1.23104	0.952768	1.09915	1.08751	0.177119
A0A0G2JV69	Mediator complex subunit 12-like (Fragment) OS=Rattus norvegicus GN=Med12l PE=4 SV=1	1	1	0.967619	0.780338	3.80762	3.07066	2.15656	0.177217
Q6P7B6	Ephrin B1, isoform CRA_a OS=Rattus norvegicus GN=Efnb1 PE=2 SV=1	1	1	1.14381	1.26199	0.950948	1.0492	1.10149	0.177414
G3V614	KIF1-binding protein OS=Rattus norvegicus GN=Kif1bp PE=1 SV=1	4	4	1.06172	0.979969	1.10309	1.01815	1.04073	0.177451
D3ZY47	Similar to RIKEN cDNA 2310022B05 OS=Rattus norvegicus GN=RGD1559896 PE=1 SV=1	2	2	0.946751	1.16491	1.05054	1.29262	1.1137	0.1775
A0A0H4SRI2	Kinase D-interacting substrate 220 isoform 1 OS=Rattus norvegicus GN=Kidins220 PE=2 SV=1	8	8	0.986456	0.8666	1.02366	0.899279	0.943997	0.177588
D4AB01	Histidine triad nucleotide binding protein 2 (Predicted), isoform CRA_a OS=Rattus norvegicus GN=Hint2 PE=1 SV=1	1	1	1.05616	0.910937	0.90942	0.784375	0.915223	0.177859
P21670	Proteasome subunit alpha type-4 OS=Rattus norvegicus GN=Psma4 PE=1 SV=1	5	5	0.989793	0.903001	1.0173	0.928091	0.959545	0.177924
Q6IUR5	Neudesin OS=Rattus norvegicus GN=Nenf PE=2 SV=1	3	3	0.95864	1.02355	1.1829	1.263	1.10702	0.178006
P10888	Cytochrome c oxidase subunit 4 isoform 1, mitochondrial OS=Rattus norvegicus GN=Cox4i1 PE=1 SV=1	7	7	0.925797	0.921456	1.00717	1.00245	0.964217	0.178208
G3V7F1	G protein beta subunit-like, isoform CRA_a OS=Rattus norvegicus GN=Mlst8 PE=1 SV=1	2	2	0.978654	1.02288	1.05528	1.10297	1.03995	0.178579
Q4V8E4	Cilia- and flagella-associated protein 36 OS=Rattus norvegicus GN=Cfap36 PE=1 SV=1	3	3	0.951651	0.979369	1.52241	1.56675	1.25504	0.178681
D3ZRE7	SWAP complex protein (Predicted), isoform CRA_b OS=Rattus norvegicus GN=Swap70 PE=1 SV=1	1	1	1.21593	1.14574	1.02297	0.963925	1.08714	0.178753
Q5YLM1	Sn1-specific diacylglycerol lipase alpha OS=Rattus norvegicus GN=Dagla PE=1 SV=1	5	5	0.988755	1.0115	1.02972	1.05341	1.02085	0.179241
D3ZK56	RAP2C, member of RAS oncogene family OS=Rattus norvegicus GN=Rap2c PE=1 SV=2	5	3	1.01379	1.00284	0.875072	0.865625	0.939331	0.179529
Q925Q9	SH3 domain-containing kinase-binding protein 1 OS=Rattus norvegicus GN=Sh3kbp1 PE=1 SV=2	4	4	0.954441	1.23416	1.01805	1.31641	1.13077	0.179604
M0R7V3	MICOS complex subunit OS=Rattus norvegicus GN=Apoo PE=1 SV=2	1	1	0.988889	1.01328	0.93642	0.959519	0.974528	0.180185
F1LWT1	Calcium-dependent secretion activator 2 OS=Rattus norvegicus GN=Cadps2 PE=4 SV=3	7	3	1.04493	0.977202	0.805449	0.753241	0.895206	0.180344
Q5XI97	Alanyl-tRNA editing protein Aarsd1 OS=Rattus norvegicus GN=Aarsd1 PE=1 SV=1	7	7	1.01226	1.07181	0.985632	1.04361	1.02833	0.180978
D4A997	HIV TAT specific factor 1 (Predicted) OS=Rattus norvegicus GN=Htatsf1 PE=1 SV=2	3	3	2.1769	1.34881	1.33611	0.827853	1.42242	0.181091
B5DEN5	Eukaryotic translation elongation factor 1 beta 2 OS=Rattus norvegicus GN=Eef1b2 PE=1 SV=1	1	1	0.94749	1.12776	1.06049	1.26225	1.0995	0.181118
Q4FZT0	Stomatin-like protein 2, mitochondrial OS=Rattus norvegicus GN=Stoml2 PE=1 SV=1	10	10	0.93325	0.988953	0.956745	1.01385	0.9732	0.181149
F1M6Q3	Collagen type IV alpha 2 chain OS=Rattus norvegicus GN=Col4a2 PE=1 SV=3	1	1	0.702842	1.31401	3.05943	5.71981	2.69902	0.181362
Q9EQZ1	TSC22 domain family protein 3 OS=Rattus norvegicus GN=Tsc22d3 PE=1 SV=1	1	1	0.974849	1.18896	0.998994	1.2184	1.0953	0.181433
P70582	Nuclear pore complex protein Nup54 OS=Rattus norvegicus GN=Nup54 PE=1 SV=1	1	1	0.938776	1.08876	0.607143	0.704142	0.834704	0.182316
A0A0H2UHS7	60S ribosomal protein L18 OS=Rattus norvegicus GN=Rpl18 PE=1 SV=1	5	5	1.12826	1.02761	1.06848	0.973159	1.04938	0.18236
D4A193	Receptor expression-enhancing protein OS=Rattus norvegicus GN=Reep1 PE=1 SV=1	4	4	0.887024	1.05051	0.798094	0.945191	0.920205	0.182373
P58200	Vesicle transport through interaction with t-SNAREs homolog 1B OS=Rattus norvegicus GN=Vti1b PE=1 SV=2	2	2	1.09365	1.0729	1.00475	0.985686	1.03925	0.182811
D4A9M6	A kinase (PRKA) anchor protein 1, isoform CRA_b OS=Rattus norvegicus GN=Akap1 PE=1 SV=2	2	2	0.96696	1.11421	1.02349	1.17936	1.07101	0.182873
A0A140TAD1	ADP-sugar pyrophosphatase OS=Rattus norvegicus GN=Nudt5 PE=1 SV=1	1	1	1.00133	0.985602	1.10971	1.09228	1.04723	0.183346
P35559	Insulin-degrading enzyme OS=Rattus norvegicus GN=Ide PE=1 SV=1	3	3	1.00876	0.998142	0.950563	0.940557	0.974506	0.183817
Q9JIH7-2	Isoform 3 of Serine/threonine-protein kinase WNK1 OS=Rattus norvegicus GN=Wnk1	8	7	0.99578	1.07745	0.993345	1.07482	1.03535	0.184178
D4ACY1	RGD1565784 OS=Rattus norvegicus GN=RGD1565784 PE=1 SV=1	1	1	1.04044	0.913934	1.57854	1.38661	1.22988	0.18428
P49088	Asparagine synthetase [glutamine-hydrolyzing] OS=Rattus norvegicus GN=Asns PE=2 SV=3	8	8	1.01977	0.876699	0.998023	0.858008	0.938124	0.184515
[truncated: 2,182 more rows]

## Sheet: Anx-sus
Uniprot accession	Protein description	Peptides	Unique peptides	117/113 ratio	117/114 ratio	118/113 ratio	118/114 ratio	Average ratio	P-value
A0A0G2JZQ9	Keratin, type II cytoskeletal 1b OS=Rattus norvegicus GN=Krt77 PE=3 SV=1	2	1	0.292645	0.446488	0.233622	0.356436	0.332298	0.000689964
D3ZAW4	Abhydrolase domain containing 4 (Predicted) OS=Rattus norvegicus GN=Abhd4 PE=1 SV=1	2	2	0.212203	0.634888	0.212203	0.634888	0.423546	0.0179677
D3ZJF8	Fc fragment of IgG-binding protein OS=Rattus norvegicus GN=Fcgbp PE=1 SV=3	1	1	0.332514	0.662261	0.317277	0.631914	0.485992	0.011763
A0A0G2JST3	Keratin, type II cytoskeletal 1 OS=Rattus norvegicus GN=Krt1 PE=1 SV=1	3	2	0.37591	0.743971	0.301754	0.597206	0.50471	0.0164446
Q6P6Q2	Keratin, type II cytoskeletal 5 OS=Rattus norvegicus GN=Krt5 PE=1 SV=1	2	1	0.307947	0.787302	0.28601	0.731217	0.528119	0.0388856
D3ZMS0	Gene-rich cluster, C10 gene OS=Rattus norvegicus GN=LOC100911713 PE=1 SV=1	1	1	0.5	0.795918	0.320513	0.510204	0.531659	0.00310724
Q642A4	UPF0598 protein C8orf82 homolog OS=Rattus norvegicus PE=2 SV=1	2	2	0.586294	0.612732	0.489848	0.511936	0.550203	0.000601915
D3ZUA0	Probable bifunctional methylenetetrahydrofolate dehydrogenase/cyclohydrolase 2 OS=Rattus norvegicus GN=Mthfd2l PE=1 SV=1	1	1	0.464883	0.846271	0.346154	0.630137	0.571861	0.0289726
A0A0G2K2B7	WD repeat domain 20 OS=Rattus norvegicus GN=Wdr20 PE=1 SV=1	1	1	0.396766	0.761337	0.404229	0.775656	0.584497	0.0297343
M0R637	tRNA (guanine-N(7)-)-methyltransferase OS=Rattus norvegicus GN=Mettl1 PE=1 SV=2	1	1	0.541667	0.514851	0.677083	0.643564	0.594291	0.00191251
A0A0H2UHP1	Retinal dehydrogenase 1 OS=Rattus norvegicus GN=Aldh1a1 PE=1 SV=1	6	5	0.596154	0.459142	0.749337	0.57712	0.595438	0.000499257
Q5RKH0	Putative oxidoreductase GLYR1 OS=Rattus norvegicus GN=Glyr1 PE=1 SV=1	3	3	0.752246	0.457455	0.72914	0.443404	0.595561	0.0170504
Q5RK25	Phosphomannomutase OS=Rattus norvegicus GN=Pmm1 PE=1 SV=1	5	5	0.456975	0.755805	0.442935	0.732584	0.597075	0.0178721
D4A409	Laminin subunit alpha 1 OS=Rattus norvegicus GN=Lama1 PE=2 SV=1	1	1	0.536627	0.741176	0.511073	0.705882	0.62369	0.0075518
A0A0G2K7X2	Tnf receptor-associated factor 3 OS=Rattus norvegicus GN=Traf3 PE=4 SV=1	5	5	0.641049	0.753369	0.505932	0.594578	0.623732	0.00529627
P17256	Mevalonate kinase OS=Rattus norvegicus GN=Mvk PE=1 SV=1	3	3	0.522581	0.595588	0.651613	0.742647	0.628107	0.0040614
D3ZJF9	Galactosidase, alpha OS=Rattus norvegicus GN=Gla PE=1 SV=2	1	1	0.433624	0.809569	0.460789	0.860287	0.641067	0.0497349
Q45QJ4	Phosphoinositide phospholipase C OS=Rattus norvegicus GN=Plcb3 PE=1 SV=1	2	2	0.575902	0.648276	0.654867	0.737165	0.654052	4.40446e-05
D4ABZ3	Apoptosis-associated tyrosine kinase OS=Rattus norvegicus GN=Aatk PE=1 SV=2	1	1	0.624277	0.713656	0.620424	0.709251	0.666902	0.000997242
C0IXW5	Furry-like protein OS=Rattus norvegicus GN=Fry PE=2 SV=1	4	4	0.538922	0.849057	0.502994	0.792453	0.670856	0.0329684
Q9Z1E1	Flotillin-1 OS=Rattus norvegicus GN=Flot1 PE=2 SV=2	12	1	0.664656	0.690476	0.664656	0.690476	0.677566	2.719e-05
G3V8J5	PH and SEC7 domain-containing protein 1 OS=Rattus norvegicus GN=Psd PE=1 SV=1	1	1	0.75087	0.53923	0.848991	0.609695	0.687197	0.0205614
O35049	Sphingomyelin phosphodiesterase 3 OS=Rattus norvegicus GN=Smpd3 PE=1 SV=2	1	1	0.641753	0.563348	0.82732	0.726244	0.689666	0.0119736
M0R784	Probable N-acetyltransferase CML2-like OS=Rattus norvegicus GN=LOC100910829 PE=4 SV=1	1	1	0.700913	0.653191	0.730594	0.680851	0.691387	0.000323132
A0A0G2K1G1	Solute carrier family 41 member 3 OS=Rattus norvegicus GN=Slc41a3 PE=4 SV=1	1	1	0.817594	0.596789	0.78784	0.575071	0.694323	0.0167327
A1L108	Actin-related protein 2/3 complex subunit 5-like protein OS=Rattus norvegicus GN=Arpc5l PE=1 SV=2	2	2	0.792169	0.630998	0.768072	0.611804	0.700761	0.00749118
Q6AZ61	Probable lysosomal cobalamin transporter OS=Rattus norvegicus GN=Lmbrd1 PE=1 SV=1	1	1	0.784048	0.559764	0.851768	0.608112	0.700923	0.0232214
D4A7Y1	Aggrecan core protein OS=Rattus norvegicus GN=Acan PE=1 SV=3	2	2	0.897134	0.767925	0.614254	0.525786	0.701275	0.0359401
A1L134	Ancient ubiquitous protein 1 OS=Rattus norvegicus GN=Aup1 PE=2 SV=1	2	2	0.820685	0.658051	0.738751	0.592353	0.70246	0.00921962
Q6AYK3	Inositol-3-phosphate synthase 1 OS=Rattus norvegicus GN=Isyna1 PE=3 SV=2	3	3	0.657908	0.726491	0.686131	0.757657	0.707047	0.000911549
B2RYS2	Cytochrome b-c1 complex subunit 7 OS=Rattus norvegicus GN=Uqcrb PE=1 SV=1	1	1	0.859186	0.767945	0.636964	0.569322	0.708354	0.0206673
Q6AY80	Ribosyldihydronicotinamide dehydrogenase [quinone] OS=Rattus norvegicus GN=Nqo2 PE=1 SV=3	3	3	0.713916	0.727512	0.697815	0.711105	0.712587	6.06161e-09
D3ZUL3	Collagen type VI alpha 1 chain OS=Rattus norvegicus GN=Col6a1 PE=1 SV=1	1	1	0.660432	0.932927	0.523022	0.738821	0.7138	0.0442479
P01830	Thy-1 membrane glycoprotein OS=Rattus norvegicus GN=Thy1 PE=1 SV=1	2	2	0.702439	0.721503	0.710569	0.729854	0.716091	2.10404e-05
A0A0G2K8V5	C-reactive protein OS=Rattus norvegicus GN=Crp PE=1 SV=1	1	1	0.74616	0.738222	0.695469	0.68807	0.71698	0.000307466
O55173	3-phosphoinositide-dependent protein kinase 1 OS=Rattus norvegicus GN=Pdpk1 PE=1 SV=2	2	2	0.699797	0.69	0.748884	0.7384	0.71927	0.000293182
B1WBU8	Pleckstrin homology domain-containing family D member 1 OS=Rattus norvegicus GN=Plekhd1 PE=2 SV=1	2	2	0.57377	0.745516	0.680759	0.884529	0.721144	0.0232452
Q6PDU7	ATP synthase subunit g, mitochondrial OS=Rattus norvegicus GN=Atp5l PE=1 SV=2	2	2	0.642193	0.782194	0.664382	0.809221	0.724498	0.0070734
D3ZC96	Tetratricopeptide repeat protein 39B OS=Rattus norvegicus GN=Ttc39b PE=3 SV=1	1	1	0.612987	0.883895	0.576623	0.831461	0.726242	0.0379401
F1LLW0	Transmembrane protein 192 OS=Rattus norvegicus GN=Tmem192 PE=4 SV=3	1	1	0.845794	0.683019	0.766355	0.618868	0.728509	0.0118518
D3ZHW0	ATP-dependent RNA helicase DHX29 OS=Rattus norvegicus GN=Dhx29 PE=1 SV=2	3	3	0.872762	0.659544	0.793591	0.599715	0.731403	0.0228336
D3ZT47	Family with sequence similarity 171, member A2 OS=Rattus norvegicus GN=Fam171a2 PE=1 SV=2	4	3	0.625128	0.877693	0.59359	0.833413	0.732456	0.0338201
Q62718	Neurotrimin OS=Rattus norvegicus GN=Ntm PE=1 SV=1	3	2	0.639828	0.730333	0.729954	0.833207	0.73333	0.000516187
A0A0G2K1Z9	Histocompatibility 13 (Predicted), isoform CRA_d OS=Rattus norvegicus GN=Hm13 PE=1 SV=1	2	2	0.854782	0.820397	0.644038	0.61813	0.734337	0.0216468
F1MAK9	Sphingomyelin phosphodiesterase 4 OS=Rattus norvegicus GN=Smpd4 PE=4 SV=3	1	1	0.619588	0.844294	0.635202	0.865571	0.741164	0.0293802
D3ZDU5	Profilin OS=Rattus norvegicus GN=Pfn2 PE=3 SV=1	3	3	0.749288	0.646986	0.844255	0.728987	0.742379	0.000710485
Q5HZW9	Ecotropic viral integration site 2A OS=Rattus norvegicus GN=Evi2a PE=2 SV=1	2	2	0.665829	0.748588	0.737437	0.829096	0.745237	0.000266083
Q56R17	Importin subunit alpha OS=Rattus norvegicus GN=Kpna4 PE=1 SV=1	4	2	0.781022	0.597765	0.909976	0.696462	0.746306	0.0312765
P11466	Peroxisomal carnitine O-octanoyltransferase OS=Rattus norvegicus GN=Crot PE=1 SV=3	1	1	0.846939	0.771375	0.716327	0.652416	0.746764	0.00872287
D4ADT5	DEAD (Asp-Glu-Ala-Asp) box polypeptide 58 (Predicted) OS=Rattus norvegicus GN=Ddx58 PE=1 SV=3	1	1	0.718905	0.777927	0.716418	0.775236	0.747122	0.000662161
F7F9U6	Plectin OS=Rattus norvegicus GN=Plec PE=1 SV=1	111	1	0.793548	0.715116	0.787097	0.709302	0.751266	0.00161028
Q68FV1	Trimeric intracellular cation channel type B OS=Rattus norvegicus GN=Tmem38b PE=2 SV=1	1	1	0.756219	0.620408	0.900498	0.738776	0.753975	0.00517305
B1WBZ7	GPN-loop GTPase 1 OS=Rattus norvegicus GN=Gpn1 PE=1 SV=1	1	1	0.605769	0.800847	0.698718	0.923729	0.757266	0.0379921
P40615	H/ACA ribonucleoprotein complex subunit 4 OS=Rattus norvegicus GN=Dkc1 PE=1 SV=4	2	2	0.827798	0.670319	0.846248	0.685259	0.757406	0.0134691
A0A0G2K8S6	Glucosidase 1 OS=Rattus norvegicus GN=LOC103692171 PE=1 SV=1	4	4	0.780083	0.79661	0.721992	0.737288	0.758993	0.000836917
F1LZ38	Teneurin transmembrane protein 4 OS=Rattus norvegicus GN=Tenm4 PE=4 SV=2	4	4	0.693777	0.753456	0.764734	0.830517	0.760621	0.000141091
Q5XFW6	WD repeat-containing protein 6 OS=Rattus norvegicus GN=Wdr6 PE=1 SV=2	1	1	0.761006	0.751553	0.779874	0.770186	0.765655	3.83692e-05
Q5XFW8	Protein SEC13 homolog OS=Rattus norvegicus GN=Sec13 PE=1 SV=1	7	7	0.740549	0.721394	0.814131	0.793073	0.767287	0.00174705
A0A0G2JUC9	HECT and RLD domain-containing E3 ubiquitin protein ligase 2 OS=Rattus norvegicus GN=Herc2 PE=1 SV=1	1	1	0.75969	0.75969	0.775194	0.775194	0.767442	1.56981e-05
D4A542	G protein-coupled receptor-associated sorting protein 2 OS=Rattus norvegicus GN=Gprasp2 PE=4 SV=2	1	1	0.708738	0.802198	0.732039	0.828571	0.767886	0.00381162
M0RC99	Ras-related protein Rab-5A OS=Rattus norvegicus GN=Rab5a PE=2 SV=1	4	2	0.634516	0.850983	0.681842	0.914453	0.770449	0.0413493
D3ZRE7	SWAP complex protein (Predicted), isoform CRA_b OS=Rattus norvegicus GN=Swap70 PE=1 SV=1	1	1	0.837672	0.789322	0.751914	0.708514	0.771856	0.0036527
Q6AY17	Protein ABHD17B OS=Rattus norvegicus GN=Abhd17b PE=1 SV=1	1	1	0.656794	0.798729	0.736934	0.896186	0.772161	0.0203801
A0A0G2K2V6	Keratin, type I cytoskeletal 10 OS=Rattus norvegicus GN=Krt10 PE=1 SV=1	4	2	0.778029	0.807286	0.742922	0.770858	0.774774	2.61705e-06
P56819	Beta-secretase 1 OS=Rattus norvegicus GN=Bace1 PE=2 SV=1	1	1	0.633814	0.834388	0.705929	0.929325	0.775864	0.0423549
Q5U1W6	MICOS complex subunit OS=Rattus norvegicus GN=Apool PE=1 SV=1	2	2	0.761194	0.665217	0.895522	0.782609	0.776136	0.00320734
P27274	CD59 glycoprotein OS=Rattus norvegicus GN=Cd59 PE=1 SV=2	2	2	0.805521	0.69057	0.866165	0.74256	0.776204	0.00984168
F1LNI8	Calcium/calmodulin-dependent protein kinase type II subunit beta OS=Rattus norvegicus GN=Camk2b PE=1 SV=1	11	1	0.76569	0.815145	0.738494	0.786192	0.77638	0.000822627
G3V6P7	Myosin, heavy polypeptide 9, non-muscle OS=Rattus norvegicus GN=Myh9 PE=1 SV=1	29	21	0.764795	0.8879	0.673269	0.781641	0.776901	0.00228638
A0A0H2UHG6	Receptor for retinol uptake STRA6 OS=Rattus norvegicus GN=Stra6 PE=4 SV=1	1	1	0.730667	0.870302	0.688444	0.820011	0.777356	0.0125705
Q3KRE3	Guanine nucleotide-binding protein subunit gamma OS=Rattus norvegicus GN=Gng10 PE=1 SV=1	1	1	0.857673	0.786606	0.767327	0.703746	0.778838	0.000430044
D3ZXY2	PDZ domain containing 8 (Predicted) OS=Rattus norvegicus GN=Pdzd8 PE=1 SV=1	1	1	0.734554	0.696312	0.864989	0.819957	0.778953	0.0105731
A0A0H2UI14	F-box/LRR-repeat protein 20 OS=Rattus norvegicus GN=Fbxl20 PE=1 SV=1	3	3	0.862401	0.642717	0.923751	0.688439	0.779327	0.0468123
A0A0G2JZ38	Formin homology 2 domain-containing 1 OS=Rattus norvegicus GN=Fhod1 PE=1 SV=1	1	1	0.713725	0.781116	0.776471	0.849785	0.780274	0.000217685
D3Z8Q7	Family with sequence similarity 96, member B OS=Rattus norvegicus GN=Fam96b PE=1 SV=1	2	2	0.735849	0.73125	0.830189	0.825	0.780572	0.00397286
A0A096UWG9	Diacylglycerol kinase OS=Rattus norvegicus GN=Dgke PE=3 SV=1	2	2	0.695122	0.799065	0.75813	0.871495	0.780953	0.00961693
Q06647	ATP synthase subunit O, mitochondrial OS=Rattus norvegicus GN=Atp5o PE=1 SV=1	4	4	0.802973	0.638012	0.938127	0.7454	0.781128	0.0394355
P22831	Synaptoporin OS=Rattus norvegicus GN=Synpr PE=1 SV=2	2	2	0.791738	0.71965	0.845267	0.768304	0.78124	0.00355916
A0A0H2UHA7	Solute carrier family 15 (H+/peptide transporter), member 2, isoform CRA_a OS=Rattus norvegicus GN=Slc15a2 PE=1 SV=1	1	1	0.967945	0.783959	0.76474	0.619379	0.784006	0.0233403
A0A0G2JW12	Complement component 4A (Rodgers blood group) OS=Rattus norvegicus GN=LOC103689965 PE=1 SV=1	2	2	0.677725	0.722222	0.843602	0.89899	0.785635	0.0252751
Q62844	Tyrosine-protein kinase Fyn OS=Rattus norvegicus GN=Fyn PE=1 SV=1	6	3	0.798387	0.653269	0.932551	0.763047	0.786814	0.010052
F1LUE2	Calcium/calmodulin-dependent protein kinase II, beta, isoform CRA_c OS=Rattus norvegicus GN=Camk2b PE=1 SV=2	11	1	0.703041	0.670279	0.91659	0.873876	0.790947	0.0419758
Q76LU9	Glutathione peroxidase OS=Rattus norvegicus GN=Gpx4 PE=2 SV=2	1	1	0.810127	0.697276	0.890597	0.766537	0.791134	0.0141222
O35977	GDNF family receptor alpha 2 OS=Rattus norvegicus GN=Gfra2 PE=2 SV=1	1	1	0.816647	0.851452	0.733412	0.76467	0.791545	0.00420235
Q63564	Synaptic vesicle glycoprotein 2B OS=Rattus norvegicus GN=Sv2b PE=1 SV=1	4	3	0.900644	0.720394	0.860901	0.688605	0.792636	0.0281417
Q9JJL4	Rho-related GTP-binding protein RhoQ OS=Rattus norvegicus GN=Rhoq PE=2 SV=1	2	1	0.714286	0.846995	0.737327	0.874317	0.793231	0.0136677
A0A0G2K4L3	Protein FAM134B OS=Rattus norvegicus GN=LOC103689968 PE=1 SV=1	1	1	0.827628	0.692229	0.903423	0.755624	0.794726	0.0204484
A0A0H2UHF6	PRA1 family protein OS=Rattus norvegicus GN=Arl6ip5 PE=1 SV=1	1	1	0.707399	0.829787	0.756086	0.886898	0.795042	0.0140247
Q9R1R4	Tudor domain-containing protein 7 OS=Rattus norvegicus GN=Tdrd7 PE=1 SV=1	2	2	0.808028	0.818021	0.774869	0.784452	0.796343	0.000261729
D4A3V2	NADH dehydrogenase [ubiquinone] 1 alpha subcomplex subunit 6 OS=Rattus norvegicus GN=Ndufa6 PE=1 SV=1	1	1	0.896215	0.751792	0.836386	0.701605	0.796499	0.0182662
G3V843	Prothrombin OS=Rattus norvegicus GN=F2 PE=1 SV=1	1	1	0.699213	0.853846	0.735433	0.898077	0.796642	0.023096
M0R9B9	UBX domain-containing protein 7 OS=Rattus norvegicus GN=Ubxn7 PE=1 SV=2	1	1	0.715044	0.836439	0.753982	0.881988	0.796863	0.01282
A0A0G2K0Z3	Transporter OS=Rattus norvegicus GN=Slc6a13 PE=1 SV=1	1	1	0.895404	0.833333	0.757528	0.705015	0.79782	0.0169118
Q5M960	Lsamp protein OS=Rattus norvegicus GN=Lsamp PE=2 SV=1	4	4	0.773821	0.723212	0.875976	0.818686	0.797924	0.00839616
D3ZWP8	Leucine-rich repeat-containing 58 OS=Rattus norvegicus GN=Lrrc58 PE=4 SV=3	1	1	0.794521	0.687747	0.922374	0.798419	0.800765	0.00598532
Q9QUH6	Ras/Rap GTPase-activating protein SynGAP OS=Rattus norvegicus GN=Syngap1 PE=1 SV=2	5	4	0.755133	0.849444	0.755703	0.850086	0.802592	0.00541774
Q5FVQ6	Interferon-gamma-inducible GTPase Ifgga3 protein OS=Rattus norvegicus GN=MGC108823 PE=1 SV=1	1	1	0.746173	0.703125	0.906888	0.854567	0.802688	0.0248434
A0A0G2JWE3	Protein IWS1 homolog OS=Rattus norvegicus GN=Iws1 PE=1 SV=1	1	1	0.754717	0.851064	0.754717	0.851064	0.80289	0.00577834
B0BN47	Glutathione S-transferase OS=Rattus norvegicus GN=Gstm6 PE=1 SV=1	3	2	0.804386	0.659238	0.963158	0.78936	0.804035	0.0198653
D3Z9R8	6.8 kDa mitochondrial proteolipid OS=Rattus norvegicus GN=Mp68 PE=1 SV=1	1	1	0.920133	0.848593	0.754853	0.696164	0.804936	0.0292691
Q6AYT7	Monoacylglycerol lipase ABHD12 OS=Rattus norvegicus GN=Abhd12 PE=2 SV=1	4	4	0.856691	0.809963	0.799526	0.755915	0.805524	8.22607e-05
P32215	Pituitary adenylate cyclase-activating polypeptide type I receptor OS=Rattus norvegicus GN=Adcyap1r1 PE=2 SV=2	1	1	0.912709	0.832707	0.774087	0.706236	0.806435	0.0215717
Q6P6S5	Tail-anchored protein insertion receptor WRB OS=Rattus norvegicus GN=Wrb PE=2 SV=1	2	2	0.905858	0.787273	0.823222	0.715455	0.807952	0.0167127
Q5XIU9	Membrane-associated progesterone receptor component 2 OS=Rattus norvegicus GN=Pgrmc2 PE=1 SV=1	3	2	0.760249	0.819817	0.795024	0.857317	0.808102	0.00256508
D4A4J0	SPT16 homolog, facilitates chromatin-remodeling subunit OS=Rattus norvegicus GN=Supt16h PE=1 SV=1	3	3	0.734767	0.82996	0.783154	0.884615	0.808124	0.00933692
A0A0G2K926	Alpha-1-inhibitor III OS=Rattus norvegicus GN=LOC297568 PE=1 SV=1	7	7	0.715497	0.891432	0.724447	0.902582	0.808489	0.0333159
A0A0G2JYZ1	Tau tubulin kinase 2 OS=Rattus norvegicus GN=Ttbk2 PE=1 SV=1	1	1	0.805063	0.700441	0.926582	0.806167	0.809563	0.00621333
D3ZKG7	Inositol polyphosphate-5-phosphatase F OS=Rattus norvegicus GN=Inpp5f PE=1 SV=1	2	2	0.78355	0.765097	0.857143	0.836957	0.810686	0.00318073
P29457	Serpin H1 OS=Rattus norvegicus GN=Serpinh1 PE=1 SV=1	6	6	0.720877	0.803784	0.814299	0.907951	0.811728	0.00266067
P04961	Proliferating cell nuclear antigen OS=Rattus norvegicus GN=Pcna PE=1 SV=1	2	2	0.811808	0.735786	0.892989	0.809365	0.812487	0.00111154
Q8K3X8	Heat shock factor-binding protein 1 OS=Rattus norvegicus GN=Hsbp1 PE=3 SV=1	1	1	0.808303	0.739665	0.89011	0.814525	0.813151	0.000902806
Q6IMZ3	Annexin OS=Rattus norvegicus GN=Anxa6 PE=1 SV=1	20	20	0.952758	0.810946	0.805166	0.685322	0.813548	0.0143373
D3ZAQ4	Proteasome assembly chaperone 2 OS=Rattus norvegicus GN=Psmg2 PE=1 SV=1	2	2	0.802578	0.848637	0.780868	0.825681	0.814441	0.00105416
D3ZVR9	Phosphoglucomutase 5 OS=Rattus norvegicus GN=Pgm5 PE=1 SV=3	4	4	0.961186	0.808068	0.808985	0.680113	0.814588	0.0180089
Q5UAJ6	Cytochrome c oxidase subunit 2 OS=Rattus norvegicus GN=COX2 PE=3 SV=1	4	4	0.905774	0.804998	0.81947	0.728296	0.814634	0.00223
Q6AYH6	ER membrane protein complex subunit 10 OS=Rattus norvegicus GN=Emc10 PE=1 SV=1	1	1	0.935906	0.738847	0.886975	0.700218	0.815486	0.0476306
F1LQM9	Exportin 7 OS=Rattus norvegicus GN=Xpo7 PE=1 SV=2	7	7	0.86014	0.838446	0.793706	0.773688	0.816495	0.00268645
F1M9X7	Calcium channel, voltage-dependent, alpha 2/delta subunit 2 OS=Rattus norvegicus GN=Cacna2d2 PE=1 SV=2	5	5	0.753403	0.735348	0.899653	0.878093	0.816624	0.0223681
P15791	Calcium/calmodulin-dependent protein kinase type II subunit delta OS=Rattus norvegicus GN=Camk2d PE=1 SV=1	11	6	0.807636	0.649351	1.00346	0.806792	0.816808	0.0448604
B5DFM3	Ly6h protein (Fragment) OS=Rattus norvegicus GN=Ly6h PE=2 SV=1	3	3	0.794084	0.759185	0.87674	0.838209	0.817054	0.00566468
D4ABS5	PITH domain-containing 1 OS=Rattus norvegicus GN=Pithd1 PE=1 SV=2	1	1	0.89691	0.806357	0.824718	0.741453	0.817359	0.00124567
A0A0G2K6L6	Uncharacterized protein OS=Rattus norvegicus PE=3 SV=1	3	3	0.765468	0.817204	0.815827	0.870968	0.817367	0.000147269
D3ZZ21	NADH dehydrogenase (Ubiquinone) 1 beta subcomplex, 6 (Predicted) OS=Rattus norvegicus GN=Ndufb6 PE=1 SV=1	1	1	0.730822	0.776	0.856164	0.909091	0.818019	0.0197815
Q62747-2	Isoform 2 of Synaptotagmin-7 OS=Rattus norvegicus GN=Syt7	9	9	0.823171	0.825267	0.812246	0.814315	0.81875	1.22877e-05
G3V9Y1	Myosin, heavy polypeptide 10, non-muscle, isoform CRA_b OS=Rattus norvegicus GN=Myh10 PE=1 SV=1	28	23	0.870508	0.883858	0.75612	0.767716	0.819551	0.012503
D3ZMX6	Syntrophin, beta 2 OS=Rattus norvegicus GN=Sntb2 PE=1 SV=3	5	4	0.884907	0.751919	0.887529	0.754147	0.819625	0.0183189
D3ZZM3	Component of oligomeric golgi complex 4 OS=Rattus norvegicus GN=Cog4 PE=1 SV=1	1	1	0.711458	0.888166	0.747917	0.93368	0.820305	0.0440898
F1LZ43	Disco-interacting protein 2 homolog A OS=Rattus norvegicus GN=Dip2a PE=1 SV=3	10	6	0.825152	0.794241	0.847517	0.815767	0.820669	0.000508005
F1M3F8	Calcium/calmodulin-dependent protein kinase type II subunit gamma OS=Rattus norvegicus GN=Camk2g PE=1 SV=3	10	1	0.815599	0.767578	0.877833	0.826147	0.821789	0.000221184
B2GV55	Ubiquitin-conjugating enzyme E2 Q1 OS=Rattus norvegicus GN=Ube2q1 PE=1 SV=1	3	3	0.723837	0.770898	0.869186	0.925697	0.822404	0.030457
D3ZE55	Protocadherin-8 OS=Rattus norvegicus GN=Pcdh8 PE=1 SV=2	2	2	0.665738	0.821306	0.807799	0.996564	0.822852	0.0398776
P84083	ADP-ribosylation factor 5 OS=Rattus norvegicus GN=Arf5 PE=1 SV=2	6	3	0.87551	0.740862	0.907483	0.767917	0.822943	0.0221296
A0A1B0GWS0	PTPRF-interacting protein alpha 1 OS=Rattus norvegicus GN=Ppfia1 PE=1 SV=1	6	3	0.783702	0.792069	0.85664	0.865785	0.824549	0.00375536
A0A0G2K3R1	Mitogen-activated protein kinase kinase kinase 4 OS=Rattus norvegicus GN=Map3k4 PE=1 SV=1	2	2	0.825472	0.808314	0.84434	0.82679	0.826229	3.78515e-07
P14056	Serine/threonine-protein kinase A-Raf OS=Rattus norvegicus GN=Araf PE=1 SV=1	2	1	0.892523	0.729704	0.926402	0.757402	0.826508	0.0377928
Q9JKC9	Synergin gamma OS=Rattus norvegicus GN=Synrg PE=1 SV=3	3	3	0.857414	0.808331	0.845216	0.796831	0.826948	0.00125969
Q5M7T1	Probable cytosolic iron-sulfur protein assembly protein CIAO1 OS=Rattus norvegicus GN=Ciao1 PE=2 SV=1	2	2	0.814159	0.835279	0.819216	0.840467	0.82728	0.000106101
A0A0G2K770	Zinc finger FYVE domain-containing protein 26 OS=Rattus norvegicus GN=Zfyve26 PE=1 SV=1	1	1	0.843558	0.706941	0.957055	0.802057	0.827403	0.0157933
M0R5A9	DENN/MADD domain containing 5B OS=Rattus norvegicus GN=Dennd5b PE=1 SV=2	1	1	0.882206	0.902564	0.754386	0.771795	0.827738	0.0196962
P20611	Lysosomal acid phosphatase OS=Rattus norvegicus GN=Acp2 PE=1 SV=1	1	1	0.777541	0.846296	0.808592	0.880093	0.828131	0.00454413
A0A0G2K6D5	Pitrilysin metallopeptidase 1 OS=Rattus norvegicus GN=Pitrm1 PE=1 SV=1	3	3	0.787659	0.766108	0.892015	0.867608	0.828347	0.0110415
F1LPV2	Very low-density lipoprotein receptor OS=Rattus norvegicus GN=Vldlr PE=4 SV=1	1	1	0.803774	0.809886	0.849057	0.855513	0.829557	0.0010132
A0A0G2K657	Opioid-binding protein/cell adhesion molecule OS=Rattus norvegicus GN=Opcml PE=4 SV=1	3	2	0.899062	0.731508	0.93109	0.757568	0.829807	0.0422276
A0A0G2K9J0	Tetratricopeptide repeat, ankyrin repeat and coiled-coil-containing 2 OS=Rattus norvegicus GN=Tanc2 PE=1 SV=1	4	4	0.805596	0.828788	0.832106	0.856061	0.830638	3.26808e-06
Q6S3A5	Plectin OS=Rattus norvegicus GN=Plec PE=1 SV=1	111	1	0.893643	0.837592	0.821455	0.769932	0.830655	0.000559682
D3ZSP1	Small nuclear ribonucleoprotein polypeptide E OS=Rattus norvegicus GN=LOC100361838 PE=4 SV=1	2	2	0.797711	0.804542	0.856774	0.86411	0.830784	0.00224962
F7FM32	Similar to CG9752-PA OS=Rattus norvegicus GN=RGD1311345 PE=1 SV=1	1	1	0.888889	0.741463	0.923977	0.770732	0.831265	0.0319768
D3ZXM4	Ecotropic viral integration site 5-like (Fragment) OS=Rattus norvegicus GN=Evi5l PE=4 SV=2	4	4	0.786813	0.925065	0.742857	0.873385	0.83203	0.0266304
Q5U3Z5	BRI3-binding protein OS=Rattus norvegicus GN=Bri3bp PE=1 SV=1	2	2	0.751735	0.80091	0.860117	0.916382	0.832286	0.018285
B1WBM7	Clec2l protein (Fragment) OS=Rattus norvegicus GN=Clec2l PE=2 SV=1	1	1	0.910072	0.816129	0.845324	0.758065	0.832397	0.0130953
Q5XIJ7	Calcium-binding protein 39-like OS=Rattus norvegicus GN=Cab39l PE=1 SV=1	2	2	0.900137	0.929379	0.738714	0.762712	0.832735	0.0398802
Q9EPH3	Putative myosin IIC (Fragment) OS=Rattus norvegicus PE=2 SV=1	1	1	0.840237	0.890681	0.776839	0.823477	0.832808	0.000387275
Q5HZY2	GTP-binding protein SAR1b OS=Rattus norvegicus GN=Sar1b PE=2 SV=1	2	1	0.797056	0.768602	0.899197	0.867097	0.832988	0.0117088
Q2KMM2	Trafficking protein particle complex subunit 1 OS=Rattus norvegicus GN=Trappc1 PE=2 SV=1	1	1	0.794408	0.724138	0.949013	0.865067	0.833157	0.0405026
D3ZKX8	Family with sequence similarity 169, member A OS=Rattus norvegicus GN=Fam169a PE=1 SV=2	3	3	1.17386	1.2395	1.161	1.22592	1.20007	0.0018939
Q5U328	Nucleolin OS=Rattus norvegicus GN=Ncl PE=1 SV=1	10	10	1.10099	1.23903	1.15781	1.30297	1.2002	0.0204396
F1M6V8	Striatin 4 OS=Rattus norvegicus GN=Strn4 PE=1 SV=1	6	5	1.13751	1.26947	1.1328	1.26421	1.201	0.0132216
Q07205	Eukaryotic translation initiation factor 5 OS=Rattus norvegicus GN=Eif5 PE=1 SV=1	7	7	1.2666	1.3009	1.10433	1.13423	1.20151	0.0251772
M0R436	Ring finger protein 170 OS=Rattus norvegicus GN=Rnf170 PE=1 SV=2	1	1	1.25778	1.07605	1.33333	1.14068	1.20196	0.0395161
D3ZS58	NADH dehydrogenase [ubiquinone] 1 alpha subcomplex subunit 2 OS=Rattus norvegicus GN=Ndufa2 PE=1 SV=1	2	2	1.17957	1.12835	1.2777	1.22222	1.20196	0.00783461
F1LNT0	Dihydropyrimidinase-related protein 4 OS=Rattus norvegicus GN=Dpysl4 PE=4 SV=1	10	10	1.1087	1.26608	1.13763	1.29911	1.20288	0.0227602
O70593	Small glutamine-rich tetratricopeptide repeat-containing protein alpha OS=Rattus norvegicus GN=Sgta PE=1 SV=1	1	1	1.14098	1.20934	1.19482	1.26641	1.20289	0.000222673
Q4KLF8	Actin-related protein 2/3 complex subunit 5 OS=Rattus norvegicus GN=Arpc5 PE=1 SV=3	2	2	1.28272	1.26779	1.14005	1.12678	1.20434	0.0156843
Q9JHB5	Translin-associated protein X OS=Rattus norvegicus GN=Tsnax PE=1 SV=1	3	3	1.27343	1.27715	1.13187	1.13517	1.2044	0.0154517
A0A0G2K737	Thioredoxin-like protein 1 OS=Rattus norvegicus GN=Txnl1 PE=1 SV=1	3	3	1.11962	1.23937	1.16705	1.29188	1.20448	0.0127021
B2GV74	Kinesin light chain 2 OS=Rattus norvegicus GN=Klc2 PE=1 SV=1	11	10	1.22708	1.28783	1.12418	1.17984	1.20473	0.00978232
B5DEY8	Sorting nexin OS=Rattus norvegicus GN=Snx6 PE=1 SV=1	6	5	1.22925	1.23904	1.17352	1.18287	1.20617	0.00108271
B2GV58	LSM14A mRNA-processing body assembly factor OS=Rattus norvegicus GN=Lsm14a PE=1 SV=1	1	1	1.20287	1.14795	1.2689	1.21096	1.20767	0.000155978
Q5XI97	Alanyl-tRNA editing protein Aarsd1 OS=Rattus norvegicus GN=Aarsd1 PE=1 SV=1	7	7	1.25096	1.32454	1.09866	1.16329	1.20936	0.0241486
A0A0G2JUF2	Sorting nexin family member 30 OS=Rattus norvegicus GN=Snx30 PE=1 SV=1	2	2	1.33255	1.14067	1.27414	1.09067	1.20951	0.033942
Q63083	Nucleobindin-1 OS=Rattus norvegicus GN=Nucb1 PE=1 SV=1	10	10	1.10184	1.31813	1.103	1.31952	1.21062	0.0433632
Q8VIL3	ZW10 interactor OS=Rattus norvegicus GN=Zwint PE=1 SV=1	2	2	1.15641	1.29408	1.13283	1.2677	1.21276	0.0129761
A0A0G2K712	TBC1 domain family, member 5 OS=Rattus norvegicus GN=Tbc1d5 PE=1 SV=1	1	1	1.10651	1.27907	1.14911	1.32832	1.21575	0.026069
Q62651	Delta(3,5)-Delta(2,4)-dienoyl-CoA isomerase, mitochondrial OS=Rattus norvegicus GN=Ech1 PE=1 SV=2	4	4	1.28323	1.32029	1.11975	1.1521	1.21884	0.0208115
D3ZDH8	Platelet glycoprotein Ib beta chain OS=Rattus norvegicus GN=Sept5 PE=1 SV=1	9	8	1.19573	1.39845	1.05338	1.23196	1.21988	0.0210929
Q5XIM9	T-complex protein 1 subunit beta OS=Rattus norvegicus GN=Cct2 PE=1 SV=3	20	20	1.35769	1.20535	1.2271	1.08941	1.21989	0.00712481
A0A0G2K3Q6	Fructose-bisphosphate aldolase OS=Rattus norvegicus GN=Aldoc PE=1 SV=1	20	20	1.27667	1.3217	1.12112	1.16066	1.22004	0.0187399
D3ZEI6	Nuclear receptor coactivator 5 OS=Rattus norvegicus GN=Ncoa5 PE=1 SV=1	1	1	1.18059	1.14442	1.2991	1.2593	1.22085	0.00832631
Q6AY96	General transcription factor IIF subunit 1 OS=Rattus norvegicus GN=Gtf2f1 PE=1 SV=1	1	1	1.22844	1.20872	1.2331	1.2133	1.22089	4.10376e-05
Q62703	Reticulocalbin-2 OS=Rattus norvegicus GN=Rcn2 PE=1 SV=2	4	4	1.09819	1.22558	1.20976	1.35009	1.22091	0.00517721
P61023	Calcineurin B homologous protein 1 OS=Rattus norvegicus GN=Chp1 PE=1 SV=2	5	5	1.23371	1.38224	1.0737	1.20297	1.22316	0.012482
P23457	3-alpha-hydroxysteroid dehydrogenase OS=Rattus norvegicus GN=Akr1c9 PE=1 SV=1	1	1	1.33491	1.29076	1.1533	1.11517	1.22353	0.0242567
Q62829	Serine/threonine-protein kinase PAK 3 OS=Rattus norvegicus GN=Pak3 PE=1 SV=1	12	4	1.33308	1.31773	1.13004	1.11703	1.22447	0.0310998
D4AE02	Family with sequence similarity 98, member B OS=Rattus norvegicus GN=Fam98b PE=1 SV=3	4	4	1.27273	1.25147	1.1998	1.17976	1.22594	0.00189357
Q91ZN1	Coronin-1A OS=Rattus norvegicus GN=Coro1a PE=1 SV=3	5	5	1.35872	1.24748	1.19949	1.10128	1.22674	0.0240342
Q641Y8	ATP-dependent RNA helicase DDX1 OS=Rattus norvegicus GN=Ddx1 PE=1 SV=1	10	10	1.33248	1.32281	1.13019	1.12198	1.22686	0.0300173
A0A0G2K9P4	Endophilin-B2 OS=Rattus norvegicus GN=Sh3glb2 PE=1 SV=1	6	1	1.32141	1.3598	1.09849	1.13041	1.22753	0.0411335
P47728	Calretinin OS=Rattus norvegicus GN=Calb2 PE=1 SV=1	10	9	1.22833	1.29513	1.16225	1.22545	1.22779	0.000155632
A0A0G2JUZ0	Myotubularin-related protein 1 OS=Rattus norvegicus GN=Mtmr1 PE=1 SV=1	3	3	1.17551	1.35535	1.11218	1.28234	1.23135	0.0236377
D3ZNQ6	Ubiquitin-conjugating enzyme E2M OS=Rattus norvegicus GN=Ube2m PE=1 SV=1	2	2	1.21602	1.35342	1.11732	1.24357	1.23258	0.00302953
G3V904	Phospholipase D family, member 4 OS=Rattus norvegicus GN=Pld4 PE=1 SV=1	1	1	1.20322	1.45922	1.03509	1.25532	1.23821	0.0343599
F1M7Z1	Enhancer of mRNA-decapping 3 OS=Rattus norvegicus GN=Edc3 PE=1 SV=3	2	2	1.28789	1.32834	1.15779	1.19415	1.24204	0.00888327
P14408	Fumarate hydratase, mitochondrial OS=Rattus norvegicus GN=Fh PE=1 SV=1	4	4	1.33267	1.20976	1.27241	1.15506	1.24248	0.00805759
A0A0G2KAD4	Protein LBH OS=Rattus norvegicus GN=Lbh PE=1 SV=1	1	1	1.11001	1.1997	1.27927	1.38262	1.2429	0.0248223
Q6AXS5	Plasminogen activator inhibitor 1 RNA-binding protein OS=Rattus norvegicus GN=Serbp1 PE=1 SV=2	6	6	1.16564	1.32777	1.1589	1.32009	1.2431	0.0137889
Q9QX81	Heterogeneous nuclear ribonucleoprotein A/B OS=Rattus norvegicus GN=Hnrnpab PE=1 SV=1	2	2	1.20213	1.27764	1.20981	1.2858	1.24385	0.0015706
P58405-2	Isoform 2 of Striatin-3 OS=Rattus norvegicus GN=Strn3	5	1	1.2356	1.22917	1.25916	1.2526	1.24413	5.26798e-05
B1H270	Succinate--CoA ligase [GDP-forming] subunit beta, mitochondrial OS=Rattus norvegicus GN=Suclg2 PE=2 SV=1	13	13	1.34559	1.25751	1.22778	1.14741	1.24457	0.000984529
D3ZBT2	Similar to Hypothetical UPF0184 protein C9orf16 homolog OS=Rattus norvegicus GN=RGD1561113 PE=1 SV=1	1	1	1.2	1.47253	1.03582	1.27106	1.24485	0.0352791
P47875	Cysteine and glycine-rich protein 1 OS=Rattus norvegicus GN=Csrp1 PE=1 SV=2	1	1	1.1446	1.0998	1.39511	1.34051	1.24501	0.0428903
Q400C7	Archaemetzincin-2 OS=Rattus norvegicus GN=Amz2 PE=2 SV=2	2	2	1.26708	1.12863	1.37578	1.22545	1.24923	0.00279717
F1M953	Stress-70 protein, mitochondrial OS=Rattus norvegicus GN=Hspa9 PE=1 SV=1	23	23	1.2478	1.41083	1.09799	1.24144	1.24951	0.00795962
D4A2G9	RAN-binding protein 1 OS=Rattus norvegicus GN=Ranbp1 PE=1 SV=1	4	4	1.27249	1.36466	1.13941	1.22195	1.24963	0.0131433
Q9JKA8	Potassium/sodium hyperpolarization-activated cyclic nucleotide-gated channel 3 OS=Rattus norvegicus GN=Hcn3 PE=1 SV=1	2	2	1.20708	1.2038	1.297	1.29348	1.25034	0.00236192
G3V829	Far upstream element-binding protein 3 OS=Rattus norvegicus GN=Fubp3 PE=1 SV=1	2	2	1.3465	1.20054	1.30091	1.15989	1.25196	0.0100787
P60123	RuvB-like 1 OS=Rattus norvegicus GN=Ruvbl1 PE=1 SV=1	7	7	1.26247	1.40964	1.10953	1.23887	1.25513	0.00602369
O35824	DnaJ homolog subfamily A member 2 OS=Rattus norvegicus GN=Dnaja2 PE=1 SV=1	2	1	1.40853	1.32179	1.18294	1.11008	1.25583	0.0318764
P63018	Heat shock cognate 71 kDa protein OS=Rattus norvegicus GN=Hspa8 PE=1 SV=1	26	16	1.27241	1.402	1.11994	1.23401	1.25709	0.00446524
Q62952-2	Isoform 2 of Dihydropyrimidinase-related protein 3 OS=Rattus norvegicus GN=Dpysl3	15	13	1.22143	1.43035	1.10429	1.29317	1.26231	0.0310328
D3ZC63	Cytidine/uridine monophosphate kinase 2 OS=Rattus norvegicus GN=Cmpk2 PE=1 SV=3	6	6	1.35345	1.31933	1.20495	1.17457	1.26307	0.00897602
A0A0G2JTG7	Heterogeneous nuclear ribonucleoprotein H OS=Rattus norvegicus GN=Hnrnph1 PE=1 SV=1	6	3	1.18184	1.40286	1.12911	1.34026	1.26352	0.0265791
A0A096MJZ0	Dynein light chain 1, axonemal OS=Rattus norvegicus GN=Dnal1 PE=1 SV=1	2	2	1.22572	1.43252	1.10761	1.29448	1.26508	0.0297847
Q32PZ7	Srp72 protein (Fragment) OS=Rattus norvegicus GN=Srp72 PE=2 SV=1	3	1	1.23162	1.36179	1.17647	1.30081	1.26767	0.00699692
P62198	26S proteasome regulatory subunit 8 OS=Rattus norvegicus GN=Psmc5 PE=1 SV=1	7	7	1.30205	1.34966	1.19118	1.23474	1.26941	0.00461374
D3ZIX4	H1 histone family, member X OS=Rattus norvegicus GN=H1fx PE=1 SV=1	1	1	1.20863	1.26952	1.26859	1.33249	1.26981	3.99766e-05
Q1M168	Caytaxin OS=Rattus norvegicus GN=Atcay PE=1 SV=1	3	3	1.34434	1.46247	1.09299	1.18902	1.2722	0.0448981
Q792I0	Protein lin-7 homolog C OS=Rattus norvegicus GN=Lin7c PE=1 SV=1	4	2	1.25333	1.46768	1.09123	1.27785	1.27252	0.012304
Q562C6	Leucine zipper transcription factor-like protein 1 OS=Rattus norvegicus GN=Lztfl1 PE=2 SV=1	8	8	1.18314	1.46301	1.09591	1.35514	1.2743	0.0453036
D3ZDK7	Glycerol-3-phosphate phosphatase OS=Rattus norvegicus GN=Pgp PE=1 SV=1	3	3	1.53104	1.23921	1.28914	1.04342	1.2757	0.0333173
D4A110	CKLF-like MARVEL transmembrane domain-containing 4 OS=Rattus norvegicus GN=Cmtm4 PE=4 SV=1	1	1	1.19113	1.30875	1.24118	1.36375	1.2762	0.00531203
P05065	Fructose-bisphosphate aldolase A OS=Rattus norvegicus GN=Aldoa PE=1 SV=2	14	14	1.29464	1.39216	1.16693	1.25483	1.27714	0.00956821
Q5PQM2	Kinesin light chain 4 OS=Rattus norvegicus GN=Klc4 PE=1 SV=1	2	1	1.31229	1.45506	1.11177	1.23273	1.27796	0.030719
Q5RJK5	Chromobox 3 OS=Rattus norvegicus GN=Cbx3 PE=1 SV=1	3	3	1.15968	1.36345	1.19511	1.4051	1.28084	0.019061
A0A0G2JUA5	AHNAK nucleoprotein OS=Rattus norvegicus GN=Ahnak PE=1 SV=1	13	13	1.2406	1.38081	1.18569	1.31969	1.2817	0.00722496
F1LPC7	Hepatoma-derived growth factor OS=Rattus norvegicus GN=Hdgf PE=1 SV=2	2	2	1.1254	1.28861	1.26789	1.45178	1.28342	0.00543168
Q68FP1	Gelsolin OS=Rattus norvegicus GN=Gsn PE=1 SV=1	9	9	1.35553	1.43399	1.14627	1.21262	1.2871	0.022077
G3V798	Serine and arginine-rich-splicing factor 4 OS=Rattus norvegicus GN=Srsf4 PE=1 SV=1	3	1	1.12855	1.31781	1.24823	1.45756	1.28803	0.0247521
P13803	Electron transfer flavoprotein subunit alpha, mitochondrial OS=Rattus norvegicus GN=Etfa PE=1 SV=4	4	4	1.23982	1.52801	1.06992	1.31861	1.28909	0.0227617
A0A0G2JX64	Tropomyosin 1, alpha, isoform CRA_i OS=Rattus norvegicus GN=Tpm1 PE=1 SV=1	15	1	1.23348	1.39521	1.18738	1.34307	1.28979	0.0090948
D4A3Y5	Transmembrane protein 236 OS=Rattus norvegicus GN=Tmem236 PE=4 SV=1	1	1	1.43772	1.28439	1.29239	1.15456	1.29226	0.00233193
Q6MG60	N(G),N(G)-dimethylarginine dimethylaminohydrolase 2 OS=Rattus norvegicus GN=Ddah2 PE=1 SV=1	8	8	1.21977	1.44465	1.1503	1.36238	1.29427	0.021685
A0A0G2JVX7	Apolipoprotein A-IV OS=Rattus norvegicus GN=Apoa4 PE=1 SV=1	1	1	1.22782	1.38224	1.2092	1.36128	1.29514	0.00703159
D3ZCA0	Pyridoxal phosphate homeostasis protein OS=Rattus norvegicus GN=Plpbp PE=1 SV=1	3	3	1.32618	1.49205	1.11263	1.25178	1.29566	0.0333055
D4A1R8	Copine-1 OS=Rattus norvegicus GN=Cpne1 PE=1 SV=1	2	2	1.29794	1.32524	1.271	1.29773	1.29798	1.73926e-07
Q63610	Tropomyosin alpha-3 chain OS=Rattus norvegicus GN=Tpm3 PE=1 SV=2	13	4	1.23407	1.40767	1.19699	1.36537	1.30102	0.00953931
Q63525	Nuclear migration protein nudC OS=Rattus norvegicus GN=Nudc PE=1 SV=1	11	11	1.29878	1.38074	1.22634	1.30373	1.3024	7.35881e-05
P0DMW1	Heat shock 70 kDa protein 1B OS=Rattus norvegicus GN=Hspa1b PE=2 SV=1	9	2	1.40286	1.31033	1.29619	1.21069	1.30501	0.000242203
A0A0G2JUC7	Dynactin subunit 2 OS=Rattus norvegicus GN=Dctn2 PE=1 SV=1	11	11	1.22487	1.52187	1.107	1.37541	1.30729	0.0422297
F7EL36	Acidic leucine-rich nuclear phosphoprotein 32 family member A OS=Rattus norvegicus GN=Anp32a PE=1 SV=2	3	2	1.17686	1.48767	1.13983	1.44087	1.31131	0.039709
G3V6W6	Proteasome 26S subunit, ATPase 6 OS=Rattus norvegicus GN=Psmc6 PE=1 SV=1	10	10	1.43047	1.398	1.22351	1.19574	1.31193	0.0136414
P48500	Triosephosphate isomerase OS=Rattus norvegicus GN=Tpi1 PE=1 SV=2	10	10	1.42271	1.46888	1.16578	1.20361	1.31524	0.0257709
A0A0G2K8H0	Caprin-1 OS=Rattus norvegicus GN=Caprin1 PE=1 SV=1	3	3	1.13648	1.42318	1.2	1.50273	1.3156	0.0366682
Q498U4	SAP domain-containing ribonucleoprotein OS=Rattus norvegicus GN=Sarnp PE=1 SV=3	2	2	1.29933	1.6347	1.03139	1.2976	1.31575	0.0431637
P09456	cAMP-dependent protein kinase type I-alpha regulatory subunit OS=Rattus norvegicus GN=Prkar1a PE=1 SV=2	5	4	1.3539	1.49516	1.1477	1.26744	1.31605	0.0228494
G3V8R1	Nucleobindin 2, isoform CRA_b OS=Rattus norvegicus GN=Nucb2 PE=1 SV=1	4	4	1.13883	1.46809	1.16311	1.49937	1.31735	0.0460068
P14604	Enoyl-CoA hydratase, mitochondrial OS=Rattus norvegicus GN=Echs1 PE=1 SV=1	5	5	1.20952	1.39791	1.23902	1.432	1.31961	0.0105682
Q62785	28 kDa heat- and acid-stable phosphoprotein OS=Rattus norvegicus GN=Pdap1 PE=1 SV=1	2	2	1.19392	1.5411	1.11882	1.44417	1.3245	0.0479591
P47942	Dihydropyrimidinase-related protein 2 OS=Rattus norvegicus GN=Dpysl2 PE=1 SV=1	19	16	1.33935	1.57172	1.09872	1.28934	1.32478	0.0156343
Q6DGG0	Peptidyl-prolyl cis-trans isomerase D OS=Rattus norvegicus GN=Ppid PE=1 SV=3	12	12	1.41859	1.46506	1.18903	1.22798	1.32517	0.0177233
D4A7Q6	Putative uncharacterized protein RGD1564862_predicted OS=Rattus norvegicus GN=Zfp428 PE=4 SV=2	1	1	1.25959	1.42711	1.22573	1.38875	1.3253	0.00689824
Q6P6U2	26S proteasome regulatory subunit 6A OS=Rattus norvegicus GN=Psmc3 PE=1 SV=1	8	8	1.2705	1.53299	1.14317	1.37934	1.3315	0.0278561
A0A0G2JWR2	Protein kinase C and casein kinase substrate in neurons protein 1 OS=Rattus norvegicus GN=Pacsin1 PE=1 SV=1	10	8	1.37072	1.51859	1.15616	1.28089	1.33159	0.0224889
Q5PPN5	Tubulin polymerization-promoting protein family member 3 OS=Rattus norvegicus GN=Tppp3 PE=2 SV=1	1	1	1.33448	1.67714	1.02672	1.29036	1.33218	0.0473467
D3ZGE6	Cortactin, isoform CRA_c OS=Rattus norvegicus GN=Cttn PE=1 SV=3	2	2	1.11281	1.44176	1.21077	1.56868	1.3335	0.0495428
P35465	Serine/threonine-protein kinase PAK 1 OS=Rattus norvegicus GN=Pak1 PE=1 SV=3	12	5	1.43285	1.58475	1.10972	1.22735	1.33867	0.0492539
Q923W4	Hepatoma-derived growth factor-related protein 3 OS=Rattus norvegicus GN=Hdgfl3 PE=1 SV=1	3	3	1.22837	1.571	1.12327	1.43658	1.3398	0.0434615
Q5PPJ9	Endophilin-B2 OS=Rattus norvegicus GN=Sh3glb2 PE=1 SV=2	6	1	1.46174	1.38903	1.29262	1.22832	1.34293	0.00692965
A0A0G2JV28	Male-enhanced antigen 1 OS=Rattus norvegicus GN=Mea1 PE=1 SV=1	1	1	1.2049	1.47639	1.21366	1.48712	1.34552	0.0218975
B1H219	Dickkopf WNT-signaling pathway inhibitor 3 OS=Rattus norvegicus GN=Dkk3 PE=2 SV=1	1	1	1.20947	1.46101	1.23242	1.48873	1.34791	0.0179852
Q5XIG0	ADP-ribose pyrophosphatase, mitochondrial OS=Rattus norvegicus GN=Nudt9 PE=2 SV=1	2	2	1.31945	1.69553	1.04845	1.34728	1.35268	0.0376149
P61459	Pterin-4-alpha-carbinolamine dehydratase OS=Rattus norvegicus GN=Pcbd1 PE=1 SV=2	6	5	1.41554	1.48796	1.244	1.30764	1.36378	0.00684431
P18420	Proteasome subunit alpha type-1 OS=Rattus norvegicus GN=Psma1 PE=1 SV=2	4	4	1.54425	1.42654	1.29414	1.1955	1.36511	0.0172893
Q63581	Uncharacterized protein OS=Rattus norvegicus PE=4 SV=1	3	3	1.13778	1.27895	1.43295	1.61075	1.36511	0.0369962
P37285	Kinesin light chain 1 OS=Rattus norvegicus GN=Klc1 PE=1 SV=2	9	7	1.35171	1.55272	1.20186	1.38058	1.37172	0.00207935
Q5D059	Heterogeneous nuclear ribonucleoprotein K OS=Rattus norvegicus GN=Hnrnpk PE=1 SV=1	8	8	1.25395	1.64245	1.12551	1.47423	1.37404	0.047242
P09495	Tropomyosin alpha-4 chain OS=Rattus norvegicus GN=Tpm4 PE=1 SV=3	11	5	1.36542	1.40037	1.3588	1.39358	1.37954	4.33028e-05
A0A0G2K350	NSF attachment protein gamma OS=Rattus norvegicus GN=Napg PE=1 SV=1	6	6	1.38976	1.56481	1.21463	1.36762	1.38421	0.00172963
D3ZE72	Methionine aminopeptidase OS=Rattus norvegicus GN=Metap1 PE=1 SV=1	2	2	1.35158	1.47926	1.30105	1.42396	1.38896	0.0021887
F1LNF7	Isocitrate dehydrogenase [NAD] subunit, mitochondrial OS=Rattus norvegicus GN=Idh3a PE=1 SV=2	11	11	1.50239	1.62677	1.18132	1.27911	1.3974	0.0298337
O35244	Peroxiredoxin-6 OS=Rattus norvegicus GN=Prdx6 PE=1 SV=3	5	5	1.46333	1.63962	1.20696	1.35237	1.41557	0.0198608
A0A0G2JU71	Glutathione reductase OS=Rattus norvegicus GN=Gsr PE=1 SV=1	2	2	1.16798	1.25212	1.56522	1.67797	1.41582	0.0423939
P50503	Hsc70-interacting protein OS=Rattus norvegicus GN=St13 PE=1 SV=1	6	6	1.41506	1.76878	1.11095	1.38865	1.42086	0.0205514
D3ZC07	Protein kinase N3 OS=Rattus norvegicus GN=Pkn3 PE=1 SV=3	4	3	1.14606	1.55888	1.27014	1.72766	1.42568	0.0490355
A1A5S4	RCG40148 OS=Rattus norvegicus GN=Sephs2 PE=2 SV=1	1	1	1.40659	1.7415	1.19505	1.47959	1.45568	0.00679562
P62966	Cellular retinoic acid-binding protein 1 OS=Rattus norvegicus GN=Crabp1 PE=1 SV=3	1	1	1.33981	1.49189	1.41748	1.57838	1.45689	0.00293975
A0A0H2UHM5	Protein disulfide-isomerase OS=Rattus norvegicus GN=Pdia3 PE=1 SV=1	11	11	1.53331	1.63722	1.29245	1.38003	1.46075	0.00936231
Q5XI77	Annexin OS=Rattus norvegicus GN=Anxa11 PE=1 SV=1	4	3	1.68	1.32911	1.592	1.25949	1.46515	0.0193866
Q01134	Choline kinase alpha OS=Rattus norvegicus GN=Chka PE=1 SV=2	1	1	1.25373	1.64706	1.28358	1.68627	1.46766	0.0270268
G3V6D9	Na(+)/H(+) exchange regulatory cofactor NHE-RF OS=Rattus norvegicus GN=Slc9a3r2 PE=1 SV=1	2	2	1.24052	1.74156	1.20259	1.68831	1.46824	0.0466615
Q99MC0	Protein phosphatase 1 regulatory subunit 14A OS=Rattus norvegicus GN=Ppp1r14a PE=1 SV=1	1	1	1.501	1.9354	1.10922	1.43023	1.49396	0.0271638
M0R5J4	Uncharacterized protein OS=Rattus norvegicus PE=3 SV=1	17	14	1.59112	1.77701	1.24055	1.38548	1.49854	0.0239354
P04041	Glutathione peroxidase 1 OS=Rattus norvegicus GN=Gpx1 PE=1 SV=4	1	1	1.43322	1.8344	1.22955	1.57372	1.51772	0.0266599
Q99MS0	SEC14-like protein 2 OS=Rattus norvegicus GN=Sec14l2 PE=1 SV=1	2	1	1.50769	1.90291	1.21026	1.52751	1.53709	0.00912454
Q99068	Alpha-2-macroglobulin receptor-associated protein OS=Rattus norvegicus GN=Lrpap1 PE=1 SV=2	4	4	1.53755	1.8534	1.313	1.58272	1.57167	0.00210473
A0A0G2K5F1	LRP16 protein OS=Rattus norvegicus GN=Macrod1 PE=1 SV=1	2	2	1.59036	1.87496	1.39008	1.63884	1.62356	0.000770879
A0A0G2JT63	Cytoplasmic FMR1-interacting protein 2 OS=Rattus norvegicus GN=Cyfip2 PE=4 SV=1	4	1	1.27778	1.64286	1.57407	2.02381	1.62963	0.00632844
Q5FVG5	Similar to tropomyosin 1, embryonic fibroblast-rat, isoform CRA_c OS=Rattus norvegicus GN=Tpm2 PE=2 SV=1	10	2	2.19265	1.56703	2.18758	1.56341	1.87767	0.016587
P04692-2	Isoform 2 of Tropomyosin alpha-1 chain OS=Rattus norvegicus GN=Tpm1	14	3	2.44731	2.08213	2.06411	1.75611	2.08742	0.000252917
Q5XI86	Peptidyl-tRNA hydrolase 2 OS=Rattus norvegicus GN=Ptrh2 PE=1 SV=1	1	1	0.37115	0.755352	0.44553	0.906728	0.61969	0.0576871
Q6IG02	Keratin, type II cytoskeletal 2 epidermal OS=Rattus norvegicus GN=Krt2 PE=3 SV=1	1	1	0.346653	0.957241	0.347652	0.96	0.652887	0.143942
Q7TP54	Rho family-interacting cell polarization regulator 2 OS=Rattus norvegicus GN=Ripor2 PE=1 SV=1	1	1	0.929054	0.319026	1.08446	0.37239	0.676232	0.193309
F1LNZ5	Gamma-aminobutyric acid receptor subunit alpha-3 OS=Rattus norvegicus GN=Gabra3 PE=1 SV=2	1	1	0.354188	0.897772	0.42606	1.07995	0.689492	0.178372
Q6IRG7	Claudin OS=Rattus norvegicus GN=Cldn11 PE=1 SV=1	3	3	0.889329	0.92295	0.506236	0.525375	0.710973	0.0833042
G3V7P7	Retinoblastoma-like 2, isoform CRA_a OS=Rattus norvegicus GN=Rbl2 PE=1 SV=1	1	1	0.521472	0.598592	0.803681	0.922535	0.71157	0.0520607
Q4FZV2	Vesicle transport protein SFT2B OS=Rattus norvegicus GN=Sft2d2 PE=2 SV=1	1	1	0.911164	0.472897	1.02521	0.532087	0.73534	0.148836
Q9Z2X5	Homer protein homolog 3 OS=Rattus norvegicus GN=Homer3 PE=1 SV=2	1	1	1.02421	0.483452	0.977462	0.461387	0.736627	0.183462
P62912	60S ribosomal protein L32 OS=Rattus norvegicus GN=Rpl32 PE=1 SV=2	4	4	0.487073	0.970906	0.498123	0.992934	0.737259	0.16001
Q66HP4	Stau1 protein (Fragment) OS=Rattus norvegicus GN=Stau1 PE=2 SV=1	1	1	0.988643	0.830234	0.643952	0.540773	0.7509	0.0871138
G3V9M6	Fibrillin 1 OS=Rattus norvegicus GN=Fbn1 PE=1 SV=1	2	2	0.904873	1.03929	0.509372	0.585038	0.759643	0.153915
P11275	Calcium/calmodulin-dependent protein kinase type II subunit alpha OS=Rattus norvegicus GN=Camk2a PE=1 SV=1	9	5	0.688116	0.588808	0.9627	0.823765	0.765847	0.0636874
Q62807	Synaptotagmin-17 OS=Rattus norvegicus GN=Syt17 PE=1 SV=1	1	1	0.738554	0.458146	1.15301	0.715247	0.76624	0.15498
P67999	Ribosomal protein S6 kinase beta-1 OS=Rattus norvegicus GN=Rps6kb1 PE=1 SV=1	1	1	0.687705	0.57942	0.977049	0.823204	0.766845	0.0730973
Q568Y2	2-(3-amino-3-carboxypropyl)histidine synthase subunit 2 OS=Rattus norvegicus GN=Dph2 PE=2 SV=1	1	1	0.933962	0.673469	0.849057	0.612245	0.767183	0.052936
D4ACM8	Frizzled class receptor 7 OS=Rattus norvegicus GN=Fzd7 PE=3 SV=1	1	1	0.609747	0.886905	0.65997	0.959957	0.779145	0.0810188
A0A0H2UHV1	Capping protein, Arp2/3 and myosin-I linker protein 3 OS=Rattus norvegicus GN=Carmil3 PE=4 SV=1	1	1	0.878613	0.584615	1.00578	0.669231	0.78456	0.111023
D4ABX9	ER membrane protein complex subunit 6 OS=Rattus norvegicus GN=Emc6 PE=1 SV=1	1	1	0.890046	0.627235	0.957059	0.674461	0.7872	0.0773858
Q498D5	Regulator of microtubule dynamics protein 2 OS=Rattus norvegicus GN=Rmdn2 PE=1 SV=1	1	1	0.643357	0.87619	0.692308	0.942857	0.788678	0.0603221
F1M6Q3	Collagen type IV alpha 2 chain OS=Rattus norvegicus GN=Col4a2 PE=1 SV=3	1	1	0.754522	1.41063	0.346253	0.647343	0.789687	0.384609
P13852	Major prion protein OS=Rattus norvegicus GN=Prnp PE=1 SV=2	1	1	0.84253	0.619495	0.989233	0.727363	0.794655	0.0809908
F1MAR6	Proline dehydrogenase OS=Rattus norvegicus GN=Prodh1 PE=1 SV=2	5	5	0.563475	0.937582	0.630602	1.04928	0.795234	0.179692
G3V784	ADP-dependent glucokinase OS=Rattus norvegicus GN=Adpgk PE=1 SV=1	5	5	1.16149	0.578167	0.963831	0.479777	0.795815	0.293013
P54758	Ephrin type-A receptor 6 OS=Rattus norvegicus GN=Epha6 PE=2 SV=2	2	1	0.920923	0.549116	1.07825	0.642927	0.797805	0.196991
B5DF14	Lgi2 protein OS=Rattus norvegicus GN=Lgi2 PE=2 SV=1	4	4	0.988959	0.629992	0.963722	0.613916	0.799147	0.144876
A0A140TA89	Glycine amidinotransferase, mitochondrial OS=Rattus norvegicus GN=Gatm PE=1 SV=1	1	1	0.852941	0.517857	1.13725	0.690476	0.799632	0.225515
F1LM64	Histone deacetylase OS=Rattus norvegicus GN=Hdac5 PE=1 SV=3	1	1	0.668974	1.06942	0.561989	0.89839	0.799692	0.177287
Q4KLH5	Arf-GAP domain and FG repeat-containing protein 1 OS=Rattus norvegicus GN=Agfg1 PE=1 SV=1	1	1	0.716927	1.03846	0.59175	0.857143	0.80107	0.129739
O70141	Semaphorin-6B OS=Rattus norvegicus GN=Sema6b PE=2 SV=1	1	1	1.04421	0.473734	1.16632	0.529131	0.803348	0.346307
A0A0A1G491	NADH-ubiquinone oxidoreductase chain 2 OS=Rattus norvegicus GN=ND2 PE=3 SV=1	1	1	0.692444	0.949798	0.670012	0.919028	0.80782	0.0793645
F7F389	Complement component C9 OS=Rattus norvegicus GN=C9 PE=1 SV=1	2	2	0.462264	0.842062	0.683288	1.24468	0.808074	0.329011
F1LUM5	Tubulin alpha chain OS=Rattus norvegicus GN=Tubal3 PE=1 SV=2	2	1	0.956672	0.582893	1.07279	0.653643	0.8165	0.217076
Q7TPI9	Ac2-248 OS=Rattus norvegicus GN=Serpinc1 PE=2 SV=1	1	1	0.726415	0.719626	0.929245	0.920561	0.823962	0.0568316
A0A0G2K1R5	CaM kinase-like vesicle-associated protein OS=Rattus norvegicus GN=Camkv PE=1 SV=1	7	7	0.68396	0.886758	0.753146	0.976458	0.825081	0.0762013
Q63505	General transcription factor 3C polypeptide 1 OS=Rattus norvegicus GN=Gtf3c1 PE=1 SV=1	1	1	0.746641	0.715074	0.940499	0.900735	0.825737	0.0522375
D3ZY02	Protein-glucosylgalactosylhydroxylysine glucosidase OS=Rattus norvegicus GN=Pgghg PE=1 SV=3	1	1	0.61426	0.903226	0.723949	1.06452	0.826488	0.178603
P09759	Ephrin type-B receptor 1 OS=Rattus norvegicus GN=Ephb1 PE=1 SV=2	2	1	0.729299	0.938525	0.716561	0.922131	0.826629	0.0630883
D3ZKT0	Phosphatidate cytidylyltransferase, mitochondrial OS=Rattus norvegicus GN=Tamm41 PE=1 SV=1	2	2	0.695146	0.961504	0.694498	0.960609	0.827939	0.11109
P08011	Microsomal glutathione S-transferase 1 OS=Rattus norvegicus GN=Mgst1 PE=1 SV=3	1	1	0.923077	0.723672	0.93341	0.731773	0.827983	0.059139
D4A7K5	Phospholipid-transporting ATPase OS=Rattus norvegicus GN=Atp11a PE=1 SV=1	1	1	0.943522	0.715365	0.940199	0.712846	0.827983	0.0792657
D3ZMS3	Matrilin 4 OS=Rattus norvegicus GN=Matn4 PE=4 SV=1	2	2	0.801603	0.625	1.06012	0.826562	0.828321	0.103044
G3V746	Glutamate receptor ionotropic, NMDA 2B OS=Rattus norvegicus GN=Grin2b PE=1 SV=1	2	2	1.06399	0.964286	0.676161	0.612801	0.829309	0.216613
A0A0H2UHW2	Ubiquinone biosynthesis protein COQ4 homolog, mitochondrial OS=Rattus norvegicus GN=Coq4 PE=1 SV=1	1	1	0.933425	0.883117	0.779684	0.737662	0.833472	0.0102891
Q06486	Casein kinase I isoform delta OS=Rattus norvegicus GN=Csnk1d PE=1 SV=2	2	1	0.866159	0.832636	0.834603	0.802301	0.833925	1.43929e-05
B2RYM3	Inter-alpha trypsin inhibitor, heavy chain 1 OS=Rattus norvegicus GN=Itih1 PE=1 SV=1	2	2	0.896922	0.964792	0.710308	0.764057	0.83402	0.0299301
P68403-2	Isoform Beta-II of Protein kinase C beta type OS=Rattus norvegicus GN=Prkcb	7	4	0.877871	0.776992	0.892709	0.790125	0.834424	0.00139964
Q4KM74	Vesicle-trafficking protein SEC22b OS=Rattus norvegicus GN=Sec22b PE=1 SV=3	6	6	0.907412	0.720444	0.953593	0.75711	0.834639	0.026649
Q4V8I7	Volume-regulated anion channel subunit LRRC8A OS=Rattus norvegicus GN=Lrrc8a PE=1 SV=1	6	5	0.896062	0.83083	0.837238	0.776288	0.835105	0.000522639
A0A0G2K7N9	Rho-GTPase-activating protein 5 OS=Rattus norvegicus GN=Arhgap5 PE=1 SV=1	2	2	0.842289	0.842877	0.827634	0.828212	0.835253	1.92821e-08
Q4V8E2	Proteasome (Prosome, macropain) 26S subunit, non-ATPase, 14 OS=Rattus norvegicus GN=Psmd14 PE=1 SV=1	3	3	0.980392	0.77551	0.885449	0.700408	0.83544	0.0366706
P38718	Mitochondrial pyruvate carrier 2 OS=Rattus norvegicus GN=Mpc2 PE=2 SV=1	1	1	1.01706	0.668161	1	0.656951	0.835544	0.151033
G3V7J3	Leucine rich repeat and fibronectin type III domain containing 2 OS=Rattus norvegicus GN=Lrfn2 PE=4 SV=1	1	1	0.704225	0.837321	0.822938	0.978469	0.835738	0.0264446
A0A0G2JWH4	1-acyl-sn-glycerol-3-phosphate acyltransferase delta OS=Rattus norvegicus GN=Agpat4 PE=4 SV=1	2	2	0.903409	0.868852	0.801136	0.770492	0.835972	0.0016862
A0A0G2K5C6	Microtubule-associated protein 1A OS=Rattus norvegicus GN=Map1a PE=1 SV=1	54	1	0.917676	0.805526	0.863196	0.757705	0.836026	0.00325069
M0R6K0	Laminin subunit beta-2 OS=Rattus norvegicus GN=Lamb2 PE=1 SV=1	8	8	0.909424	0.925906	0.748429	0.761994	0.836438	0.0132589
D3ZTW7	ATP synthase mitochondrial F1 complex assembly factor 2 OS=Rattus norvegicus GN=Atpaf2 PE=1 SV=1	1	1	0.797794	0.803704	0.871324	0.877778	0.83765	0.000271384
D3ZAT9	Failed axon connections homolog OS=Rattus norvegicus GN=Faxc PE=3 SV=1	1	1	0.870588	0.944681	0.737255	0.8	0.838131	0.0111402
A0A0G2K0T5	Calcium uptake protein 1, mitochondrial OS=Rattus norvegicus GN=Micu1 PE=1 SV=1	1	1	0.830275	0.830275	0.84633	0.84633	0.838303	3.69494e-08
D3Z9A4	GON7, KEOPS complex subunit OS=Rattus norvegicus GN=Gon7 PE=1 SV=2	1	1	0.964064	0.662692	1.02354	0.703578	0.838469	0.125844
P56522	NADPH:adrenodoxin oxidoreductase, mitochondrial OS=Rattus norvegicus GN=Fdxr PE=1 SV=1	6	6	0.799822	0.792981	0.886972	0.879387	0.83979	0.000701041
A1L1I6	Reticulon OS=Rattus norvegicus GN=Rtn3 PE=2 SV=1	3	1	0.676411	0.67505	1.00504	1.00302	0.83988	0.142081
C6ZII9	NAD-dependent protein deacetylase OS=Rattus norvegicus GN=Sirt3 PE=1 SV=1	3	3	0.84586	0.719783	0.969427	0.824932	0.840001	0.0204642
A0A0G2K8U5	Leucine-rich repeat-containing 49 OS=Rattus norvegicus GN=Lrrc49 PE=4 SV=1	1	1	0.790777	0.82165	0.857387	0.890861	0.840169	0.00032056
D4A8C8	PAX3 and PAX7-binding protein 1 OS=Rattus norvegicus GN=Paxbp1 PE=1 SV=1	1	1	0.809672	0.866444	0.814353	0.871452	0.84048	7.00888e-05
D3ZTW9	Endonuclease G-like 1 (Predicted), isoform CRA_d OS=Rattus norvegicus GN=Exog PE=1 SV=1	1	1	0.773826	0.818045	0.860597	0.909774	0.840561	0.00154123
Q4KMA8	Aminopeptidase OS=Rattus norvegicus GN=Erap1 PE=1 SV=1	1	1	0.861348	0.712364	0.979861	0.810378	0.840988	0.0289277
D4A833	Mitochondrial ribosomal protein S30 OS=Rattus norvegicus GN=Mrps30 PE=1 SV=1	1	1	0.772758	0.81392	0.865813	0.911932	0.841106	0.00193979
A1A5S1	Pre-mRNA-processing factor 6 OS=Rattus norvegicus GN=Prpf6 PE=1 SV=1	5	5	0.830403	0.769157	0.916236	0.848659	0.841114	0.00192058
P50554	4-aminobutyrate aminotransferase, mitochondrial OS=Rattus norvegicus GN=Abat PE=1 SV=3	10	10	0.836426	0.764181	0.922069	0.842427	0.841276	0.00266041
D4A193	Receptor expression-enhancing protein OS=Rattus norvegicus GN=Reep1 PE=1 SV=1	4	4	0.692377	0.819989	0.849365	1.00591	0.841911	0.0495068
A0A0G2KA92	Chromodomain helicase DNA-binding protein 2 OS=Rattus norvegicus GN=Chd2 PE=1 SV=1	2	2	0.71266	0.85641	0.817923	0.982906	0.842475	0.0302426
P18588	Interferon-induced GTP-binding protein Mx1 OS=Rattus norvegicus GN=Mx1 PE=1 SV=1	2	1	0.881081	0.721239	0.972973	0.79646	0.842938	0.0275347
P63142	Potassium voltage-gated channel subfamily A member 2 OS=Rattus norvegicus GN=Kcna2 PE=1 SV=1	3	1	0.858243	0.820929	0.865948	0.828298	0.843354	7.6455e-06
A0A0G2K3W1	von Willebrand factor A domain-containing 8 OS=Rattus norvegicus GN=Vwa8 PE=1 SV=1	4	4	0.85	0.744669	0.948684	0.831124	0.843619	0.0096698
Q04462	Valine--tRNA ligase OS=Rattus norvegicus GN=Vars PE=2 SV=2	14	14	0.788161	0.857335	0.828833	0.901576	0.843976	0.000613511
A0A0G2JYR1	Exocyst complex component OS=Rattus norvegicus GN=Exoc6b PE=1 SV=1	7	6	0.77949	0.839005	0.84644	0.911067	0.844	0.00115467
Q642B0	Glypican 4 OS=Rattus norvegicus GN=Gpc4 PE=1 SV=1	4	3	0.85691	0.806865	0.882481	0.830943	0.8443	7.57255e-05
M0RC57	Small ArfGAP 1 OS=Rattus norvegicus GN=Smap1 PE=1 SV=1	2	2	0.878808	0.834128	0.854034	0.810613	0.844396	3.87117e-05
Q5D006	Ubiquitin carboxyl-terminal hydrolase 11 OS=Rattus norvegicus GN=Usp11 PE=1 SV=1	5	5	0.872911	0.816675	0.872405	0.816201	0.844548	7.40232e-05
G3V7W8	Similar to RIKEN cDNA D230025D16Rik OS=Rattus norvegicus GN=RGD621098 PE=1 SV=1	2	2	0.814371	0.838471	0.850299	0.875462	0.844651	1.81956e-05
D3ZBN0	Histone H1.5 OS=Rattus norvegicus GN=Hist1h1b PE=1 SV=1	4	2	0.801745	0.862237	0.826178	0.888514	0.844668	0.000190186
D3ZVK7	Histone H2A OS=Rattus norvegicus GN=Hist1h2ak PE=3 SV=1	4	1	0.871201	0.693434	1.01096	0.804673	0.845066	0.0582313
B1WC11	Acyl-CoA synthetase short-chain family member 2 OS=Rattus norvegicus GN=Acss2 PE=2 SV=1	1	1	0.724528	0.91866	0.766038	0.971292	0.84513	0.0399092
Q66HA5	Coiled-coil and C2 domain-containing protein 1A OS=Rattus norvegicus GN=Cc2d1a PE=1 SV=2	5	5	0.985003	0.663728	1.0351	0.697484	0.845329	0.157901
F1LPA3	IQ motif and SEC7 domain-containing protein 3 OS=Rattus norvegicus GN=Iqsec3 PE=1 SV=1	10	9	0.874019	0.836727	0.855027	0.818545	0.84608	1.3297e-05
A0A0G2JSQ4	Tropomyosin 1, alpha, isoform CRA_p OS=Rattus norvegicus GN=Tpm1 PE=1 SV=1	13	2	0.942773	0.704238	0.99462	0.742967	0.846149	0.0764084
Q5BJN5	Mitochondrial intermembrane space import and assembly protein 40 OS=Rattus norvegicus GN=Chchd4 PE=2 SV=1	1	1	0.675623	0.77479	0.901319	1.03361	0.846336	0.0951717
F1M0J7	Prickle planar cell polarity protein 2 OS=Rattus norvegicus GN=Prickle2 PE=1 SV=2	3	3	0.855162	0.80786	0.885978	0.836972	0.846493	8.35897e-05
A0A0G2KAJ7	Collagen alpha-1(XII) chain OS=Rattus norvegicus GN=Col12a1 PE=1 SV=1	3	3	0.929567	0.837517	0.852167	0.767782	0.846758	0.00361981
Q6PEC1	Tubulin-specific chaperone A OS=Rattus norvegicus GN=Tbca PE=1 SV=1	2	2	0.988175	0.908318	0.776864	0.714083	0.84686	0.0487181
A0A0G2JY43	Fatty aldehyde dehydrogenase OS=Rattus norvegicus GN=Aldh3a2 PE=1 SV=1	6	6	0.897102	0.83393	0.858584	0.798124	0.846935	0.000324566
P69897	Tubulin beta-5 chain OS=Rattus norvegicus GN=Tubb5 PE=1 SV=1	20	2	0.83409	0.793373	0.902763	0.858694	0.84723	0.000548115
O88923	Adhesion G protein-coupled receptor L2 OS=Rattus norvegicus GN=Adgrl2 PE=1 SV=2	3	3	0.745045	0.880724	0.808108	0.955272	0.847287	0.0152021
F1M3F2	SMAD-specific E3 ubiquitin protein ligase 2 OS=Rattus norvegicus GN=Smurf2 PE=4 SV=2	1	1	0.736842	0.629213	1.09211	0.932584	0.847686	0.189169
D4A1G1	Acylphosphatase OS=Rattus norvegicus GN=Acyp2 PE=1 SV=2	1	1	0.709328	1.01553	0.685466	0.981366	0.847922	0.132218
D3ZDJ3	ELMO domain-containing 1 OS=Rattus norvegicus GN=Elmod1 PE=4 SV=2	2	2	0.835961	0.767005	0.933958	0.856919	0.848461	0.00452174
Q6AYD9	Nucleoside diphosphate-linked moiety X motif 19 OS=Rattus norvegicus GN=Nudt19 PE=2 SV=1	2	2	0.710059	0.927835	0.761341	0.994845	0.84852	0.0655951
G3V6C9	CDC42 binding protein kinase alpha, isoform CRA_a OS=Rattus norvegicus GN=Cdc42bpa PE=1 SV=1	9	7	0.833576	0.813062	0.885007	0.863228	0.848718	7.64632e-05
A0A0G2JWA9	Citron rho-interacting serine/threonine kinase OS=Rattus norvegicus GN=Cit PE=1 SV=1	11	11	0.801049	0.896876	0.801049	0.896876	0.848963	0.00157273
A0A0G2K042	SH3 and multiple ankyrin repeat domains protein 3 OS=Rattus norvegicus GN=Shank3 PE=1 SV=1	2	2	0.815421	0.867081	0.830607	0.88323	0.849085	7.29874e-05
D3ZZZ5	Phosphopantothenoylcysteine decarboxylase OS=Rattus norvegicus GN=Ppcdc PE=1 SV=1	1	1	0.81405	0.875556	0.822314	0.884444	0.849091	0.000157541
P52631	Signal transducer and activator of transcription 3 OS=Rattus norvegicus GN=Stat3 PE=1 SV=1	5	5	0.83524	0.846868	0.851259	0.863109	0.849119	2.04001e-07
D4A2V0	Neuronal growth regulator 1 OS=Rattus norvegicus GN=Negr1 PE=4 SV=3	4	4	0.842601	0.78996	0.911445	0.854503	0.849627	0.000937018
Q5XI31	GPI transamidase component PIG-S OS=Rattus norvegicus GN=Pigs PE=2 SV=3	2	2	0.772816	0.618012	1.1165	0.892857	0.850047	0.203676
Q4G061	Eukaryotic translation initiation factor 3 subunit B OS=Rattus norvegicus GN=Eif3b PE=1 SV=1	8	8	0.800174	0.8816	0.817891	0.90112	0.850196	0.000848658
A0A0G2JUG7	IQ motif and Sec7 domain 1 OS=Rattus norvegicus GN=Iqsec1 PE=1 SV=1	12	10	0.823394	0.811879	0.88944	0.877001	0.850428	0.000238863
B2RZD1	Protein transport protein Sec61 subunit beta OS=Rattus norvegicus GN=Sec61b PE=1 SV=1	1	1	0.99392	0.746642	0.949213	0.713057	0.850708	0.079211
P09895	60S ribosomal protein L5 OS=Rattus norvegicus GN=Rpl5 PE=1 SV=3	3	3	0.747458	0.834959	0.859911	0.960577	0.850726	0.0144093
Q9Z1T4	Connector enhancer of kinase suppressor of ras 2 OS=Rattus norvegicus GN=Cnksr2 PE=1 SV=1	1	1	0.746334	0.720963	0.985337	0.951841	0.851119	0.0722761
D3ZDX5	Plexin B1 OS=Rattus norvegicus GN=Plxnb1 PE=1 SV=1	12	12	0.796284	0.888835	0.812703	0.907162	0.851246	0.00163599
Q6AY19	Atypical kinase COQ8B, mitochondrial OS=Rattus norvegicus GN=Coq8b PE=1 SV=1	3	3	0.781022	0.814721	0.885645	0.923858	0.851311	0.00382373
Q8R490	Cadherin 13 OS=Rattus norvegicus GN=Cdh13 PE=1 SV=1	6	6	0.83846	0.802501	0.901812	0.863135	0.851477	0.000389345
P19527	Neurofilament light polypeptide OS=Rattus norvegicus GN=Nefl PE=1 SV=3	19	18	1.12838	1.03841	0.645989	0.594482	0.851814	0.315633
B0BN35	LOC687694 protein OS=Rattus norvegicus GN=Elp4 PE=2 SV=1	2	2	0.788126	0.888451	0.813737	0.917323	0.851909	0.00282141
Q62991	Sec1 family domain-containing protein 1 OS=Rattus norvegicus GN=Scfd1 PE=1 SV=1	2	2	0.915546	0.891557	0.810912	0.789665	0.85192	0.00284555
D4A5T6	Rho GTPase-activating protein 6 OS=Rattus norvegicus GN=Arhgap6 PE=1 SV=2	4	4	0.818961	0.8973	0.807713	0.884977	0.852238	0.00062878
D4A9R5	Similar to RIKEN cDNA 6430571L13 gene; similar to g20 protein OS=Rattus norvegicus GN=RGD1307461 PE=4 SV=1	1	1	0.93765	0.797959	0.904077	0.769388	0.852268	0.0108665
A0A0G2JTP7	E3 ubiquitin-protein ligase RING2 OS=Rattus norvegicus GN=Rnf2 PE=1 SV=1	2	1	0.848837	0.690307	1.03198	0.839243	0.852591	0.0796477
Q4KM64	Protein jagunal homolog 1 OS=Rattus norvegicus GN=Jagn1 PE=2 SV=1	1	1	0.833333	0.955556	0.755814	0.866667	0.852842	0.011967
A0A096MIS5	Transmembrane protein 168 OS=Rattus norvegicus GN=Tmem168 PE=1 SV=1	1	1	0.683511	0.90493	0.784574	1.03873	0.852937	0.103656
Q32PX2	Aminoacyl tRNA synthase complex-interacting multifunctional protein 2 OS=Rattus norvegicus GN=Aimp2 PE=2 SV=1	3	3	0.845712	0.748814	0.964012	0.853559	0.853024	0.0156048
D3ZUC9	Oxidative-stress responsive 1 (Predicted) OS=Rattus norvegicus GN=Oxsr1 PE=1 SV=1	5	4	0.933655	0.75	0.958585	0.770026	0.853066	0.0348743
Q63226	Glutamate receptor ionotropic, delta-2 OS=Rattus norvegicus GN=Grid2 PE=1 SV=2	1	1	0.755961	0.822901	0.87798	0.955725	0.853142	0.0133102
Q63666-4	Isoform 4 of Vesicle-associated membrane protein 1 OS=Rattus norvegicus GN=Vamp1	4	2	0.771354	0.750127	0.959301	0.932903	0.853421	0.0347938
G3V9K9	Arylamine N-acetyltransferase 2 OS=Rattus norvegicus GN=Nat2 PE=1 SV=1	1	1	0.783813	0.811466	0.893504	0.925028	0.853453	0.0045912
G3V846	Amino acid transporter OS=Rattus norvegicus GN=Slc1a3 PE=1 SV=1	5	4	0.934595	0.771264	0.935899	0.772341	0.853525	0.0209994
F1LPC6	Carboxypeptidase D OS=Rattus norvegicus GN=Cpd PE=1 SV=2	5	5	0.882203	0.749148	0.96426	0.818829	0.85361	0.0187041
D3Z9E1	Elastin microfibril interfacer 1 OS=Rattus norvegicus GN=Emilin1 PE=1 SV=1	2	2	0.840733	0.977869	0.738548	0.859016	0.854042	0.0247787
Q9JL55	Glycerophosphodiester phosphodiesterase 1 OS=Rattus norvegicus GN=Gde1 PE=1 SV=2	2	2	0.788306	0.809524	0.897177	0.921325	0.854083	0.00416132
A0A0G2JZH9	DExH-box helicase 57 OS=Rattus norvegicus GN=Dhx57 PE=4 SV=1	2	2	0.955477	0.725322	0.987279	0.749464	0.854385	0.0761222
B5DEJ9	LOC691036 protein OS=Rattus norvegicus GN=Sbf2 PE=2 SV=1	2	1	0.823432	0.787066	0.924092	0.883281	0.854468	0.00310374
Q09GS6	Membrane protein KIRRE OS=Rattus norvegicus GN=Kirrel3 PE=2 SV=1	2	2	0.636364	0.828947	0.848485	1.10526	0.854765	0.182025
D3ZVM5	Heat shock protein family A (Hsp70) member 12B OS=Rattus norvegicus GN=Hspa12b PE=1 SV=3	3	3	0.722892	0.982456	0.727625	0.988889	0.855465	0.102953
P00388	NADPH--cytochrome P450 reductase OS=Rattus norvegicus GN=Por PE=1 SV=3	4	4	0.951378	0.772172	0.937594	0.760985	0.855532	0.0309185
D3ZT20	F-box protein 41 OS=Rattus norvegicus GN=Fbxo41 PE=1 SV=3	2	2	0.83691	0.807453	0.905579	0.873706	0.855912	0.00052182
P62168	Neuronal calcium sensor 1 OS=Rattus norvegicus GN=Ncs1 PE=1 SV=2	1	1	0.811069	0.845553	0.865585	0.902386	0.856148	0.000282814
A0A0G2K330	Trifunctional enzyme subunit beta, mitochondrial OS=Rattus norvegicus GN=Hadhb PE=1 SV=1	4	4	0.930291	0.700821	1.02293	0.770612	0.856164	0.0979667
F1LSM0	Ubiquitin-specific peptidase 24 OS=Rattus norvegicus GN=Usp24 PE=1 SV=2	4	4	0.824568	0.83259	0.879566	0.888123	0.856212	0.000111195
Q58FK9	Kynurenine--oxoglutarate transaminase 3 OS=Rattus norvegicus GN=Kyat3 PE=2 SV=1	3	2	0.829676	0.754992	0.963776	0.877021	0.856366	0.016734
Q62797	Protein tyrosine phosphatase D30 OS=Rattus norvegicus GN=Ptpro PE=2 SV=1	2	2	0.827826	0.933333	0.782609	0.882353	0.85653	0.00464988
A0A0G2KA06	Kelch-like protein 22 OS=Rattus norvegicus GN=Klhl22 PE=1 SV=1	2	2	0.82954	0.709036	1.0177	0.869866	0.856536	0.0651326
D3Z955	Phosphoglucomutase 2-like 1 OS=Rattus norvegicus GN=Pgm2l1 PE=1 SV=1	7	7	1.02358	0.81238	0.886941	0.703935	0.856709	0.076701
B0BNF6	Membrane-associated ring finger (C3HC4) 5 OS=Rattus norvegicus GN=March5 PE=1 SV=1	3	3	0.901649	0.79215	0.922939	0.810854	0.856898	0.00455413
Q63357	Unconventional myosin-Id OS=Rattus norvegicus GN=Myo1d PE=1 SV=3	6	6	0.93858	0.866382	0.84429	0.779345	0.857149	0.00481742
Q32PX9	AFG1-like ATPase OS=Rattus norvegicus GN=Afg1l PE=2 SV=1	1	1	0.760077	0.793587	0.917466	0.957916	0.857262	0.0241615
Q4V8B9	Histone-lysine N-methyltransferase OS=Rattus norvegicus GN=Smyd3 PE=2 SV=1	1	1	0.795417	0.707424	1.01964	0.906841	0.857331	0.0798752
Q02563	Synaptic vesicle glycoprotein 2A OS=Rattus norvegicus GN=Sv2a PE=1 SV=2	6	5	0.868565	0.858542	0.856802	0.846914	0.857706	6.08514e-08
F1M1B3	Similar to Hypothetical protein MGC31278 OS=Rattus norvegicus GN=Washc5 PE=1 SV=2	5	5	0.839623	0.704376	1.02719	0.861732	0.858231	0.0759648
D3ZR69	Growth arrest-specific 2 like 1 (Predicted), isoform CRA_a OS=Rattus norvegicus GN=Gas2l1 PE=1 SV=1	2	2	1.15356	0.651163	1.0412	0.587738	0.858414	0.352347
Q2THW7	Palmitoyltransferase ZDHHC5 OS=Rattus norvegicus GN=Zdhhc5 PE=1 SV=1	1	1	0.873446	0.922434	0.79661	0.841289	0.858445	0.00176404
B6DYP8	Glutathione S-transferase OS=Rattus norvegicus GN=Gsta1 PE=2 SV=1	5	3	0.883465	0.78928	0.930309	0.831131	0.858546	0.0036707
F1M9F9	Jouberin OS=Rattus norvegicus GN=Ahi1 PE=1 SV=2	8	8	0.831532	0.756419	0.967578	0.880176	0.858926	0.0189107
D3ZK97	Histone H3 OS=Rattus norvegicus GN=H3f3c PE=3 SV=1	5	5	0.946052	0.82588	0.888359	0.775516	0.858952	0.00893593
A0A0G2K7W2	Aldehyde dehydrogenase OS=Rattus norvegicus GN=Aldh3b1 PE=3 SV=1	2	2	0.813235	0.935175	0.785294	0.903044	0.859187	0.00755915
P10688	1-phosphatidylinositol 4,5-bisphosphate phosphodiesterase delta-1 OS=Rattus norvegicus GN=Plcd1 PE=1 SV=1	11	1	0.72093	0.815789	0.891473	1.00877	0.859241	0.0599693
F1LPT0	Gap junction protein OS=Rattus norvegicus GN=Gjc3 PE=1 SV=1	1	1	0.948731	0.787618	0.92957	0.771711	0.859408	0.0229417
P97521	Mitochondrial carnitine/acylcarnitine carrier protein OS=Rattus norvegicus GN=Slc25a20 PE=1 SV=1	1	1	0.946802	0.857225	0.857505	0.776376	0.859477	0.00682642
P53987	Monocarboxylate transporter 1 OS=Rattus norvegicus GN=Slc16a1 PE=1 SV=1	3	3	0.861386	0.843152	0.876759	0.858199	0.859874	9.19169e-07
A0A0G2K8Z9	Kinesin family member 13B OS=Rattus norvegicus GN=Kif13b PE=1 SV=1	3	2	0.835897	0.855643	0.864103	0.884514	0.860039	8.6584e-06
Q62634	Vesicular glutamate transporter 1 OS=Rattus norvegicus GN=Slc17a7 PE=1 SV=1	3	3	0.889597	0.888889	0.831407	0.830745	0.860159	0.000162749
P57097	Tyrosine-protein kinase Mer OS=Rattus norvegicus GN=Mertk PE=2 SV=1	1	1	0.761283	0.971212	0.750594	0.957576	0.860166	0.0594696
P13286	Phosphorylase b kinase gamma catalytic chain, skeletal muscle/heart isoform OS=Rattus norvegicus GN=Phkg1 PE=2 SV=2	3	3	0.875088	0.880057	0.840508	0.84528	0.860233	8.91037e-06
A0A0G2K016	Sad1 and UNC84 domain-containing 1 OS=Rattus norvegicus GN=Sun1 PE=1 SV=1	1	1	0.98472	0.829757	0.882852	0.74392	0.860312	0.032324
O35263	Platelet-activating factor acetylhydrolase IB subunit gamma OS=Rattus norvegicus GN=Pafah1b3 PE=2 SV=1	4	4	0.719371	0.976772	0.740503	1.00547	0.860528	0.115171
Q8K5A9	Death domain-containing membrane protein NRADD OS=Rattus norvegicus GN=Nradd PE=1 SV=2	2	2	0.886816	0.9106	0.811567	0.833333	0.860579	0.000909081
B0K034	D-tyrosyl-tRNA deacylase 2 OS=Rattus norvegicus GN=Dtd2 PE=1 SV=1	2	2	0.888457	0.811611	0.910506	0.831754	0.860582	0.000972144
Q9Z2L0	Voltage-dependent anion-selective channel protein 1 OS=Rattus norvegicus GN=Vdac1 PE=1 SV=4	8	8	0.940923	0.780952	0.940411	0.780528	0.860704	0.0234808
A0A0G2K9Q0	TBC1 domain-containing kinase OS=Rattus norvegicus GN=Tbck PE=1 SV=1	2	2	0.759898	0.832168	0.88378	0.967832	0.86092	0.0191276
F8V328	RAB8 OS=Rattus norvegicus GN=Rab8a PE=1 SV=1	6	3	0.913339	0.83739	0.883815	0.810321	0.861216	0.000950851
A0A0G2K6F1	T-complex 11-like 1 OS=Rattus norvegicus GN=Tcp11l1 PE=1 SV=1	4	4	0.800158	0.869926	0.850381	0.924528	0.861248	0.00166772
Q64428	Trifunctional enzyme subunit alpha, mitochondrial OS=Rattus norvegicus GN=Hadha PE=1 SV=2	11	11	0.866754	0.766184	0.962335	0.850674	0.861487	0.0137142
Q6P5P5	Mesoderm-specific transcript homolog protein OS=Rattus norvegicus GN=Mest PE=2 SV=1	1	1	0.878819	0.758348	0.971487	0.838313	0.861742	0.020603
D3ZAF6	ATP synthase subunit f, mitochondrial OS=Rattus norvegicus GN=Atp5j2 PE=1 SV=1	2	2	0.888168	0.817603	0.90677	0.834727	0.861817	0.000625226
F1LWE6	Musashi RNA-binding protein 2 OS=Rattus norvegicus GN=Msi2 PE=1 SV=3	1	1	0.686712	0.89507	0.809893	1.05563	0.861825	0.124768
D3ZX48	LON peptidase N-terminal domain and ring finger 2 OS=Rattus norvegicus GN=Lonrf2 PE=4 SV=2	1	1	0.774072	0.820547	0.899937	0.953969	0.862131	0.01391
F1MAK3	Rho GTPase-activating protein 32 OS=Rattus norvegicus GN=Arhgap32 PE=1 SV=2	3	3	0.890068	0.841155	0.884126	0.83554	0.862722	6.94153e-05
Q4KLK7	NOP56 ribonucleoprotein OS=Rattus norvegicus GN=Nop56 PE=1 SV=1	6	6	0.933522	0.841837	0.881188	0.794643	0.862797	0.00348531
B2GV87	Receptor-type tyrosine-protein phosphatase epsilon OS=Rattus norvegicus GN=Ptpre PE=2 SV=1	2	2	0.834862	0.900433	0.826261	0.891156	0.863178	0.000363761
Q9Z327-2	Isoform 2 of Synaptopodin OS=Rattus norvegicus GN=Synpo	1	1	0.730659	0.930657	0.787966	1.00365	0.863233	0.0726858
F1M8P2	Zyg-11 family member B, cell cycle regulator OS=Rattus norvegicus GN=Zyg11b PE=1 SV=2	3	3	0.856373	0.801009	0.927941	0.86795	0.863318	0.00191662
A0A0G2JZ84	Ectopic P-granules autophagy protein 5 homolog OS=Rattus norvegicus GN=Epg5 PE=1 SV=1	2	2	0.8867	0.791209	0.938424	0.837363	0.863424	0.00504843
Q8VHV8	Selenoprotein S OS=Rattus norvegicus GN=Selenos PE=2 SV=3	1	1	0.981595	0.723982	1.00613	0.742081	0.863448	0.120715
F1LMW7	Myristoylated alanine-rich C-kinase substrate OS=Rattus norvegicus GN=Marcks PE=1 SV=3	3	3	0.850122	0.819499	0.909423	0.876664	0.863927	0.000389399
Q6GMM8	Long-chain fatty acid transport protein 1 OS=Rattus norvegicus GN=Slc27a1 PE=1 SV=1	9	9	0.927526	0.774803	0.955438	0.798119	0.863972	0.0240483
D3Z9H2	Hyaluronan and proteoglycan link protein 4 OS=Rattus norvegicus GN=Hapln4 PE=4 SV=1	4	3	0.943545	0.839891	0.884902	0.78769	0.864007	0.00632024
D4ADA1	Fibrinogen C domain containing 1 (Predicted) OS=Rattus norvegicus GN=Fibcd1 PE=4 SV=1	2	2	0.915254	0.870142	0.856431	0.814218	0.864011	0.000614601
Q923V4	F-box only protein 6 OS=Rattus norvegicus GN=Fbxo6 PE=1 SV=1	1	1	0.781395	0.794326	0.932558	0.947991	0.864068	0.0217707
A0A0G2JSQ6	Mothers against decapentaplegic homolog OS=Rattus norvegicus GN=Smad1 PE=1 SV=1	2	1	0.74581	0.69171	1.04749	0.971503	0.864127	0.165458
F1LTJ5	Uncharacterized protein OS=Rattus norvegicus PE=1 SV=3	3	3	0.805407	1.04236	0.70153	0.907919	0.864303	0.111544
W8BZ34	DDX3Y OS=Rattus norvegicus GN=DDX3Y PE=3 SV=1	11	1	0.831606	0.743917	0.993523	0.88876	0.864452	0.0411904
Q4KLZ6	Triokinase/FMN cyclase OS=Rattus norvegicus GN=Tkfc PE=1 SV=1	6	6	0.804917	1.00794	0.730373	0.914598	0.864458	0.0679506
D3ZCM9	Dynein assembly factor 3, axonemal OS=Rattus norvegicus GN=Dnaaf3 PE=3 SV=1	1	1	0.842448	0.789024	0.94401	0.884146	0.864907	0.0062032
Q925N6	Immunoglobulin superfamily member 1 OS=Rattus norvegicus GN=Igsf1 PE=2 SV=1	3	3	0.982441	0.743116	0.98758	0.747004	0.865035	0.0993208
Q63433	Serine/threonine-protein kinase N1 OS=Rattus norvegicus GN=Pkn1 PE=1 SV=2	4	3	0.852643	0.941615	0.791901	0.874534	0.865173	0.0047524
F1LZX7	60S ribosomal protein L17 OS=Rattus norvegicus GN=Rpl17 PE=1 SV=2	3	2	0.985693	0.679294	1.06325	0.732745	0.865246	0.201349
A1L122	NEDD8-activating enzyme E1 regulatory subunit OS=Rattus norvegicus GN=Nae1 PE=2 SV=1	5	5	0.867415	0.782234	0.952618	0.85907	0.865334	0.00831382
P42893-2	Isoform B of Endothelin-converting enzyme 1 OS=Rattus norvegicus GN=Ece1	3	3	0.845339	0.810976	0.92161	0.884146	0.865518	0.00135782
Q64548-2	Isoform RTN1-S of Reticulon-1 OS=Rattus norvegicus GN=Rtn1	3	1	0.916643	0.877434	0.852478	0.816013	0.865642	0.000716352
F1M4Q5	Slingshot homolog 2 (Drosophila) (Predicted) OS=Rattus norvegicus GN=Ssh2 PE=1 SV=2	1	1	0.857658	0.944444	0.790991	0.871032	0.866031	0.00532862
A2RUV9	Adipocyte enhancer-binding protein 1 OS=Rattus norvegicus GN=Aebp1 PE=2 SV=1	1	1	0.852835	0.562898	1.23402	0.81449	0.86606	0.370802
Q9JJP0	Sodium-dependent phosphate transporter 1 OS=Rattus norvegicus GN=Slc20a1 PE=1 SV=1	1	1	0.975446	0.855186	0.870536	0.763209	0.866094	0.0216632
F1M6Q2	Ciliary rootlet coiled-coil, rootletin OS=Rattus norvegicus GN=Crocc PE=1 SV=2	8	7	0.820168	0.902238	0.829743	0.912772	0.86623	0.00141668
Q63055	ADP-ribosylation factor-related protein 1 OS=Rattus norvegicus GN=Arfrp1 PE=2 SV=1	1	1	0.725131	0.763085	0.963351	1.01377	0.866335	0.111706
D4A5F7	VPS8 CORVET complex subunit OS=Rattus norvegicus GN=Vps8 PE=1 SV=3	2	2	0.831169	0.979138	0.760331	0.895688	0.866581	0.0286879
D3ZUC2	Mov10 RISC complex RNA helicase OS=Rattus norvegicus GN=Mov10 PE=1 SV=1	1	1	0.908488	0.918231	0.81565	0.824397	0.866691	0.00264746
D3Z9K9	Glycerophosphodiester phosphodiesterase domain containing 2 (Predicted), isoform CRA_a OS=Rattus norvegicus GN=Gdpd2 PE=4 SV=1	3	3	0.839307	0.825603	0.908347	0.893516	0.866694	0.000580865
D3ZJG4	Phosphofurin acidic cluster sorting protein 2 OS=Rattus norvegicus GN=Pacs2 PE=1 SV=2	3	2	0.785973	0.880759	0.848851	0.95122	0.866701	0.00818751
Q4QQS6	ALG5, dolichyl-phosphate beta-glucosyltransferase OS=Rattus norvegicus GN=Alg5 PE=1 SV=1	2	2	0.878394	0.901818	0.832349	0.854545	0.866777	0.000113158
D3ZCQ2	ALG11, alpha-1,2-mannosyltransferase OS=Rattus norvegicus GN=Alg11 PE=1 SV=2	1	1	0.9392	0.74587	0.9936	0.789072	0.866936	0.0654784
D3ZF39	UDP-N-acetylglucosamine pyrophosphorylase 1 OS=Rattus norvegicus GN=Uap1 PE=1 SV=2	2	2	0.84818	0.841014	0.893106	0.885561	0.866965	5.27627e-05
Q66H61	Glutamine--tRNA ligase OS=Rattus norvegicus GN=Qars PE=1 SV=1	8	8	0.86396	0.775304	0.963908	0.864995	0.867042	0.0136166
B4F7C1	G protein-coupled receptor 37-like 1, isoform CRA_a OS=Rattus norvegicus GN=Gpr37l1 PE=1 SV=1	1	1	0.89899	0.724231	1.02245	0.823689	0.867339	0.0793973
A0A0H2UHF3	Queuine tRNA-ribosyltransferase catalytic subunit 1 OS=Rattus norvegicus GN=Qtrt1 PE=3 SV=1	1	1	0.968785	0.739574	0.998885	0.762553	0.867449	0.0977366
D4A415	Family with sequence similarity 175, member B OS=Rattus norvegicus GN=Abraxas2 PE=1 SV=3	3	3	0.996224	0.724327	1.01284	0.736409	0.86745	0.145466
F1LWZ8	LEM domain-containing 3 OS=Rattus norvegicus GN=Lemd3 PE=1 SV=2	2	2	0.888889	0.871287	0.863636	0.846535	0.867587	5.37839e-06
D3ZSA9	Nodal modulator 1 OS=Rattus norvegicus GN=Nomo1 PE=1 SV=1	5	5	0.822946	0.831187	0.903683	0.912732	0.867637	0.00135694
Q5M7W6	Protein FAM234A OS=Rattus norvegicus GN=Fam234a PE=1 SV=1	3	3	0.79003	0.876047	0.85574	0.948911	0.867682	0.00676441
A0A0G2KBB9	Ankyrin 2 OS=Rattus norvegicus GN=Ank2 PE=1 SV=1	76	2	0.96159	0.890405	0.840554	0.778329	0.86772	0.0143139
P19332-3	Isoform Tau-C of Microtubule-associated protein tau OS=Rattus norvegicus GN=Mapt	6	1	0.764706	0.959916	0.77479	0.972574	0.867996	0.0591894
F1LM60	ArfGAP with RhoGAP domain, ankyrin repeat and PH domain 1 OS=Rattus norvegicus GN=Arap1 PE=1 SV=1	2	2	0.788679	0.81323	0.920755	0.949416	0.86802	0.0155532
D3ZEJ9	Similar to Protein Njmu-R1 OS=Rattus norvegicus GN=RGD1310429 PE=1 SV=2	2	2	0.740426	0.88027	0.846809	1.00675	0.868562	0.0536158
F1LRZ7	Neurofilament heavy polypeptide OS=Rattus norvegicus GN=Nefh PE=1 SV=1	11	11	1.04333	1.06663	0.674624	0.689694	0.868568	0.268404
A0A1W2Q678	Family with sequence similarity 120C OS=Rattus norvegicus GN=FAM120C PE=1 SV=1	3	3	0.878099	0.788497	0.952479	0.855288	0.868591	0.00811065
P19491-2	Isoform Flip of Glutamate receptor 2 OS=Rattus norvegicus GN=Gria2	10	1	0.815007	0.966946	0.774517	0.918907	0.868844	0.0260406
A0A0G2K2I6	Dedicator of cytokinesis protein 9 OS=Rattus norvegicus GN=Dock9 PE=1 SV=1	4	4	0.815698	0.859296	0.876843	0.923709	0.868887	0.00108308
A0A0G2JVR0	Receptor-type tyrosine-protein phosphatase OS=Rattus norvegicus GN=Ptpra PE=1 SV=1	4	4	0.857423	0.854074	0.883754	0.880301	0.868888	2.52438e-06
D3ZIV9	Cytokine receptor-like factor 1 OS=Rattus norvegicus GN=Crlf1 PE=4 SV=1	1	1	0.809869	0.924862	0.812772	0.928177	0.86892	0.00762266
F1LR84	Neuronal pentraxin-2 OS=Rattus norvegicus GN=Nptx2 PE=4 SV=1	3	3	0.801873	0.887366	0.848384	0.938837	0.869115	0.00409806
A0A0G2K167	Regulator of microtubule dynamics protein 1 OS=Rattus norvegicus GN=Rmdn1 PE=1 SV=1	1	1	0.951634	0.813408	0.922876	0.788827	0.869186	0.0171159
D3ZXB8	Ethanolamine kinase 1 OS=Rattus norvegicus GN=Etnk1 PE=1 SV=1	1	1	0.863946	0.907143	0.8322	0.87381	0.869274	0.000147889
D3ZT03	UPF2, regulator of nonsense mediated mRNA decay OS=Rattus norvegicus GN=Upf2 PE=1 SV=3	4	4	1.02436	0.86169	0.864289	0.72704	0.869344	0.0752272
P07340	Sodium/potassium-transporting ATPase subunit beta-1 OS=Rattus norvegicus GN=Atp1b1 PE=1 SV=1	6	6	0.981821	0.783852	0.951993	0.760039	0.869426	0.0612569
F1LMQ1	Myosin IXA, isoform CRA_a OS=Rattus norvegicus GN=Myo9a PE=1 SV=2	2	2	0.850586	0.804991	0.936523	0.886322	0.869605	0.00337707
A0A0G2K761	Cullin 2 OS=Rattus norvegicus GN=Cul2 PE=1 SV=1	3	3	0.936455	0.825611	0.912566	0.804549	0.869795	0.00682481
B1WC37	Mitochondrial tRNA-specific 2-thiouridylase 1 OS=Rattus norvegicus GN=Trmu PE=2 SV=1	2	2	0.861886	0.807214	0.934927	0.875622	0.869912	0.00255264
Q6TUD3	LRRGT00111 OS=Rattus norvegicus GN=Rdh11 PE=1 SV=1	3	3	0.893151	0.719118	1.0347	0.833088	0.870015	0.0952093
D3ZCI2	Solute carrier family 9 (Sodium/hydrogen exchanger), member 7 (Predicted) OS=Rattus norvegicus GN=Slc9a7 PE=1 SV=2	1	1	0.962054	1.06332	0.691964	0.764803	0.870536	0.182628
A0A0G2JSH2	3-hydroxybutyrate dehydrogenase, type 1, isoform CRA_a OS=Rattus norvegicus GN=Bdh1 PE=1 SV=1	2	2	0.977413	0.821823	0.914579	0.768992	0.870702	0.0321965
B5DFI3	AP complex subunit sigma OS=Rattus norvegicus GN=Ap1s1 PE=1 SV=1	2	2	0.708108	0.963235	0.767568	1.04412	0.870757	0.154833
O35353	Guanine nucleotide-binding protein subunit beta-4 OS=Rattus norvegicus GN=Gnb4 PE=2 SV=4	6	3	0.923624	0.931722	0.810377	0.817481	0.870801	0.00774825
Q6AXX6	Redox-regulatory protein FAM213A OS=Rattus norvegicus GN=Fam213a PE=1 SV=1	3	3	0.877483	0.780231	0.966887	0.859727	0.871082	0.0151166
Q6GMN2	Brain-specific angiogenesis inhibitor 1-associated protein 2 OS=Rattus norvegicus GN=Baiap2 PE=1 SV=1	1	1	1.07416	0.671764	1.07009	0.669215	0.871308	0.309526
D3ZZH6	Mitogen-activated protein kinase kinase kinase 5 OS=Rattus norvegicus GN=Map3k5 PE=1 SV=3	2	2	0.797297	0.741555	1.00845	0.937942	0.87131	0.0817636
D3ZZR5	Small nuclear ribonucleoprotein polypeptide A' OS=Rattus norvegicus GN=Snrpa1 PE=1 SV=1	3	3	0.839847	0.811251	0.933333	0.901554	0.871496	0.00368607
P60756	MAM domain-containing glycosylphosphatidylinositol anchor protein 2 OS=Rattus norvegicus GN=Mdga2 PE=2 SV=1	2	2	0.940318	0.859218	0.881609	0.805572	0.871679	0.00368932
G3V8H7	Olfactomedin-like 3 (Predicted) OS=Rattus norvegicus GN=Olfml3 PE=4 SV=1	1	1	0.849635	0.949429	0.79708	0.890701	0.871711	0.00726996
B2RZ84	Ring finger protein 128, E3 ubiquitin protein ligase OS=Rattus norvegicus GN=Rnf128 PE=2 SV=1	1	1	0.849057	0.925234	0.819897	0.893458	0.871911	0.00153097
D3ZEH3	Sec61 translocon alpha 2 subunit OS=Rattus norvegicus GN=Sec61a2 PE=1 SV=1	2	2	0.938857	0.89488	0.846857	0.80719	0.871946	0.00421466
B2RYK3	RCG56371 OS=Rattus norvegicus GN=Spr PE=1 SV=1	4	4	0.92867	0.771133	0.977147	0.811386	0.872084	0.0384034
Q505J6	Mitochondrial glutamate carrier 2 OS=Rattus norvegicus GN=Slc25a18 PE=2 SV=2	5	4	0.938077	0.833085	0.909716	0.807899	0.872194	0.00604876
Q6Q0N0	Calsyntenin-1 OS=Rattus norvegicus GN=Clstn1 PE=1 SV=1	4	4	0.923037	0.81529	0.929515	0.821012	0.872213	0.00644761
G3V8Q2	Alpha-internexin OS=Rattus norvegicus GN=Ina PE=1 SV=1	20	1	1.0617	1.06891	0.677078	0.681675	0.872339	0.295527
D4AEC0	Histone H2A OS=Rattus norvegicus GN=H2afv PE=3 SV=1	3	1	0.848675	0.695031	1.06974	0.876071	0.872378	0.148101
Q45QK6	Guanine nucleotide-binding protein subunit gamma (Fragment) OS=Rattus norvegicus GN=Gng2 PE=2 SV=1	2	2	0.846844	0.81134	0.935438	0.89622	0.87246	0.00340561
A0A140TA98	Metastasis-associated protein MTA1 OS=Rattus norvegicus GN=Mta1 PE=1 SV=1	2	1	0.925993	0.81558	0.929603	0.81876	0.872484	0.00719204
Q4QQV0	Tubulin beta chain OS=Rattus norvegicus GN=Tubb6 PE=1 SV=1	12	2	0.749104	0.694352	1.06272	0.98505	0.872807	0.20447
O19446	MHC class Ia protein OS=Rattus norvegicus GN=RT1.Al PE=3 SV=2	4	1	0.831226	0.782505	0.96713	0.910443	0.872826	0.0211192
Q66H39	ATP-binding cassette sub-family F member 3 OS=Rattus norvegicus GN=Abcf3 PE=2 SV=1	2	2	0.871681	0.806056	0.942478	0.871522	0.872934	0.00384587
D3KR63	cAMPS OS=Rattus norvegicus GN=Rapgef4 PE=2 SV=1	5	5	0.858929	0.770422	0.982143	0.88094	0.873108	0.0267079
A0A0G2K9V6	Threonine--tRNA ligase, cytoplasmic OS=Rattus norvegicus GN=Tars PE=1 SV=1	7	6	0.847183	0.789214	0.96094	0.895187	0.873131	0.0130782
D4AEC2	Calmodulin-regulated spectrin-associated protein 2 OS=Rattus norvegicus GN=Camsap2 PE=1 SV=1	4	4	0.837791	0.967142	0.783608	0.904592	0.873283	0.0191497
D3ZM03	Vacuolar ATPase assembly integral membrane protein VMA21 OS=Rattus norvegicus GN=LOC100912478 PE=1 SV=1	1	1	0.857414	0.893069	0.853612	0.889109	0.873301	1.79003e-05
P36860	Ras-related protein Ral-B OS=Rattus norvegicus GN=Ralb PE=2 SV=1	4	1	0.722772	0.738617	1.00495	1.02698	0.87333	0.175756
B2RYH5	Interleukin-1 receptor-associated kinase 1 OS=Rattus norvegicus GN=Irak1 PE=1 SV=1	2	2	0.981043	0.62069	1.15877	0.733133	0.873408	0.336865
D3ZGY1	PYM homolog 1, exon junction complex-associated factor OS=Rattus norvegicus GN=Pym1 PE=1 SV=1	1	1	1.12299	0.914997	0.802375	0.653766	0.873531	0.248092
P12839	Neurofilament medium polypeptide OS=Rattus norvegicus GN=Nefm PE=1 SV=4	19	17	1.1287	1.07562	0.660574	0.629506	0.873599	0.377121
Q5U2U4	Secretory carrier-associated membrane protein OS=Rattus norvegicus GN=Scamp2 PE=1 SV=1	1	1	0.939742	0.788207	0.961263	0.806258	0.873867	0.030071
O88350	Putative hydrolase RBBP9 OS=Rattus norvegicus GN=Rbbp9 PE=1 SV=2	1	1	0.915905	0.831535	0.916819	0.832365	0.874156	0.00208633
Q810W7	Microtubule-associated serine/threonine-protein kinase 1 OS=Rattus norvegicus GN=Mast1 PE=1 SV=1	2	1	0.858709	0.794814	0.957369	0.886133	0.874256	0.00968021
A0A140TAA5	WD repeat domain phosphoinositide-interacting protein 4 OS=Rattus norvegicus GN=Wdr45 PE=1 SV=1	2	2	0.905286	0.842213	0.906938	0.84375	0.874547	0.000464465
F1LS98	Protein kinase C OS=Rattus norvegicus GN=Prkca PE=1 SV=3	7	5	0.927012	0.951032	0.799872	0.820597	0.874628	0.0159607
F1M7K7	Multifunctional fusion protein OS=Rattus norvegicus GN=Cacng8 PE=1 SV=1	4	4	0.86087	0.875418	0.874203	0.888976	0.874867	6.10154e-07
G3V728	4-nitrophenylphosphatase domain and non-neuronal SNAP25-like protein homolog 1 (C. elegans), isoform CRA_b OS=Rattus norvegicus GN=Nipsnap1 PE=1 SV=1	1	1	0.860759	0.668633	1.10886	0.861357	0.874903	0.214874
P26453	Basigin OS=Rattus norvegicus GN=Bsg PE=1 SV=2	3	3	0.828705	0.909169	0.840125	0.921697	0.874924	0.00184687
F1LXC7	Hypothetical protein LOC100362814 OS=Rattus norvegicus GN=LOC100362814 PE=1 SV=3	1	1	1.00581	0.852217	0.889535	0.753695	0.875315	0.0537499
Q4G008	Uncharacterized protein KIAA0930 homolog OS=Rattus norvegicus PE=1 SV=2	1	1	0.853919	0.798002	0.956057	0.893452	0.875358	0.00955111
A0A0G2KAI9	Radial spoke head 9 homolog OS=Rattus norvegicus GN=Rsph9 PE=4 SV=1	1	1	0.759279	0.958501	0.788971	0.995984	0.875684	0.0814409
F1LNF0	Myosin heavy chain 14 OS=Rattus norvegicus GN=Myh14 PE=1 SV=1	32	28	0.896852	0.871835	0.879519	0.854985	0.875798	7.33428e-06
B2RYF6	CLPTM1, transmembrane protein OS=Rattus norvegicus GN=Clptm1 PE=1 SV=1	3	3	1.0661	0.842725	0.890473	0.703893	0.875799	0.147734
P47819	Glial fibrillary acidic protein OS=Rattus norvegicus GN=Gfap PE=1 SV=2	25	4	0.950654	0.897011	0.852394	0.804295	0.876089	0.00740033
D3ZGY2	OTU domain-containing 6B OS=Rattus norvegicus GN=Otud6b PE=1 SV=3	3	3	1.11257	0.775547	0.95288	0.664234	0.876307	0.256581
D3ZWT6	RCG31450 OS=Rattus norvegicus GN=Sh2d5 PE=4 SV=2	3	3	0.804839	0.819376	0.932258	0.949097	0.876392	0.0162908
P49088	Asparagine synthetase [glutamine-hydrolyzing] OS=Rattus norvegicus GN=Asns PE=2 SV=3	8	8	0.914515	0.786215	0.970599	0.834431	0.87644	0.0237003
A0A1W2Q627	Eukaryotic translation initiation factor 4E OS=Rattus norvegicus GN=Eif4e PE=1 SV=1	2	2	0.820257	0.815989	0.937233	0.932356	0.876458	0.0105134
F1LR02	Collagen type XVIII alpha 1 chain OS=Rattus norvegicus GN=Col18a1 PE=1 SV=2	2	2	0.899072	0.791894	0.965584	0.850477	0.876757	0.015497
D3ZKC6	Vacuolar protein sorting 13 homolog D OS=Rattus norvegicus GN=Vps13d PE=1 SV=1	3	3	0.817396	0.840556	0.911939	0.937778	0.876917	0.00504851
Q9WUF4	Vesicle-associated membrane protein 8 OS=Rattus norvegicus GN=Vamp8 PE=1 SV=1	1	1	0.94186	0.939675	0.815116	0.813225	0.877469	0.0153737
P08050	Gap junction alpha-1 protein OS=Rattus norvegicus GN=Gja1 PE=1 SV=2	4	4	0.857092	0.854312	0.900743	0.897821	0.877492	6.81966e-05
Q99J82	Integrin-linked protein kinase OS=Rattus norvegicus GN=Ilk PE=2 SV=1	3	3	0.982955	0.86909	0.880013	0.778073	0.877533	0.0265713
D3Z8Q5	RCG25747 OS=Rattus norvegicus GN=Tusc2 PE=4 SV=1	2	2	0.845481	0.928	0.827988	0.9088	0.877567	0.00229516
Q6UPE0	Choline dehydrogenase, mitochondrial OS=Rattus norvegicus GN=Chdh PE=1 SV=1	3	3	0.723881	0.739048	1.01306	1.03429	0.877568	0.197636
A0A0G2JU77	Eukaryotic translation initiation factor 3 subunit K OS=Rattus norvegicus GN=Eif3k PE=1 SV=1	1	1	0.692449	0.933002	0.802947	1.08189	0.877571	0.195213
A0A0H2UHQ0	4F2 cell-surface antigen heavy chain OS=Rattus norvegicus GN=Slc3a2 PE=1 SV=1	13	13	0.859103	0.848063	0.907536	0.895874	0.877644	0.000138394
Q5M876	N-acyl-aromatic-L-amino acid amidohydrolase (carboxylate-forming) OS=Rattus norvegicus GN=Acy3 PE=1 SV=1	1	1	0.75974	0.898618	0.849351	1.00461	0.878079	0.0541195
A0A096MKB2	Potassium voltage-gated channel subfamily H member 1 OS=Rattus norvegicus GN=Kcnh1 PE=4 SV=1	1	1	1.03927	0.8	0.945619	0.727907	0.8782	0.133577
A0A0G2K2V5	Exocyst complex component 1 OS=Rattus norvegicus GN=Exoc1 PE=1 SV=1	6	2	0.806919	0.962036	0.795484	0.948404	0.878211	0.0341804
P84889	Vang-like protein 2 OS=Rattus norvegicus GN=Vangl2 PE=2 SV=1	1	1	0.886383	0.856336	0.900585	0.870056	0.87834	1.50483e-05
Q9EPH5	Solute carrier family 25, member 27, isoform CRA_d OS=Rattus norvegicus GN=Slc25a27 PE=2 SV=1	1	1	0.842809	0.816415	0.942029	0.912527	0.878445	0.00604775
Q566R2	TM2 domain-containing protein 2 OS=Rattus norvegicus GN=Tm2d2 PE=2 SV=1	1	1	0.886478	0.877622	0.879415	0.870629	0.878536	2.47545e-08
Q7TP57	Signal transducer and activator of transcription OS=Rattus norvegicus GN=Stat4 PE=2 SV=1	7	7	0.869179	0.833141	0.925094	0.886738	0.878538	0.000711745
P47971	Neuronal pentraxin-1 OS=Rattus norvegicus GN=Nptx1 PE=1 SV=1	5	5	0.870619	0.855623	0.902577	0.887031	0.878963	2.1101e-05
P41562	Isocitrate dehydrogenase [NADP] cytoplasmic OS=Rattus norvegicus GN=Idh1 PE=1 SV=1	7	6	0.816236	0.793481	0.966614	0.939667	0.879	0.0316774
F1LN88	Aldehyde dehydrogenase, mitochondrial OS=Rattus norvegicus GN=Aldh2 PE=1 SV=2	9	1	0.833642	0.76132	1.00417	0.917055	0.879047	0.0606226
P51792	H(+)/Cl(-) exchange transporter 3 OS=Rattus norvegicus GN=Clcn3 PE=2 SV=2	2	2	0.892236	0.77135	0.993627	0.859003	0.879054	0.0388572
G3V897	CTR9 homolog, Paf1/RNA polymerase II complex component OS=Rattus norvegicus GN=Ctr9 PE=1 SV=1	1	1	1.02857	0.784741	0.966071	0.737057	0.87911	0.135422
Q5XIE1	Protein THEM6 OS=Rattus norvegicus GN=Them6 PE=2 SV=1	2	2	0.70566	0.952866	0.790566	1.06752	0.879152	0.186624
D4A4Q4	OCIA domain-containing 2 OS=Rattus norvegicus GN=Ociad2 PE=1 SV=3	2	2	0.894487	0.872913	0.885456	0.8641	0.879239	1.89363e-06
A0A0G2JW13	NACHT and WD repeat domain-containing protein 2-like OS=Rattus norvegicus GN=LOC103694210 PE=4 SV=1	2	2	0.892649	0.874286	0.884481	0.866286	0.879425	7.81905e-07
D3ZCJ3	Major facilitator superfamily domain-containing 6 OS=Rattus norvegicus GN=Mfsd6 PE=1 SV=1	2	1	0.867857	0.835052	0.925	0.890034	0.879486	0.000701854
A0A0H2UHE0	Kv channel-interacting protein 1 OS=Rattus norvegicus GN=Kcnip1 PE=4 SV=1	2	2	0.86741	0.852619	0.907063	0.891596	0.879672	6.15261e-05
D4A1D3	Sacsin molecular chaperone OS=Rattus norvegicus GN=Sacs PE=1 SV=2	4	4	0.856237	0.956316	0.806025	0.900236	0.879704	0.00937674
A0A0G2JYJ1	Growth factor receptor-bound protein 10 OS=Rattus norvegicus GN=Grb10 PE=4 SV=1	4	4	0.875908	0.831975	0.929373	0.882759	0.880004	0.000948132
G3V7U1	Glutamate receptor, metabotropic 1, isoform CRA_b OS=Rattus norvegicus GN=Grm1 PE=1 SV=1	2	2	0.892428	0.867073	0.89295	0.86758	0.880008	3.29143e-06
D3ZCG3	MON2 homolog, regulator of endosome-to-Golgi-trafficking OS=Rattus norvegicus GN=Mon2 PE=1 SV=3	5	5	0.840793	0.937537	0.82364	0.91841	0.880095	0.00531161
D4A188	RGM domain family, member A (Predicted), isoform CRA_a OS=Rattus norvegicus GN=Rgma PE=4 SV=1	1	1	0.853587	0.791045	0.973646	0.902307	0.880146	0.0209773
F1LN03	Lysophosphatidylcholine acyltransferase 2 OS=Rattus norvegicus GN=Lpcat2 PE=1 SV=1	1	1	0.879815	0.72005	1.05701	0.865069	0.880486	0.133988
D4A5A6	DNA-directed RNA polymerase subunit OS=Rattus norvegicus GN=Polr2a PE=1 SV=1	2	2	0.848276	0.878571	0.882069	0.913571	0.880622	0.000109103
P38983	40S ribosomal protein SA OS=Rattus norvegicus GN=Rpsa PE=1 SV=3	4	4	0.921548	0.742301	1.02997	0.829638	0.880865	0.101811
Q01129	Decorin OS=Rattus norvegicus GN=Dcn PE=1 SV=1	2	2	0.871037	0.969853	0.79658	0.88695	0.881105	0.015506
A0A0G2K5B0	TBC1 domain family, member 24 OS=Rattus norvegicus GN=Tbc1d24 PE=1 SV=1	6	6	0.909709	0.830918	0.932754	0.851967	0.881337	0.00253852
Q03351-2	Isoform TRKC of NT-3 growth factor receptor OS=Rattus norvegicus GN=Ntrk3	2	1	0.721325	0.898413	0.848768	1.05714	0.881412	0.138547
D4ABB1	Nuclear receptor-interacting protein 2 OS=Rattus norvegicus GN=Nrip2 PE=4 SV=1	3	3	0.848233	0.885033	0.877339	0.915401	0.881501	0.000137183
P97846	Contactin-associated protein 1 OS=Rattus norvegicus GN=Cntnap1 PE=1 SV=1	13	13	0.874189	0.873222	0.890286	0.889302	0.88175	2.445e-07
A0A0G2K1V3	Similar to RIKEN cDNA 5730449L18 (Predicted), isoform CRA_a OS=Rattus norvegicus GN=Tsen15 PE=1 SV=1	1	1	0.788208	0.958491	0.803724	0.977358	0.881945	0.0558018
P11505	Plasma membrane calcium-transporting ATPase 1 OS=Rattus norvegicus GN=Atp2b1 PE=1 SV=2	20	9	0.88144	0.850662	0.914241	0.882317	0.882165	0.000100275
A0A0H2UI38	40S ribosomal protein S19-like OS=Rattus norvegicus GN=Rps19 PE=4 SV=1	5	5	0.914946	0.862527	0.90157	0.849918	0.88224	0.000269033
B1WC03	AAR2-splicing factor homolog OS=Rattus norvegicus GN=Aar2 PE=1 SV=1	2	2	0.853801	0.756477	1.01754	0.901554	0.882344	0.0731502
Q642B4	C-type lectin domain family 14, member a OS=Rattus norvegicus GN=Clec14a PE=1 SV=1	1	1	1.08466	0.882965	0.861022	0.70091	0.882391	0.185647
B2RZ17	F-box/WD repeat-containing protein 2 OS=Rattus norvegicus GN=Fbxw2 PE=2 SV=1	1	1	0.712662	0.754296	1.00244	1.061	0.882597	0.227448
B4F768	Aldh4a1 protein (Fragment) OS=Rattus norvegicus GN=Aldh4a1 PE=2 SV=1	7	7	0.856734	0.875309	0.890072	0.909371	0.882871	4.39234e-05
D3ZEH2	FAD-dependent oxidoreductase domain containing 1 OS=Rattus norvegicus GN=Foxred1 PE=1 SV=1	1	1	0.942602	0.841686	0.923469	0.824601	0.88309	0.00720845
F1M4N6	Dedicator of cyto-kinesis 3 OS=Rattus norvegicus GN=Dock3 PE=1 SV=3	3	3	0.841292	0.795485	0.974719	0.921647	0.883286	0.0269811
A0A0G2KA11	Phosphatidylinositol-3,4,5-trisphosphate-dependent Rac exchange factor 2 OS=Rattus norvegicus GN=Prex2 PE=1 SV=1	3	3	0.792502	0.951832	0.81299	0.97644	0.883441	0.0479626
D4A9D6	DEAH (Asp-Glu-Ala-His) box polypeptide 9 (Predicted) OS=Rattus norvegicus GN=Dhx9 PE=1 SV=1	9	9	0.871694	0.866771	0.90049	0.895403	0.883589	8.87513e-06
B2GV98	Leucine-rich repeats and calponin homology domain-containing 1 OS=Rattus norvegicus GN=Lrch1 PE=1 SV=1	2	2	0.866928	0.802536	0.968689	0.896739	0.883723	0.0149899
B2GV73	Actin-related protein 2/3 complex subunit 3 OS=Rattus norvegicus GN=Arpc3 PE=1 SV=1	1	1	0.938727	0.688782	1.10054	0.807508	0.883888	0.237162
B4F766	Dymeclin OS=Rattus norvegicus GN=Dym PE=2 SV=1	1	1	0.893667	0.862642	0.905395	0.873962	0.883916	1.95396e-05
P70600	Protein-tyrosine kinase 2-beta OS=Rattus norvegicus GN=Ptk2b PE=1 SV=1	5	5	0.889866	0.922294	0.846432	0.877278	0.883967	0.000314794
Q62760	Mitochondrial import receptor subunit TOM20 homolog OS=Rattus norvegicus GN=Tomm20 PE=1 SV=2	1	1	0.915831	0.811437	0.959006	0.849691	0.883991	0.0126161
Q4KLN7	ADP-ribosylation factor GTPase-activating protein 3 OS=Rattus norvegicus GN=Arfgap3 PE=1 SV=1	1	1	0.896593	0.864731	0.90412	0.871991	0.884359	1.84656e-05
D4ABC7	Uracil phosphoribosyltransferase homolog OS=Rattus norvegicus GN=Uprt PE=4 SV=1	1	1	0.889064	0.947192	0.823761	0.877619	0.884409	0.00382314
Q6IMX3	Acetyl-Coenzyme A dehydrogenase, short chain, isoform CRA_a OS=Rattus norvegicus GN=Acads PE=1 SV=1	2	2	0.82167	0.794326	0.977427	0.944899	0.884581	0.0428165
D3ZFJ6	Lactamase, beta OS=Rattus norvegicus GN=Lactb PE=1 SV=1	3	3	0.791353	0.899573	0.864662	0.982906	0.884623	0.0272978
A0A0G2K1G8	Solute carrier family 7, member 14 OS=Rattus norvegicus GN=Slc7a14 PE=1 SV=1	3	3	0.984858	0.787982	0.980921	0.784832	0.884648	0.0882485
F1LPB8	Ectonucleoside triphosphate diphosphohydrolase 5 OS=Rattus norvegicus GN=Entpd5 PE=1 SV=2	1	1	0.888489	0.891697	0.877698	0.880866	0.884688	3.36416e-08
P63086	Mitogen-activated protein kinase 1 OS=Rattus norvegicus GN=Mapk1 PE=1 SV=3	10	6	0.923761	0.804188	0.968222	0.842893	0.884766	0.0214961
Q4G012	Protein FMC1 homolog OS=Rattus norvegicus GN=Fmc1 PE=3 SV=1	1	1	0.786848	0.886335	0.877551	0.988506	0.88481	0.0314333
Q9WTN5	Two pore calcium channel protein 1 OS=Rattus norvegicus GN=Tpcn1 PE=1 SV=2	1	1	0.669856	0.866873	0.873206	1.13003	0.884992	0.268549
Q6PCT9	Proteasome (Prosome, macropain) 26S subunit, non-ATPase, 6 OS=Rattus norvegicus GN=Psmd6 PE=1 SV=1	6	6	0.874306	0.809907	0.963542	0.89257	0.885081	0.0108715
F7F557	Acyl-coenzyme A thioesterase 8 OS=Rattus norvegicus GN=Acot8 PE=1 SV=1	1	1	0.734739	0.778824	0.984462	1.04353	0.885388	0.181088
F1LV44	Teneurin transmembrane protein 3 OS=Rattus norvegicus GN=Tenm3 PE=1 SV=3	3	3	0.882184	0.712297	1.07759	0.87007	0.885534	0.176833
A0A0G2K121	Malectin OS=Rattus norvegicus GN=Mlec PE=1 SV=1	2	2	0.871532	0.776047	1.00302	0.893126	0.88593	0.0498841
Q63273	Glutamate receptor ionotropic, kainate 5 OS=Rattus norvegicus GN=Grik5 PE=1 SV=1	1	1	0.94717	0.813175	0.959748	0.823974	0.886017	0.0267592
P15385	Potassium voltage-gated channel subfamily A member 4 OS=Rattus norvegicus GN=Kcna4 PE=1 SV=1	1	1	0.90632	0.708721	1.08253	0.846512	0.88602	0.191637
Q5FVS6	Phosphatidylinositol 3-kinase regulatory subunit beta OS=Rattus norvegicus GN=Pik3r2 PE=2 SV=1	2	1	0.852814	0.856522	0.915584	0.919565	0.886121	0.000771657
Q63198	Contactin-1 OS=Rattus norvegicus GN=Cntn1 PE=1 SV=2	20	20	0.888177	0.859458	0.913306	0.883774	0.886179	4.83817e-05
A0A0G2JTF5	Ubiquitin-specific peptidase 34 OS=Rattus norvegicus GN=Usp34 PE=1 SV=1	3	3	0.855431	0.903797	0.868211	0.9173	0.886185	0.000232112
Q4QQU9	Osteopetrosis-associated transmembrane protein 1 OS=Rattus norvegicus GN=Ostm1 PE=1 SV=1	2	2	0.879397	0.793051	0.984925	0.888218	0.886398	0.0275
A0A0G2K7W6	Similar to 60S ribosomal protein L27a OS=Rattus norvegicus GN=RGD1562402 PE=3 SV=1	4	4	0.965172	0.750177	1.03005	0.800602	0.8865	0.137782
D3ZK56	RAP2C, member of RAS oncogene family OS=Rattus norvegicus GN=Rap2c PE=1 SV=2	5	3	0.890006	0.880398	0.892878	0.883239	0.88663	1.86347e-08
G3V648	1-acylglycerol-3-phosphate O-acyltransferase 3 OS=Rattus norvegicus GN=Agpat3 PE=1 SV=1	2	2	0.848576	0.86182	0.911169	0.92539	0.886739	0.000901908
F1LUS2	Protein argonaute-3 OS=Rattus norvegicus GN=Ago3 PE=3 SV=3	1	1	0.872276	0.858249	0.91586	0.901132	0.886879	0.000135876
A0A0G2KAT3	Replication protein A subunit OS=Rattus norvegicus GN=Rpa1 PE=1 SV=1	1	1	1.00422	1.11215	0.679325	0.752336	0.887008	0.311879
D3ZCD4	Phosphatidylinositol transfer protein beta isoform OS=Rattus norvegicus GN=Pitpnb PE=1 SV=3	2	2	0.667712	0.785978	0.962382	1.13284	0.887228	0.310476
F1LUT4	Phospholipid-transporting ATPase OS=Rattus norvegicus GN=Atp8a1 PE=1 SV=3	14	13	0.948974	0.770908	1.00935	0.819952	0.887295	0.0879651
P54690	Branched-chain-amino-acid aminotransferase, cytosolic OS=Rattus norvegicus GN=Bcat1 PE=1 SV=1	5	5	0.818307	0.79191	0.985665	0.953869	0.887438	0.0585075
F1LT58	Importin subunit alpha OS=Rattus norvegicus GN=Kpna6 PE=1 SV=3	6	2	0.915379	0.827428	0.949114	0.857922	0.887461	0.00638327
A0A0G2KA82	Synaptophysin-like 1 OS=Rattus norvegicus GN=Sypl1 PE=1 SV=1	1	1	0.71028	0.869814	0.885514	1.08441	0.887504	0.192551
D4A6Y6	Solute carrier family 25 member 26 OS=Rattus norvegicus GN=Slc25a26 PE=1 SV=2	1	1	0.963443	0.812127	0.963443	0.812127	0.887785	0.0423951
A0A0G2K6S9	Myosin-11 OS=Rattus norvegicus GN=Myh11 PE=1 SV=1	20	13	1.23527	0.891195	0.827856	0.597262	0.887896	0.42796
Q6AY57	WD repeat domain phosphoinositide-interacting protein 2 OS=Rattus norvegicus GN=Wipi2 PE=1 SV=1	2	2	0.721702	0.889822	0.868936	1.07135	0.887953	0.169
Q4V7D2	Protein rogdi homolog OS=Rattus norvegicus GN=Rogdi PE=2 SV=1	6	6	0.932159	0.780883	1.00112	0.838649	0.888202	0.0621272
B5DES0	RCG54604 OS=Rattus norvegicus GN=Snrpd2 PE=1 SV=1	2	2	0.830413	0.798401	0.980992	0.943175	0.888245	0.0434514
F1LY04	Kinase suppressor of ras 2 OS=Rattus norvegicus GN=Ksr2 PE=4 SV=3	1	1	0.783784	0.930481	0.840841	0.998217	0.888331	0.0568579
A0A0G2K1Z2	Rho GTPase-activating protein 12 OS=Rattus norvegicus GN=Arhgap12 PE=1 SV=1	2	2	0.977372	0.81911	0.956484	0.801605	0.888643	0.0501084
Q8CH90	Soluble guanylyl cyclase alpha 2 subunit E219G mutant OS=Rattus norvegicus PE=2 SV=1	2	2	0.790594	0.868389	0.903695	0.99262	0.888824	0.0378402
Q5BMA6	Leukemia-associated Rho guanine nucleotide exchange factor OS=Rattus norvegicus GN=Arhgef12 PE=2 SV=1	6	6	0.909111	0.880887	0.896687	0.868849	0.888883	1.54035e-05
Q6RUV5	Ras-related C3 botulinum toxin substrate 1 OS=Rattus norvegicus GN=Rac1 PE=1 SV=1	5	4	0.905136	0.93103	0.848125	0.872388	0.88917	0.00089146
A0A0G2JUU7	Gamma-tubulin complex component OS=Rattus norvegicus GN=Tubgcp3 PE=1 SV=1	3	3	0.837344	0.846304	0.931665	0.941634	0.889237	0.00690965
Q5XIA8	Growth hormone-inducible transmembrane protein OS=Rattus norvegicus GN=Ghitm PE=2 SV=1	1	1	0.931828	0.913489	0.864492	0.847478	0.889322	0.00143521
F1LQN1	Polypeptide N-acetylgalactosaminyltransferase OS=Rattus norvegicus GN=Galnt16 PE=3 SV=1	2	2	0.859903	0.780702	1.00483	0.912281	0.889429	0.0569452
Q66H12	Alpha-N-acetylgalactosaminidase OS=Rattus norvegicus GN=Naga PE=2 SV=1	3	3	0.867209	0.774818	1.01174	0.903955	0.889431	0.0648211
Q9WVR3	Phosphatidylinositol 3,4,5-trisphosphate 5-phosphatase 2 OS=Rattus norvegicus GN=Inppl1 PE=1 SV=1	1	1	0.669014	1.04396	0.720657	1.12454	0.889542	0.370389
A2IBE0	Carbonic anhydrase 14 OS=Rattus norvegicus GN=Car14 PE=1 SV=1	1	1	1.01155	0.92042	0.851485	0.774775	0.889558	0.0708678
D3ZJK8	ATPase phospholipid transporting 8A1 OS=Rattus norvegicus GN=Atp8a1 PE=1 SV=3	2	2	0.873469	0.740698	1.05204	0.892126	0.889583	0.134166
D3ZII8	SET and MYND domain containing 5 (Predicted) OS=Rattus norvegicus GN=Smyd5 PE=1 SV=2	2	2	0.97832	0.859524	0.915989	0.804762	0.889649	0.0252577
A0A0G2JZL6	Intraflagellar transport 122 OS=Rattus norvegicus GN=Ift122 PE=4 SV=1	1	1	0.901099	0.854167	0.925824	0.877604	0.889673	0.00037261
Q02589	[Protein ADP-ribosylarginine] hydrolase OS=Rattus norvegicus GN=Adprh PE=1 SV=2	1	1	0.863422	0.791367	0.993721	0.910791	0.889825	0.0409173
P18163	Long-chain-fatty-acid--CoA ligase 1 OS=Rattus norvegicus GN=Acsl1 PE=1 SV=1	11	11	0.886773	0.807289	0.976422	0.888902	0.889846	0.0188703
Q6AY73	Lymphocyte antigen 6 complex, locus E OS=Rattus norvegicus GN=Ly6e PE=2 SV=1	1	1	0.843991	0.910417	0.868455	0.936806	0.889917	0.00184029
D3ZIP8	Endonuclease domain-containing 1 OS=Rattus norvegicus GN=Endod1 PE=4 SV=2	4	4	0.944581	0.875853	0.902648	0.836971	0.890013	0.00282881
F1LQ09	Atlastin GTPase 2 OS=Rattus norvegicus GN=Atl2 PE=1 SV=1	2	2	0.899882	0.83956	0.942285	0.879121	0.890212	0.00215465
D3ZHR2	ATP-binding cassette subfamily D member 1 OS=Rattus norvegicus GN=Abcd1 PE=1 SV=1	2	2	0.966797	0.759785	1.02734	0.807368	0.890323	0.135402
D3Z8L5	Pumilio RNA-binding family member 1 OS=Rattus norvegicus GN=Pum1 PE=1 SV=2	2	2	0.819253	0.858025	0.920432	0.963992	0.890426	0.0144087
P56574	Isocitrate dehydrogenase [NADP], mitochondrial OS=Rattus norvegicus GN=Idh2 PE=1 SV=2	11	10	0.916365	0.736112	1.05885	0.85057	0.890475	0.155057
Q75T81	Asc-type amino acid transporter 1 OS=Rattus norvegicus GN=Slc7a10 PE=1 SV=1	2	2	0.858036	0.876026	0.905357	0.924339	0.890939	0.00032006
Q4V8C3	Echinoderm microtubule-associated protein-like 1 OS=Rattus norvegicus GN=Eml1 PE=1 SV=2	8	8	0.889081	0.924779	0.858043	0.892494	0.891099	0.000205861
D3ZDU2	Regulatory-associated protein of MTOR, complex 1 OS=Rattus norvegicus GN=Rptor PE=1 SV=2	5	5	0.876307	0.885563	0.896864	0.906338	0.891268	3.04783e-06
P63025	Vesicle-associated membrane protein 3 OS=Rattus norvegicus GN=Vamp3 PE=1 SV=1	5	1	0.93515	0.956522	0.827248	0.846154	0.891268	0.0146072
B0BNE5	S-formylglutathione hydrolase OS=Rattus norvegicus GN=Esd PE=2 SV=1	2	2	0.893289	0.783481	1.00638	0.882671	0.891456	0.0547213
F1LPQ6	Immunoglobulin heavy constant mu OS=Rattus norvegicus GN=Ighm PE=4 SV=2	3	1	0.842105	0.937931	0.845201	0.941379	0.891654	0.00791757
D3ZYY0	Short chain dehydrogenase/reductase family 39U, member 1 OS=Rattus norvegicus GN=Sdr39u1 PE=1 SV=1	2	2	0.890435	0.808847	0.978551	0.888889	0.89168	0.0204529
Q8VI02	Serine/threonine-protein phosphatase 4 regulatory subunit 1 OS=Rattus norvegicus GN=Ppp4r1 PE=1 SV=1	1	1	0.888378	0.921909	0.86204	0.894577	0.891726	0.000118542
D3ZM69	Erythrocyte membrane protein band 4.1-like 2 OS=Rattus norvegicus GN=Epb41l2 PE=1 SV=2	18	17	0.898409	0.942412	0.842698	0.883972	0.891873	0.00190778
B2RZ13	Gprc5b protein (Fragment) OS=Rattus norvegicus GN=Gprc5b PE=2 SV=1	3	3	0.885198	0.967139	0.819737	0.895619	0.891923	0.0116217
Q5U2X8	Acyl-CoA thioesterase 9 OS=Rattus norvegicus GN=Acot9 PE=1 SV=1	8	8	0.911267	0.854134	0.930497	0.872159	0.892014	0.000835608
B2RYJ1	Anapc2 protein OS=Rattus norvegicus GN=Anapc2 PE=1 SV=1	3	3	0.933962	0.779528	1.01132	0.844094	0.892226	0.0780271
A0A0G2KB11	StAR-related lipid transfer domain-containing 10 OS=Rattus norvegicus GN=Stard10 PE=1 SV=1	2	2	0.915361	0.832304	0.954023	0.867458	0.892286	0.0068538
F1LRK1	Sodium/potassium-transporting ATPase subunit alpha OS=Rattus norvegicus GN=Atp4a PE=1 SV=1	7	1	0.808756	0.943548	0.83871	0.978495	0.892377	0.0384204
G3V8Y0	G protein subunit gamma 13 OS=Rattus norvegicus GN=Gng13 PE=4 SV=1	1	1	0.885586	0.863796	0.921622	0.898946	0.892487	0.000113957
D3ZUY0	Retinol dehydrogenase 14 (all-trans/9-cis/11-cis) OS=Rattus norvegicus GN=Rdh14 PE=1 SV=1	8	8	0.918803	0.758307	1.03711	0.85595	0.892543	0.115453
F1M9C9	Histidyl-tRNA synthetase 2, mitochondrial OS=Rattus norvegicus GN=Hars2 PE=1 SV=1	3	3	0.84798	0.918504	0.865865	0.937876	0.892556	0.00232779
D3ZHG3	Protein tyrosine kinase 7 OS=Rattus norvegicus GN=Ptk7 PE=3 SV=3	3	3	0.924763	0.771951	1.02118	0.852439	0.892584	0.089176
P51583	Multifunctional protein ADE2 OS=Rattus norvegicus GN=Paics PE=1 SV=3	6	6	0.883453	0.858095	0.928168	0.901527	0.892811	0.000348323
P49655	ATP-sensitive inward rectifier potassium channel 10 OS=Rattus norvegicus GN=Kcnj10 PE=2 SV=1	3	3	0.903117	0.840464	0.946753	0.881073	0.892852	0.00289628
D3ZWS6	N(alpha)-acetyltransferase 30, NatC catalytic subunit OS=Rattus norvegicus GN=Naa30 PE=1 SV=2	1	1	0.827411	0.900552	0.883249	0.961326	0.893135	0.00820949
Q8R4A1	ERO1-like protein alpha OS=Rattus norvegicus GN=Ero1a PE=1 SV=1	2	2	0.859213	0.768519	1.02692	0.918519	0.893291	0.0963979
A0A1B0GWW0	Ubiquitin protein ligase E3C (Fragment) OS=Rattus norvegicus GN=Ube3c PE=1 SV=1	1	1	0.836551	0.889193	0.895753	0.95212	0.893404	0.00405984
B0BMT9	Sqrdl protein OS=Rattus norvegicus GN=Sqor PE=1 SV=1	5	5	0.933706	0.780216	1.01313	0.846583	0.893409	0.0806517
Q5U2N2	Ubiquitin specific protease 14 OS=Rattus norvegicus GN=Usp14 PE=1 SV=1	7	7	0.853148	0.888804	0.897218	0.934716	0.893472	0.000706867
F1LNQ9	Cytoplasmic linker-associated protein 1 OS=Rattus norvegicus GN=Clasp1 PE=1 SV=3	14	12	0.858858	0.858774	0.928453	0.928362	0.893612	0.00183728
Q5PQN1	Probable E3 ubiquitin-protein ligase HERC4 OS=Rattus norvegicus GN=Herc4 PE=2 SV=1	1	1	0.84	0.875	0.910769	0.948718	0.893622	0.00388084
A0A0A0MXV8	Gamma-aminobutyric acid type B receptor subunit 2 OS=Rattus norvegicus GN=Gabbr2 PE=1 SV=1	6	6	0.97387	0.762655	1.03094	0.807351	0.893705	0.150346
D3ZML4	Similar to RIKEN cDNA 5730502D15 gene (Predicted) OS=Rattus norvegicus GN=Trabd PE=1 SV=1	2	2	0.790201	1.03795	0.755025	0.991749	0.893732	0.184709
B2RYW9	Fumarylacetoacetate hydrolase domain-containing protein 2 OS=Rattus norvegicus GN=Fahd2 PE=1 SV=1	7	7	0.916915	0.880975	0.907463	0.871893	0.894312	6.09164e-05
A0A0G2K5K1	Anoctamin OS=Rattus norvegicus GN=Ano8 PE=1 SV=1	1	1	0.876607	0.963277	0.827763	0.909605	0.894313	0.00995616
Q5M7V8	Thyroid hormone receptor-associated protein 3 OS=Rattus norvegicus GN=Thrap3 PE=1 SV=1	4	4	0.835489	1.04586	0.753592	0.943345	0.894572	0.148789
P21139	Alpha-mannosidase 2C1 OS=Rattus norvegicus GN=Man2c1 PE=1 SV=1	7	7	0.869899	0.816315	0.976345	0.916204	0.894691	0.021236
F1MAA7	Laminin subunit gamma 1 OS=Rattus norvegicus GN=Lamc1 PE=1 SV=1	6	6	0.950486	1.03166	0.765894	0.831304	0.894836	0.127562
P62282	40S ribosomal protein S11 OS=Rattus norvegicus GN=Rps11 PE=1 SV=3	6	6	0.777128	0.778342	1.01141	1.01299	0.894966	0.171691
D4AE96	Importin 7 OS=Rattus norvegicus GN=Ipo7 PE=1 SV=1	7	6	0.872887	0.894591	0.89547	0.917736	0.895171	2.66584e-05
O54924	Exocyst complex component 8 OS=Rattus norvegicus GN=Exoc8 PE=1 SV=1	8	8	0.905876	0.840479	0.951657	0.882954	0.895242	0.00401737
D3ZNY3	Methylmalonic aciduria (Cobalamin deficiency) cblA type (Predicted), isoform CRA_a OS=Rattus norvegicus GN=Mmaa PE=1 SV=1	2	2	0.956026	0.905864	0.882736	0.83642	0.895262	0.00561735
A0A1S7IVG9	Vitamin K epoxide reductase complex OS=Rattus norvegicus GN=Vkorc1 PE=2 SV=1	1	1	0.782374	0.909091	0.874101	1.01567	0.89531	0.0728726
A0A0G2K6V0	Carboxylic ester hydrolase OS=Rattus norvegicus GN=Ache PE=3 SV=1	3	3	0.846205	0.872703	0.916832	0.945541	0.89532	0.00326669
D3ZNF5	Transmembrane protein 63c OS=Rattus norvegicus GN=Tmem63c PE=1 SV=1	2	2	0.837838	0.889344	0.899614	0.954918	0.895429	0.00478239
Q9QYL8	Acyl-protein thioesterase 2 OS=Rattus norvegicus GN=Lypla2 PE=1 SV=1	2	2	0.877792	0.84557	0.946781	0.912025	0.895542	0.00303495
B5DEG8	LOC685144 protein OS=Rattus norvegicus GN=Sec24c PE=1 SV=1	5	5	0.904564	0.898228	0.892946	0.886691	0.895608	1.54844e-07
D3ZFA8	40S ribosomal protein S17-like OS=Rattus norvegicus GN=LOC100362366 PE=3 SV=1	3	3	0.842069	0.764878	1.0354	0.940489	0.895709	0.126574
B1WBU9	Alpha-1,4 glucan phosphorylase OS=Rattus norvegicus GN=Pygm PE=2 SV=1	18	17	0.915902	0.814481	0.980556	0.871975	0.895728	0.0248828
Q4QR75	Exosome complex component RRP45 OS=Rattus norvegicus GN=Exosc9 PE=1 SV=1	2	2	0.869936	0.776403	1.02345	0.913416	0.895802	0.0883268
B2RYW3	NADH dehydrogenase (Ubiquinone) 1 beta subcomplex, 9 OS=Rattus norvegicus GN=Ndufb9 PE=1 SV=1	1	1	0.886754	0.840046	0.953393	0.903176	0.895842	0.00430948
B2RYJ7	ARP1 actin-related protein 1 homolog B OS=Rattus norvegicus GN=Actr1b PE=1 SV=1	3	1	0.823361	0.860017	0.929508	0.97089	0.895944	0.020447
D4AE00	AP-3 complex subunit beta OS=Rattus norvegicus GN=Ap3b2 PE=1 SV=1	14	13	0.910518	0.887689	0.904498	0.88182	0.896131	4.92432e-06
Q6P791	Ragulator complex protein LAMTOR1 OS=Rattus norvegicus GN=Lamtor1 PE=1 SV=1	1	1	1.01639	1.02649	0.767213	0.774834	0.896233	0.201421
P11167	Solute carrier family 2, facilitated glucose transporter member 1 OS=Rattus norvegicus GN=Slc2a1 PE=1 SV=1	6	6	0.902441	0.887167	0.905621	0.890294	0.896381	4.45352e-07
D3ZIJ5	Dolichyl-phosphate mannosyltransferase subunit 3 OS=Rattus norvegicus GN=Dpm3 PE=1 SV=1	2	2	0.874956	0.924013	0.869019	0.917743	0.896433	0.000341632
B3GNI6-2	Isoform 2 of Septin-11 OS=Rattus norvegicus GN=Sept11	6	3	1.10035	0.732455	1.05245	0.70057	0.896455	0.360238
Q78P75	Dynein light chain 2, cytoplasmic OS=Rattus norvegicus GN=Dynll2 PE=1 SV=1	1	1	1.04493	0.890161	0.891737	0.759657	0.896622	0.126689
Q63116	C-kit receptor tyrosine kinase OS=Rattus norvegicus GN=Kit PE=1 SV=1	2	1	0.85426	0.879908	0.912556	0.939954	0.896669	0.00148736
Q78PB6	Nuclear distribution protein nudE-like 1 OS=Rattus norvegicus GN=Ndel1 PE=1 SV=1	5	5	0.652362	1.03663	0.733166	1.16503	0.896799	0.429333
Q5FVQ8	NLR family member X1 OS=Rattus norvegicus GN=Nlrx1 PE=2 SV=1	8	8	0.840456	0.918802	0.873444	0.954865	0.896892	0.0063313
F1M957	von Willebrand factor OS=Rattus norvegicus GN=Vwf PE=1 SV=3	1	1	0.897959	0.759628	1.04553	0.884462	0.896894	0.128535
P54777	Peroxisome assembly factor 2 OS=Rattus norvegicus GN=Pex6 PE=1 SV=1	1	1	0.855565	0.858483	0.935429	0.938619	0.897024	0.00430263
Q9WUD2	Transient receptor potential cation channel subfamily V member 2 OS=Rattus norvegicus GN=Trpv2 PE=1 SV=2	2	2	0.898502	0.878544	0.916385	0.89603	0.897365	1.13756e-05
D4A5V8	Mitogen-activated protein kinase OS=Rattus norvegicus GN=Mapk9 PE=1 SV=1	2	1	0.872272	0.988095	0.810833	0.918498	0.897424	0.0336568
P40329	Arginine--tRNA ligase, cytoplasmic OS=Rattus norvegicus GN=Rars PE=1 SV=2	12	12	0.90792	0.884736	0.910262	0.887019	0.897484	5.07204e-06
Q5PQK5	Radixin OS=Rattus norvegicus GN=Rdx PE=2 SV=1	11	6	0.882198	0.942293	0.853681	0.911833	0.897501	0.00170604
A0A096MJF9	Transmembrane protein 132E OS=Rattus norvegicus GN=Tmem132e PE=4 SV=1	4	4	0.9343	0.80249	0.997101	0.856432	0.897581	0.0538318
A0A0G2K139	Cullin-associated NEDD8-dissociated protein 2 OS=Rattus norvegicus GN=Cand2 PE=4 SV=1	4	3	1.04195	0.865348	0.919501	0.763653	0.897613	0.127686
A0A0G2K7V6	Sodium-dependent phosphate transport protein 2C OS=Rattus norvegicus GN=Slc34a3 PE=1 SV=1	1	1	0.997222	0.815909	0.977778	0.8	0.897727	0.0972042
D4AE97	Retinoic acid induced 17 (Predicted) OS=Rattus norvegicus GN=Zmiz1 PE=1 SV=1	1	1	0.848	0.769231	1.0352	0.939042	0.897868	0.125704
D3ZQQ1	Aftiphilin OS=Rattus norvegicus GN=Aftph PE=1 SV=1	2	2	0.872434	0.886736	0.909091	0.923994	0.898064	0.000113112
D3ZCF8	ATP-binding cassette, subfamily A (ABC1), member 8a OS=Rattus norvegicus GN=Abca8a PE=1 SV=3	4	4	0.987872	0.801157	0.995957	0.807715	0.898175	0.109155
P20070-2	Isoform 2 of NADH-cytochrome b5 reductase 3 OS=Rattus norvegicus GN=Cyb5r3	5	5	0.919389	0.800112	1.0023	0.872267	0.898517	0.0537967
P19944	60S acidic ribosomal protein P1 OS=Rattus norvegicus GN=Rplp1 PE=3 SV=1	2	2	0.867776	0.776646	1.0289	0.920846	0.898541	0.102389
Q08851	Syntaxin-5 OS=Rattus norvegicus GN=Stx5 PE=1 SV=2	1	1	0.735849	0.683012	1.1283	1.04729	0.898612	0.396226
D4A2I9	Sortilin-related VPS10 domain-containing receptor 3 OS=Rattus norvegicus GN=Sorcs3 PE=4 SV=3	2	2	0.709754	0.946089	0.831086	1.10782	0.898688	0.277171
B1WC28	Core histone macro-H2A OS=Rattus norvegicus GN=H2afy2 PE=1 SV=1	7	6	0.906073	0.851013	0.947787	0.890192	0.898766	0.00231918
A0A0G2K8N6	Ankyrin repeat and MYND domain-containing 2 OS=Rattus norvegicus GN=Ankmy2 PE=1 SV=1	5	5	0.892776	0.996604	0.806084	0.89983	0.898823	0.0407706
P36365	Dimethylaniline monooxygenase [N-oxide-forming] 1 OS=Rattus norvegicus GN=Fmo1 PE=1 SV=2	1	1	0.903424	0.890909	0.906936	0.894372	0.89891	1.74112e-07
F1LRM0	S-phase cyclin A-associated protein in the ER OS=Rattus norvegicus GN=Scaper PE=4 SV=3	2	2	0.926119	0.727421	1.08793	0.854516	0.898996	0.227763
P51158	Ras-related protein Rab-28 OS=Rattus norvegicus GN=Rab28 PE=2 SV=1	3	3	0.77645	0.921218	0.868526	1.03046	0.899164	0.105855
P97610	Synaptotagmin-12 OS=Rattus norvegicus GN=Syt12 PE=1 SV=1	4	4	0.917388	0.851807	0.947664	0.87992	0.899195	0.00300747
D3ZXP3	Histone H2A OS=Rattus norvegicus GN=H2afx PE=1 SV=1	4	2	0.852702	0.866287	0.931672	0.946515	0.899294	0.00501378
P04905	Glutathione S-transferase Mu 1 OS=Rattus norvegicus GN=Gstm1 PE=1 SV=2	5	5	0.88888	0.800555	1.00387	0.904121	0.899357	0.052123
F1LQI5	E3 ubiquitin-protein ligase UBR4 OS=Rattus norvegicus GN=Ubr4 PE=1 SV=1	20	20	0.835073	0.891477	0.90586	0.967046	0.899864	0.0101595
Q1RP73	ZH16 protein (Fragment) OS=Rattus norvegicus GN=ZH16 PE=2 SV=1	1	1	0.985552	0.931707	0.864809	0.817561	0.899907	0.0350642
F1LZ81	Dedicator of cytokinesis 4 OS=Rattus norvegicus GN=Dock4 PE=1 SV=3	1	1	0.989076	0.729696	1.08235	0.798512	0.899909	0.267492
F1LWT1	Calcium-dependent secretion activator 2 OS=Rattus norvegicus GN=Cadps2 PE=4 SV=3	7	3	0.958891	0.896737	0.90153	0.843093	0.900063	0.0055411
Q5PPP3	Transcription elongation factor A protein-like 1 OS=Rattus norvegicus GN=Tceal1 PE=2 SV=1	1	1	0.955617	0.975921	0.82663	0.844193	0.90059	0.0398989
A0A0G2JU05	LLGL2, scribble cell polarity complex component OS=Rattus norvegicus GN=Llgl2 PE=1 SV=1	1	1	0.920038	0.891522	0.90969	0.881495	0.900686	2.70629e-05
Q9JJK4	Peroxisomal biogenesis factor 3 OS=Rattus norvegicus GN=Pex3 PE=1 SV=1	1	1	0.906137	0.822951	0.981949	0.891803	0.90071	0.0226435
Q63707	Dihydroorotate dehydrogenase (quinone), mitochondrial OS=Rattus norvegicus GN=Dhodh PE=1 SV=1	2	2	0.986962	0.759278	1.04954	0.807422	0.900801	0.204524
Q63356	Unconventional myosin-Ie OS=Rattus norvegicus GN=Myo1e PE=1 SV=1	1	1	0.861582	0.842541	0.960452	0.939227	0.90095	0.0138542
P0C6S7	Ankyrin repeat and sterile alpha motif domain-containing protein 1B OS=Rattus norvegicus GN=Anks1b PE=1 SV=1	4	4	0.901062	0.931366	0.871182	0.90048	0.901023	0.000195757
G3V6U9	Histone-lysine N-methyltransferase OS=Rattus norvegicus GN=Setd3 PE=1 SV=1	3	3	0.865295	0.907753	0.893826	0.937684	0.901139	0.00059637
F7EYB9	Oligodendrocyte-myelin glycoprotein OS=Rattus norvegicus GN=Omg PE=1 SV=1	5	5	1.01705	0.801493	0.999053	0.787313	0.901226	0.161389
B1WBS4	Similar to Vacuolar protein sorting 26 homolog (VPS26 protein homolog), isoform CRA_a OS=Rattus norvegicus GN=Vps26b PE=1 SV=1	4	4	0.962697	0.912423	0.88809	0.841713	0.901231	0.00780246
D3ZXE2	Sister chromatid cohesion protein PDS5 homolog B OS=Rattus norvegicus GN=Pds5b PE=1 SV=1	1	1	0.731922	0.892473	0.892416	1.08817	0.901246	0.224294
G3V9K0	Cysteinyl-tRNA synthetase OS=Rattus norvegicus GN=Cars PE=1 SV=1	11	11	0.932635	0.847044	0.95726	0.869409	0.901587	0.00903057
Q8R2H1	NF-kappa-B inhibitor-like protein 1 OS=Rattus norvegicus GN=Nfkbil1 PE=2 SV=2	1	1	1.25128	1.31418	0.507692	0.533214	0.901593	0.671024
F1M1U0	Matrix-remodeling-associated 7 OS=Rattus norvegicus GN=Mxra7 PE=4 SV=2	1	1	0.940299	0.863014	0.940299	0.863014	0.901656	0.004529
A0A0G2K6F2	CUB and Sushi multiple domains 2 OS=Rattus norvegicus GN=Csmd2 PE=4 SV=1	1	1	0.87156	0.92233	0.880734	0.932039	0.901666	0.000599548
Q7TSU1	Brefeldin A-inhibited guanine nucleotide-exchange protein 2 OS=Rattus norvegicus GN=Arfgef2 PE=1 SV=1	7	2	0.855967	0.832	0.973251	0.946	0.901805	0.0283665
D3ZFR9	Retinol dehydrogenase 13 OS=Rattus norvegicus GN=Rdh13 PE=1 SV=1	3	3	0.910569	0.868217	0.936585	0.893023	0.902099	0.000497565
B2GV24	E3 UFM1-protein ligase 1 OS=Rattus norvegicus GN=Ufl1 PE=1 SV=1	5	5	0.936392	0.800593	1.00887	0.862558	0.902102	0.0731462
Q9Z1B2	Glutathione S-transferase Mu 5 OS=Rattus norvegicus GN=Gstm5 PE=1 SV=3	4	3	1.03449	0.757793	1.04837	0.767957	0.902153	0.269767
M0R5U4	Adenylate cyclase 9 OS=Rattus norvegicus GN=Adcy9 PE=1 SV=2	8	8	0.885194	0.913896	0.890472	0.919346	0.902227	2.51279e-05
A2VD12	Pre-B-cell leukemia transcription factor-interacting protein 1 OS=Rattus norvegicus GN=Pbxip1 PE=1 SV=1	6	6	0.833307	0.95472	0.848765	0.97243	0.902305	0.0338836
P97526	Neurofibromin OS=Rattus norvegicus GN=Nf1 PE=1 SV=1	13	13	0.902669	0.823122	0.985274	0.898447	0.902378	0.0257161
Q6AYQ3	Phenylalanine--tRNA ligase, mitochondrial OS=Rattus norvegicus GN=Fars2 PE=2 SV=1	1	1	0.874835	0.740245	1.08037	0.914158	0.902402	0.212903
A0A0G2K1S6	Malic enzyme OS=Rattus norvegicus GN=Me1 PE=1 SV=1	5	5	0.90825	0.847911	0.958824	0.895125	0.902528	0.00523717
Q6IFV0	Type I keratin KA11 OS=Rattus norvegicus GN=Ka11 PE=2 SV=1	3	2	1.06502	1.01176	0.786378	0.747059	0.902554	0.266657
A0A0G2K7G7	Septin-8 OS=Rattus norvegicus GN=Sept8 PE=1 SV=1	12	10	0.841812	1.00403	0.804661	0.959718	0.902555	0.0849929
Q64602	Kynurenine/alpha-aminoadipate aminotransferase, mitochondrial OS=Rattus norvegicus GN=Aadat PE=1 SV=1	3	3	0.904762	0.854958	0.951919	0.899519	0.90279	0.00270111
P53678	AP-3 complex subunit mu-2 OS=Rattus norvegicus GN=Ap3m2 PE=2 SV=1	8	7	0.883273	0.876727	0.929076	0.922191	0.902817	0.000337287
Q9QYC6	Prosaposin receptor GPR37 OS=Rattus norvegicus GN=Gpr37 PE=2 SV=1	2	2	0.730883	0.93009	0.858203	1.09211	0.902822	0.244626
D3ZSZ4	PiggyBac transposable element derived 5 (Predicted) OS=Rattus norvegicus GN=Pgbd5 PE=1 SV=1	1	1	0.840888	0.831656	0.975023	0.964318	0.902971	0.0457423
Q641Y5	Ubiquitin-like modifier-activating enzyme ATG7 OS=Rattus norvegicus GN=Atg7 PE=2 SV=1	4	4	0.939463	0.891116	0.914335	0.867281	0.903049	0.00076891
D4ABP9	F-box only protein 3 OS=Rattus norvegicus GN=Fbxo3 PE=3 SV=1	5	5	0.835944	0.854545	0.950358	0.971506	0.903088	0.0288087
F1LXD6	Phosphatidylinositol transfer protein, membrane-associated 2 OS=Rattus norvegicus GN=Pitpnm2 PE=1 SV=2	2	2	1.05389	0.924596	0.870396	0.763615	0.903124	0.159641
D3ZK73	Cullin 4B OS=Rattus norvegicus GN=Cul4b PE=1 SV=1	6	3	0.865877	0.8237	0.98548	0.937477	0.903134	0.0364579
B5DF62	p21 (CDKN1A)-activated kinase 4 OS=Rattus norvegicus GN=Pak4 PE=1 SV=1	1	1	0.881131	0.880399	0.926018	0.925249	0.903199	0.000296504
Q6AYS6	Sorting nexin-17 OS=Rattus norvegicus GN=Snx17 PE=1 SV=1	3	3	0.944954	0.867534	0.938699	0.861792	0.903245	0.00492576
Q9EPI7	Putative MAGE-like protein OS=Rattus norvegicus GN=Maged2 PE=2 SV=1	4	4	0.974825	0.89792	0.906566	0.835047	0.903589	0.0150178
Q80WD1	Reticulon-4 receptor-like 2 OS=Rattus norvegicus GN=Rtn4rl2 PE=1 SV=1	1	1	0.733051	0.930108	0.860169	1.0914	0.903681	0.244675
A0A0G2QC33	Cysteine protease OS=Rattus norvegicus GN=Atg4b PE=1 SV=1	2	2	0.888162	0.912659	0.894701	0.919378	0.903725	1.2221e-05
Q9ESM0	Inositol hexakisphosphate kinase 1 OS=Rattus norvegicus GN=Ip6k1 PE=2 SV=1	1	1	0.890295	1.02527	0.789873	0.909621	0.903764	0.0931906
A0A0G2K4Y7	Unconventional myosin-Va OS=Rattus norvegicus GN=Myo5a PE=1 SV=1	32	32	0.918974	0.862276	0.946361	0.887974	0.903896	0.00191406
Q3KRC3	SRP receptor alpha subunit OS=Rattus norvegicus GN=Srpra PE=1 SV=1	3	3	0.887175	0.853906	0.955357	0.919531	0.903992	0.00448885
Q63486	Ras-related GTP-binding protein A OS=Rattus norvegicus GN=Rraga PE=1 SV=1	1	1	0.897778	0.862327	0.946667	0.909285	0.904014	0.00148202
A0A0G2K459	Mitochondrial carrier 2 OS=Rattus norvegicus GN=Mtch2 PE=1 SV=1	3	3	0.91363	0.87261	0.936122	0.894092	0.904114	0.00040158
P19492-2	Isoform Flip of Glutamate receptor 3 OS=Rattus norvegicus GN=Gria3	2	1	0.876352	0.876352	0.931994	0.931994	0.904173	0.000993749
B1WC88	UPF0729 protein C18orf32 homolog OS=Rattus norvegicus PE=3 SV=1	2	2	0.951851	0.941798	0.866228	0.857079	0.904239	0.00826346
A0A0G2KA27	MAP kinase-activating death domain protein OS=Rattus norvegicus GN=Madd PE=1 SV=1	7	7	0.905906	0.801742	1.01299	0.896516	0.904289	0.0686201
A0A0G2K3Y8	60S ribosomal protein L11 OS=Rattus norvegicus GN=Rpl11 PE=1 SV=1	3	3	0.898218	0.824307	0.988026	0.906724	0.904319	0.0288858
Q5XIE3	39S ribosomal protein L11, mitochondrial OS=Rattus norvegicus GN=Mrpl11 PE=2 SV=1	1	1	0.707124	0.887417	0.897098	1.12583	0.904367	0.307539
Q641Z6	EH domain-containing protein 1 OS=Rattus norvegicus GN=Ehd1 PE=1 SV=1	14	8	0.884554	0.867306	0.942309	0.923935	0.904526	0.00148544
Q7TMZ5	ADP-ribosylation factor-like 6 interacting protein 1 OS=Rattus norvegicus GN=Arl6ip1 PE=1 SV=1	1	1	0.932781	0.801255	1.01364	0.870711	0.904597	0.0792764
A0A0G2JUZ5	Glycine cleavage system P protein OS=Rattus norvegicus GN=Gldc PE=1 SV=1	3	3	0.857179	0.888151	0.92	0.953241	0.904643	0.00363293
F1M801	Anaphase promoting complex subunit 1 (Predicted) OS=Rattus norvegicus GN=Anapc1 PE=1 SV=2	2	2	0.947735	0.742493	1.0813	0.847134	0.904666	0.235192
A0A0H2UHG4	Cyclin-dependent kinase 18 OS=Rattus norvegicus GN=Cdk18 PE=1 SV=1	8	5	0.89058	0.86187	0.948489	0.917912	0.904713	0.00213827
P20595	Guanylate cyclase soluble subunit beta-1 OS=Rattus norvegicus GN=Gucy1b3 PE=1 SV=2	3	3	0.847861	0.844181	0.965531	0.961341	0.904729	0.030788
D3ZWS2	Similar to CG3740-PA OS=Rattus norvegicus GN=LOC690000 PE=1 SV=1	1	1	0.898002	0.892372	0.917981	0.912226	0.905145	3.9822e-06
P27605	Hypoxanthine-guanine phosphoribosyltransferase OS=Rattus norvegicus GN=Hprt1 PE=1 SV=1	7	6	0.904934	0.812699	1.00266	0.900466	0.90519	0.0502857
G3V6R4	Leucine-rich repeat-containing 1 OS=Rattus norvegicus GN=Lrrc1 PE=4 SV=1	2	1	0.776876	1.06983	0.74645	1.02793	0.905273	0.300327
A0A0H2UHP5	Chromodomain-helicase-DNA-binding protein 5 OS=Rattus norvegicus GN=Chd5 PE=4 SV=1	3	3	0.904729	0.818154	0.996938	0.901538	0.90534	0.0411093
A0A0G2K6W6	DIS3-like exonuclease 2 OS=Rattus norvegicus GN=Dis3l2 PE=1 SV=1	6	6	0.969802	0.829326	0.982298	0.840012	0.90536	0.0601804
B1WBV3	Glucose-fructose oxidoreductase domain-containing 2 OS=Rattus norvegicus GN=Gfod2 PE=2 SV=1	1	1	0.993251	0.849856	0.95838	0.820019	0.905376	0.0638994
D4A5X1	Stromal interaction molecule 2 OS=Rattus norvegicus GN=Stim2 PE=1 SV=2	2	2	0.776	0.884498	0.916444	1.04458	0.905381	0.137823
A0A0G2K866	ATP-binding cassette sub-family B member 7, mitochondrial OS=Rattus norvegicus GN=Abcb7 PE=1 SV=1	6	6	0.881828	0.927525	0.883256	0.929027	0.905409	0.000374233
A0A0G2K9D7	Uncharacterized protein OS=Rattus norvegicus GN=Pcdhgc3 PE=4 SV=1	1	1	0.866071	0.776	1.04464	0.936	0.905679	0.14743
Q66H62	Ubiquitin carboxyl-terminal hydrolase CYLD OS=Rattus norvegicus GN=Cyld PE=1 SV=1	4	4	0.799031	1.07492	0.745763	1.00326	0.905743	0.278484
B4F7C2	Tubulin beta chain OS=Rattus norvegicus GN=Tubb4a PE=1 SV=1	21	6	0.890013	0.882961	0.928901	0.921541	0.905854	0.000168307
Q63259	Receptor-type tyrosine-protein phosphatase-like N OS=Rattus norvegicus GN=Ptprn PE=1 SV=2	8	7	0.842059	1.04223	0.777353	0.962141	0.905945	0.16445
D3ZHV7	Serine dehydratase-like OS=Rattus norvegicus GN=Sdsl PE=1 SV=3	4	4	0.878792	0.841184	0.972855	0.931221	0.906013	0.0175069
F1M3W5	Dmx-like 2 OS=Rattus norvegicus GN=Dmxl2 PE=1 SV=3	23	22	0.90442	0.863672	0.949476	0.906698	0.906066	0.00172729
Q3KRF0	Vacuolar protein sorting 33 homolog A (S. cerevisiae) OS=Rattus norvegicus GN=Vps33a PE=2 SV=1	3	3	0.958237	0.892009	0.918794	0.855292	0.906083	0.00495751
A0A1W2Q6L2	60S ribosomal protein L13a OS=Rattus norvegicus GN=Rpl13a PE=1 SV=1	3	3	0.882853	0.797719	1.02112	0.922657	0.906089	0.0891969
P83732	60S ribosomal protein L24 OS=Rattus norvegicus GN=Rpl24 PE=2 SV=1	3	3	0.967979	0.828707	0.985026	0.843301	0.906253	0.061369
A0A0G2QC04	Plastin 1 OS=Rattus norvegicus GN=Pls1 PE=1 SV=1	5	4	0.97638	0.818978	0.995276	0.834828	0.906365	0.0888135
Q68FS8	RNA terminal phosphate cyclase domain 1 OS=Rattus norvegicus GN=Rtca PE=1 SV=1	5	5	0.885151	0.888071	0.924614	0.927665	0.906375	0.000179614
B5DEQ3	Probable Xaa-Pro aminopeptidase 3 OS=Rattus norvegicus GN=Xpnpep3 PE=1 SV=1	2	2	0.97733	0.984772	0.828715	0.835025	0.906461	0.0730872
Q9JK93	Agrin (Fragment) OS=Rattus norvegicus GN=Agrn PE=2 SV=1	1	1	0.883106	0.950862	0.86309	0.92931	0.906592	0.00364154
A0A0A0MY07	Ubiquitin carboxyl-terminal hydrolase 15 OS=Rattus norvegicus GN=Usp15 PE=1 SV=1	3	3	0.950492	0.815998	1.00092	0.859293	0.906676	0.068512
A0A0G2JWG1	Alpha-mannosidase OS=Rattus norvegicus GN=Man2a2 PE=3 SV=1	3	3	0.964531	0.812139	1.00458	0.845857	0.906776	0.0899468
G3V7S0	Folate hydrolase OS=Rattus norvegicus GN=Folh1 PE=1 SV=1	8	8	0.915947	0.968364	0.847342	0.895833	0.906872	0.00987711
A0A0G2JZZ3	Cap-binding complex-dependent translation initiation factor OS=Rattus norvegicus GN=Ctif PE=1 SV=1	4	4	0.852682	0.888591	0.923953	0.962864	0.907022	0.00766314
H1UBM7	Copine 2 protein OS=Rattus norvegicus GN=Cpne2 PE=2 SV=1	6	5	0.901944	0.869601	0.945478	0.911573	0.907149	0.0010108
G3V640	Mitochondrial import inner membrane translocase subunit TIM44 OS=Rattus norvegicus GN=Timm44 PE=1 SV=1	5	5	0.889895	0.84118	0.975691	0.92228	0.907262	0.0167633
Q62640	Glutamate receptor ionotropic, delta-1 OS=Rattus norvegicus GN=Grid1 PE=2 SV=1	2	2	0.912821	0.848967	0.967521	0.899841	0.907287	0.00889073
Q4FZS2	BUB3 mitotic checkpoint protein OS=Rattus norvegicus GN=Bub3 PE=1 SV=1	1	1	0.669371	0.941512	0.838742	1.17974	0.907342	0.418694
Q4V8H2	SEC3-like 1 (S. cerevisiae) OS=Rattus norvegicus GN=Exoc1 PE=2 SV=1	6	2	0.919745	0.7596	1.06815	0.882167	0.907416	0.195463
P24368	Peptidyl-prolyl cis-trans isomerase B OS=Rattus norvegicus GN=Ppib PE=1 SV=3	3	3	0.950761	0.804918	1.01494	0.859251	0.907467	0.0953059
[truncated: 3,328 more rows]

## Sheet: Insus
Uniprot accession	Protein description	Peptides	Unique peptides	119/113 ratio	119/114 ratio	121/113 ratio	121/114 ratio	Average ratio	P-value
[truncated: 4,181 more rows]
