# Supplementary material for: Analysis of Chronic Mild Stress-Induced Hypothalamic Proteome: Identification of Protein Dysregulations Associated With Vulnerability and Resiliency to Depression or Anxiety
Source: Front Mol Neurosci. 2021 Mar 2;14:633398. doi: 10.3389/fnmol.2021.633398 (PMC7960925; doi:10.3389/fnmol.2021.633398)
Supplement: Supplementary Table 2 — The Uniprot accessions of the proteins that comprise each region of the venn diagram in Figure 2A. [file Table_2.XLSX]

## Sheet: Downregulated proteins
	P18588	D3ZMS3	F1LMQ1		M0RC99	Q8K3X8	D3ZC96		D3ZJF9	Q9EPH3	Q62844	A0A0G2K6D5
	Q5XI68	P24051	Q6QI16		B0BN47	Q6P6Q2	D3ZJF8		D3ZZM3	A0A0G2K8V5	P27274	D3ZXY2
	Q5XI86	F1LNL3	E9PSP1		Q642A4	P40615	Q63564		A0A0G2K657	Q5HZW9	D4A4J0	D3ZSP1
	D3ZTB5	Q09GS6	D3ZD11		B1WBU8	D3ZKG7	D4ADT5		Q2KMM2	F1M3F8	P11466	Q5UAJ6
	F1LQ48	D3ZQQ1	D4A3S6		Q06647	A0A0G2K8S6	Q3KRE3		Q5XIJ7	Q5M7T1	D4A409	M0R637
	D3ZUV9	A0A0G2K5C6	B5DEJ9		P17256	Q6PDU7			D3ZE55	Q9Z1E1	A0A0G2JYZ1	F7F9U6
	Q02563	P50408	Q9WVR7						B1WBZ7	P01830	D3ZWP8	F1LZ43
	Q4QQV0	Q9JMB5	P67999						P14056	A0A0G2JUC9	A0A0G2JWE3	P32215
	A0A0G2K8U5	Q4QQS6	A0A096MIT7						F7FM32	Q62747-2	Q68FV1	A0A0G2K4L3
	A0A0G2KBB9	A0A0A1G491	B2RYW9						Q56R17	A0A0G2K9J0	P20611	Q6AY17
									D3ZXM4	A0A0G2K2V6	D3Z8Q7	D3ZZ21
	A0A0G2JZ38	P22831	Q6AYT7						A0A0G2JW12	A0A0G2K3R1	D4A542	Q76LU9
	D3ZAQ4	A1L108	A0A0G2K2B7						Q5FVQ6	Q6AY80	A0A1B0GWS0	B1WBM7
	O55173	D4ABS5	Q6AYK3						G3V843	M0R5A9	Q5U1W6	M0R9B9
	Q5XFW8	M0R784	B2RYS2						D3ZHW0	D3ZMX6	F1LQM9	F1LLW0
	Q5RK25	D4ABZ3	A0A0G2K926						F1M9X7	A0A0G2K0Z3	P29457	Q5HZY2
	D3ZUA0	A0A0G2JZQ9	D3ZMS0						P84083	A0A0G2K770	Q5XIU9	G3V6P7
	A0A0G2JST3	Q5U3Z5	B2GV55
	A0A0H2UHF6	Q45QJ4	A1L134						Q6AYH6	O35977	G3V8J5	Q6AZ61
	O35049	C0IXW5	A0A0H2UHP1						A0A0H2UI14	D3ZRE7	D4A3V2	A0A0G2K1Z9
			Q9JJL4						P15791	Q9JKC9	D3ZVR9	Q9QUH6
									D3ZUL3	P04961	D3ZAW4	F1LZ38
	P09759	Q4KMA8	D3ZBN0						P56819	F1LPV2	Q5RKH0	Q5XFW6
	A0A0G2K6S9	F1M392	D3ZZZ5						F1LUE2	F1LNI8	A0A0G2K1G1	A0A0G2K7X2
	P38718	Q66HP4	P36860	P08011	Q8R2H1	D3Z9H2	B0K034	F1M0U5	D4A7Y1	D3ZDU5	Q6P6S5	Q5M960
	D3ZVM5	D3ZV32	D3ZTW7	F1LTJ5	A0A0H2UHW2	A0A0G2JUU7	A0A0G2KAJ7	Q01129	D3ZT47	Q6S3A5	Q6IMZ3	B5DFM3
	D3ZAT9	Q6AXT0		P08050	G3V9M6	H9KVE7	A0A0G2K016	Q63433	F1MAK9	Q62718	A0A0H2UHG6	A0A0G2K6L6
				Q641Z4	B2GV98	A0A0G2JZL6	B1WC11	F1M943	D3Z9R8	Q9R1R4	G3V9Y1	A0A096UWG9
				Q3T1L0	B4F7A9	M0R6K0	D1M8S3	B5DFI3	A0A0H2UHA7
				D3Z865	D3KR63	A0A0G2K214	F1LS98	Q07936-2
				Q9Z2L0	Q6IFV0	Q6IRG7	Q63226	G3V7P7
				Q4KLZ6	A0A0G2K5B0	P68403-2	Q62797	P53987
				A2RUV9	D3ZSZ4	D4A9Q5	D3ZJG4	P05964
				P04797	D3ZVI9	O88656	D4AEC0	F1LR02
				Q5M7V8	A0A0G2K047	G3V7W1	D4A5X7	D3ZK97
				F1M6Q3	Q63356	Q5M7W6	A0A0G2KA92	F7F855
				P02262	Q9ERB4	F1M6W2	P04692-2	P47863
				D3ZVK7	O55158	F1MAA7	D4A5F7	B2RYM3
				F1LPT0	G3V8Q2	P12839	D4A4U2	P11275
				A2RRU1	F1LSM0	Q6PDU1	A0A0G2JWK7	P63031
				Q64548-2	F1LRZ7	O19446	A0A140TA98	B2GUW4
				A0A0G2K8N6	A0A0G2JZ73	Q6AXX6	A0A0G2K3W1	G3V746
				P23565	P19527	P69897	A0A0G2JTI5	A0A0G2JWA9
				F1LNC3

## Sheet: Upregulated proteins
	A0A0G2K290	A0A0G2JVE8	G3V8P7	B5DEQ4							D3ZC07	P60123	Q5XI97	Q5FVG5	Q99MC0
	Q6P6R6	Q331S7	A0A0G2JTN8	D3ZP13							Q62785	F1LPC7	Q91ZN1	Q4KLF8	A0A0G2K712
	A0A0G2K4L3	P10824	F1M7L6	A0A0G2JSW3							Q5PPN5	D4A110	A0A0G2JUZ0	Q9JHB5	P48500
	Q80ZF4	D3ZJB7	D3ZGX8	F1MAL5							Q5D059	P63018	P09456	G3V6W6	Q07205
	A0A0G2K728	G3V8E2	P19969	F1LV21			Q32PZ7	D3ZIX4	P09495		G3V6D9	D3ZNQ6	P13803	A0A0G2K737	P23457
	P11517	Q568Y2	Q4V8B0	P20059							G3V8R1	P62966	Q68FP1	P61023	Q6DGG0
	Q63011	D4AB66	A0A0G2KAS8	A0A0G2JSV6							Q923W4	Q400C7	A0A0G2JV28	Q792I0	P14408
	B2RZ57	P05714	Q0Z843	G3V7V6							Q498U4	Q9JKA8	Q6MG60	Q99MS0	D3ZS58
	Q9QXU3	D4A7U1	Q5XIU4	D3ZBQ5							A0A0G2JU71	D3ZKX8	D3ZDH8	A0A0G2JX64	A0A0G2JUA5
	M0R637	Q63345	A0A0G2K9I6	Q5M7V3							A0A0G2K9P4	B5DEY8	Q62651	D3ZEI6	Q5XIM9
	Q6AY81	D3ZVR7	A0A0G2K2M9	M0RBF1							F7EL36	B1H270	P50503	D3ZCA0	Q5PPJ9
	Q9ERB4	Q8CGU6	D4A6U4								Q5XIG0	P04692-2	O35244	Q62829	D4A7Q6
											A0A0G2K8H0	B2GV58	Q5XI77	Q62952-2	G3V904
		A1A5S4	Q63610	G3V829							D3ZBT2	P47728	Q5RJK5	Q641Y8	A0A096MJZ0
		M0R436	Q63581	Q62703										F1LNF7	A0A0G2K3Q6
			B1H219	P37285
											D3ZGE6	D4AE02	Q8VIL3	G3V798	Q01134
											P35465	A0A0G2K350	P14604	M0R5J4	P04041
											Q562C6	Q9QX81	B2GV74	F1LNT0	A0A0G2JTG7
		D3ZIC4	A5HTT2	Q68A21							Q1M168	A0A0G2K5F1	P05065	A0A0G2JWR2	A0A0G2KAD4
		A0A0G2JVT8	Q7TT47	Q8R5H8							Q63083	P0DMW1	A0A0H2UHM5	Q5U328	P62198
											P47875	O70593	D3ZC63	P18420	D4A3Y5
											A0A0G2JUC7	Q63525	F1M7Z1	P47942	D3ZE72
											A0A0G2JUF2	P58405-2	F1M953	Q6AXS5	Q99068
			Q792H5-4	F1LS53	P07722	D3ZZA8	Q5PQN0	P70566	D3ZTT9	Q5PPJ4	D3ZDK7	Q6AY96	A0A0G2JVX7	F1M6V8	Q5PQM2
			A1L1K8	G3V9R0	D4ACK7	D3ZPY0	D3ZVD8	B1H262	A0A0G2K9V4	G3V9G5	O35824	D4A1R8	P61459	D4A2G9	A0A0G2JT63
			A0A0G2JZI0	A0A0G2JTK1	Q6AY04	P25977	B2RYU7	A0A0G2K946	D4AA63	Q6TUG0					Q6P6U2
			D4AAM0	Q5XI72	P70611	F1LMZ4	F1LMH0	Q5EB90	P04177	F1LMQ3
			A0A0U1RRZ5	P62775	F1M7Q7	P63039	Q5EBD0	A0A0G2K2A0	A0A0G2K2B3	Q7TPI9
			A0A0G2K429	A0A0G2JV93	F1LPT4	Q75UQ2	Q66H43	Q7TP58	A0A0G2JZ48	Q5XIR9
			F1LVX2	A0A0G2JWG6	Q6DGG1	Q5XIP0	P0C0K7	G3V886	G3V659	G3V6G7
			G3V827	A0A0G2K785	F1LMB9	F1M1Y0	D4ABI6	A0A0U1RRP2	G3V644	D3ZKK3
			Q62733	P97544	Q5PQK2	A0A0G2K8M7	Q4V8C5	Q5PPG6	A0A0G2QC22	Q68FU3
			P97519	D3Z9I5	F1M2D4	D4A0T0	Q9WUL0	A0A0H2UHZ2	A0JPM9	Q3MIB4
			D3ZN99	A0A0G2QC38	D3ZH39	A0A0G2JYE0	Q6IUR5	F6Q5K7	G3V9S4	P63100-2
			A0A0G2JZ53	F1LP80	Q5BJU7	D3ZYS7	G3V7Z8	B1WC02	F1MA98	A0A0G2KAM8
			Q5I0M1	P47727	Q5XIM0	D4A1C0	D4A208	P08461	A0A0G2JW34	Q4QQV8
			D4A7N1	A0A0G2JU66	Q6JE36	Q5FWU0	Q4G079	F1LXV3	G3V7N5	Q5U2M6
			P10362	D3ZE17	G3V7V9	Q9QZG1
