# Supplementary material for: Analysis of Chronic Mild Stress-Induced Hypothalamic Proteome: Identification of Protein Dysregulations Associated With Vulnerability and Resiliency to Depression or Anxiety
Source: Front Mol Neurosci. 2021 Mar 2;14:633398. doi: 10.3389/fnmol.2021.633398 (PMC7960925; doi:10.3389/fnmol.2021.633398)
Supplement: Supplementary Table 3 — Enrichment results of gene ontology (GO) biological process (GOBP), cellular component (GOCC), molecular function (GOMF), and Kyoto Encyclopedia of Genes and Genomes (KEGG) pathway terms of the differentially regulated proteins from the depression-susceptible (Dep-Sus), anxiety-susceptible (Anx-Sus), and insusceptible (Insus) groups. The significantly enriched terms were highlighted in blue. [file Table_3.XLSX]

## Sheet: GOBP_Dep-Sus
GO_Name	GO_ID	Pvalue	Count	Pop_Hit	List_Total	Background_Genes	Genes
protein localization to endoplasmic reticulum	GO:0070972	3.46e-06	5	50	130	28189	Bcap29|1.20054263845;SRP72|1.31218615495;Pmm1|0.580547752809;Ank2|0.768152249524;Spcs2|0.811697320021
establishment of localization	GO:0051234	6.89e-06	53	6570	130	28189	Slc30a10|1.29789838293;Ston2|1.22903584847;Rab4a|1.23126347951;A0A0G2K290|1.28084119887;Mrpl18|1.31293128408;SCN1B|1.20959142596;Klc1|1.25100354742;Atp5g2|1.509590077;Gabra5|1.22482993197;Bcap29|1.20054263845;Cp|1.22363069195;LOC500013|1.30645964986;ENSRNOG00000031230|2.03768534352;Spg7|1.26113610538;Scarf2|1.2660913336;C3|1.46445854312;SRP72|1.31218615495;Hbb|1.87779366792;Irs2|1.22984911654;Uba…
transport	GO:0006810	1.65e-05	51	6397	130	28189	Slc30a10|1.29789838293;Ston2|1.22903584847;Rab4a|1.23126347951;A0A0G2K290|1.28084119887;Mrpl18|1.31293128408;SCN1B|1.20959142596;Klc1|1.25100354742;Atp5g2|1.509590077;Gabra5|1.22482993197;Bcap29|1.20054263845;Cp|1.22363069195;LOC500013|1.30645964986;ENSRNOG00000031230|2.03768534352;Spg7|1.26113610538;Scarf2|1.2660913336;C3|1.46445854312;SRP72|1.31218615495;Hbb|1.87779366792;Irs2|1.22984911654;Uba…
localization	GO:0051179	0.000119	57	8006	130	28189	Gnai1|1.2874902459;Slc30a10|1.29789838293;Ston2|1.22903584847;Rab4a|1.23126347951;A0A0G2K290|1.28084119887;Mrpl18|1.31293128408;SCN1B|1.20959142596;Klc1|1.25100354742;Atp5g2|1.509590077;Gabra5|1.22482993197;Bcap29|1.20054263845;Cp|1.22363069195;LOC500013|1.30645964986;ENSRNOG00000031230|2.03768534352;Spg7|1.26113610538;Scarf2|1.2660913336;C3|1.46445854312;SRP72|1.31218615495;Hbb|1.87779366792;Irs…
oxygen transport	GO:0015671	0.00012	3	21	130	28189	ENSRNOG00000031230|2.03768534352;Hbb|1.87779366792;Hba-a2|1.65637860082
protein targeting to ER	GO:0045047	0.000181	3	24	130	28189	SRP72|1.31218615495;Pmm1|0.580547752809;Spcs2|0.811697320021
gas transport	GO:0015669	0.000231	3	26	130	28189	ENSRNOG00000031230|2.03768534352;Hbb|1.87779366792;Hba-a2|1.65637860082
establishment of protein localization to endoplasmic reticulum	GO:0072599	0.000355	3	30	130	28189	SRP72|1.31218615495;Pmm1|0.580547752809;Spcs2|0.811697320021
single-organism transport	GO:0044765	0.000419	40	5175	130	28189	Slc30a10|1.29789838293;Ston2|1.22903584847;A0A0G2K290|1.28084119887;Mrpl18|1.31293128408;Klc1|1.25100354742;Atp5g2|1.509590077;Gabra5|1.22482993197;Bcap29|1.20054263845;ENSRNOG00000031230|2.03768534352;Spg7|1.26113610538;C3|1.46445854312;Hbb|1.87779366792;Irs2|1.22984911654;Ubash3b|1.43697708027;Hpx|1.37352955548;Hba-a2|1.65637860082;Rab5a|0.779781892294;S100a13|0.816753740151;Sv2a|0.812065692805…
regulation of biological quality	GO:0065008	0.000583	36	4548	130	28189	Slc30a10|1.29789838293;Ncstn|1.2906771762;TGM2|1.47843450479;Gabra5|1.22482993197;Cp|1.22363069195;Cdh4|1.21983284053;Spg7|1.26113610538;Retsat|1.20738986571;C3|1.46445854312;Qsox2|1.21097046414;Irs2|1.22984911654;Ubash3b|1.43697708027;Hpx|1.37352955548;Rab5a|0.779781892294;S100a13|0.816753740151;Ephb1|0.77382661585;Sv2a|0.812065692805;Sv2b|0.781931571331;Mpc2|0.660235464271;Ube2q1|0.783385232918…
single-organism localization	GO:1902578	0.000648	41	5466	130	28189	Slc30a10|1.29789838293;Ston2|1.22903584847;A0A0G2K290|1.28084119887;Mrpl18|1.31293128408;Klc1|1.25100354742;Atp5g2|1.509590077;Gabra5|1.22482993197;Bcap29|1.20054263845;ENSRNOG00000031230|2.03768534352;Spg7|1.26113610538;C3|1.46445854312;SRP72|1.31218615495;Hbb|1.87779366792;Irs2|1.22984911654;Ubash3b|1.43697708027;Hpx|1.37352955548;Hba-a2|1.65637860082;Rab5a|0.779781892294;S100a13|0.816753740151…
intracellular signal transduction	GO:0035556	0.000944	28	3291	130	28189	Gnai1|1.2874902459;Slc30a10|1.29789838293;Rab4a|1.23126347951;TGM2|1.47843450479;Brd4|1.27943354631;C3|1.46445854312;Irs2|1.22984911654;Faim|1.68313748531;Hpx|1.37352955548;Rab5a|0.779781892294;S100a13|0.816753740151;Ephb1|0.77382661585;Ppm1f|0.799798024617;Rhoq|0.823449422074;Arl6ip5|0.827974741225;Smpd3|0.740483743061;Rps6kb1|0.804224028621;Rps27l|0.811264485058;Abca1|0.809618574731;Inpp5f|0.80…
negative regulation of transferase activity	GO:0051348	0.001	7	338	130	28189	Dbndd2|1.22106067382;Irs2|1.22984911654;Ubash3b|1.43697708027;Ppm1f|0.799798024617;RGD1304704|0.819722734975;Psmg2|0.7795465739;Pdpk1|0.767409736308
cellular component assembly	GO:0022607	0.00113	27	3163	130	28189	Zyx|1.28746805999;TGM2|1.47843450479;Fig4|1.20537357964;H1fx|1.22432633238;Mx1|0.817543649845;Rab5a|0.779781892294;Ephb1|0.77382661585;Myh11|0.740687539612;Uqcrb|0.594288189881;Mtss1l|0.819455090238;Sbf2|0.831068911308;Ppm1f|0.799798024617;Rhoq|0.823449422074;Rps27l|0.811264485058;Abca1|0.809618574731;Hist1h1b|0.741620383472;Krt1|0.444222346429;Fhod1|0.819288058571;Arpc5l|0.692102768078;Ralb|0.74…
cellular component biogenesis	GO:0044085	0.00118	29	3507	130	28189	Zyx|1.28746805999;TGM2|1.47843450479;Fig4|1.20537357964;H1fx|1.22432633238;Mx1|0.817543649845;Rab5a|0.779781892294;Ephb1|0.77382661585;Myh11|0.740687539612;Uqcrb|0.594288189881;Mtss1l|0.819455090238;Sbf2|0.831068911308;Ppm1f|0.799798024617;Dkc1|0.797474615682;Rhoq|0.823449422074;Smpd3|0.740483743061;Rps27l|0.811264485058;Abca1|0.809618574731;Hist1h1b|0.741620383472;Krt1|0.444222346429;Fhod1|0.819…
establishment of localization in cell	GO:0051649	0.00121	26	3013	130	28189	Ston2|1.22903584847;Rab4a|1.23126347951;Mrpl18|1.31293128408;Klc1|1.25100354742;Bcap29|1.20054263845;Spg7|1.26113610538;SRP72|1.31218615495;Irs2|1.22984911654;Ubash3b|1.43697708027;Rab5a|0.779781892294;S100a13|0.816753740151;Mpc2|0.660235464271;Ube2q1|0.783385232918;Aup1|0.777485802364;Syn3|0.761604667855;Pmm1|0.580547752809;Abca1|0.809618574731;Inpp5f|0.806408416463;Fhod1|0.819288058571;Ralb|0.7…
regulation of cellular amide metabolic process	GO:0034248	0.00132	8	458	130	28189	Dph2|1.4897156976;Purb|1.40881733924;Hnrnpl|0.794507487465;Cnot3|0.812564777167;Smpd3|0.740483743061;Rps6kb1|0.804224028621;Rps27l|0.811264485058;Mvk|0.759250474383
regulation of glucose transport	GO:0010827	0.0016	4	108	130	28189	C3|1.46445854312;Irs2|1.22984911654;Rhoq|0.823449422074;Rps6kb1|0.804224028621
cellular localization	GO:0051641	0.00178	30	3773	130	28189	Gnai1|1.2874902459;Ston2|1.22903584847;Rab4a|1.23126347951;Mrpl18|1.31293128408;Klc1|1.25100354742;Bcap29|1.20054263845;Spg7|1.26113610538;SRP72|1.31218615495;Irs2|1.22984911654;Ubash3b|1.43697708027;Rab5a|0.779781892294;S100a13|0.816753740151;Mpc2|0.660235464271;Ube2q1|0.783385232918;Aup1|0.777485802364;Rhoq|0.823449422074;Smpd3|0.740483743061;Syn3|0.761604667855;Pmm1|0.580547752809;Abca1|0.8096…
hydrogen ion transmembrane transport	GO:1902600	0.00179	5	187	130	28189	Atp5g2|1.509590077;Atp5o|0.807335760973;Uqcrb|0.594288189881;Atp5l|0.712102934432;Atp6v1f|0.819326155301
energy coupled proton transport, down electrochemical gradient	GO:0015985	0.002	3	54	130	28189	Atp5g2|1.509590077;Atp5o|0.807335760973;Atp5l|0.712102934432
ATP synthesis coupled proton transport	GO:0015986	0.002	3	54	130	28189	Atp5g2|1.509590077;Atp5o|0.807335760973;Atp5l|0.712102934432
regulation of defense response	GO:0031347	0.00213	9	610	130	28189	Zyx|1.28746805999;Mog|1.39821828954;TGM2|1.47843450479;Brd4|1.27943354631;C3|1.46445854312;Hpx|1.37352955548;Krt1|0.444222346429;Ddx58|0.788556376931;Pdpk1|0.767409736308
negative regulation of kinase activity	GO:0033673	0.00236	6	291	130	28189	Dbndd2|1.22106067382;Irs2|1.22984911654;Ubash3b|1.43697708027;Ppm1f|0.799798024617;RGD1304704|0.819722734975;Pdpk1|0.767409736308
positive regulation of humoral immune response	GO:0002922	0.00243	2	16	130	28189	C3|1.46445854312;Hpx|1.37352955548
positive regulation of cholesterol efflux	GO:0010875	0.00243	2	16	130	28189	Abca1|0.809618574731;Pltp|0.81706572365
regulation of response to stress	GO:0080134	0.0027	15	1442	130	28189	Slc30a10|1.29789838293;Zyx|1.28746805999;Mog|1.39821828954;TGM2|1.47843450479;Brd4|1.27943354631;Gabra5|1.22482993197;C3|1.46445854312;Ubash3b|1.43697708027;Hpx|1.37352955548;Ephb1|0.77382661585;Arl6ip5|0.827974741225;Inpp5f|0.806408416463;Krt1|0.444222346429;Ddx58|0.788556376931;Pdpk1|0.767409736308
organic substance transport	GO:0071702	0.0027	26	3189	130	28189	Ston2|1.22903584847;Rab4a|1.23126347951;Mrpl18|1.31293128408;Klc1|1.25100354742;Bcap29|1.20054263845;C3|1.46445854312;SRP72|1.31218615495;Irs2|1.22984911654;Hpx|1.37352955548;Rab5a|0.779781892294;S100a13|0.816753740151;Sv2a|0.812065692805;Mpc2|0.660235464271;Ube2q1|0.783385232918;Aup1|0.777485802364;Rhoq|0.823449422074;Arl6ip5|0.827974741225;Smpd3|0.740483743061;Rps6kb1|0.804224028621;Pmm1|0.5805…
cellular component organization or biogenesis	GO:0071840	0.00276	51	7796	130	28189	Gnai1|1.2874902459;Strip1|1.20211178787;Ston2|1.22903584847;Rab4a|1.23126347951;Zyx|1.28746805999;TGM2|1.47843450479;Fam134b|1.23755006225;Brd4|1.27943354631;Gabra5|1.22482993197;Fig4|1.20537357964;Tpm3|1.23165724517;LOC500013|1.30645964986;Cdh4|1.21983284053;Spg7|1.26113610538;C3|1.46445854312;SRP72|1.31218615495;H1fx|1.22432633238;Vcan|1.31871230168;Tpm4|1.22066935466;Mx1|0.817543649845;Rab5a|0…
regulation of translation	GO:0006417	0.0032	7	415	130	28189	Dph2|1.4897156976;Purb|1.40881733924;Hnrnpl|0.794507487465;Cnot3|0.812564777167;Rps6kb1|0.804224028621;Rps27l|0.811264485058;Mvk|0.759250474383
intracellular transport	GO:0046907	0.00324	20	2240	130	28189	Ston2|1.22903584847;Rab4a|1.23126347951;Mrpl18|1.31293128408;Klc1|1.25100354742;Bcap29|1.20054263845;Spg7|1.26113610538;SRP72|1.31218615495;Ubash3b|1.43697708027;Rab5a|0.779781892294;Mpc2|0.660235464271;Aup1|0.777485802364;Pmm1|0.580547752809;Abca1|0.809618574731;Inpp5f|0.806408416463;Ddx58|0.788556376931;Ank2|0.768152249524;Plcb3|0.701080569314;Spcs2|0.811697320021;Pdpk1|0.767409736308;Sec13|0.6…
cellular chemical homeostasis	GO:0055082	0.00326	12	1043	130	28189	Slc30a10|1.29789838293;TGM2|1.47843450479;Cp|1.22363069195;Irs2|1.22984911654;Ubash3b|1.43697708027;Hpx|1.37352955548;Sv2a|0.812065692805;Mpc2|0.660235464271;Smpd3|0.740483743061;Slc26a9|0.747085835394;Ank2|0.768152249524;Pdpk1|0.767409736308
cellular cation homeostasis	GO:0030003	0.00337	10	780	130	28189	Slc30a10|1.29789838293;TGM2|1.47843450479;Cp|1.22363069195;Ubash3b|1.43697708027;Hpx|1.37352955548;Sv2a|0.812065692805;Smpd3|0.740483743061;Slc26a9|0.747085835394;Ank2|0.768152249524;Pdpk1|0.767409736308
positive regulation of biological process	GO:0048518	0.00343	47	7091	130	28189	Gnai1|1.2874902459;Slc30a10|1.29789838293;Rab4a|1.23126347951;Mog|1.39821828954;Ncstn|1.2906771762;A0A0G2K290|1.28084119887;TGM2|1.47843450479;Brd4|1.27943354631;Fig4|1.20537357964;Cdh4|1.21983284053;Fubp3|1.34108038649;C3|1.46445854312;Irs2|1.22984911654;Faim|1.68313748531;Hpx|1.37352955548;Rab5a|0.779781892294;Ptrh2|0.592895365054;S100a13|0.816753740151;Hnrnpl|0.794507487465;Ephb1|0.77382661585…
glycerophospholipid catabolic process	GO:0046475	0.00343	2	19	130	28189	Abhd12|0.796939362008;Inpp5f|0.806408416463
positive regulation of glucose transport	GO:0010828	0.00355	3	66	130	28189	C3|1.46445854312;Irs2|1.22984911654;Rhoq|0.823449422074
cellular component organization	GO:0016043	0.00369	49	7506	130	28189	Gnai1|1.2874902459;Strip1|1.20211178787;Ston2|1.22903584847;Rab4a|1.23126347951;Zyx|1.28746805999;TGM2|1.47843450479;Fam134b|1.23755006225;Brd4|1.27943354631;Gabra5|1.22482993197;Fig4|1.20537357964;Tpm3|1.23165724517;LOC500013|1.30645964986;Cdh4|1.21983284053;Spg7|1.26113610538;C3|1.46445854312;SRP72|1.31218615495;H1fx|1.22432633238;Vcan|1.31871230168;Tpm4|1.22066935466;Mx1|0.817543649845;Rab5a|0…
regulation of cholesterol efflux	GO:0010874	0.0038	2	20	130	28189	Abca1|0.809618574731;Pltp|0.81706572365
cellular ion homeostasis	GO:0006873	0.00399	10	799	130	28189	Slc30a10|1.29789838293;TGM2|1.47843450479;Cp|1.22363069195;Ubash3b|1.43697708027;Hpx|1.37352955548;Sv2a|0.812065692805;Smpd3|0.740483743061;Slc26a9|0.747085835394;Ank2|0.768152249524;Pdpk1|0.767409736308
proteasome assembly	GO:0043248	0.00418	2	21	130	28189	Adrm1|0.820502331526;Psmg2|0.7795465739
positive regulation of cholesterol transport	GO:0032376	0.00418	2	21	130	28189	Abca1|0.809618574731;Pltp|0.81706572365
positive regulation of sterol transport	GO:0032373	0.00418	2	21	130	28189	Abca1|0.809618574731;Pltp|0.81706572365
cellular homeostasis	GO:0019725	0.00422	13	1219	130	28189	Slc30a10|1.29789838293;TGM2|1.47843450479;Cp|1.22363069195;Qsox2|1.21097046414;Irs2|1.22984911654;Ubash3b|1.43697708027;Hpx|1.37352955548;Sv2a|0.812065692805;Mpc2|0.660235464271;Smpd3|0.740483743061;Slc26a9|0.747085835394;Ank2|0.768152249524;Pdpk1|0.767409736308
vitamin E biosynthetic process	GO:0010189	0.00461	1	1	130	28189	Pltp|0.81706572365
positive regulation of MyD88-dependent toll-like receptor signaling pathway	GO:0034126	0.00461	1	1	130	28189	Mog|1.39821828954
phosphatidylserine catabolic process	GO:0006660	0.00461	1	1	130	28189	Abhd12|0.796939362008
regulation of exocyst assembly	GO:0001928	0.00461	1	1	130	28189	Ralb|0.74404076158
proton transport	GO:0015992	0.00484	5	236	130	28189	Atp5g2|1.509590077;Atp5o|0.807335760973;Uqcrb|0.594288189881;Atp5l|0.712102934432;Atp6v1f|0.819326155301
insulin receptor signaling pathway	GO:0008286	0.00485	4	147	130	28189	Irs2|1.22984911654;Rhoq|0.823449422074;Rps6kb1|0.804224028621;Inpp5f|0.806408416463
hydrogen transport	GO:0006818	0.00492	5	237	130	28189	Atp5g2|1.509590077;Atp5o|0.807335760973;Uqcrb|0.594288189881;Atp5l|0.712102934432;Atp6v1f|0.819326155301
positive regulation of cellular amide metabolic process	GO:0034250	0.00509	4	149	130	28189	Hnrnpl|0.794507487465;Smpd3|0.740483743061;Rps6kb1|0.804224028621;Rps27l|0.811264485058
single-organism biosynthetic process	GO:0044711	0.00513	17	1854	130	28189	Dph2|1.4897156976;Fam213b|1.24426471586;Sephs2|1.39573521716;Atp5g2|1.509590077;C3|1.46445854312;Irs2|1.22984911654;Isyna1|0.777700291945;Atp5o|0.807335760973;Mpc2|0.660235464271;Aldh1a1|0.740409169482;Smpd3|0.740483743061;Pmm1|0.580547752809;Mthfd2l|0.522339177268;Abca1|0.809618574731;Atp5l|0.712102934432;Mvk|0.759250474383;Pltp|0.81706572365
macromolecule localization	GO:0033036	0.00515	26	3346	130	28189	Gnai1|1.2874902459;Ston2|1.22903584847;Rab4a|1.23126347951;Mrpl18|1.31293128408;Klc1|1.25100354742;Bcap29|1.20054263845;C3|1.46445854312;SRP72|1.31218615495;Irs2|1.22984911654;Rab5a|0.779781892294;S100a13|0.816753740151;Mpc2|0.660235464271;Ube2q1|0.783385232918;Aup1|0.777485802364;Rhoq|0.823449422074;Rps6kb1|0.804224028621;Pmm1|0.580547752809;Abca1|0.809618574731;Hist1h1b|0.741620383472;Ralb|0.74…
cellular metal ion homeostasis	GO:0006875	0.0052	9	699	130	28189	Slc30a10|1.29789838293;TGM2|1.47843450479;Cp|1.22363069195;Ubash3b|1.43697708027;Hpx|1.37352955548;Sv2a|0.812065692805;Smpd3|0.740483743061;Ank2|0.768152249524;Pdpk1|0.767409736308
Rab protein signal transduction	GO:0032482	0.00567	3	78	130	28189	Rab4a|1.23126347951;Rab5a|0.779781892294;Aatk|0.716455314779
regulation of organic acid transport	GO:0032890	0.00567	3	78	130	28189	Irs2|1.22984911654;Sv2a|0.812065692805;Arl6ip5|0.827974741225
negative regulation of organic acid transport	GO:0032891	0.00591	2	25	130	28189	Irs2|1.22984911654;Arl6ip5|0.827974741225
ion homeostasis	GO:0050801	0.00598	11	985	130	28189	Slc30a10|1.29789838293;TGM2|1.47843450479;Cp|1.22363069195;Ubash3b|1.43697708027;Hpx|1.37352955548;Sv2a|0.812065692805;Smpd3|0.740483743061;Slc26a9|0.747085835394;Abca1|0.809618574731;Ank2|0.768152249524;Pdpk1|0.767409736308
ATP biosynthetic process	GO:0006754	0.00608	3	80	130	28189	Atp5g2|1.509590077;Atp5o|0.807335760973;Atp5l|0.712102934432
phosphate-containing compound metabolic process	GO:0006796	0.00618	31	4281	130	28189	Dbndd2|1.22106067382;Slc30a10|1.29789838293;Atp5g2|1.509590077;Brd4|1.27943354631;Wnk2|1.2647961963;Fig4|1.20537357964;C3|1.46445854312;Irs2|1.22984911654;Ubash3b|1.43697708027;Hpx|1.37352955548;Abhd12|0.796939362008;Isyna1|0.777700291945;Ephb1|0.77382661585;Atp5o|0.807335760973;Uqcrb|0.594288189881;Mpc2|0.660235464271;Ppm1f|0.799798024617;Rhoq|0.823449422074;Arl6ip5|0.827974741225;Rps6kb1|0.8042…
positive regulation of defense response	GO:0031349	0.00626	6	356	130	28189	Mog|1.39821828954;TGM2|1.47843450479;C3|1.46445854312;Hpx|1.37352955548;Ddx58|0.788556376931;Pdpk1|0.767409736308
chemical homeostasis	GO:0048878	0.00664	14	1438	130	28189	Slc30a10|1.29789838293;TGM2|1.47843450479;Cp|1.22363069195;Irs2|1.22984911654;Ubash3b|1.43697708027;Hpx|1.37352955548;Sv2a|0.812065692805;Mpc2|0.660235464271;Smpd3|0.740483743061;Slc26a9|0.747085835394;Abca1|0.809618574731;Krt1|0.444222346429;Ank2|0.768152249524;Pdpk1|0.767409736308
positive regulation of endopeptidase activity	GO:0010950	0.00696	4	163	130	28189	Ppm1f|0.799798024617;Arl6ip5|0.827974741225;Rps27l|0.811264485058;Adrm1|0.820502331526
transmembrane receptor protein tyrosine kinase signaling pathway	GO:0007169	0.0072	9	736	130	28189	Slc30a10|1.29789838293;EFNB3|1.25552683361;Irs2|1.22984911654;Ubash3b|1.43697708027;Ephb1|0.77382661585;Rhoq|0.823449422074;Rps6kb1|0.804224028621;Inpp5f|0.806408416463;Pdpk1|0.767409736308
establishment of protein localization	GO:0045184	0.00721	19	2244	130	28189	Ston2|1.22903584847;Rab4a|1.23126347951;Klc1|1.25100354742;Bcap29|1.20054263845;SRP72|1.31218615495;Irs2|1.22984911654;Rab5a|0.779781892294;S100a13|0.816753740151;Mpc2|0.660235464271;Ube2q1|0.783385232918;Aup1|0.777485802364;Rhoq|0.823449422074;Pmm1|0.580547752809;Abca1|0.809618574731;Hist1h1b|0.741620383472;Ddx58|0.788556376931;Spcs2|0.811697320021;Pdpk1|0.767409736308;Sec13|0.68754863485
glucose transport	GO:0015758	0.00742	4	166	130	28189	C3|1.46445854312;Irs2|1.22984911654;Rhoq|0.823449422074;Rps6kb1|0.804224028621
organophosphate metabolic process	GO:0019637	0.00755	15	1614	130	28189	Atp5g2|1.509590077;Fig4|1.20537357964;Abhd12|0.796939362008;Isyna1|0.777700291945;Atp5o|0.807335760973;Uqcrb|0.594288189881;Mpc2|0.660235464271;Rhoq|0.823449422074;Pmm1|0.580547752809;Mthfd2l|0.522339177268;ND2|0.63771611164;Abca1|0.809618574731;Inpp5f|0.806408416463;Atp5l|0.712102934432;Mvk|0.759250474383
myelin assembly	GO:0032288	0.0079	2	29	130	28189	Fig4|1.20537357964;Ank2|0.768152249524
I-kappaB kinase/NF-kappaB signaling	GO:0007249	0.00793	5	266	130	28189	TGM2|1.47843450479;Brd4|1.27943354631;Faim|1.68313748531;S100a13|0.816753740151;Pdpk1|0.767409736308
response to wounding	GO:0009611	0.00796	11	1025	130	28189	Zyx|1.28746805999;TGM2|1.47843450479;Brd4|1.27943354631;C3|1.46445854312;Vcan|1.31871230168;Ubash3b|1.43697708027;Rps6kb1|0.804224028621;Matn4|0.743616921343;Inpp5f|0.806408416463;Krt1|0.444222346429;Pdpk1|0.767409736308
hexose transport	GO:0008645	0.00805	4	170	130	28189	C3|1.46445854312;Irs2|1.22984911654;Rhoq|0.823449422074;Rps6kb1|0.804224028621
regulation of vesicle-mediated transport	GO:0060627	0.00811	8	619	130	28189	Ston2|1.22903584847;Rab4a|1.23126347951;C3|1.46445854312;Rab5a|0.779781892294;Smpd3|0.740483743061;Inpp5f|0.806408416463;Ralb|0.74404076158;Pdpk1|0.767409736308
phosphorus metabolic process	GO:0006793	0.00815	31	4364	130	28189	Dbndd2|1.22106067382;Slc30a10|1.29789838293;Atp5g2|1.509590077;Brd4|1.27943354631;Wnk2|1.2647961963;Fig4|1.20537357964;C3|1.46445854312;Irs2|1.22984911654;Ubash3b|1.43697708027;Hpx|1.37352955548;Abhd12|0.796939362008;Isyna1|0.777700291945;Ephb1|0.77382661585;Atp5o|0.807335760973;Uqcrb|0.594288189881;Mpc2|0.660235464271;Ppm1f|0.799798024617;Rhoq|0.823449422074;Arl6ip5|0.827974741225;Rps6kb1|0.8042…
regulation of release of sequestered calcium ion into cytosol	GO:0051279	0.00816	3	89	130	28189	Ubash3b|1.43697708027;Ank2|0.768152249524;Pdpk1|0.767409736308
sequestering of metal ion	GO:0051238	0.00822	4	171	130	28189	Slc30a10|1.29789838293;Ubash3b|1.43697708027;Ank2|0.768152249524;Pdpk1|0.767409736308
posttranscriptional regulation of gene expression	GO:0010608	0.00829	7	496	130	28189	Dph2|1.4897156976;Purb|1.40881733924;Hnrnpl|0.794507487465;Cnot3|0.812564777167;Rps6kb1|0.804224028621;Rps27l|0.811264485058;Mvk|0.759250474383
cation homeostasis	GO:0055080	0.0085	10	893	130	28189	Slc30a10|1.29789838293;TGM2|1.47843450479;Cp|1.22363069195;Ubash3b|1.43697708027;Hpx|1.37352955548;Sv2a|0.812065692805;Smpd3|0.740483743061;Slc26a9|0.747085835394;Ank2|0.768152249524;Pdpk1|0.767409736308
monosaccharide transport	GO:0015749	0.00855	4	173	130	28189	C3|1.46445854312;Irs2|1.22984911654;Rhoq|0.823449422074;Rps6kb1|0.804224028621
negative regulation of protein kinase activity	GO:0006469	0.00856	5	271	130	28189	Dbndd2|1.22106067382;Ubash3b|1.43697708027;Ppm1f|0.799798024617;RGD1304704|0.819722734975;Pdpk1|0.767409736308
regulation of glucose import	GO:0046324	0.00867	3	91	130	28189	Irs2|1.22984911654;Rhoq|0.823449422074;Rps6kb1|0.804224028621
negative regulation of peptidyl-serine phosphorylation	GO:0033137	0.00899	2	31	130	28189	Ppm1f|0.799798024617;Inpp5f|0.806408416463
regulation of transport	GO:0051049	0.00904	20	2461	130	28189	Slc30a10|1.29789838293;Ston2|1.22903584847;Rab4a|1.23126347951;C3|1.46445854312;Irs2|1.22984911654;Ubash3b|1.43697708027;Rab5a|0.779781892294;Sv2a|0.812065692805;Mpc2|0.660235464271;Rhoq|0.823449422074;Arl6ip5|0.827974741225;Smpd3|0.740483743061;Rps6kb1|0.804224028621;Abca1|0.809618574731;Inpp5f|0.806408416463;Ralb|0.74404076158;Ddx58|0.788556376931;Ank2|0.768152249524;Pltp|0.81706572365;Pdpk1|0.…
vitamin E metabolic process	GO:0042360	0.0092	1	2	130	28189	Pltp|0.81706572365
regulation of SA node cell action potential	GO:0098907	0.0092	1	2	130	28189	Ank2|0.768152249524
mitochondrial acetyl-CoA biosynthetic process from pyruvate	GO:0061732	0.0092	1	2	130	28189	Mpc2|0.660235464271
box H/ACA snoRNA processing	GO:0034964	0.0092	1	2	130	28189	Dkc1|0.797474615682
monoacylglycerol catabolic process	GO:0052651	0.0092	1	2	130	28189	Abhd12|0.796939362008
mannose biosynthetic process	GO:0019307	0.0092	1	2	130	28189	Pmm1|0.580547752809
monoacylglycerol metabolic process	GO:0046462	0.0092	1	2	130	28189	Abhd12|0.796939362008
positive regulation of activation of membrane attack complex	GO:0001970	0.0092	1	2	130	28189	C3|1.46445854312
trans-synaptic signaling by trans-synaptic complex, modulating synaptic transmission	GO:0099557	0.0092	1	2	130	28189	Ephb1|0.77382661585
histidine biosynthetic process	GO:0000105	0.0092	1	2	130	28189	Mthfd2l|0.522339177268
aminophospholipid transport	GO:0015917	0.0092	1	2	130	28189	Abca1|0.809618574731
box H/ACA snoRNA 3'-end processing	GO:0000495	0.0092	1	2	130	28189	Dkc1|0.797474615682
selenocysteine biosynthetic process	GO:0016260	0.0092	1	2	130	28189	Sephs2|1.39573521716
regulation of cellular protein metabolic process	GO:0032268	0.0093	23	2979	130	28189	Dbndd2|1.22106067382;Slc30a10|1.29789838293;Dph2|1.4897156976;Brd4|1.27943354631;Purb|1.40881733924;C3|1.46445854312;Ubash3b|1.43697708027;Hpx|1.37352955548;Hnrnpl|0.794507487465;Cnot3|0.812564777167;Ephb1|0.77382661585;LOC297568|0.809943983456;Ppm1f|0.799798024617;Arl6ip5|0.827974741225;Rps6kb1|0.804224028621;Rps27l|0.811264485058;Hist1h1b|0.741620383472;Inpp5f|0.806408416463;Mvk|0.759250474383;…
ion transport	GO:0006811	0.0094	20	2470	130	28189	Slc30a10|1.29789838293;SCN1B|1.20959142596;Atp5g2|1.509590077;Gabra5|1.22482993197;Cp|1.22363069195;Irs2|1.22984911654;Ubash3b|1.43697708027;Sv2a|0.812065692805;Atp5o|0.807335760973;Uqcrb|0.594288189881;Mpc2|0.660235464271;Arl6ip5|0.827974741225;Smpd3|0.740483743061;Rps6kb1|0.804224028621;Slc26a9|0.747085835394;Abca1|0.809618574731;Atp5l|0.712102934432;Atp6v1f|0.819326155301;Ank2|0.768152249524;P…
regulation of response to external stimulus	GO:0032101	0.00942	10	907	130	28189	Zyx|1.28746805999;TGM2|1.47843450479;Brd4|1.27943354631;Gabra5|1.22482993197;C3|1.46445854312;Ubash3b|1.43697708027;Ppm1f|0.799798024617;Inpp5f|0.806408416463;Krt1|0.444222346429;Ddx58|0.788556376931
muscle contraction	GO:0006936	0.0097	6	391	130	28189	Tpm3|1.23165724517;Tpm4|1.22066935466;Hsbp1|0.833026377719;Smpd3|0.740483743061;Rps6kb1|0.804224028621;Ank2|0.768152249524
negative regulation of phosphorylation	GO:0042326	0.00976	7	512	130	28189	Dbndd2|1.22106067382;Irs2|1.22984911654;Ubash3b|1.43697708027;Ppm1f|0.799798024617;Inpp5f|0.806408416463;RGD1304704|0.819722734975;Pdpk1|0.767409736308
positive regulation of peptidase activity	GO:0010952	0.00979	4	180	130	28189	Ppm1f|0.799798024617;Arl6ip5|0.827974741225;Rps27l|0.811264485058;Adrm1|0.820502331526
inorganic ion homeostasis	GO:0098771	0.01	10	916	130	28189	Slc30a10|1.29789838293;TGM2|1.47843450479;Cp|1.22363069195;Ubash3b|1.43697708027;Hpx|1.37352955548;Sv2a|0.812065692805;Smpd3|0.740483743061;Slc26a9|0.747085835394;Ank2|0.768152249524;Pdpk1|0.767409736308
regulation of response to wounding	GO:1903034	0.0101	7	515	130	28189	Zyx|1.28746805999;TGM2|1.47843450479;Brd4|1.27943354631;C3|1.46445854312;Ubash3b|1.43697708027;Inpp5f|0.806408416463;Krt1|0.444222346429
muscle system process	GO:0003012	0.0106	7	520	130	28189	Tpm3|1.23165724517;Tpm4|1.22066935466;Hsbp1|0.833026377719;Smpd3|0.740483743061;Rps6kb1|0.804224028621;Inpp5f|0.806408416463;Ank2|0.768152249524
purine ribonucleoside triphosphate biosynthetic process	GO:0009206	0.0109	3	99	130	28189	Atp5g2|1.509590077;Atp5o|0.807335760973;Atp5l|0.712102934432
innate immune response	GO:0045087	0.011	9	789	130	28189	Zyx|1.28746805999;Mog|1.39821828954;A0A0G2K290|1.28084119887;Hpx|1.37352955548;Mx1|0.817543649845;Rps6kb1|0.804224028621;Krt1|0.444222346429;Ddx58|0.788556376931;Pdpk1|0.767409736308
purine nucleoside triphosphate biosynthetic process	GO:0009145	0.0112	3	100	130	28189	Atp5g2|1.509590077;Atp5o|0.807335760973;Atp5l|0.712102934432
contractile actin filament bundle assembly	GO:0030038	0.0115	3	101	130	28189	Zyx|1.28746805999;Ppm1f|0.799798024617;Fhod1|0.819288058571
carboxylic acid transport	GO:0046942	0.0118	6	408	130	28189	Irs2|1.22984911654;Sv2a|0.812065692805;Mpc2|0.660235464271;Arl6ip5|0.827974741225;Rps6kb1|0.804224028621;Slc26a9|0.747085835394
regulation of humoral immune response	GO:0002920	0.012	2	36	130	28189	C3|1.46445854312;Hpx|1.37352955548
actin filament-based process	GO:0030029	0.0123	10	945	130	28189	Strip1|1.20211178787;Zyx|1.28746805999;Tpm3|1.23165724517;Tpm4|1.22066935466;Ppm1f|0.799798024617;Rhoq|0.823449422074;Limch1|0.775444611099;Fhod1|0.819288058571;Arpc5l|0.692102768078;Ank2|0.768152249524
metal ion homeostasis	GO:0055065	0.0124	9	805	130	28189	Slc30a10|1.29789838293;TGM2|1.47843450479;Cp|1.22363069195;Ubash3b|1.43697708027;Hpx|1.37352955548;Sv2a|0.812065692805;Smpd3|0.740483743061;Ank2|0.768152249524;Pdpk1|0.767409736308
protein localization	GO:0008104	0.0128	22	2889	130	28189	Gnai1|1.2874902459;Ston2|1.22903584847;Rab4a|1.23126347951;Klc1|1.25100354742;Bcap29|1.20054263845;SRP72|1.31218615495;Irs2|1.22984911654;Rab5a|0.779781892294;S100a13|0.816753740151;Mpc2|0.660235464271;Ube2q1|0.783385232918;Aup1|0.777485802364;Rhoq|0.823449422074;Pmm1|0.580547752809;Abca1|0.809618574731;Hist1h1b|0.741620383472;Ralb|0.74404076158;Ddx58|0.788556376931;Ank2|0.768152249524;Spcs2|0.81…
stress fiber assembly	GO:0043149	0.0128	3	105	130	28189	Zyx|1.28746805999;Ppm1f|0.799798024617;Fhod1|0.819288058571
regulation of protein localization to cell periphery	GO:1904375	0.0128	3	105	130	28189	Gnai1|1.2874902459;Rhoq|0.823449422074;Pdpk1|0.767409736308
negative regulation of cellular protein metabolic process	GO:0032269	0.013	12	1250	130	28189	Dbndd2|1.22106067382;Purb|1.40881733924;C3|1.46445854312;Ubash3b|1.43697708027;Cnot3|0.812564777167;LOC297568|0.809943983456;Ppm1f|0.799798024617;Inpp5f|0.806408416463;Mvk|0.759250474383;RGD1304704|0.819722734975;Psmg2|0.7795465739;Pdpk1|0.767409736308
organic acid transport	GO:0015849	0.013	6	417	130	28189	Irs2|1.22984911654;Sv2a|0.812065692805;Mpc2|0.660235464271;Arl6ip5|0.827974741225;Rps6kb1|0.804224028621;Slc26a9|0.747085835394
anterograde trans-synaptic signaling	GO:0098916	0.013	9	811	130	28189	Gnai1|1.2874902459;Gabra5|1.22482993197;Rab5a|0.779781892294;Ephb1|0.77382661585;Sv2a|0.812065692805;Sv2b|0.781931571331;Syn3|0.761604667855;STAU1|0.760041724245;Plcb3|0.701080569314
monocarboxylic acid transport	GO:0015718	0.0131	4	196	130	28189	Irs2|1.22984911654;Sv2a|0.812065692805;Mpc2|0.660235464271;Rps6kb1|0.804224028621
ribonucleoside triphosphate biosynthetic process	GO:0009201	0.0131	3	106	130	28189	Atp5g2|1.509590077;Atp5o|0.807335760973;Atp5l|0.712102934432
trans-synaptic signaling	GO:0099537	0.0131	9	812	130	28189	Gnai1|1.2874902459;Gabra5|1.22482993197;Rab5a|0.779781892294;Ephb1|0.77382661585;Sv2a|0.812065692805;Sv2b|0.781931571331;Syn3|0.761604667855;STAU1|0.760041724245;Plcb3|0.701080569314
plasma lipoprotein particle organization	GO:0071827	0.0133	2	38	130	28189	Abca1|0.809618574731;Pltp|0.81706572365
cellular response to insulin stimulus	GO:0032869	0.0137	5	305	130	28189	Irs2|1.22984911654;Rhoq|0.823449422074;Rps6kb1|0.804224028621;Inpp5f|0.806408416463;Pdpk1|0.767409736308
negative regulation of L-glutamate transport	GO:0002037	0.0138	1	3	130	28189	Arl6ip5|0.827974741225
activation of membrane attack complex	GO:0001905	0.0138	1	3	130	28189	C3|1.46445854312
mitochondrial pyruvate transmembrane transport	GO:1902361	0.0138	1	3	130	28189	Mpc2|0.660235464271
negative regulation of skeletal muscle satellite cell proliferation	GO:1902723	0.0138	1	3	130	28189	Ephb1|0.77382661585
negative regulation of skeletal muscle cell proliferation	GO:0014859	0.0138	1	3	130	28189	Ephb1|0.77382661585
protein localization to endoplasmic reticulum exit site	GO:0070973	0.0138	1	3	130	28189	Bcap29|1.20054263845
regulation of exocyst localization	GO:0060178	0.0138	1	3	130	28189	Ralb|0.74404076158
isopeptide cross-linking	GO:0018262	0.0138	1	3	130	28189	TGM2|1.47843450479
negative regulation of satellite cell differentiation	GO:1902725	0.0138	1	3	130	28189	Ephb1|0.77382661585
regulation of activation of membrane attack complex	GO:0001969	0.0138	1	3	130	28189	C3|1.46445854312
enzyme-directed rRNA pseudouridine synthesis	GO:0000455	0.0138	1	3	130	28189	Dkc1|0.797474615682
isopeptide cross-linking via N6-(L-isoglutamyl)-L-lysine	GO:0018153	0.0138	1	3	130	28189	TGM2|1.47843450479
mitochondrial pyruvate transport	GO:0006850	0.0138	1	3	130	28189	Mpc2|0.660235464271
trans-synaptic signaling by trans-synaptic complex	GO:0099545	0.0138	1	3	130	28189	Ephb1|0.77382661585
regulation of zinc ion transport	GO:0071579	0.0138	1	3	130	28189	Slc30a10|1.29789838293
rRNA import into mitochondrion	GO:0035928	0.0138	1	3	130	28189	Mrpl18|1.31293128408
regulation of calcium ion transport into cytosol	GO:0010522	0.0141	3	109	130	28189	Ubash3b|1.43697708027;Ank2|0.768152249524;Pdpk1|0.767409736308
synaptic signaling	GO:0099536	0.0143	9	824	130	28189	Gnai1|1.2874902459;Gabra5|1.22482993197;Rab5a|0.779781892294;Ephb1|0.77382661585;Sv2a|0.812065692805;Sv2b|0.781931571331;Syn3|0.761604667855;STAU1|0.760041724245;Plcb3|0.701080569314
glucose import	GO:0046323	0.0148	3	111	130	28189	Irs2|1.22984911654;Rhoq|0.823449422074;Rps6kb1|0.804224028621
regulation of lipid transport	GO:0032368	0.0152	3	112	130	28189	Irs2|1.22984911654;Abca1|0.809618574731;Pltp|0.81706572365
regulation of sterol transport	GO:0032371	0.0154	2	41	130	28189	Abca1|0.809618574731;Pltp|0.81706572365
regulation of cholesterol transport	GO:0032374	0.0154	2	41	130	28189	Abca1|0.809618574731;Pltp|0.81706572365
single-organism cellular process	GO:0044763	0.0155	94	17746	130	28189	Dbndd2|1.22106067382;Gnai1|1.2874902459;Slc30a10|1.29789838293;Strip1|1.20211178787;Dph2|1.4897156976;Ppp1r12b|1.58587479936;Ston2|1.22903584847;Rab4a|1.23126347951;Zyx|1.28746805999;Mog|1.39821828954;Fam213b|1.24426471586;Ncstn|1.2906771762;A0A0G2K290|1.28084119887;TGM2|1.47843450479;Fam134b|1.23755006225;Dkk3|1.30118308472;Klc1|1.25100354742;LOC108348044|1.79709102533;Sephs2|1.39573521716;Atp5g…
interleukin-1 secretion	GO:0050701	0.0161	2	42	130	28189	S100a13|0.816753740151;Abca1|0.809618574731
filopodium assembly	GO:0046847	0.0161	2	42	130	28189	Rab5a|0.779781892294;Rhoq|0.823449422074
retinol metabolic process	GO:0042572	0.0161	2	42	130	28189	Retsat|1.20738986571;Aldh1a1|0.740409169482
protein-lipid complex subunit organization	GO:0071825	0.0168	2	43	130	28189	Abca1|0.809618574731;Pltp|0.81706572365
positive regulation of B cell mediated immunity	GO:0002714	0.0168	2	43	130	28189	C3|1.46445854312;Hpx|1.37352955548
negative regulation of anion transport	GO:1903792	0.0168	2	43	130	28189	Irs2|1.22984911654;Arl6ip5|0.827974741225
positive regulation of immunoglobulin mediated immune response	GO:0002891	0.0168	2	43	130	28189	C3|1.46445854312;Hpx|1.37352955548
organic anion transport	GO:0015711	0.0169	7	571	130	28189	Irs2|1.22984911654;Sv2a|0.812065692805;Mpc2|0.660235464271;Arl6ip5|0.827974741225;Rps6kb1|0.804224028621;Slc26a9|0.747085835394;Abca1|0.809618574731
regulation of calcium ion import	GO:0090279	0.017	3	117	130	28189	Ubash3b|1.43697708027;Ank2|0.768152249524;Pdpk1|0.767409736308
single-organism intracellular transport	GO:1902582	0.0174	14	1619	130	28189	Ston2|1.22903584847;Mrpl18|1.31293128408;Klc1|1.25100354742;Bcap29|1.20054263845;Spg7|1.26113610538;Ubash3b|1.43697708027;Rab5a|0.779781892294;Mpc2|0.660235464271;Abca1|0.809618574731;Ddx58|0.788556376931;Ank2|0.768152249524;Plcb3|0.701080569314;Pdpk1|0.767409736308;Sec13|0.68754863485
response to axon injury	GO:0048678	0.0174	3	118	130	28189	Vcan|1.31871230168;Matn4|0.743616921343;Inpp5f|0.806408416463
vesicle-mediated transport	GO:0016192	0.0174	15	1782	130	28189	Ston2|1.22903584847;Rab4a|1.23126347951;A0A0G2K290|1.28084119887;Bcap29|1.20054263845;LOC500013|1.30645964986;Scarf2|1.2660913336;C3|1.46445854312;Rab5a|0.779781892294;Smpd3|0.740483743061;Abca1|0.809618574731;Inpp5f|0.806408416463;Ralb|0.74404076158;Plcb3|0.701080569314;Pdpk1|0.767409736308;Sec13|0.68754863485
actomyosin structure organization	GO:0031032	0.0177	4	215	130	28189	Zyx|1.28746805999;Ppm1f|0.799798024617;Limch1|0.775444611099;Fhod1|0.819288058571
actin cytoskeleton organization	GO:0030036	0.0177	9	855	130	28189	Strip1|1.20211178787;Zyx|1.28746805999;Tpm3|1.23165724517;Tpm4|1.22066935466;Ppm1f|0.799798024617;Rhoq|0.823449422074;Limch1|0.775444611099;Fhod1|0.819288058571;Arpc5l|0.692102768078
positive regulation of growth	GO:0045927	0.0178	5	326	130	28189	Cdh4|1.21983284053;C3|1.46445854312;Ppm1f|0.799798024617;Rps6kb1|0.804224028621;Hist1h1b|0.741620383472
nucleoside triphosphate biosynthetic process	GO:0009142	0.0178	3	119	130	28189	Atp5g2|1.509590077;Atp5o|0.807335760973;Atp5l|0.712102934432
lipid metabolic process	GO:0006629	0.0179	14	1625	130	28189	Fam213b|1.24426471586;Fig4|1.20537357964;Retsat|1.20738986571;C3|1.46445854312;Irs2|1.22984911654;Abhd12|0.796939362008;Isyna1|0.777700291945;Aldh1a1|0.740409169482;Smpd3|0.740483743061;Abca1|0.809618574731;Inpp5f|0.806408416463;Mvk|0.759250474383;Plcb3|0.701080569314;Pltp|0.81706572365
cellular response to peptide hormone stimulus	GO:0071375	0.0182	6	450	130	28189	Slc30a10|1.29789838293;Irs2|1.22984911654;Rhoq|0.823449422074;Rps6kb1|0.804224028621;Inpp5f|0.806408416463;Pdpk1|0.767409736308
phosphatidylinositol catabolic process	GO:0031161	0.0183	1	4	130	28189	Inpp5f|0.806408416463
reticulophagy	GO:0061709	0.0183	1	4	130	28189	Fam134b|1.23755006225
snRNA pseudouridine synthesis	GO:0031120	0.0183	1	4	130	28189	Dkc1|0.797474615682
negative regulation of plasma membrane long-chain fatty acid transport	GO:0010748	0.0183	1	4	130	28189	Irs2|1.22984911654
positive regulation of protein activation cascade	GO:2000259	0.0183	1	4	130	28189	C3|1.46445854312
proton-transporting ATP synthase complex assembly	GO:0043461	0.0183	1	4	130	28189	Atpaf2|0.74170751634
platelet dense granule organization	GO:0060155	0.0183	1	4	130	28189	Abca1|0.809618574731
detection of virus	GO:0009597	0.0183	1	4	130	28189	Ddx58|0.788556376931
positive regulation of complement activation	GO:0045917	0.0183	1	4	130	28189	C3|1.46445854312
proton-transporting ATP synthase complex biogenesis	GO:0070272	0.0183	1	4	130	28189	Atpaf2|0.74170751634
box H/ACA snoRNA metabolic process	GO:0033979	0.0183	1	4	130	28189	Dkc1|0.797474615682
snRNA modification	GO:0040031	0.0183	1	4	130	28189	Dkc1|0.797474615682
membrane protein ectodomain proteolysis	GO:0006509	0.0184	2	45	130	28189	Ncstn|1.2906771762;Erap1|0.796762289164
regulation of long-term neuronal synaptic plasticity	GO:0048169	0.0184	2	45	130	28189	Rab5a|0.779781892294;Ephb1|0.77382661585
cellular protein localization	GO:0034613	0.0186	16	1961	130	28189	Gnai1|1.2874902459;Ston2|1.22903584847;Rab4a|1.23126347951;Klc1|1.25100354742;Bcap29|1.20054263845;SRP72|1.31218615495;Rab5a|0.779781892294;Aup1|0.777485802364;Rhoq|0.823449422074;Pmm1|0.580547752809;Hist1h1b|0.741620383472;Ralb|0.74404076158;Ddx58|0.788556376931;Ank2|0.768152249524;Spcs2|0.811697320021;Pdpk1|0.767409736308
cellular protein complex assembly	GO:0043623	0.0187	8	720	130	28189	Mx1|0.817543649845;Uqcrb|0.594288189881;Arpc5l|0.692102768078;Ralb|0.74404076158;Atpaf2|0.74170751634;Adrm1|0.820502331526;Tubb6|0.757987115827;Psmg2|0.7795465739
cell junction assembly	GO:0034329	0.0188	4	219	130	28189	Ppm1f|0.799798024617;Ank2|0.768152249524;Myo9a|0.831114707284;Pdpk1|0.767409736308
cellular divalent inorganic cation homeostasis	GO:0072503	0.019	7	585	130	28189	Slc30a10|1.29789838293;TGM2|1.47843450479;Ubash3b|1.43697708027;Sv2a|0.812065692805;Smpd3|0.740483743061;Ank2|0.768152249524;Pdpk1|0.767409736308
purine ribonucleoside monophosphate biosynthetic process	GO:0009168	0.019	3	122	130	28189	Atp5g2|1.509590077;Atp5o|0.807335760973;Atp5l|0.712102934432
cellular response to interferon-gamma	GO:0071346	0.019	3	122	130	28189	Zyx|1.28746805999;Hpx|1.37352955548;Rps6kb1|0.804224028621
phagocytosis, engulfment	GO:0006911	0.019	3	122	130	28189	A0A0G2K290|1.28084119887;C3|1.46445854312;Abca1|0.809618574731
purine nucleoside monophosphate biosynthetic process	GO:0009127	0.019	3	122	130	28189	Atp5g2|1.509590077;Atp5o|0.807335760973;Atp5l|0.712102934432
negative regulation of protein metabolic process	GO:0051248	0.019	12	1319	130	28189	Dbndd2|1.22106067382;Purb|1.40881733924;C3|1.46445854312;Ubash3b|1.43697708027;Cnot3|0.812564777167;LOC297568|0.809943983456;Ppm1f|0.799798024617;Inpp5f|0.806408416463;Mvk|0.759250474383;RGD1304704|0.819722734975;Psmg2|0.7795465739;Pdpk1|0.767409736308
carbohydrate transport	GO:0008643	0.0191	4	220	130	28189	C3|1.46445854312;Irs2|1.22984911654;Rhoq|0.823449422074;Rps6kb1|0.804224028621
cellular amide metabolic process	GO:0043603	0.0193	14	1641	130	28189	Dph2|1.4897156976;Ncstn|1.2906771762;Mrpl18|1.31293128408;Purb|1.40881733924;Hnrnpl|0.794507487465;Cnot3|0.812564777167;Erap1|0.796762289164;Smpd3|0.740483743061;Rps6kb1|0.804224028621;Mthfd2l|0.522339177268;Rps27l|0.811264485058;Mvk|0.759250474383;Mrpl37|0.727601862568;Spcs2|0.811697320021
nitrogen compound transport	GO:0071705	0.0196	19	2483	130	28189	Rab4a|1.23126347951;Mrpl18|1.31293128408;Klc1|1.25100354742;Bcap29|1.20054263845;SRP72|1.31218615495;Irs2|1.22984911654;Hpx|1.37352955548;Rab5a|0.779781892294;S100a13|0.816753740151;Sv2a|0.812065692805;Mpc2|0.660235464271;Ube2q1|0.783385232918;Aup1|0.777485802364;Arl6ip5|0.827974741225;Smpd3|0.740483743061;Pmm1|0.580547752809;Abca1|0.809618574731;Spcs2|0.811697320021;Sec13|0.68754863485
cellular macromolecule localization	GO:0070727	0.0199	16	1977	130	28189	Gnai1|1.2874902459;Ston2|1.22903584847;Rab4a|1.23126347951;Klc1|1.25100354742;Bcap29|1.20054263845;SRP72|1.31218615495;Rab5a|0.779781892294;Aup1|0.777485802364;Rhoq|0.823449422074;Pmm1|0.580547752809;Hist1h1b|0.741620383472;Ralb|0.74404076158;Ddx58|0.788556376931;Ank2|0.768152249524;Spcs2|0.811697320021;Pdpk1|0.767409736308
regulation of protein metabolic process	GO:0051246	0.0204	23	3199	130	28189	Dbndd2|1.22106067382;Slc30a10|1.29789838293;Dph2|1.4897156976;Brd4|1.27943354631;Purb|1.40881733924;C3|1.46445854312;Ubash3b|1.43697708027;Hpx|1.37352955548;Hnrnpl|0.794507487465;Cnot3|0.812564777167;Ephb1|0.77382661585;LOC297568|0.809943983456;Ppm1f|0.799798024617;Arl6ip5|0.827974741225;Rps6kb1|0.804224028621;Rps27l|0.811264485058;Hist1h1b|0.741620383472;Inpp5f|0.806408416463;Mvk|0.759250474383;…
humoral immune response mediated by circulating immunoglobulin	GO:0002455	0.0207	3	126	130	28189	A0A0G2K290|1.28084119887;C3|1.46445854312;Hpx|1.37352955548
cellular transition metal ion homeostasis	GO:0046916	0.0207	3	126	130	28189	Slc30a10|1.29789838293;Cp|1.22363069195;Hpx|1.37352955548
positive regulation of translation	GO:0045727	0.0207	3	126	130	28189	Hnrnpl|0.794507487465;Rps6kb1|0.804224028621;Rps27l|0.811264485058
regulation of inflammatory response	GO:0050727	0.0209	5	340	130	28189	Zyx|1.28746805999;TGM2|1.47843450479;Brd4|1.27943354631;C3|1.46445854312;Krt1|0.444222346429
positive regulation of innate immune response	GO:0045089	0.0212	4	227	130	28189	Mog|1.39821828954;Hpx|1.37352955548;Ddx58|0.788556376931;Pdpk1|0.767409736308
humoral immune response	GO:0006959	0.0212	4	227	130	28189	A0A0G2K290|1.28084119887;C3|1.46445854312;Hpx|1.37352955548;Krt1|0.444222346429
single-organism membrane organization	GO:0044802	0.0212	10	1031	130	28189	LOC500013|1.30645964986;Spg7|1.26113610538;SRP72|1.31218615495;Mx1|0.817543649845;Mtss1l|0.819455090238;Rhoq|0.823449422074;Abca1|0.809618574731;Ank2|0.768152249524;Pdpk1|0.767409736308;Sec13|0.68754863485
negative regulation of protein phosphorylation	GO:0001933	0.0214	6	467	130	28189	Dbndd2|1.22106067382;Ubash3b|1.43697708027;Ppm1f|0.799798024617;Inpp5f|0.806408416463;RGD1304704|0.819722734975;Pdpk1|0.767409736308
positive regulation of cysteine-type endopeptidase activity involved in apoptotic process	GO:0043280	0.0215	3	128	130	28189	Ppm1f|0.799798024617;Arl6ip5|0.827974741225;Rps27l|0.811264485058
regulation of I-kappaB kinase/NF-kappaB signaling	GO:0043122	0.0221	4	230	130	28189	TGM2|1.47843450479;Brd4|1.27943354631;S100a13|0.816753740151;Pdpk1|0.767409736308
cortical actin cytoskeleton organization	GO:0030866	0.0224	2	50	130	28189	Strip1|1.20211178787;Rhoq|0.823449422074
cholesterol efflux	GO:0033344	0.0224	2	50	130	28189	Abca1|0.809618574731;Pltp|0.81706572365
mRNA pseudouridine synthesis	GO:1990481	0.0228	1	5	130	28189	Dkc1|0.797474615682
GDP-mannose biosynthetic process	GO:0009298	0.0228	1	5	130	28189	Pmm1|0.580547752809
positive regulation of humoral immune response mediated by circulating immunoglobulin	GO:0002925	0.0228	1	5	130	28189	Hpx|1.37352955548
isopentenyl diphosphate biosynthetic process, mevalonate pathway	GO:0019287	0.0228	1	5	130	28189	Mvk|0.759250474383
snoRNA guided rRNA pseudouridine synthesis	GO:0000454	0.0228	1	5	130	28189	Dkc1|0.797474615682
positive regulation of type IIa hypersensitivity	GO:0001798	0.0228	1	5	130	28189	C3|1.46445854312
RNA (guanine-N7)-methylation	GO:0036265	0.0228	1	5	130	28189	Mettl1|1.25969471947
exocyst assembly	GO:0001927	0.0228	1	5	130	28189	Ralb|0.74404076158
establishment of centrosome localization	GO:0051660	0.0228	1	5	130	28189	Fhod1|0.819288058571
pyruvate transmembrane transport	GO:1901475	0.0228	1	5	130	28189	Mpc2|0.660235464271
regulation of atrial cardiac muscle cell action potential	GO:0098910	0.0228	1	5	130	28189	Ank2|0.768152249524
positive regulation of type II hypersensitivity	GO:0002894	0.0228	1	5	130	28189	C3|1.46445854312
RNA import into mitochondrion	GO:0035927	0.0228	1	5	130	28189	Mrpl18|1.31293128408
peptidyl-glutamine modification	GO:0018199	0.0228	1	5	130	28189	TGM2|1.47843450479
negative regulation of insulin receptor signaling pathway	GO:0046627	0.0232	2	51	130	28189	Rps6kb1|0.804224028621;Inpp5f|0.806408416463
isoprenoid metabolic process	GO:0006720	0.0233	3	132	130	28189	Retsat|1.20738986571;Aldh1a1|0.740409169482;Mvk|0.759250474383
positive regulation of proteolysis	GO:0045862	0.0238	5	352	130	28189	C3|1.46445854312;Ppm1f|0.799798024617;Arl6ip5|0.827974741225;Rps27l|0.811264485058;Adrm1|0.820502331526
regulation of amino acid transport	GO:0051955	0.0241	2	52	130	28189	Sv2a|0.812065692805;Arl6ip5|0.827974741225
acetyl-CoA metabolic process	GO:0006084	0.0241	2	52	130	28189	Mpc2|0.660235464271;Mvk|0.759250474383
regulation of filopodium assembly	GO:0051489	0.0241	2	52	130	28189	Rab5a|0.779781892294;Rhoq|0.823449422074
divalent inorganic cation homeostasis	GO:0072507	0.0242	7	615	130	28189	Slc30a10|1.29789838293;TGM2|1.47843450479;Ubash3b|1.43697708027;Sv2a|0.812065692805;Smpd3|0.740483743061;Ank2|0.768152249524;Pdpk1|0.767409736308
ion transmembrane transport	GO:0034220	0.0242	14	1691	130	28189	Slc30a10|1.29789838293;Atp5g2|1.509590077;Gabra5|1.22482993197;Irs2|1.22984911654;Ubash3b|1.43697708027;Atp5o|0.807335760973;Uqcrb|0.594288189881;Mpc2|0.660235464271;Slc26a9|0.747085835394;Abca1|0.809618574731;Atp5l|0.712102934432;Atp6v1f|0.819326155301;Ank2|0.768152249524;Pdpk1|0.767409736308
inorganic ion transmembrane transport	GO:0098660	0.0248	11	1213	130	28189	Slc30a10|1.29789838293;Atp5g2|1.509590077;Gabra5|1.22482993197;Ubash3b|1.43697708027;Atp5o|0.807335760973;Uqcrb|0.594288189881;Slc26a9|0.747085835394;Atp5l|0.712102934432;Atp6v1f|0.819326155301;Ank2|0.768152249524;Pdpk1|0.767409736308
phospholipid catabolic process	GO:0009395	0.025	2	53	130	28189	Abhd12|0.796939362008;Inpp5f|0.806408416463
striated muscle adaptation	GO:0014888	0.025	2	53	130	28189	Rps6kb1|0.804224028621;Inpp5f|0.806408416463
isoprenoid biosynthetic process	GO:0008299	0.025	2	53	130	28189	Aldh1a1|0.740409169482;Mvk|0.759250474383
activation of immune response	GO:0002253	0.025	6	484	130	28189	Mog|1.39821828954;A0A0G2K290|1.28084119887;C3|1.46445854312;Krt1|0.444222346429;Ddx58|0.788556376931;Pdpk1|0.767409736308
ribonucleoside monophosphate biosynthetic process	GO:0009156	0.0252	3	136	130	28189	Atp5g2|1.509590077;Atp5o|0.807335760973;Atp5l|0.712102934432
cellular lipid metabolic process	GO:0044255	0.0255	11	1218	130	28189	Fam213b|1.24426471586;Fig4|1.20537357964;Retsat|1.20738986571;C3|1.46445854312;Irs2|1.22984911654;Abhd12|0.796939362008;Isyna1|0.777700291945;Aldh1a1|0.740409169482;Smpd3|0.740483743061;Inpp5f|0.806408416463;Mvk|0.759250474383
cellular macromolecular complex assembly	GO:0034622	0.0258	11	1220	130	28189	H1fx|1.22432633238;Mx1|0.817543649845;Uqcrb|0.594288189881;Rps27l|0.811264485058;Hist1h1b|0.741620383472;Arpc5l|0.692102768078;Ralb|0.74404076158;Atpaf2|0.74170751634;Adrm1|0.820502331526;Tubb6|0.757987115827;Psmg2|0.7795465739
organophosphate biosynthetic process	GO:0090407	0.0258	8	766	130	28189	Atp5g2|1.509590077;Isyna1|0.777700291945;Atp5o|0.807335760973;Pmm1|0.580547752809;Mthfd2l|0.522339177268;Abca1|0.809618574731;Atp5l|0.712102934432;Mvk|0.759250474383
negative regulation of cellular response to insulin stimulus	GO:1900077	0.0258	2	54	130	28189	Rps6kb1|0.804224028621;Inpp5f|0.806408416463
negative regulation of sequestering of calcium ion	GO:0051283	0.0262	3	138	130	28189	Ubash3b|1.43697708027;Ank2|0.768152249524;Pdpk1|0.767409736308
release of sequestered calcium ion into cytosol	GO:0051209	0.0262	3	138	130	28189	Ubash3b|1.43697708027;Ank2|0.768152249524;Pdpk1|0.767409736308
regulation of sequestering of calcium ion	GO:0051282	0.0267	3	139	130	28189	Ubash3b|1.43697708027;Ank2|0.768152249524;Pdpk1|0.767409736308
heterophilic cell-cell adhesion via plasma membrane cell adhesion molecules	GO:0007157	0.0267	2	55	130	28189	Cdh4|1.21983284053;Scarf2|1.2660913336
cortical cytoskeleton organization	GO:0030865	0.0267	2	55	130	28189	Strip1|1.20211178787;Rhoq|0.823449422074
regulation of B cell mediated immunity	GO:0002712	0.0267	2	55	130	28189	C3|1.46445854312;Hpx|1.37352955548
regulation of immunoglobulin mediated immune response	GO:0002889	0.0267	2	55	130	28189	C3|1.46445854312;Hpx|1.37352955548
sequestering of calcium ion	GO:0051208	0.0272	3	140	130	28189	Ubash3b|1.43697708027;Ank2|0.768152249524;Pdpk1|0.767409736308
apolipoprotein A-I-mediated signaling pathway	GO:0038027	0.0274	1	6	130	28189	Abca1|0.809618574731
type IIa hypersensitivity	GO:0001794	0.0274	1	6	130	28189	C3|1.46445854312
9-cis-retinoic acid metabolic process	GO:0042905	0.0274	1	6	130	28189	Aldh1a1|0.740409169482
peptidyl-diphthamide metabolic process	GO:0017182	0.0274	1	6	130	28189	Dph2|1.4897156976
response to electrical stimulus involved in regulation of muscle adaptation	GO:0014878	0.0274	1	6	130	28189	Rps6kb1|0.804224028621
9-cis-retinoic acid biosynthetic process	GO:0042904	0.0274	1	6	130	28189	Aldh1a1|0.740409169482
skeletal muscle satellite cell activation	GO:0014719	0.0274	1	6	130	28189	Ephb1|0.77382661585
regulation of plasma membrane long-chain fatty acid transport	GO:0010746	0.0274	1	6	130	28189	Irs2|1.22984911654
negative regulation of skeletal muscle cell differentiation	GO:2001015	0.0274	1	6	130	28189	Ephb1|0.77382661585
histone dephosphorylation	GO:0016576	0.0274	1	6	130	28189	Ppm1f|0.799798024617
peptidyl-diphthamide biosynthetic process from peptidyl-histidine	GO:0017183	0.0274	1	6	130	28189	Dph2|1.4897156976
positive regulation of protein localization to cell cortex	GO:1904778	0.0274	1	6	130	28189	Gnai1|1.2874902459
type II hypersensitivity	GO:0002445	0.0274	1	6	130	28189	C3|1.46445854312
positive regulation of sphingolipid biosynthetic process	GO:0090154	0.0274	1	6	130	28189	Smpd3|0.740483743061
regulation of MyD88-dependent toll-like receptor signaling pathway	GO:0034124	0.0274	1	6	130	28189	Mog|1.39821828954
positive regulation of ceramide biosynthetic process	GO:2000304	0.0274	1	6	130	28189	Smpd3|0.740483743061
regulation of Cdc42 protein signal transduction	GO:0032489	0.0274	1	6	130	28189	Abca1|0.809618574731
regulation of type IIa hypersensitivity	GO:0001796	0.0274	1	6	130	28189	C3|1.46445854312
regulation of type II hypersensitivity	GO:0002892	0.0274	1	6	130	28189	C3|1.46445854312
positive regulation of interferon-gamma-mediated signaling pathway	GO:0060335	0.0274	1	6	130	28189	Hpx|1.37352955548
pyruvate transport	GO:0006848	0.0274	1	6	130	28189	Mpc2|0.660235464271
inositol biosynthetic process	GO:0006021	0.0274	1	6	130	28189	Isyna1|0.777700291945
negative regulation of DNA damage checkpoint	GO:2000002	0.0274	1	6	130	28189	Brd4|1.27943354631
positive regulation of response to interferon-gamma	GO:0060332	0.0274	1	6	130	28189	Hpx|1.37352955548
positive regulation of anoikis	GO:2000210	0.0274	1	6	130	28189	Ptrh2|0.592895365054
behavioral fear response	GO:0001662	0.0276	2	56	130	28189	Gabra5|1.22482993197;Rps6kb1|0.804224028621
membrane protein proteolysis	GO:0033619	0.0276	2	56	130	28189	Ncstn|1.2906771762;Erap1|0.796762289164
actin filament organization	GO:0007015	0.0277	6	496	130	28189	Zyx|1.28746805999;Tpm3|1.23165724517;Tpm4|1.22066935466;Ppm1f|0.799798024617;Fhod1|0.819288058571;Arpc5l|0.692102768078
maintenance of location	GO:0051235	0.0281	5	368	130	28189	Slc30a10|1.29789838293;C3|1.46445854312;Ubash3b|1.43697708027;Ank2|0.768152249524;Pdpk1|0.767409736308
positive regulation of smooth muscle cell proliferation	GO:0048661	0.0282	3	142	130	28189	TGM2|1.47843450479;Rab5a|0.779781892294;Rps6kb1|0.804224028621
purine ribonucleoside triphosphate metabolic process	GO:0009205	0.0282	6	498	130	28189	Atp5g2|1.509590077;Atp5o|0.807335760973;Uqcrb|0.594288189881;Rhoq|0.823449422074;ND2|0.63771611164;Atp5l|0.712102934432
nucleotide metabolic process	GO:0009117	0.0282	10	1081	130	28189	Atp5g2|1.509590077;Atp5o|0.807335760973;Uqcrb|0.594288189881;Mpc2|0.660235464271;Rhoq|0.823449422074;Pmm1|0.580547752809;Mthfd2l|0.522339177268;ND2|0.63771611164;Abca1|0.809618574731;Atp5l|0.712102934432
enzyme linked receptor protein signaling pathway	GO:0007167	0.0285	10	1083	130	28189	Slc30a10|1.29789838293;Zyx|1.28746805999;EFNB3|1.25552683361;Irs2|1.22984911654;Ubash3b|1.43697708027;Ephb1|0.77382661585;Rhoq|0.823449422074;Rps6kb1|0.804224028621;Inpp5f|0.806408416463;Pdpk1|0.767409736308
behavioral defense response	GO:0002209	0.0286	2	57	130	28189	Gabra5|1.22482993197;Rps6kb1|0.804224028621
regulation of establishment of protein localization to plasma membrane	GO:0090003	0.0286	2	57	130	28189	Rhoq|0.823449422074;Pdpk1|0.767409736308
organonitrogen compound metabolic process	GO:1901564	0.029	51	8756	130	28189	Dbndd2|1.22106067382;Slc30a10|1.29789838293;Dph2|1.4897156976;Ncstn|1.2906771762;A0A0G2K290|1.28084119887;TGM2|1.47843450479;Mrpl18|1.31293128408;Sephs2|1.39573521716;Atp5g2|1.509590077;Brd4|1.27943354631;Wnk2|1.2647961963;Purb|1.40881733924;Spg7|1.26113610538;C3|1.46445854312;Ubash3b|1.43697708027;Hpx|1.37352955548;Abhd12|0.796939362008;Wdr20|0.620801125637;Hnrnpl|0.794507487465;Cnot3|0.81256477…
chemical synaptic transmission	GO:0007268	0.0291	9	933	130	28189	Gnai1|1.2874902459;Gabra5|1.22482993197;Rab5a|0.779781892294;Ephb1|0.77382661585;Sv2a|0.812065692805;Sv2b|0.781931571331;Syn3|0.761604667855;STAU1|0.760041724245;Plcb3|0.701080569314
positive regulation of cysteine-type endopeptidase activity	GO:2001056	0.0292	3	144	130	28189	Ppm1f|0.799798024617;Arl6ip5|0.827974741225;Rps27l|0.811264485058
response to interferon-gamma	GO:0034341	0.0292	3	144	130	28189	Zyx|1.28746805999;Hpx|1.37352955548;Rps6kb1|0.804224028621
protein transport	GO:0015031	0.0293	16	2073	130	28189	Ston2|1.22903584847;Rab4a|1.23126347951;Klc1|1.25100354742;Bcap29|1.20054263845;SRP72|1.31218615495;Irs2|1.22984911654;Rab5a|0.779781892294;S100a13|0.816753740151;Mpc2|0.660235464271;Ube2q1|0.783385232918;Aup1|0.777485802364;Pmm1|0.580547752809;Abca1|0.809618574731;Ddx58|0.788556376931;Spcs2|0.811697320021;Sec13|0.68754863485
regulation of ion homeostasis	GO:2000021	0.0296	4	252	130	28189	Slc30a10|1.29789838293;Ubash3b|1.43697708027;Ank2|0.768152249524;Pdpk1|0.767409736308
nucleoside phosphate metabolic process	GO:0006753	0.0296	10	1090	130	28189	Atp5g2|1.509590077;Atp5o|0.807335760973;Uqcrb|0.594288189881;Mpc2|0.660235464271;Rhoq|0.823449422074;Pmm1|0.580547752809;Mthfd2l|0.522339177268;ND2|0.63771611164;Abca1|0.809618574731;Atp5l|0.712102934432
pattern recognition receptor signaling pathway	GO:0002221	0.0297	3	145	130	28189	Mog|1.39821828954;Ddx58|0.788556376931;Pdpk1|0.767409736308
calcium ion transmembrane import into cytosol	GO:0097553	0.0297	3	145	130	28189	Ubash3b|1.43697708027;Ank2|0.768152249524;Pdpk1|0.767409736308
calcium ion import into cytosol	GO:1902656	0.0297	3	145	130	28189	Ubash3b|1.43697708027;Ank2|0.768152249524;Pdpk1|0.767409736308
endocytosis	GO:0006897	0.0299	8	788	130	28189	Ston2|1.22903584847;Rab4a|1.23126347951;A0A0G2K290|1.28084119887;Scarf2|1.2660913336;C3|1.46445854312;Rab5a|0.779781892294;Abca1|0.809618574731;Inpp5f|0.806408416463
regulation of endopeptidase activity	GO:0052548	0.0299	6	505	130	28189	C3|1.46445854312;LOC297568|0.809943983456;Ppm1f|0.799798024617;Arl6ip5|0.827974741225;Rps27l|0.811264485058;Adrm1|0.820502331526
ribonucleoside triphosphate metabolic process	GO:0009199	0.0299	6	505	130	28189	Atp5g2|1.509590077;Atp5o|0.807335760973;Uqcrb|0.594288189881;Rhoq|0.823449422074;ND2|0.63771611164;Atp5l|0.712102934432
purine nucleoside triphosphate metabolic process	GO:0009144	0.0304	6	507	130	28189	Atp5g2|1.509590077;Atp5o|0.807335760973;Uqcrb|0.594288189881;Rhoq|0.823449422074;ND2|0.63771611164;Atp5l|0.712102934432
regulation of toll-like receptor signaling pathway	GO:0034121	0.0304	2	59	130	28189	Mog|1.39821828954;Pdpk1|0.767409736308
peptide cross-linking	GO:0018149	0.0304	2	59	130	28189	TGM2|1.47843450479;Krt1|0.444222346429
ephrin receptor signaling pathway	GO:0048013	0.0304	2	59	130	28189	EFNB3|1.25552683361;Ephb1|0.77382661585
regulation of myeloid leukocyte mediated immunity	GO:0002886	0.0304	2	59	130	28189	C3|1.46445854312;Pdpk1|0.767409736308
positive regulation of stress fiber assembly	GO:0051496	0.0304	2	59	130	28189	Ppm1f|0.799798024617;Fhod1|0.819288058571
positive regulation of glucose import	GO:0046326	0.0304	2	59	130	28189	Irs2|1.22984911654;Rhoq|0.823449422074
small molecule biosynthetic process	GO:0044283	0.0306	7	647	130	28189	Fam213b|1.24426471586;Sephs2|1.39573521716;Isyna1|0.777700291945;Aldh1a1|0.740409169482;Mthfd2l|0.522339177268;Mvk|0.759250474383;Pltp|0.81706572365
cellular response to peptide	GO:1901653	0.0309	6	509	130	28189	Slc30a10|1.29789838293;Irs2|1.22984911654;Rhoq|0.823449422074;Rps6kb1|0.804224028621;Inpp5f|0.806408416463;Pdpk1|0.767409736308
nucleotide biosynthetic process	GO:0009165	0.0311	6	510	130	28189	Atp5g2|1.509590077;Atp5o|0.807335760973;Pmm1|0.580547752809;Mthfd2l|0.522339177268;Abca1|0.809618574731;Atp5l|0.712102934432
nucleoside monophosphate biosynthetic process	GO:0009124	0.0313	3	148	130	28189	Atp5g2|1.509590077;Atp5o|0.807335760973;Atp5l|0.712102934432
innate immune response-activating signal transduction	GO:0002758	0.0313	3	148	130	28189	Mog|1.39821828954;Ddx58|0.788556376931;Pdpk1|0.767409736308
fear response	GO:0042596	0.0314	2	60	130	28189	Gabra5|1.22482993197;Rps6kb1|0.804224028621
regulation of skeletal muscle tissue development	GO:0048641	0.0314	2	60	130	28189	Ephb1|0.77382661585;Rps6kb1|0.804224028621
single-organism metabolic process	GO:0044710	0.0315	41	6780	130	28189	Slc30a10|1.29789838293;Dph2|1.4897156976;Fam213b|1.24426471586;A0A0G2K290|1.28084119887;Sephs2|1.39573521716;Atp5g2|1.509590077;Brd4|1.27943354631;Gabra5|1.22482993197;Fig4|1.20537357964;Cp|1.22363069195;Retsat|1.20738986571;C3|1.46445854312;Qsox2|1.21097046414;Irs2|1.22984911654;Hpx|1.37352955548;Abhd12|0.796939362008;Isyna1|0.777700291945;Ephb1|0.77382661585;Atp5o|0.807335760973;Uqcrb|0.5942881…
optic nerve morphogenesis	GO:0021631	0.0318	1	7	130	28189	Ephb1|0.77382661585
regulation of L-glutamate transport	GO:0002036	0.0318	1	7	130	28189	Arl6ip5|0.827974741225
negative regulation of cell cycle checkpoint	GO:1901977	0.0318	1	7	130	28189	Brd4|1.27943354631
positive regulation of tyrosine phosphorylation of Stat1 protein	GO:0042511	0.0318	1	7	130	28189	Hpx|1.37352955548
trans-synaptic signalling, modulating synaptic transmission	GO:0099550	0.0318	1	7	130	28189	Ephb1|0.77382661585
positive regulation of apoptotic cell clearance	GO:2000427	0.0318	1	7	130	28189	C3|1.46445854312
positive regulation of mRNA binding	GO:1902416	0.0318	1	7	130	28189	Hnrnpl|0.794507487465
regulation of protein localization to cell cortex	GO:1904776	0.0318	1	7	130	28189	Gnai1|1.2874902459
positive regulation of RNA binding	GO:1905216	0.0318	1	7	130	28189	Hnrnpl|0.794507487465
negative regulation of fatty acid transport	GO:2000192	0.0318	1	7	130	28189	Irs2|1.22984911654
negative regulation of protein kinase activity by protein phosphorylation	GO:0100002	0.0318	1	7	130	28189	Ppm1f|0.799798024617
interleukin-1 alpha secretion	GO:0050703	0.0318	1	7	130	28189	S100a13|0.816753740151
establishment of protein localization to chromatin	GO:0071169	0.0318	1	7	130	28189	Hist1h1b|0.741620383472
positive regulation of skeletal muscle tissue growth	GO:0048633	0.0318	1	7	130	28189	Rps6kb1|0.804224028621
regulation of endocytic recycling	GO:2001135	0.0318	1	7	130	28189	Inpp5f|0.806408416463
phagocytosis	GO:0006909	0.0322	4	259	130	28189	A0A0G2K290|1.28084119887;C3|1.46445854312;Rab5a|0.779781892294;Abca1|0.809618574731
endoplasmic reticulum to cytosol transport	GO:1903513	0.0324	2	61	130	28189	Aup1|0.777485802364;Ank2|0.768152249524
negative regulation of phosphorus metabolic process	GO:0010563	0.0324	7	655	130	28189	Dbndd2|1.22106067382;Irs2|1.22984911654;Ubash3b|1.43697708027;Ppm1f|0.799798024617;Inpp5f|0.806408416463;RGD1304704|0.819722734975;Pdpk1|0.767409736308
negative regulation of phosphate metabolic process	GO:0045936	0.0324	7	655	130	28189	Dbndd2|1.22106067382;Irs2|1.22984911654;Ubash3b|1.43697708027;Ppm1f|0.799798024617;Inpp5f|0.806408416463;RGD1304704|0.819722734975;Pdpk1|0.767409736308
nucleoside phosphate biosynthetic process	GO:1901293	0.0324	6	515	130	28189	Atp5g2|1.509590077;Atp5o|0.807335760973;Pmm1|0.580547752809;Mthfd2l|0.522339177268;Abca1|0.809618574731;Atp5l|0.712102934432
negative regulation of catalytic activity	GO:0043086	0.0325	9	952	130	28189	Dbndd2|1.22106067382;C3|1.46445854312;Irs2|1.22984911654;Ubash3b|1.43697708027;LOC297568|0.809943983456;Ppm1f|0.799798024617;RGD1304704|0.819722734975;Psmg2|0.7795465739;Pdpk1|0.767409736308
ATP hydrolysis coupled proton transport	GO:0015991	0.0333	2	62	130	28189	Atp5g2|1.509590077;Atp6v1f|0.819326155301
negative regulation of axonogenesis	GO:0050771	0.0343	2	63	130	28189	Ephb1|0.77382661585;Aatk|0.716455314779
anion transmembrane transport	GO:0098656	0.0345	5	389	130	28189	Gabra5|1.22482993197;Irs2|1.22984911654;Mpc2|0.660235464271;Slc26a9|0.747085835394;Abca1|0.809618574731
homeostatic process	GO:0042592	0.0348	16	2119	130	28189	Slc30a10|1.29789838293;Ncstn|1.2906771762;TGM2|1.47843450479;Cp|1.22363069195;Qsox2|1.21097046414;Irs2|1.22984911654;Ubash3b|1.43697708027;Hpx|1.37352955548;Sv2a|0.812065692805;Mpc2|0.660235464271;Smpd3|0.740483743061;Slc26a9|0.747085835394;Abca1|0.809618574731;Krt1|0.444222346429;Ank2|0.768152249524;Pdpk1|0.767409736308
regulation of exocytosis	GO:0017157	0.035	4	266	130	28189	Rab5a|0.779781892294;Smpd3|0.740483743061;Ralb|0.74404076158;Pdpk1|0.767409736308
positive regulation of lipid transport	GO:0032370	0.0353	2	64	130	28189	Abca1|0.809618574731;Pltp|0.81706572365
regulation of plasma lipoprotein particle levels	GO:0097006	0.0353	2	64	130	28189	Abca1|0.809618574731;Pltp|0.81706572365
cell junction organization	GO:0034330	0.0354	4	267	130	28189	Ppm1f|0.799798024617;Ank2|0.768152249524;Myo9a|0.831114707284;Pdpk1|0.767409736308
histidine metabolic process	GO:0006547	0.0363	1	8	130	28189	Mthfd2l|0.522339177268
positive regulation of TORC1 signaling	GO:1904263	0.0363	1	8	130	28189	Sec13|0.68754863485
dynamin family protein polymerization involved in mitochondrial fission	GO:0003374	0.0363	1	8	130	28189	Mx1|0.817543649845
10-formyltetrahydrofolate metabolic process	GO:0009256	0.0363	1	8	130	28189	Mthfd2l|0.522339177268
optic cup morphogenesis involved in camera-type eye development	GO:0002072	0.0363	1	8	130	28189	Aldh1a1|0.740409169482
selenocysteine metabolic process	GO:0016259	0.0363	1	8	130	28189	Sephs2|1.39573521716
endosomal vesicle fusion	GO:0034058	0.0363	1	8	130	28189	LOC500013|1.30645964986
dynamin family protein polymerization involved in membrane fission	GO:0003373	0.0363	1	8	130	28189	Mx1|0.817543649845
plasma membrane long-chain fatty acid transport	GO:0015911	0.0363	1	8	130	28189	Irs2|1.22984911654
skeletal muscle satellite cell differentiation	GO:0014816	0.0363	1	8	130	28189	Ephb1|0.77382661585
histone H4-K12 acetylation	GO:0043983	0.0363	1	8	130	28189	Brd4|1.27943354631
fatty acid transmembrane transport	GO:1902001	0.0363	1	8	130	28189	Irs2|1.22984911654
positive regulation of histone H3-K9 methylation	GO:0051574	0.0363	1	8	130	28189	Hist1h1b|0.741620383472
peptidyl-histidine modification	GO:0018202	0.0363	1	8	130	28189	Dph2|1.4897156976
negative regulation of anion transmembrane transport	GO:1903960	0.0363	1	8	130	28189	Irs2|1.22984911654
energy coupled proton transmembrane transport, against electrochemical gradient	GO:0015988	0.0363	2	65	130	28189	Atp5g2|1.509590077;Atp6v1f|0.819326155301
retinoid metabolic process	GO:0001523	0.0363	2	65	130	28189	Retsat|1.20738986571;Aldh1a1|0.740409169482
positive regulation of protein localization to cell periphery	GO:1904377	0.0363	2	65	130	28189	Gnai1|1.2874902459;Pdpk1|0.767409736308
response to insulin	GO:0032868	0.0365	5	395	130	28189	Irs2|1.22984911654;Rhoq|0.823449422074;Rps6kb1|0.804224028621;Inpp5f|0.806408416463;Pdpk1|0.767409736308
nucleoside triphosphate metabolic process	GO:0009141	0.0365	6	530	130	28189	Atp5g2|1.509590077;Atp5o|0.807335760973;Uqcrb|0.594288189881;Rhoq|0.823449422074;ND2|0.63771611164;Atp5l|0.712102934432
membrane organization	GO:0061024	0.0365	10	1130	130	28189	LOC500013|1.30645964986;Spg7|1.26113610538;SRP72|1.31218615495;Mx1|0.817543649845;Mtss1l|0.819455090238;Rhoq|0.823449422074;Abca1|0.809618574731;Ank2|0.768152249524;Pdpk1|0.767409736308;Sec13|0.68754863485
complement activation	GO:0006956	0.0369	3	158	130	28189	A0A0G2K290|1.28084119887;C3|1.46445854312;Krt1|0.444222346429
peptidyl-amino acid modification	GO:0018193	0.0372	12	1458	130	28189	Dph2|1.4897156976;TGM2|1.47843450479;Brd4|1.27943354631;Hpx|1.37352955548;Ephb1|0.77382661585;Ppm1f|0.799798024617;Rps6kb1|0.804224028621;Hist1h1b|0.741620383472;Inpp5f|0.806408416463;Ralb|0.74404076158;Aatk|0.716455314779;Pdpk1|0.767409736308
primary alcohol metabolic process	GO:0034308	0.0374	2	66	130	28189	Retsat|1.20738986571;Aldh1a1|0.740409169482
positive regulation of immune response	GO:0050778	0.0377	7	677	130	28189	Mog|1.39821828954;A0A0G2K290|1.28084119887;C3|1.46445854312;Hpx|1.37352955548;Krt1|0.444222346429;Ddx58|0.788556376931;Pdpk1|0.767409736308
regulation of innate immune response	GO:0045088	0.0384	4	274	130	28189	Mog|1.39821828954;Hpx|1.37352955548;Ddx58|0.788556376931;Pdpk1|0.767409736308
glycerolipid catabolic process	GO:0046503	0.0384	2	67	130	28189	Abhd12|0.796939362008;Inpp5f|0.806408416463
peptide metabolic process	GO:0006518	0.0387	12	1467	130	28189	Dph2|1.4897156976;Ncstn|1.2906771762;Mrpl18|1.31293128408;Purb|1.40881733924;Hnrnpl|0.794507487465;Cnot3|0.812564777167;Erap1|0.796762289164;Rps6kb1|0.804224028621;Rps27l|0.811264485058;Mvk|0.759250474383;Mrpl37|0.727601862568;Spcs2|0.811697320021
alcohol metabolic process	GO:0006066	0.0389	5	402	130	28189	Retsat|1.20738986571;Isyna1|0.777700291945;Aldh1a1|0.740409169482;Abca1|0.809618574731;Mvk|0.759250474383
negative regulation of protein modification process	GO:0031400	0.039	7	682	130	28189	Dbndd2|1.22106067382;Ubash3b|1.43697708027;Ppm1f|0.799798024617;Inpp5f|0.806408416463;RGD1304704|0.819722734975;Psmg2|0.7795465739;Pdpk1|0.767409736308
transcription elongation from RNA polymerase II promoter	GO:0006368	0.0395	2	68	130	28189	Brd4|1.27943354631;Adrm1|0.820502331526
regulation of peptidase activity	GO:0052547	0.0397	6	541	130	28189	C3|1.46445854312;LOC297568|0.809943983456;Ppm1f|0.799798024617;Arl6ip5|0.827974741225;Rps27l|0.811264485058;Adrm1|0.820502331526
cell-cell signaling	GO:0007267	0.0402	14	1813	130	28189	Gnai1|1.2874902459;Dkk3|1.30118308472;Gabra5|1.22482993197;Irs2|1.22984911654;Rab5a|0.779781892294;Ephb1|0.77382661585;Sv2a|0.812065692805;Sv2b|0.781931571331;Mpc2|0.660235464271;Ube2q1|0.783385232918;Syn3|0.761604667855;STAU1|0.760041724245;Ank2|0.768152249524;Plcb3|0.701080569314
purine nucleotide biosynthetic process	GO:0006164	0.0403	5	406	130	28189	Atp5g2|1.509590077;Atp5o|0.807335760973;Mthfd2l|0.522339177268;Abca1|0.809618574731;Atp5l|0.712102934432
axon regeneration	GO:0031103	0.0405	2	69	130	28189	Vcan|1.31871230168;Inpp5f|0.806408416463
negative regulation of myelination	GO:0031642	0.0408	1	9	130	28189	Fig4|1.20537357964
regulation of skeletal muscle tissue growth	GO:0048631	0.0408	1	9	130	28189	Rps6kb1|0.804224028621
regulation of RNA binding	GO:1905214	0.0408	1	9	130	28189	Hnrnpl|0.794507487465
interleukin-1 alpha production	GO:0032610	0.0408	1	9	130	28189	S100a13|0.816753740151
protein localization to cell cortex	GO:0072697	0.0408	1	9	130	28189	Gnai1|1.2874902459
mitochondrial respiratory chain complex III assembly	GO:0034551	0.0408	1	9	130	28189	Uqcrb|0.594288189881
rRNA pseudouridine synthesis	GO:0031118	0.0408	1	9	130	28189	Dkc1|0.797474615682
positive regulation of fatty acid beta-oxidation	GO:0032000	0.0408	1	9	130	28189	Irs2|1.22984911654
elastic fiber assembly	GO:0048251	0.0408	1	9	130	28189	Myh11|0.740687539612
regulation of mRNA binding	GO:1902415	0.0408	1	9	130	28189	Hnrnpl|0.794507487465
respiratory chain complex III assembly	GO:0017062	0.0408	1	9	130	28189	Uqcrb|0.594288189881
negative regulation of B cell apoptotic process	GO:0002903	0.0408	1	9	130	28189	Irs2|1.22984911654
regulation of humoral immune response mediated by circulating immunoglobulin	GO:0002923	0.0408	1	9	130	28189	Hpx|1.37352955548
phospholipid homeostasis	GO:0055091	0.0408	1	9	130	28189	Abca1|0.809618574731
RNA splicing	GO:0008380	0.041	5	408	130	28189	Nova1|1.31270226537;Srrm2|1.21240443425;Snrpb2|1.34645358252;Hnrnpl|0.794507487465;RGD1304704|0.819722734975
transition metal ion homeostasis	GO:0055076	0.0411	3	165	130	28189	Slc30a10|1.29789838293;Cp|1.22363069195;Hpx|1.37352955548
regulation of tyrosine phosphorylation of STAT protein	GO:0042509	0.0416	2	70	130	28189	Hpx|1.37352955548;Inpp5f|0.806408416463
positive regulation of cellular process	GO:0048522	0.0417	37	6117	130	28189	Slc30a10|1.29789838293;Mog|1.39821828954;A0A0G2K290|1.28084119887;TGM2|1.47843450479;Brd4|1.27943354631;Fig4|1.20537357964;Cdh4|1.21983284053;Fubp3|1.34108038649;C3|1.46445854312;Irs2|1.22984911654;Faim|1.68313748531;Hpx|1.37352955548;Rab5a|0.779781892294;Ptrh2|0.592895365054;S100a13|0.816753740151;Hnrnpl|0.794507487465;Ephb1|0.77382661585;Mpc2|0.660235464271;Ppm1f|0.799798024617;Dkc1|0.797474615…
regulation of cellular component organization	GO:0051128	0.0421	21	3069	130	28189	Gnai1|1.2874902459;Strip1|1.20211178787;Ston2|1.22903584847;Rab4a|1.23126347951;Gabra5|1.22482993197;Fig4|1.20537357964;Cdh4|1.21983284053;C3|1.46445854312;Rab5a|0.779781892294;S100a13|0.816753740151;Ephb1|0.77382661585;Ppm1f|0.799798024617;Rhoq|0.823449422074;Hist1h1b|0.741620383472;Inpp5f|0.806408416463;Fhod1|0.819288058571;Arpc5l|0.692102768078;Ralb|0.74404076158;Aatk|0.716455314779;Psmg2|0.77…
activation of innate immune response	GO:0002218	0.0423	3	167	130	28189	Mog|1.39821828954;Ddx58|0.788556376931;Pdpk1|0.767409736308
cellular calcium ion homeostasis	GO:0006874	0.0427	6	551	130	28189	TGM2|1.47843450479;Ubash3b|1.43697708027;Sv2a|0.812065692805;Smpd3|0.740483743061;Ank2|0.768152249524;Pdpk1|0.767409736308
muscle cell proliferation	GO:0033002	0.0433	4	285	130	28189	TGM2|1.47843450479;Rab5a|0.779781892294;Ephb1|0.77382661585;Rps6kb1|0.804224028621
regulation of endocytosis	GO:0030100	0.0433	4	285	130	28189	Ston2|1.22903584847;Rab4a|1.23126347951;C3|1.46445854312;Rab5a|0.779781892294
positive regulation of I-kappaB kinase/NF-kappaB signaling	GO:0043123	0.0436	3	169	130	28189	TGM2|1.47843450479;Brd4|1.27943354631;S100a13|0.816753740151
long-chain fatty acid transport	GO:0015909	0.0437	2	72	130	28189	Irs2|1.22984911654;Rps6kb1|0.804224028621
RNA splicing, via transesterification reactions with bulged adenosine as nucleophile	GO:0000377	0.0442	4	287	130	28189	Nova1|1.31270226537;Srrm2|1.21240443425;Snrpb2|1.34645358252;Hnrnpl|0.794507487465
mRNA splicing, via spliceosome	GO:0000398	0.0442	4	287	130	28189	Nova1|1.31270226537;Srrm2|1.21240443425;Snrpb2|1.34645358252;Hnrnpl|0.794507487465
transmembrane transport	GO:0055085	0.0444	16	2187	130	28189	Slc30a10|1.29789838293;Atp5g2|1.509590077;Gabra5|1.22482993197;Irs2|1.22984911654;Ubash3b|1.43697708027;Sv2a|0.812065692805;Atp5o|0.807335760973;Uqcrb|0.594288189881;Sv2b|0.781931571331;Mpc2|0.660235464271;Slc26a9|0.747085835394;Abca1|0.809618574731;Atp5l|0.712102934432;Atp6v1f|0.819326155301;Ank2|0.768152249524;Pdpk1|0.767409736308
anion transport	GO:0006820	0.0445	8	854	130	28189	Gabra5|1.22482993197;Irs2|1.22984911654;Sv2a|0.812065692805;Mpc2|0.660235464271;Arl6ip5|0.827974741225;Rps6kb1|0.804224028621;Slc26a9|0.747085835394;Abca1|0.809618574731
RNA splicing, via transesterification reactions	GO:0000375	0.0447	4	288	130	28189	Nova1|1.31270226537;Srrm2|1.21240443425;Snrpb2|1.34645358252;Hnrnpl|0.794507487465
positive regulation of actin filament bundle assembly	GO:0032233	0.0448	2	73	130	28189	Ppm1f|0.799798024617;Fhod1|0.819288058571
positive regulation of smooth muscle cell migration	GO:0014911	0.0448	2	73	130	28189	Rab5a|0.779781892294;Rps6kb1|0.804224028621
regulation of insulin receptor signaling pathway	GO:0046626	0.0448	2	73	130	28189	Rps6kb1|0.804224028621;Inpp5f|0.806408416463
axo-dendritic transport	GO:0008088	0.0448	2	73	130	28189	Klc1|1.25100354742;Spg7|1.26113610538
STAT cascade	GO:0097696	0.0449	3	171	130	28189	Irs2|1.22984911654;Hpx|1.37352955548;Inpp5f|0.806408416463
cellular protein metabolic process	GO:0044267	0.0449	40	6748	130	28189	Dbndd2|1.22106067382;Slc30a10|1.29789838293;Dph2|1.4897156976;Ncstn|1.2906771762;TGM2|1.47843450479;Mrpl18|1.31293128408;Brd4|1.27943354631;Wnk2|1.2647961963;Purb|1.40881733924;C3|1.46445854312;Qsox2|1.21097046414;Ubash3b|1.43697708027;Hpx|1.37352955548;Abhd12|0.796939362008;Wdr20|0.620801125637;Hnrnpl|0.794507487465;Cnot3|0.812564777167;Ephb1|0.77382661585;LOC297568|0.809943983456;Ube2q1|0.78338…
neurotransmitter transport	GO:0006836	0.0451	4	289	130	28189	Rab5a|0.779781892294;Sv2a|0.812065692805;Sv2b|0.781931571331;Syn3|0.761604667855
mitochondrial respiratory chain complex III biogenesis	GO:0097033	0.0452	1	10	130	28189	Uqcrb|0.594288189881
Cdc42 protein signal transduction	GO:0032488	0.0452	1	10	130	28189	Abca1|0.809618574731
manganese ion transmembrane transport	GO:0071421	0.0452	1	10	130	28189	Slc30a10|1.29789838293
JAK-STAT cascade involved in growth hormone signaling pathway	GO:0060397	0.0452	1	10	130	28189	Irs2|1.22984911654
membrane fission	GO:0090148	0.0452	1	10	130	28189	Mx1|0.817543649845
heme transport	GO:0015886	0.0452	1	10	130	28189	Hpx|1.37352955548
regulation of apoptotic cell clearance	GO:2000425	0.0452	1	10	130	28189	C3|1.46445854312
cardiac muscle fiber development	GO:0048739	0.0452	1	10	130	28189	Myh11|0.740687539612
histone H3-K14 acetylation	GO:0044154	0.0452	1	10	130	28189	Brd4|1.27943354631
GDP-mannose metabolic process	GO:0019673	0.0452	1	10	130	28189	Pmm1|0.580547752809
positive regulation of granulocyte macrophage colony-stimulating factor production	GO:0032725	0.0452	1	10	130	28189	Ddx58|0.788556376931
protein depalmitoylation	GO:0002084	0.0452	1	10	130	28189	Abhd12|0.796939362008
regulation of membrane lipid metabolic process	GO:1905038	0.0452	1	10	130	28189	Smpd3|0.740483743061
nucleobase-containing small molecule metabolic process	GO:0055086	0.0453	10	1174	130	28189	Atp5g2|1.509590077;Atp5o|0.807335760973;Uqcrb|0.594288189881;Mpc2|0.660235464271;Rhoq|0.823449422074;Pmm1|0.580547752809;Mthfd2l|0.522339177268;ND2|0.63771611164;Abca1|0.809618574731;Atp5l|0.712102934432
actin filament bundle assembly	GO:0051017	0.0455	3	172	130	28189	Zyx|1.28746805999;Ppm1f|0.799798024617;Fhod1|0.819288058571
regulation of calcium ion transmembrane transport	GO:1903169	0.0462	3	173	130	28189	Ubash3b|1.43697708027;Ank2|0.768152249524;Pdpk1|0.767409736308
cytoskeleton organization	GO:0007010	0.0466	13	1680	130	28189	Gnai1|1.2874902459;Strip1|1.20211178787;Zyx|1.28746805999;Tpm3|1.23165724517;Tpm4|1.22066935466;Ppm1f|0.799798024617;Rhoq|0.823449422074;Limch1|0.775444611099;Map1a|0.774645037863;Fhod1|0.819288058571;Arpc5l|0.692102768078;Tubb6|0.757987115827;Ank2|0.768152249524
purine-containing compound biosynthetic process	GO:0072522	0.0474	5	425	130	28189	Atp5g2|1.509590077;Atp5o|0.807335760973;Mthfd2l|0.522339177268;Abca1|0.809618574731;Atp5l|0.712102934432
negative regulation of translation	GO:0017148	0.0475	3	175	130	28189	Purb|1.40881733924;Cnot3|0.812564777167;Mvk|0.759250474383
actin filament bundle organization	GO:0061572	0.0475	3	175	130	28189	Zyx|1.28746805999;Ppm1f|0.799798024617;Fhod1|0.819288058571
calcium ion homeostasis	GO:0055074	0.0493	6	571	130	28189	TGM2|1.47843450479;Ubash3b|1.43697708027;Sv2a|0.812065692805;Smpd3|0.740483743061;Ank2|0.768152249524;Pdpk1|0.767409736308
tyrosine phosphorylation of STAT protein	GO:0007260	0.0493	2	77	130	28189	Hpx|1.37352955548;Inpp5f|0.806408416463
positive regulation of signaling	GO:0023056	0.0495	14	1868	130	28189	Slc30a10|1.29789838293;Mog|1.39821828954;TGM2|1.47843450479;Brd4|1.27943354631;C3|1.46445854312;Irs2|1.22984911654;Hpx|1.37352955548;S100a13|0.816753740151;Mpc2|0.660235464271;Arl6ip5|0.827974741225;Smpd3|0.740483743061;STAU1|0.760041724245;Inpp5f|0.806408416463;Sec13|0.68754863485
diterpenoid biosynthetic process	GO:0016102	0.0496	1	11	130	28189	Aldh1a1|0.740409169482
SA node cell action potential	GO:0086015	0.0496	1	11	130	28189	Ank2|0.768152249524
SA node cell to atrial cardiac muscle cell signalling	GO:0086018	0.0496	1	11	130	28189	Ank2|0.768152249524
imidazole-containing compound metabolic process	GO:0052803	0.0496	1	11	130	28189	Mthfd2l|0.522339177268
isopentenyl diphosphate biosynthetic process	GO:0009240	0.0496	1	11	130	28189	Mvk|0.759250474383
long-chain fatty acid import	GO:0044539	0.0496	1	11	130	28189	Rps6kb1|0.804224028621
regulation of gamma-aminobutyric acid secretion	GO:0014052	0.0496	1	11	130	28189	Sv2a|0.812065692805
isopentenyl diphosphate metabolic process	GO:0046490	0.0496	1	11	130	28189	Mvk|0.759250474383
skeletal muscle atrophy	GO:0014732	0.0496	1	11	130	28189	Rps6kb1|0.804224028621
positive regulation of long-term neuronal synaptic plasticity	GO:0048170	0.0496	1	11	130	28189	Ephb1|0.77382661585
Notch receptor processing	GO:0007220	0.0496	1	11	130	28189	Ncstn|1.2906771762
regulation of ceramide biosynthetic process	GO:2000303	0.0496	1	11	130	28189	Smpd3|0.740483743061
signal peptide processing	GO:0006465	0.0496	1	11	130	28189	Spcs2|0.811697320021
prolactin secretion	GO:0070459	0.0496	1	11	130	28189	Ube2q1|0.783385232918
retinoic acid biosynthetic process	GO:0002138	0.0496	1	11	130	28189	Aldh1a1|0.740409169482
SA node cell to atrial cardiac muscle cell communication	GO:0086070	0.0496	1	11	130	28189	Ank2|0.768152249524
protein localization to cell periphery	GO:1990778	0.05	4	299	130	28189	Gnai1|1.2874902459;Rhoq|0.823449422074;Ank2|0.768152249524;Pdpk1|0.767409736308
regulation of cytosolic calcium ion concentration	GO:0051480	0.0502	5	432	130	28189	TGM2|1.47843450479;Ubash3b|1.43697708027;Smpd3|0.740483743061;Ank2|0.768152249524;Pdpk1|0.767409736308
blastocyst development	GO:0001824	0.0505	2	78	130	28189	Brd4|1.27943354631;Cnot3|0.812564777167
defense response	GO:0006952	0.0505	13	1701	130	28189	Zyx|1.28746805999;Mog|1.39821828954;A0A0G2K290|1.28084119887;TGM2|1.47843450479;Brd4|1.27943354631;Gabra5|1.22482993197;C3|1.46445854312;Hpx|1.37352955548;Mx1|0.817543649845;Rps6kb1|0.804224028621;Krt1|0.444222346429;Ddx58|0.788556376931;Pdpk1|0.767409736308
protein activation cascade	GO:0072376	0.0516	3	181	130	28189	A0A0G2K290|1.28084119887;C3|1.46445854312;Krt1|0.444222346429
regulation of phosphorylation	GO:0042325	0.0525	13	1711	130	28189	Dbndd2|1.22106067382;Slc30a10|1.29789838293;Brd4|1.27943354631;C3|1.46445854312;Irs2|1.22984911654;Ubash3b|1.43697708027;Hpx|1.37352955548;Ephb1|0.77382661585;Ppm1f|0.799798024617;Arl6ip5|0.827974741225;Inpp5f|0.806408416463;RGD1304704|0.819722734975;Pdpk1|0.767409736308
programmed cell death	GO:0012501	0.0525	16	2237	130	28189	Slc30a10|1.29789838293;TGM2|1.47843450479;Gabra5|1.22482993197;Spg7|1.26113610538;Irs2|1.22984911654;Faim|1.68313748531;Ptrh2|0.592895365054;Ppm1f|0.799798024617;Aldh1a1|0.740409169482;Arl6ip5|0.827974741225;Rps6kb1|0.804224028621;Rps27l|0.811264485058;Ralb|0.74404076158;Aatk|0.716455314779;Psmg2|0.7795465739;Pdpk1|0.767409736308
neuron death	GO:0070997	0.0526	5	438	130	28189	Slc30a10|1.29789838293;Gabra5|1.22482993197;Ephb1|0.77382661585;Aatk|0.716455314779;Pdpk1|0.767409736308
diterpenoid metabolic process	GO:0016101	0.0528	2	80	130	28189	Retsat|1.20738986571;Aldh1a1|0.740409169482
cellular iron ion homeostasis	GO:0006879	0.0528	2	80	130	28189	Cp|1.22363069195;Hpx|1.37352955548
positive regulation of metabolic process	GO:0009893	0.0529	27	4278	130	28189	Slc30a10|1.29789838293;Rab4a|1.23126347951;Ncstn|1.2906771762;Brd4|1.27943354631;Fubp3|1.34108038649;C3|1.46445854312;Irs2|1.22984911654;Hpx|1.37352955548;Hnrnpl|0.794507487465;Sbf2|0.831068911308;Ppm1f|0.799798024617;Rhoq|0.823449422074;Arl6ip5|0.827974741225;Smpd3|0.740483743061;Rps6kb1|0.804224028621;Slc26a9|0.747085835394;Rps27l|0.811264485058;Abca1|0.809618574731;Hist1h1b|0.741620383472;Inpp…
negative regulation of neuron apoptotic process	GO:0043524	0.053	3	183	130	28189	Slc30a10|1.29789838293;Gabra5|1.22482993197;Pdpk1|0.767409736308
calcium ion transport into cytosol	GO:0060402	0.053	3	183	130	28189	Ubash3b|1.43697708027;Ank2|0.768152249524;Pdpk1|0.767409736308
purine nucleotide metabolic process	GO:0006163	0.0533	8	887	130	28189	Atp5g2|1.509590077;Atp5o|0.807335760973;Uqcrb|0.594288189881;Rhoq|0.823449422074;Mthfd2l|0.522339177268;ND2|0.63771611164;Abca1|0.809618574731;Atp5l|0.712102934432
lipid localization	GO:0010876	0.0539	5	441	130	28189	C3|1.46445854312;Irs2|1.22984911654;Rps6kb1|0.804224028621;Abca1|0.809618574731;Pltp|0.81706572365
sequestering of zinc ion	GO:0032119	0.054	1	12	130	28189	Slc30a10|1.29789838293
inner cell mass cell proliferation	GO:0001833	0.054	1	12	130	28189	Brd4|1.27943354631
regulation of cardiac muscle contraction by regulation of the release of sequestered calcium ion	GO:0010881	0.054	1	12	130	28189	Ank2|0.768152249524
negative regulation of protein kinase activity by regulation of protein phosphorylation	GO:0044387	0.054	1	12	130	28189	Ppm1f|0.799798024617
regulation of skeletal muscle satellite cell proliferation	GO:0014842	0.054	1	12	130	28189	Ephb1|0.77382661585
response to leucine	GO:0043201	0.054	1	12	130	28189	Rps6kb1|0.804224028621
regulation of phosphorylation of RNA polymerase II C-terminal domain	GO:1901407	0.054	1	12	130	28189	Brd4|1.27943354631
tRNA splicing, via endonucleolytic cleavage and ligation	GO:0006388	0.054	1	12	130	28189	RGD1304704|0.819722734975
positive regulation of hypersensitivity	GO:0002885	0.054	1	12	130	28189	C3|1.46445854312
exocyst localization	GO:0051601	0.054	1	12	130	28189	Ralb|0.74404076158
tonic smooth muscle contraction	GO:0014820	0.054	1	12	130	28189	Smpd3|0.740483743061
7-methylguanosine RNA capping	GO:0009452	0.054	1	12	130	28189	Mettl1|1.25969471947
striated muscle atrophy	GO:0014891	0.054	1	12	130	28189	Rps6kb1|0.804224028621
immunological synapse formation	GO:0001771	0.054	1	12	130	28189	Ephb1|0.77382661585
regulation of sphingolipid biosynthetic process	GO:0090153	0.054	1	12	130	28189	Smpd3|0.740483743061
artery smooth muscle contraction	GO:0014824	0.054	1	12	130	28189	Smpd3|0.740483743061
regulation of sequestering of zinc ion	GO:0061088	0.054	1	12	130	28189	Slc30a10|1.29789838293
RNA capping	GO:0036260	0.054	1	12	130	28189	Mettl1|1.25969471947
organic hydroxy compound metabolic process	GO:1901615	0.0542	6	585	130	28189	Retsat|1.20738986571;Isyna1|0.777700291945;Aldh1a1|0.740409169482;Abca1|0.809618574731;Mvk|0.759250474383;Pltp|0.81706572365
negative regulation of neuron projection development	GO:0010977	0.0551	3	186	130	28189	Ephb1|0.77382661585;Inpp5f|0.806408416463;Aatk|0.716455314779
regulation of lipid biosynthetic process	GO:0046890	0.0551	3	186	130	28189	C3|1.46445854312;Smpd3|0.740483743061;Mvk|0.759250474383
G1/S transition of mitotic cell cycle	GO:0000082	0.0551	3	186	130	28189	Brd4|1.27943354631;Rps6kb1|0.804224028621;Rps27l|0.811264485058
cell death	GO:0008219	0.0554	17	2433	130	28189	Slc30a10|1.29789838293;TGM2|1.47843450479;Gabra5|1.22482993197;Spg7|1.26113610538;Irs2|1.22984911654;Faim|1.68313748531;Ptrh2|0.592895365054;Ephb1|0.77382661585;Ppm1f|0.799798024617;Aldh1a1|0.740409169482;Arl6ip5|0.827974741225;Rps6kb1|0.804224028621;Rps27l|0.811264485058;Ralb|0.74404076158;Aatk|0.716455314779;Psmg2|0.7795465739;Pdpk1|0.767409736308
amide biosynthetic process	GO:0043604	0.0556	11	1385	130	28189	Dph2|1.4897156976;Mrpl18|1.31293128408;Purb|1.40881733924;Hnrnpl|0.794507487465;Cnot3|0.812564777167;Smpd3|0.740483743061;Rps6kb1|0.804224028621;Mthfd2l|0.522339177268;Rps27l|0.811264485058;Mvk|0.759250474383;Mrpl37|0.727601862568
interleukin-1 production	GO:0032612	0.0564	2	83	130	28189	S100a13|0.816753740151;Abca1|0.809618574731
cell-substrate adherens junction assembly	GO:0007045	0.0564	2	83	130	28189	Ppm1f|0.799798024617;Pdpk1|0.767409736308
focal adhesion assembly	GO:0048041	0.0564	2	83	130	28189	Ppm1f|0.799798024617;Pdpk1|0.767409736308
protein complex subunit organization	GO:0071822	0.0566	15	2082	130	28189	Zyx|1.28746805999;TGM2|1.47843450479;H1fx|1.22432633238;Mx1|0.817543649845;Uqcrb|0.594288189881;Sbf2|0.831068911308;Ppm1f|0.799798024617;Hist1h1b|0.741620383472;Krt1|0.444222346429;Arpc5l|0.692102768078;Ralb|0.74404076158;Atpaf2|0.74170751634;Adrm1|0.820502331526;Tubb6|0.757987115827;Psmg2|0.7795465739
positive regulation of intracellular signal transduction	GO:1902533	0.0567	9	1059	130	28189	Slc30a10|1.29789838293;TGM2|1.47843450479;Brd4|1.27943354631;C3|1.46445854312;Hpx|1.37352955548;S100a13|0.816753740151;Arl6ip5|0.827974741225;Smpd3|0.740483743061;Sec13|0.68754863485
protein complex assembly	GO:0006461	0.0572	13	1734	130	28189	TGM2|1.47843450479;H1fx|1.22432633238;Mx1|0.817543649845;Uqcrb|0.594288189881;Sbf2|0.831068911308;Hist1h1b|0.741620383472;Krt1|0.444222346429;Arpc5l|0.692102768078;Ralb|0.74404076158;Atpaf2|0.74170751634;Adrm1|0.820502331526;Tubb6|0.757987115827;Psmg2|0.7795465739
positive regulation of angiogenesis	GO:0045766	0.0572	3	189	130	28189	C3|1.46445854312;Erap1|0.796762289164;Pdpk1|0.767409736308
JAK-STAT cascade	GO:0007259	0.0572	3	189	130	28189	Irs2|1.22984911654;Hpx|1.37352955548;Inpp5f|0.806408416463
neuron apoptotic process	GO:0051402	0.0573	4	313	130	28189	Slc30a10|1.29789838293;Gabra5|1.22482993197;Aatk|0.716455314779;Pdpk1|0.767409736308
protein complex biogenesis	GO:0070271	0.0574	13	1735	130	28189	TGM2|1.47843450479;H1fx|1.22432633238;Mx1|0.817543649845;Uqcrb|0.594288189881;Sbf2|0.831068911308;Hist1h1b|0.741620383472;Krt1|0.444222346429;Arpc5l|0.692102768078;Ralb|0.74404076158;Atpaf2|0.74170751634;Adrm1|0.820502331526;Tubb6|0.757987115827;Psmg2|0.7795465739
regulation of cell communication	GO:0010646	0.0574	24	3741	130	28189	Gnai1|1.2874902459;Slc30a10|1.29789838293;Mog|1.39821828954;TGM2|1.47843450479;Dkk3|1.30118308472;Brd4|1.27943354631;Gabra5|1.22482993197;C3|1.46445854312;Irs2|1.22984911654;Ubash3b|1.43697708027;Hpx|1.37352955548;Rab5a|0.779781892294;S100a13|0.816753740151;Ephb1|0.77382661585;Mpc2|0.660235464271;Arl6ip5|0.827974741225;Smpd3|0.740483743061;Rps6kb1|0.804224028621;STAU1|0.760041724245;Abca1|0.80961…
neuron projection regeneration	GO:0031102	0.0576	2	84	130	28189	Vcan|1.31871230168;Inpp5f|0.806408416463
negative regulation of cellular amide metabolic process	GO:0034249	0.058	3	190	130	28189	Purb|1.40881733924;Cnot3|0.812564777167;Mvk|0.759250474383
granulocyte macrophage colony-stimulating factor production	GO:0032604	0.0583	1	13	130	28189	Ddx58|0.788556376931
regulation of tyrosine phosphorylation of Stat1 protein	GO:0042510	0.0583	1	13	130	28189	Hpx|1.37352955548
regulation of transcription involved in G1/S transition of mitotic cell cycle	GO:0000083	0.0583	1	13	130	28189	Brd4|1.27943354631
oxalate transport	GO:0019532	0.0583	1	13	130	28189	Slc26a9|0.747085835394
embryonic camera-type eye formation	GO:0060900	0.0583	1	13	130	28189	Aldh1a1|0.740409169482
negative regulation of tyrosine phosphorylation of STAT protein	GO:0042532	0.0583	1	13	130	28189	Inpp5f|0.806408416463
skeletal muscle satellite cell proliferation	GO:0014841	0.0583	1	13	130	28189	Ephb1|0.77382661585
high-density lipoprotein particle assembly	GO:0034380	0.0583	1	13	130	28189	Abca1|0.809618574731
iron coordination entity transport	GO:1901678	0.0583	1	13	130	28189	Hpx|1.37352955548
negative regulation of anoikis	GO:2000811	0.0583	1	13	130	28189	Ptrh2|0.592895365054
regulation of granulocyte macrophage colony-stimulating factor production	GO:0032645	0.0583	1	13	130	28189	Ddx58|0.788556376931
snoRNA 3'-end processing	GO:0031126	0.0583	1	13	130	28189	Dkc1|0.797474615682
fat-soluble vitamin biosynthetic process	GO:0042362	0.0583	1	13	130	28189	Pltp|0.81706572365
cholesterol transport	GO:0030301	0.0588	2	85	130	28189	Abca1|0.809618574731;Pltp|0.81706572365
sterol transport	GO:0015918	0.06	2	86	130	28189	Abca1|0.809618574731;Pltp|0.81706572365
cellular carbohydrate biosynthetic process	GO:0034637	0.06	2	86	130	28189	Irs2|1.22984911654;Isyna1|0.777700291945
intracellular protein transport	GO:0006886	0.0601	10	1236	130	28189	Ston2|1.22903584847;Rab4a|1.23126347951;Klc1|1.25100354742;Bcap29|1.20054263845;SRP72|1.31218615495;Rab5a|0.779781892294;Aup1|0.777485802364;Pmm1|0.580547752809;Ddx58|0.788556376931;Spcs2|0.811697320021
metabolic process	GO:0008152	0.0612	90	17575	130	28189	Nova1|1.31270226537;Dbndd2|1.22106067382;Gnai1|1.2874902459;Slc30a10|1.29789838293;Dph2|1.4897156976;Ppp1r12b|1.58587479936;Rab4a|1.23126347951;Fam213b|1.24426471586;Ncstn|1.2906771762;A0A0G2K290|1.28084119887;TGM2|1.47843450479;Fam134b|1.23755006225;Mrpl18|1.31293128408;Mettl1|1.25969471947;Klc1|1.25100354742;Sephs2|1.39573521716;Atp5g2|1.509590077;Brd4|1.27943354631;Gabra5|1.22482993197;Wnk2|1.…
DNA-templated transcription, elongation	GO:0006354	0.0613	2	87	130	28189	Brd4|1.27943354631;Adrm1|0.820502331526
regulation of localization	GO:0032879	0.0614	22	3390	130	28189	Gnai1|1.2874902459;Slc30a10|1.29789838293;Ston2|1.22903584847;Rab4a|1.23126347951;C3|1.46445854312;Irs2|1.22984911654;Ubash3b|1.43697708027;Rab5a|0.779781892294;Sv2a|0.812065692805;Mpc2|0.660235464271;Ppm1f|0.799798024617;Rhoq|0.823449422074;Arl6ip5|0.827974741225;Smpd3|0.740483743061;Rps6kb1|0.804224028621;Abca1|0.809618574731;Inpp5f|0.806408416463;Ralb|0.74404076158;Ddx58|0.788556376931;Ank2|0.…
regulation of protein phosphorylation	GO:0001932	0.0616	12	1581	130	28189	Dbndd2|1.22106067382;Slc30a10|1.29789838293;Brd4|1.27943354631;C3|1.46445854312;Ubash3b|1.43697708027;Hpx|1.37352955548;Ephb1|0.77382661585;Ppm1f|0.799798024617;Arl6ip5|0.827974741225;Inpp5f|0.806408416463;RGD1304704|0.819722734975;Pdpk1|0.767409736308
organelle organization	GO:0006996	0.0616	28	4536	130	28189	Gnai1|1.2874902459;Strip1|1.20211178787;Zyx|1.28746805999;Fam134b|1.23755006225;Brd4|1.27943354631;Gabra5|1.22482993197;Fig4|1.20537357964;Tpm3|1.23165724517;LOC500013|1.30645964986;Spg7|1.26113610538;H1fx|1.22432633238;Tpm4|1.22066935466;Mx1|0.817543649845;Rab5a|0.779781892294;Uqcrb|0.594288189881;Ppm1f|0.799798024617;Rhoq|0.823449422074;Limch1|0.775444611099;Rps27l|0.811264485058;Abca1|0.809618…
organonitrogen compound biosynthetic process	GO:1901566	0.0617	18	2650	130	28189	Dph2|1.4897156976;Mrpl18|1.31293128408;Sephs2|1.39573521716;Atp5g2|1.509590077;Purb|1.40881733924;Hnrnpl|0.794507487465;Cnot3|0.812564777167;Atp5o|0.807335760973;Smpd3|0.740483743061;Rps6kb1|0.804224028621;Pmm1|0.580547752809;Mthfd2l|0.522339177268;Rps27l|0.811264485058;Abca1|0.809618574731;Atp5l|0.712102934432;Mvk|0.759250474383;Alg5|0.80994883904;Mrpl37|0.727601862568
ATP metabolic process	GO:0046034	0.0623	5	460	130	28189	Atp5g2|1.509590077;Atp5o|0.807335760973;Uqcrb|0.594288189881;ND2|0.63771611164;Atp5l|0.712102934432
clathrin-mediated endocytosis	GO:0072583	0.0625	2	88	130	28189	Ston2|1.22903584847;Inpp5f|0.806408416463
protein N-linked glycosylation	GO:0006487	0.0625	2	88	130	28189	Pmm1|0.580547752809;Alg5|0.80994883904
tetrahydrofolate interconversion	GO:0035999	0.0627	1	14	130	28189	Mthfd2l|0.522339177268
dopamine uptake	GO:0090494	0.0627	1	14	130	28189	Smpd3|0.740483743061
commissural neuron axon guidance	GO:0071679	0.0627	1	14	130	28189	Ephb1|0.77382661585
rRNA transport	GO:0051029	0.0627	1	14	130	28189	Mrpl18|1.31293128408
negative regulation of skeletal muscle tissue development	GO:0048642	0.0627	1	14	130	28189	Ephb1|0.77382661585
high-density lipoprotein particle remodeling	GO:0034375	0.0627	1	14	130	28189	Pltp|0.81706572365
regulation of hypersensitivity	GO:0002883	0.0627	1	14	130	28189	C3|1.46445854312
cellular response to brain-derived neurotrophic factor stimulus	GO:1990416	0.0627	1	14	130	28189	Pdpk1|0.767409736308
negative regulation of bone resorption	GO:0045779	0.0627	1	14	130	28189	Ubash3b|1.43697708027
RNA splicing, via endonucleolytic cleavage and ligation	GO:0000394	0.0627	1	14	130	28189	RGD1304704|0.819722734975
snoRNA processing	GO:0043144	0.0627	1	14	130	28189	Dkc1|0.797474615682
phospholipid metabolic process	GO:0006644	0.0627	5	461	130	28189	Fig4|1.20537357964;Abhd12|0.796939362008;Isyna1|0.777700291945;Inpp5f|0.806408416463;Mvk|0.759250474383
cytosolic calcium ion transport	GO:0060401	0.0632	3	197	130	28189	Ubash3b|1.43697708027;Ank2|0.768152249524;Pdpk1|0.767409736308
terpenoid metabolic process	GO:0006721	0.0637	2	89	130	28189	Retsat|1.20738986571;Aldh1a1|0.740409169482
immunoglobulin mediated immune response	GO:0016064	0.064	3	198	130	28189	A0A0G2K290|1.28084119887;C3|1.46445854312;Hpx|1.37352955548
response to peptide	GO:1901652	0.0643	7	765	130	28189	Slc30a10|1.29789838293;Irs2|1.22984911654;Hnrnpl|0.794507487465;Rhoq|0.823449422074;Rps6kb1|0.804224028621;Inpp5f|0.806408416463;Pdpk1|0.767409736308
cell cycle G1/S phase transition	GO:0044843	0.0647	3	199	130	28189	Brd4|1.27943354631;Rps6kb1|0.804224028621;Rps27l|0.811264485058
B cell mediated immunity	GO:0019724	0.0647	3	199	130	28189	A0A0G2K290|1.28084119887;C3|1.46445854312;Hpx|1.37352955548
regulation of anion transport	GO:0044070	0.0647	3	199	130	28189	Irs2|1.22984911654;Sv2a|0.812065692805;Arl6ip5|0.827974741225
secretion by cell	GO:0032940	0.0649	10	1254	130	28189	Irs2|1.22984911654;Rab5a|0.779781892294;S100a13|0.816753740151;Mpc2|0.660235464271;Ube2q1|0.783385232918;Smpd3|0.740483743061;Syn3|0.761604667855;Abca1|0.809618574731;Ralb|0.74404076158;Pdpk1|0.767409736308
inorganic cation transmembrane transport	GO:0098662	0.0649	9	1088	130	28189	Slc30a10|1.29789838293;Atp5g2|1.509590077;Ubash3b|1.43697708027;Atp5o|0.807335760973;Uqcrb|0.594288189881;Atp5l|0.712102934432;Atp6v1f|0.819326155301;Ank2|0.768152249524;Pdpk1|0.767409736308
nerve development	GO:0021675	0.065	2	90	130	28189	Gabra5|1.22482993197;Ephb1|0.77382661585
positive regulation of hydrolase activity	GO:0051345	0.0655	9	1090	130	28189	Rab4a|1.23126347951;Mtss1l|0.819455090238;Sbf2|0.831068911308;Ppm1f|0.799798024617;Arl6ip5|0.827974741225;Rps27l|0.811264485058;Adrm1|0.820502331526;Myo9a|0.831114707284;Pdpk1|0.767409736308
regulation of catalytic activity	GO:0050790	0.066	19	2858	130	28189	Dbndd2|1.22106067382;Ppp1r12b|1.58587479936;Rab4a|1.23126347951;Ncstn|1.2906771762;C3|1.46445854312;Irs2|1.22984911654;Ubash3b|1.43697708027;Mtss1l|0.819455090238;LOC297568|0.809943983456;Sbf2|0.831068911308;Aup1|0.777485802364;Ppm1f|0.799798024617;Arl6ip5|0.827974741225;Rps27l|0.811264485058;Adrm1|0.820502331526;Myo9a|0.831114707284;RGD1304704|0.819722734975;Psmg2|0.7795465739;Pdpk1|0.7674097363…
regulation of intracellular signal transduction	GO:1902531	0.0668	14	1954	130	28189	Gnai1|1.2874902459;Slc30a10|1.29789838293;TGM2|1.47843450479;Brd4|1.27943354631;C3|1.46445854312;Hpx|1.37352955548;S100a13|0.816753740151;Ephb1|0.77382661585;Arl6ip5|0.827974741225;Smpd3|0.740483743061;Abca1|0.809618574731;Inpp5f|0.806408416463;Pdpk1|0.767409736308;Sec13|0.68754863485
peptidyl-tyrosine phosphorylation	GO:0018108	0.067	5	470	130	28189	Hpx|1.37352955548;Ephb1|0.77382661585;Inpp5f|0.806408416463;Ralb|0.74404076158;Aatk|0.716455314779
regulation of body fluid levels	GO:0050878	0.067	5	470	130	28189	C3|1.46445854312;Ubash3b|1.43697708027;Ephb1|0.77382661585;Krt1|0.444222346429;Pdpk1|0.767409736308
skeletal muscle tissue growth	GO:0048630	0.067	1	15	130	28189	Rps6kb1|0.804224028621
negative regulation of establishment of protein localization to plasma membrane	GO:0090005	0.067	1	15	130	28189	Rhoq|0.823449422074
nuclear migration	GO:0007097	0.067	1	15	130	28189	Fhod1|0.819288058571
macromolecule depalmitoylation	GO:0098734	0.067	1	15	130	28189	Abhd12|0.796939362008
establishment of epithelial cell apical/basal polarity	GO:0045198	0.067	1	15	130	28189	Myo9a|0.831114707284
reverse cholesterol transport	GO:0043691	0.067	1	15	130	28189	Abca1|0.809618574731
catecholamine uptake	GO:0090493	0.067	1	15	130	28189	Smpd3|0.740483743061
terpenoid biosynthetic process	GO:0016114	0.067	1	15	130	28189	Aldh1a1|0.740409169482
negative regulation of mitochondrial membrane potential	GO:0010917	0.067	1	15	130	28189	Arl6ip5|0.827974741225
negative regulation of cellular senescence	GO:2000773	0.067	1	15	130	28189	Slc30a10|1.29789838293
optic nerve development	GO:0021554	0.067	1	15	130	28189	Ephb1|0.77382661585
establishment of nucleus localization	GO:0040023	0.067	1	15	130	28189	Fhod1|0.819288058571
positive regulation of acute inflammatory response to antigenic stimulus	GO:0002866	0.067	1	15	130	28189	C3|1.46445854312
negative regulation of axon regeneration	GO:0048681	0.067	1	15	130	28189	Inpp5f|0.806408416463
collagen-activated tyrosine kinase receptor signaling pathway	GO:0038063	0.067	1	15	130	28189	Ubash3b|1.43697708027
tyrosine phosphorylation of Stat1 protein	GO:0042508	0.067	1	15	130	28189	Hpx|1.37352955548
behavior	GO:0007610	0.0675	8	933	130	28189	Gabra5|1.22482993197;Fig4|1.20537357964;Abhd12|0.796939362008;Ephb1|0.77382661585;Ube2q1|0.783385232918;Ppm1f|0.799798024617;Rps6kb1|0.804224028621;Inpp5f|0.806408416463
response to electrical stimulus	GO:0051602	0.0675	2	92	130	28189	S100a13|0.816753740151;Rps6kb1|0.804224028621
phosphorylation	GO:0016310	0.0684	20	3057	130	28189	Dbndd2|1.22106067382;Slc30a10|1.29789838293;Brd4|1.27943354631;Wnk2|1.2647961963;C3|1.46445854312;Irs2|1.22984911654;Ubash3b|1.43697708027;Hpx|1.37352955548;Ephb1|0.77382661585;Uqcrb|0.594288189881;Ppm1f|0.799798024617;Arl6ip5|0.827974741225;Rps6kb1|0.804224028621;ND2|0.63771611164;Inpp5f|0.806408416463;Ralb|0.74404076158;Mvk|0.759250474383;Aatk|0.716455314779;RGD1304704|0.819722734975;Pdpk1|0.76…
regulation of stress fiber assembly	GO:0051492	0.0688	2	93	130	28189	Ppm1f|0.799798024617;Fhod1|0.819288058571
peptidyl-tyrosine modification	GO:0018212	0.0689	5	474	130	28189	Hpx|1.37352955548;Ephb1|0.77382661585;Inpp5f|0.806408416463;Ralb|0.74404076158;Aatk|0.716455314779
small molecule metabolic process	GO:0044281	0.0697	19	2878	130	28189	Fam213b|1.24426471586;Sephs2|1.39573521716;Atp5g2|1.509590077;Retsat|1.20738986571;Irs2|1.22984911654;Abhd12|0.796939362008;Isyna1|0.777700291945;Atp5o|0.807335760973;Uqcrb|0.594288189881;Mpc2|0.660235464271;Aldh1a1|0.740409169482;Rhoq|0.823449422074;Pmm1|0.580547752809;Mthfd2l|0.522339177268;ND2|0.63771611164;Abca1|0.809618574731;Atp5l|0.712102934432;Mvk|0.759250474383;Pltp|0.81706572365
peptide transport	GO:0015833	0.0699	14	1968	130	28189	Rab4a|1.23126347951;Klc1|1.25100354742;Bcap29|1.20054263845;SRP72|1.31218615495;Irs2|1.22984911654;Rab5a|0.779781892294;S100a13|0.816753740151;Mpc2|0.660235464271;Ube2q1|0.783385232918;Aup1|0.777485802364;Pmm1|0.580547752809;Abca1|0.809618574731;Spcs2|0.811697320021;Sec13|0.68754863485
adherens junction assembly	GO:0034333	0.0701	2	94	130	28189	Ppm1f|0.799798024617;Pdpk1|0.767409736308
negative regulation of response to wounding	GO:1903035	0.071	3	207	130	28189	Ubash3b|1.43697708027;Inpp5f|0.806408416463;Krt1|0.444222346429
macromolecular complex assembly	GO:0065003	0.0712	15	2153	130	28189	TGM2|1.47843450479;H1fx|1.22432633238;Mx1|0.817543649845;Uqcrb|0.594288189881;Sbf2|0.831068911308;Rps27l|0.811264485058;Abca1|0.809618574731;Hist1h1b|0.741620383472;Krt1|0.444222346429;Arpc5l|0.692102768078;Ralb|0.74404076158;Atpaf2|0.74170751634;Adrm1|0.820502331526;Tubb6|0.757987115827;Psmg2|0.7795465739
inositol metabolic process	GO:0006020	0.0713	1	16	130	28189	Isyna1|0.777700291945
atrial cardiac muscle cell action potential	GO:0086014	0.0713	1	16	130	28189	Ank2|0.768152249524
phosphatidylserine metabolic process	GO:0006658	0.0713	1	16	130	28189	Abhd12|0.796939362008
lipoprotein catabolic process	GO:0042159	0.0713	1	16	130	28189	Abhd12|0.796939362008
atrial cardiac muscle cell to AV node cell communication	GO:0086066	0.0713	1	16	130	28189	Ank2|0.768152249524
regulation of B cell apoptotic process	GO:0002902	0.0713	1	16	130	28189	Irs2|1.22984911654
complement activation, lectin pathway	GO:0001867	0.0713	1	16	130	28189	Krt1|0.444222346429
SRP-dependent cotranslational protein targeting to membrane	GO:0006614	0.0713	1	16	130	28189	SRP72|1.31218615495
atrial cardiac muscle cell to AV node cell signaling	GO:0086026	0.0713	1	16	130	28189	Ank2|0.768152249524
antigen processing and presentation of endogenous peptide antigen via MHC class I	GO:0019885	0.0713	1	16	130	28189	Erap1|0.796762289164
negative regulation of bone remodeling	GO:0046851	0.0713	1	16	130	28189	Ubash3b|1.43697708027
mannose metabolic process	GO:0006013	0.0713	1	16	130	28189	Pmm1|0.580547752809
hypersensitivity	GO:0002524	0.0713	1	16	130	28189	C3|1.46445854312
mRNA metabolic process	GO:0016071	0.0716	6	629	130	28189	Nova1|1.31270226537;Srrm2|1.21240443425;Snrpb2|1.34645358252;Hnrnpl|0.794507487465;Cnot3|0.812564777167;Dkc1|0.797474615682
myeloid leukocyte mediated immunity	GO:0002444	0.0727	2	96	130	28189	C3|1.46445854312;Pdpk1|0.767409736308
regulation of neuronal synaptic plasticity	GO:0048168	0.0727	2	96	130	28189	Rab5a|0.779781892294;Ephb1|0.77382661585
regulation of smooth muscle cell proliferation	GO:0048660	0.0735	3	210	130	28189	TGM2|1.47843450479;Rab5a|0.779781892294;Rps6kb1|0.804224028621
positive regulation of vasculature development	GO:1904018	0.0735	3	210	130	28189	C3|1.46445854312;Erap1|0.796762289164;Pdpk1|0.767409736308
cell cycle checkpoint	GO:0000075	0.0743	3	211	130	28189	Brd4|1.27943354631;Rps27l|0.811264485058;Psmg2|0.7795465739
regulation of apoptotic process	GO:0042981	0.0752	13	1812	130	28189	Slc30a10|1.29789838293;TGM2|1.47843450479;Gabra5|1.22482993197;Irs2|1.22984911654;Faim|1.68313748531;Ptrh2|0.592895365054;Ppm1f|0.799798024617;Aldh1a1|0.740409169482;Arl6ip5|0.827974741225;Rps6kb1|0.804224028621;Rps27l|0.811264485058;Psmg2|0.7795465739;Pdpk1|0.767409736308
folic acid-containing compound biosynthetic process	GO:0009396	0.0756	1	17	130	28189	Mthfd2l|0.522339177268
negative regulation of platelet aggregation	GO:0090331	0.0756	1	17	130	28189	Ubash3b|1.43697708027
gamma-aminobutyric acid secretion	GO:0014051	0.0756	1	17	130	28189	Sv2a|0.812065692805
regulation of response to interferon-gamma	GO:0060330	0.0756	1	17	130	28189	Hpx|1.37352955548
regulation of skeletal muscle cell proliferation	GO:0014857	0.0756	1	17	130	28189	Ephb1|0.77382661585
regulation of DNA damage checkpoint	GO:2000001	0.0756	1	17	130	28189	Brd4|1.27943354631
suckling behavior	GO:0001967	0.0756	1	17	130	28189	Ube2q1|0.783385232918
hemoglobin metabolic process	GO:0020027	0.0756	1	17	130	28189	Hpx|1.37352955548
collagen-activated signaling pathway	GO:0038065	0.0756	1	17	130	28189	Ubash3b|1.43697708027
regulation of interferon-gamma-mediated signaling pathway	GO:0060334	0.0756	1	17	130	28189	Hpx|1.37352955548
peptidyl-serine phosphorylation	GO:0018105	0.0759	4	345	130	28189	Ppm1f|0.799798024617;Rps6kb1|0.804224028621;Inpp5f|0.806408416463;Pdpk1|0.767409736308
secretion	GO:0046903	0.0762	11	1465	130	28189	Irs2|1.22984911654;Rab5a|0.779781892294;S100a13|0.816753740151;Sv2a|0.812065692805;Mpc2|0.660235464271;Ube2q1|0.783385232918;Smpd3|0.740483743061;Syn3|0.761604667855;Abca1|0.809618574731;Ralb|0.74404076158;Pdpk1|0.767409736308
regulation of smooth muscle cell migration	GO:0014910	0.0767	2	99	130	28189	Rab5a|0.779781892294;Rps6kb1|0.804224028621
positive regulation of insulin secretion	GO:0032024	0.0767	2	99	130	28189	Irs2|1.22984911654;Mpc2|0.660235464271
regulation of reactive oxygen species biosynthetic process	GO:1903426	0.0767	2	99	130	28189	Slc30a10|1.29789838293;Smpd3|0.740483743061
regulation of protein localization to plasma membrane	GO:1903076	0.0767	2	99	130	28189	Rhoq|0.823449422074;Pdpk1|0.767409736308
regulation of cell projection organization	GO:0031344	0.0767	7	798	130	28189	Fig4|1.20537357964;Cdh4|1.21983284053;Rab5a|0.779781892294;Ephb1|0.77382661585;Rhoq|0.823449422074;Inpp5f|0.806408416463;Aatk|0.716455314779
regulation of axonogenesis	GO:0050770	0.0768	3	214	130	28189	Cdh4|1.21983284053;Ephb1|0.77382661585;Aatk|0.716455314779
smooth muscle cell proliferation	GO:0048659	0.0776	3	215	130	28189	TGM2|1.47843450479;Rab5a|0.779781892294;Rps6kb1|0.804224028621
positive regulation of immune effector process	GO:0002699	0.0776	3	215	130	28189	C3|1.46445854312;Hpx|1.37352955548;Pdpk1|0.767409736308
amide transport	GO:0042886	0.078	14	2002	130	28189	Rab4a|1.23126347951;Klc1|1.25100354742;Bcap29|1.20054263845;SRP72|1.31218615495;Irs2|1.22984911654;Rab5a|0.779781892294;S100a13|0.816753740151;Mpc2|0.660235464271;Ube2q1|0.783385232918;Aup1|0.777485802364;Pmm1|0.580547752809;Abca1|0.809618574731;Spcs2|0.811697320021;Sec13|0.68754863485
cell-substrate junction assembly	GO:0007044	0.078	2	100	130	28189	Ppm1f|0.799798024617;Pdpk1|0.767409736308
regulation of cellular response to insulin stimulus	GO:1900076	0.078	2	100	130	28189	Rps6kb1|0.804224028621;Inpp5f|0.806408416463
movement of cell or subcellular component	GO:0006928	0.0781	15	2183	130	28189	Klc1|1.25100354742;Cdh4|1.21983284053;Irs2|1.22984911654;Rab5a|0.779781892294;Ephb1|0.77382661585;Myh11|0.740687539612;Ppm1f|0.799798024617;Rps6kb1|0.804224028621;Inpp5f|0.806408416463;Arpc5l|0.692102768078;Ddx58|0.788556376931;Ank2|0.768152249524;Myo9a|0.831114707284;Pltp|0.81706572365;Pdpk1|0.767409736308
purine-containing compound metabolic process	GO:0072521	0.0785	8	965	130	28189	Atp5g2|1.509590077;Atp5o|0.807335760973;Uqcrb|0.594288189881;Rhoq|0.823449422074;Mthfd2l|0.522339177268;ND2|0.63771611164;Abca1|0.809618574731;Atp5l|0.712102934432
regulation of signaling	GO:0023051	0.0792	23	3683	130	28189	Gnai1|1.2874902459;Slc30a10|1.29789838293;Mog|1.39821828954;TGM2|1.47843450479;Dkk3|1.30118308472;Brd4|1.27943354631;C3|1.46445854312;Irs2|1.22984911654;Ubash3b|1.43697708027;Hpx|1.37352955548;Rab5a|0.779781892294;S100a13|0.816753740151;Ephb1|0.77382661585;Mpc2|0.660235464271;Arl6ip5|0.827974741225;Smpd3|0.740483743061;Rps6kb1|0.804224028621;STAU1|0.760041724245;Abca1|0.809618574731;Inpp5f|0.8064…
adult locomotory behavior	GO:0008344	0.0794	2	101	130	28189	Abhd12|0.796939362008;Inpp5f|0.806408416463
ER to Golgi vesicle-mediated transport	GO:0006888	0.0794	2	101	130	28189	Bcap29|1.20054263845;Sec13|0.68754863485
proton-transporting two-sector ATPase complex assembly	GO:0070071	0.0799	1	18	130	28189	Atpaf2|0.74170751634
regulation of exosomal secretion	GO:1903541	0.0799	1	18	130	28189	Smpd3|0.740483743061
positive regulation of exosomal secretion	GO:1903543	0.0799	1	18	130	28189	Smpd3|0.740483743061
response to laminar fluid shear stress	GO:0034616	0.0799	1	18	130	28189	Abca1|0.809618574731
corpus callosum development	GO:0022038	0.0799	1	18	130	28189	Ephb1|0.77382661585
nucleotide-sugar biosynthetic process	GO:0009226	0.0799	1	18	130	28189	Pmm1|0.580547752809
paranodal junction assembly	GO:0030913	0.0799	1	18	130	28189	Ank2|0.768152249524
cellular response to forskolin	GO:1904322	0.0799	1	18	130	28189	Gnai1|1.2874902459
positive regulation of glycogen biosynthetic process	GO:0045725	0.0799	1	18	130	28189	Irs2|1.22984911654
positive regulation of translational initiation	GO:0045948	0.0799	1	18	130	28189	Rps6kb1|0.804224028621
sulfate transmembrane transport	GO:1902358	0.0799	1	18	130	28189	Slc26a9|0.747085835394
phosphorylation of RNA polymerase II C-terminal domain	GO:0070816	0.0799	1	18	130	28189	Brd4|1.27943354631
negative regulation of amino acid transport	GO:0051956	0.0799	1	18	130	28189	Arl6ip5|0.827974741225
regulation of ventricular cardiac muscle cell membrane repolarization	GO:0060307	0.0799	1	18	130	28189	Ank2|0.768152249524
response to forskolin	GO:1904321	0.0799	1	18	130	28189	Gnai1|1.2874902459
antigen processing and presentation of endogenous peptide antigen	GO:0002483	0.0799	1	18	130	28189	Erap1|0.796762289164
positive regulation of inflammatory response to antigenic stimulus	GO:0002863	0.0799	1	18	130	28189	C3|1.46445854312
negative regulation of membrane potential	GO:0045837	0.0799	1	18	130	28189	Arl6ip5|0.827974741225
positive regulation of fibril organization	GO:1902905	0.0801	3	218	130	28189	Ppm1f|0.799798024617;Fhod1|0.819288058571;Arpc5l|0.692102768078
regulation of cell death	GO:0010941	0.0803	14	2011	130	28189	Slc30a10|1.29789838293;TGM2|1.47843450479;Gabra5|1.22482993197;Irs2|1.22984911654;Faim|1.68313748531;Ptrh2|0.592895365054;Ephb1|0.77382661585;Ppm1f|0.799798024617;Aldh1a1|0.740409169482;Arl6ip5|0.827974741225;Rps6kb1|0.804224028621;Rps27l|0.811264485058;Psmg2|0.7795465739;Pdpk1|0.767409736308
immune effector process	GO:0002252	0.0803	7	807	130	28189	A0A0G2K290|1.28084119887;C3|1.46445854312;Hpx|1.37352955548;Mx1|0.817543649845;Krt1|0.444222346429;Ddx58|0.788556376931;Pdpk1|0.767409736308
regulation of programmed cell death	GO:0043067	0.0809	13	1834	130	28189	Slc30a10|1.29789838293;TGM2|1.47843450479;Gabra5|1.22482993197;Irs2|1.22984911654;Faim|1.68313748531;Ptrh2|0.592895365054;Ppm1f|0.799798024617;Aldh1a1|0.740409169482;Arl6ip5|0.827974741225;Rps6kb1|0.804224028621;Rps27l|0.811264485058;Psmg2|0.7795465739;Pdpk1|0.767409736308
regulation of protein modification process	GO:0031399	0.081	14	2014	130	28189	Dbndd2|1.22106067382;Slc30a10|1.29789838293;Brd4|1.27943354631;C3|1.46445854312;Ubash3b|1.43697708027;Hpx|1.37352955548;Ephb1|0.77382661585;Ppm1f|0.799798024617;Arl6ip5|0.827974741225;Hist1h1b|0.741620383472;Inpp5f|0.806408416463;RGD1304704|0.819722734975;Psmg2|0.7795465739;Pdpk1|0.767409736308
cell-substrate adhesion	GO:0031589	0.081	4	353	130	28189	Zyx|1.28746805999;Ephb1|0.77382661585;Ppm1f|0.799798024617;Pdpk1|0.767409736308
protein phosphorylation	GO:0006468	0.0813	16	2379	130	28189	Dbndd2|1.22106067382;Slc30a10|1.29789838293;Brd4|1.27943354631;Wnk2|1.2647961963;C3|1.46445854312;Ubash3b|1.43697708027;Hpx|1.37352955548;Ephb1|0.77382661585;Ppm1f|0.799798024617;Arl6ip5|0.827974741225;Rps6kb1|0.804224028621;Inpp5f|0.806408416463;Ralb|0.74404076158;Aatk|0.716455314779;RGD1304704|0.819722734975;Pdpk1|0.767409736308
apoptotic process	GO:0006915	0.0815	15	2197	130	28189	Slc30a10|1.29789838293;TGM2|1.47843450479;Gabra5|1.22482993197;Irs2|1.22984911654;Faim|1.68313748531;Ptrh2|0.592895365054;Ppm1f|0.799798024617;Aldh1a1|0.740409169482;Arl6ip5|0.827974741225;Rps6kb1|0.804224028621;Rps27l|0.811264485058;Ralb|0.74404076158;Aatk|0.716455314779;Psmg2|0.7795465739;Pdpk1|0.767409736308
regulation of leukocyte mediated immunity	GO:0002703	0.0819	3	220	130	28189	C3|1.46445854312;Hpx|1.37352955548;Pdpk1|0.767409736308
regulation of phosphate metabolic process	GO:0019220	0.0823	14	2019	130	28189	Dbndd2|1.22106067382;Slc30a10|1.29789838293;Brd4|1.27943354631;C3|1.46445854312;Irs2|1.22984911654;Ubash3b|1.43697708027;Hpx|1.37352955548;Ephb1|0.77382661585;Ppm1f|0.799798024617;Arl6ip5|0.827974741225;Abca1|0.809618574731;Inpp5f|0.806408416463;RGD1304704|0.819722734975;Pdpk1|0.767409736308
negative regulation of cell projection organization	GO:0031345	0.0827	3	221	130	28189	Ephb1|0.77382661585;Inpp5f|0.806408416463;Aatk|0.716455314779
purine ribonucleoside metabolic process	GO:0046128	0.0836	4	357	130	28189	Atp5o|0.807335760973;Uqcrb|0.594288189881;Rhoq|0.823449422074;Atp5l|0.712102934432
regulation of phosphorus metabolic process	GO:0051174	0.0841	14	2026	130	28189	Dbndd2|1.22106067382;Slc30a10|1.29789838293;Brd4|1.27943354631;C3|1.46445854312;Irs2|1.22984911654;Ubash3b|1.43697708027;Hpx|1.37352955548;Ephb1|0.77382661585;Ppm1f|0.799798024617;Arl6ip5|0.827974741225;Abca1|0.809618574731;Inpp5f|0.806408416463;RGD1304704|0.819722734975;Pdpk1|0.767409736308
regulation of cardiac muscle contraction by calcium ion signaling	GO:0010882	0.0841	1	19	130	28189	Ank2|0.768152249524
cotranslational protein targeting to membrane	GO:0006613	0.0841	1	19	130	28189	SRP72|1.31218615495
establishment of apical/basal cell polarity	GO:0035089	0.0841	1	19	130	28189	Myo9a|0.831114707284
growth hormone receptor signaling pathway	GO:0060396	0.0841	1	19	130	28189	Irs2|1.22984911654
regulation of fatty acid beta-oxidation	GO:0031998	0.0841	1	19	130	28189	Irs2|1.22984911654
positive regulation of fatty acid oxidation	GO:0046321	0.0841	1	19	130	28189	Irs2|1.22984911654
peptidyl-threonine dephosphorylation	GO:0035970	0.0841	1	19	130	28189	Ppm1f|0.799798024617
intracellular sterol transport	GO:0032366	0.0841	1	19	130	28189	Abca1|0.809618574731
regulation of anoikis	GO:2000209	0.0841	1	19	130	28189	Ptrh2|0.592895365054
acetyl-CoA biosynthetic process from pyruvate	GO:0006086	0.0841	1	19	130	28189	Mpc2|0.660235464271
atrial septum development	GO:0003283	0.0841	1	19	130	28189	Ank2|0.768152249524
negative regulation of neuron projection regeneration	GO:0070571	0.0841	1	19	130	28189	Inpp5f|0.806408416463
cellular response to cholesterol	GO:0071397	0.0841	1	19	130	28189	Abca1|0.809618574731
RIG-I signaling pathway	GO:0039529	0.0841	1	19	130	28189	Ddx58|0.788556376931
positive regulation of receptor recycling	GO:0001921	0.0841	1	19	130	28189	Inpp5f|0.806408416463
intracellular cholesterol transport	GO:0032367	0.0841	1	19	130	28189	Abca1|0.809618574731
phospholipid efflux	GO:0033700	0.0841	1	19	130	28189	Abca1|0.809618574731
regulation of cholesterol biosynthetic process	GO:0045540	0.0841	1	19	130	28189	Mvk|0.759250474383
positive regulation of cytosolic calcium ion concentration	GO:0007204	0.085	4	359	130	28189	TGM2|1.47843450479;Ubash3b|1.43697708027;Ank2|0.768152249524;Pdpk1|0.767409736308
regulation of cysteine-type endopeptidase activity involved in apoptotic process	GO:0043281	0.0853	3	224	130	28189	Ppm1f|0.799798024617;Arl6ip5|0.827974741225;Rps27l|0.811264485058
purine nucleoside metabolic process	GO:0042278	0.0856	4	360	130	28189	Atp5o|0.807335760973;Uqcrb|0.594288189881;Rhoq|0.823449422074;Atp5l|0.712102934432
endomembrane system organization	GO:0010256	0.086	6	661	130	28189	Rab5a|0.779781892294;Mtss1l|0.819455090238;Rhoq|0.823449422074;Abca1|0.809618574731;Ank2|0.768152249524;Pdpk1|0.767409736308
cell-matrix adhesion	GO:0007160	0.0862	3	225	130	28189	Zyx|1.28746805999;Ppm1f|0.799798024617;Pdpk1|0.767409736308
epidermal growth factor receptor signaling pathway	GO:0007173	0.0862	2	106	130	28189	Slc30a10|1.29789838293;Pdpk1|0.767409736308
smooth muscle cell migration	GO:0014909	0.0862	2	106	130	28189	Rab5a|0.779781892294;Rps6kb1|0.804224028621
regulation of immune effector process	GO:0002697	0.0863	4	361	130	28189	C3|1.46445854312;Hpx|1.37352955548;Ddx58|0.788556376931;Pdpk1|0.767409736308
regulation of cellular localization	GO:0060341	0.0867	12	1677	130	28189	Gnai1|1.2874902459;Irs2|1.22984911654;Ubash3b|1.43697708027;Rab5a|0.779781892294;Mpc2|0.660235464271;Rhoq|0.823449422074;Smpd3|0.740483743061;Inpp5f|0.806408416463;Ralb|0.74404076158;Ddx58|0.788556376931;Ank2|0.768152249524;Pdpk1|0.767409736308
multicellular organismal response to stress	GO:0033555	0.0876	2	107	130	28189	Gabra5|1.22482993197;Rps6kb1|0.804224028621
carbohydrate biosynthetic process	GO:0016051	0.0879	3	227	130	28189	Irs2|1.22984911654;Isyna1|0.777700291945;Pmm1|0.580547752809
negative regulation of cell aging	GO:0090344	0.0883	1	20	130	28189	Slc30a10|1.29789838293
beta-amyloid clearance	GO:0097242	0.0883	1	20	130	28189	C3|1.46445854312
ventricular cardiac muscle cell membrane repolarization	GO:0099625	0.0883	1	20	130	28189	Ank2|0.768152249524
positive regulation of G2/M transition of mitotic cell cycle	GO:0010971	0.0883	1	20	130	28189	Brd4|1.27943354631
regulation of complement activation	GO:0030449	0.0883	1	20	130	28189	C3|1.46445854312
positive regulation of glycogen metabolic process	GO:0070875	0.0883	1	20	130	28189	Irs2|1.22984911654
skeletal muscle cell proliferation	GO:0014856	0.0883	1	20	130	28189	Ephb1|0.77382661585
trophectodermal cell differentiation	GO:0001829	0.0883	1	20	130	28189	Cnot3|0.812564777167
antigen processing and presentation of endogenous antigen	GO:0019883	0.0883	1	20	130	28189	Erap1|0.796762289164
dicarboxylic acid transport	GO:0006835	0.089	2	108	130	28189	Arl6ip5|0.827974741225;Slc26a9|0.747085835394
fatty acid transport	GO:0015908	0.089	2	108	130	28189	Irs2|1.22984911654;Rps6kb1|0.804224028621
positive regulation of adaptive immune response based on somatic recombination of immune receptors built from immunoglobulin superfamily domains	GO:0002824	0.089	2	108	130	28189	C3|1.46445854312;Hpx|1.37352955548
purine ribonucleoside monophosphate metabolic process	GO:0009167	0.0893	5	513	130	28189	Atp5g2|1.509590077;Atp5o|0.807335760973;Uqcrb|0.594288189881;ND2|0.63771611164;Atp5l|0.712102934432
regulation of cellular component biogenesis	GO:0044087	0.0894	8	994	130	28189	Rab5a|0.779781892294;Ephb1|0.77382661585;Ppm1f|0.799798024617;Rhoq|0.823449422074;Smpd3|0.740483743061;Fhod1|0.819288058571;Arpc5l|0.692102768078;Ralb|0.74404076158
positive regulation of response to stimulus	GO:0048584	0.0897	16	2414	130	28189	Slc30a10|1.29789838293;Mog|1.39821828954;A0A0G2K290|1.28084119887;TGM2|1.47843450479;Brd4|1.27943354631;C3|1.46445854312;Hpx|1.37352955548;S100a13|0.816753740151;Mpc2|0.660235464271;Ppm1f|0.799798024617;Arl6ip5|0.827974741225;Smpd3|0.740483743061;Krt1|0.444222346429;Ddx58|0.788556376931;Pdpk1|0.767409736308;Sec13|0.68754863485
positive regulation of developmental growth	GO:0048639	0.0897	3	229	130	28189	Cdh4|1.21983284053;C3|1.46445854312;Rps6kb1|0.804224028621
purine nucleoside monophosphate metabolic process	GO:0009126	0.0899	5	514	130	28189	Atp5g2|1.509590077;Atp5o|0.807335760973;Uqcrb|0.594288189881;ND2|0.63771611164;Atp5l|0.712102934432
regulation of immune response	GO:0050776	0.0908	7	832	130	28189	Mog|1.39821828954;A0A0G2K290|1.28084119887;C3|1.46445854312;Hpx|1.37352955548;Krt1|0.444222346429;Ddx58|0.788556376931;Pdpk1|0.767409736308
response to peptide hormone	GO:0043434	0.0913	6	672	130	28189	Slc30a10|1.29789838293;Irs2|1.22984911654;Rhoq|0.823449422074;Rps6kb1|0.804224028621;Inpp5f|0.806408416463;Pdpk1|0.767409736308
carboxylic acid transmembrane transport	GO:1905039	0.0918	2	110	130	28189	Irs2|1.22984911654;Mpc2|0.660235464271
positive regulation of adaptive immune response	GO:0002821	0.0918	2	110	130	28189	C3|1.46445854312;Hpx|1.37352955548
adherens junction organization	GO:0034332	0.0918	2	110	130	28189	Ppm1f|0.799798024617;Pdpk1|0.767409736308
toll-like receptor signaling pathway	GO:0002224	0.0918	2	110	130	28189	Mog|1.39821828954;Pdpk1|0.767409736308
positive regulation of cell communication	GO:0010647	0.0919	13	1874	130	28189	Slc30a10|1.29789838293;Mog|1.39821828954;TGM2|1.47843450479;Brd4|1.27943354631;C3|1.46445854312;Irs2|1.22984911654;Hpx|1.37352955548;S100a13|0.816753740151;Mpc2|0.660235464271;Arl6ip5|0.827974741225;Smpd3|0.740483743061;STAU1|0.760041724245;Sec13|0.68754863485
lipid biosynthetic process	GO:0008610	0.0923	6	674	130	28189	Fam213b|1.24426471586;C3|1.46445854312;Isyna1|0.777700291945;Aldh1a1|0.740409169482;Smpd3|0.740483743061;Mvk|0.759250474383
snoRNA metabolic process	GO:0016074	0.0925	1	21	130	28189	Dkc1|0.797474615682
retinoic acid metabolic process	GO:0042573	0.0925	1	21	130	28189	Aldh1a1|0.740409169482
intracellular lipid transport	GO:0032365	0.0925	1	21	130	28189	Abca1|0.809618574731
sulfate transport	GO:0008272	0.0925	1	21	130	28189	Slc26a9|0.747085835394
positive regulation of lipid storage	GO:0010884	0.0925	1	21	130	28189	C3|1.46445854312
regulation of acute inflammatory response to antigenic stimulus	GO:0002864	0.0925	1	21	130	28189	C3|1.46445854312
type B pancreatic cell development	GO:0003323	0.0925	1	21	130	28189	Pdpk1|0.767409736308
polarized epithelial cell differentiation	GO:0030859	0.0925	1	21	130	28189	Myo9a|0.831114707284
positive regulation of interferon-alpha production	GO:0032727	0.0925	1	21	130	28189	Ddx58|0.788556376931
positive regulation of transcription elongation from RNA polymerase II promoter	GO:0032968	0.0925	1	21	130	28189	Brd4|1.27943354631
blastocyst growth	GO:0001832	0.0925	1	21	130	28189	Brd4|1.27943354631
establishment of monopolar cell polarity	GO:0061162	0.0925	1	21	130	28189	Myo9a|0.831114707284
establishment of skin barrier	GO:0061436	0.0925	1	21	130	28189	Krt1|0.444222346429
macromolecular complex subunit organization	GO:0043933	0.093	19	2989	130	28189	Zyx|1.28746805999;TGM2|1.47843450479;Brd4|1.27943354631;H1fx|1.22432633238;Mx1|0.817543649845;Uqcrb|0.594288189881;Sbf2|0.831068911308;Ppm1f|0.799798024617;Rps27l|0.811264485058;Abca1|0.809618574731;Hist1h1b|0.741620383472;Krt1|0.444222346429;Arpc5l|0.692102768078;Ralb|0.74404076158;Atpaf2|0.74170751634;Adrm1|0.820502331526;Tubb6|0.757987115827;Pltp|0.81706572365;Psmg2|0.7795465739
regulation of lipid metabolic process	GO:0019216	0.0931	4	371	130	28189	C3|1.46445854312;Irs2|1.22984911654;Smpd3|0.740483743061;Mvk|0.759250474383
peptidyl-serine modification	GO:0018209	0.0931	4	371	130	28189	Ppm1f|0.799798024617;Rps6kb1|0.804224028621;Inpp5f|0.806408416463;Pdpk1|0.767409736308
vesicle organization	GO:0016050	0.0938	4	372	130	28189	LOC500013|1.30645964986;Rab5a|0.779781892294;Abca1|0.809618574731;Sec13|0.68754863485
negative regulation of nervous system development	GO:0051961	0.0938	4	372	130	28189	Fig4|1.20537357964;Ephb1|0.77382661585;Inpp5f|0.806408416463;Aatk|0.716455314779
regulation of plasma membrane organization	GO:1903729	0.0946	2	112	130	28189	Rhoq|0.823449422074;Pdpk1|0.767409736308
regulation of actin filament bundle assembly	GO:0032231	0.0946	2	112	130	28189	Ppm1f|0.799798024617;Fhod1|0.819288058571
regulation of cell morphogenesis	GO:0022604	0.0953	6	680	130	28189	Strip1|1.20211178787;Cdh4|1.21983284053;S100a13|0.816753740151;Ephb1|0.77382661585;Rhoq|0.823449422074;Aatk|0.716455314779
thioester metabolic process	GO:0035383	0.096	2	113	130	28189	Mpc2|0.660235464271;Mvk|0.759250474383
acyl-CoA metabolic process	GO:0006637	0.096	2	113	130	28189	Mpc2|0.660235464271;Mvk|0.759250474383
exosomal secretion	GO:1990182	0.0967	1	22	130	28189	Smpd3|0.740483743061
regulation of skeletal muscle cell differentiation	GO:2001014	0.0967	1	22	130	28189	Ephb1|0.77382661585
muscle atrophy	GO:0014889	0.0967	1	22	130	28189	Rps6kb1|0.804224028621
B cell apoptotic process	GO:0001783	0.0967	1	22	130	28189	Irs2|1.22984911654
mitotic G1 DNA damage checkpoint	GO:0031571	0.0967	1	22	130	28189	Rps27l|0.811264485058
methionine biosynthetic process	GO:0009086	0.0967	1	22	130	28189	Mthfd2l|0.522339177268
negative regulation of tissue remodeling	GO:0034104	0.0967	1	22	130	28189	Ubash3b|1.43697708027
detection of temperature stimulus involved in sensory perception	GO:0050961	0.0967	1	22	130	28189	Ephb1|0.77382661585
manganese ion transport	GO:0006828	0.0967	1	22	130	28189	Slc30a10|1.29789838293
cellular response to sterol	GO:0036315	0.0967	1	22	130	28189	Abca1|0.809618574731
regulation of cardiac conduction	GO:1903779	0.0967	1	22	130	28189	Ank2|0.768152249524
negative regulation of lipid transport	GO:0032369	0.0967	1	22	130	28189	Irs2|1.22984911654
regulation of cardiac muscle cell membrane repolarization	GO:0099623	0.0967	1	22	130	28189	Ank2|0.768152249524
establishment or maintenance of monopolar cell polarity	GO:0061339	0.0967	1	22	130	28189	Myo9a|0.831114707284
detection of temperature stimulus involved in sensory perception of pain	GO:0050965	0.0967	1	22	130	28189	Ephb1|0.77382661585
ribonucleoside monophosphate metabolic process	GO:0009161	0.0973	5	527	130	28189	Atp5g2|1.509590077;Atp5o|0.807335760973;Uqcrb|0.594288189881;ND2|0.63771611164;Atp5l|0.712102934432
cell-cell junction organization	GO:0045216	0.0979	3	238	130	28189	Ppm1f|0.799798024617;Ank2|0.768152249524;Pdpk1|0.767409736308
mitotic cell cycle phase transition	GO:0044772	0.098	4	378	130	28189	Brd4|1.27943354631;Rps6kb1|0.804224028621;Rps27l|0.811264485058;Psmg2|0.7795465739
cation transport	GO:0006812	0.0982	12	1715	130	28189	Slc30a10|1.29789838293;SCN1B|1.20959142596;Atp5g2|1.509590077;Cp|1.22363069195;Ubash3b|1.43697708027;Atp5o|0.807335760973;Uqcrb|0.594288189881;Smpd3|0.740483743061;Atp5l|0.712102934432;Atp6v1f|0.819326155301;Ank2|0.768152249524;Pdpk1|0.767409736308
locomotory behavior	GO:0007626	0.0988	3	239	130	28189	Fig4|1.20537357964;Abhd12|0.796939362008;Inpp5f|0.806408416463
positive regulation of extracellular matrix organization	GO:1903055	0.0988	3	239	130	28189	Ppm1f|0.799798024617;Fhod1|0.819288058571;Arpc5l|0.692102768078
iron ion homeostasis	GO:0055072	0.0989	2	115	130	28189	Cp|1.22363069195;Hpx|1.37352955548
calcium ion import	GO:0070509	0.0998	3	240	130	28189	Ubash3b|1.43697708027;Ank2|0.768152249524;Pdpk1|0.767409736308
negative regulation of apoptotic process	GO:0043066	0.1	8	1020	130	28189	Slc30a10|1.29789838293;Gabra5|1.22482993197;Irs2|1.22984911654;Faim|1.68313748531;Ptrh2|0.592895365054;Rps6kb1|0.804224028621;Psmg2|0.7795465739;Pdpk1|0.767409736308
complement activation, classical pathway	GO:0006958	0.1	2	116	130	28189	A0A0G2K290|1.28084119887;C3|1.46445854312
negative regulation of protein localization to plasma membrane	GO:1903077	0.101	1	23	130	28189	Rhoq|0.823449422074
protein localization to chromatin	GO:0071168	0.101	1	23	130	28189	Hist1h1b|0.741620383472
cytoplasmic pattern recognition receptor signaling pathway in response to virus	GO:0039528	0.101	1	23	130	28189	Ddx58|0.788556376931
establishment of protein localization to chromosome	GO:0070199	0.101	1	23	130	28189	Hist1h1b|0.741620383472
response to folic acid	GO:0051593	0.101	1	23	130	28189	Mog|1.39821828954
mitotic G1/S transition checkpoint	GO:0044819	0.101	1	23	130	28189	Rps27l|0.811264485058
serine family amino acid biosynthetic process	GO:0009070	0.101	1	23	130	28189	Sephs2|1.39573521716
regulation of protein activation cascade	GO:2000257	0.101	1	23	130	28189	C3|1.46445854312
negative regulation of osteoclast differentiation	GO:0045671	0.101	1	23	130	28189	Ubash3b|1.43697708027
activation of protein kinase B activity	GO:0032148	0.101	1	23	130	28189	Pdpk1|0.767409736308
negative regulation of neurological system process	GO:0031645	0.101	1	23	130	28189	Fig4|1.20537357964
G1 DNA damage checkpoint	GO:0044783	0.101	1	23	130	28189	Rps27l|0.811264485058
plasma lipoprotein particle assembly	GO:0034377	0.101	1	23	130	28189	Abca1|0.809618574731
organic acid biosynthetic process	GO:0016053	0.102	4	383	130	28189	Fam213b|1.24426471586;Sephs2|1.39573521716;Aldh1a1|0.740409169482;Mthfd2l|0.522339177268
carboxylic acid biosynthetic process	GO:0046394	0.102	4	383	130	28189	Fam213b|1.24426471586;Sephs2|1.39573521716;Aldh1a1|0.740409169482;Mthfd2l|0.522339177268
regulation of axon extension	GO:0030516	0.102	2	117	130	28189	Cdh4|1.21983284053;Aatk|0.716455314779
positive regulation of lymphocyte mediated immunity	GO:0002708	0.102	2	117	130	28189	C3|1.46445854312;Hpx|1.37352955548
negative regulation of cell cycle process	GO:0010948	0.103	3	243	130	28189	Brd4|1.27943354631;Rps27l|0.811264485058;Psmg2|0.7795465739
cellular lipid catabolic process	GO:0044242	0.103	3	243	130	28189	Irs2|1.22984911654;Abhd12|0.796939362008;Inpp5f|0.806408416463
alpha-amino acid biosynthetic process	GO:1901607	0.103	2	118	130	28189	Sephs2|1.39573521716;Mthfd2l|0.522339177268
camera-type eye morphogenesis	GO:0048593	0.103	2	118	130	28189	Ephb1|0.77382661585;Aldh1a1|0.740409169482
ERBB signaling pathway	GO:0038127	0.103	2	118	130	28189	Slc30a10|1.29789838293;Pdpk1|0.767409736308
ribonucleoside metabolic process	GO:0009119	0.104	4	386	130	28189	Atp5o|0.807335760973;Uqcrb|0.594288189881;Rhoq|0.823449422074;Atp5l|0.712102934432
response to stress	GO:0006950	0.104	27	4588	130	28189	Slc30a10|1.29789838293;Zyx|1.28746805999;Mog|1.39821828954;A0A0G2K290|1.28084119887;TGM2|1.47843450479;Brd4|1.27943354631;Gabra5|1.22482993197;Oxr1|1.2080944204;C3|1.46445854312;Vcan|1.31871230168;Ubash3b|1.43697708027;Hpx|1.37352955548;Mx1|0.817543649845;Hnrnpl|0.794507487465;Ephb1|0.77382661585;Aup1|0.777485802364;Arl6ip5|0.827974741225;Rps6kb1|0.804224028621;STAU1|0.760041724245;Matn4|0.743616…
cation transmembrane transport	GO:0098655	0.105	9	1204	130	28189	Slc30a10|1.29789838293;Atp5g2|1.509590077;Ubash3b|1.43697708027;Atp5o|0.807335760973;Uqcrb|0.594288189881;Atp5l|0.712102934432;Atp6v1f|0.819326155301;Ank2|0.768152249524;Pdpk1|0.767409736308
interferon-gamma-mediated signaling pathway	GO:0060333	0.105	1	24	130	28189	Hpx|1.37352955548
gamma-aminobutyric acid transport	GO:0015812	0.105	1	24	130	28189	Sv2a|0.812065692805
negative regulation of mRNA splicing, via spliceosome	GO:0048025	0.105	1	24	130	28189	Hnrnpl|0.794507487465
pteridine-containing compound biosynthetic process	GO:0042559	0.105	1	24	130	28189	Mthfd2l|0.522339177268
plasma lipoprotein particle remodeling	GO:0034369	0.105	1	24	130	28189	Pltp|0.81706572365
neurotransmitter uptake	GO:0001504	0.105	1	24	130	28189	Sv2b|0.781931571331
protein-lipid complex remodeling	GO:0034368	0.105	1	24	130	28189	Pltp|0.81706572365
copper ion transport	GO:0006825	0.105	1	24	130	28189	Cp|1.22363069195
macromolecular complex remodeling	GO:0034367	0.105	1	24	130	28189	Pltp|0.81706572365
regulation of triglyceride biosynthetic process	GO:0010866	0.105	1	24	130	28189	C3|1.46445854312
regulation of water loss via skin	GO:0033561	0.105	1	24	130	28189	Krt1|0.444222346429
retinal ganglion cell axon guidance	GO:0031290	0.105	1	24	130	28189	Ephb1|0.77382661585
negative regulation of protein localization to cell periphery	GO:1904376	0.105	1	24	130	28189	Rhoq|0.823449422074
positive regulation of toll-like receptor signaling pathway	GO:0034123	0.105	1	24	130	28189	Mog|1.39821828954
negative regulation of platelet activation	GO:0010544	0.105	1	24	130	28189	Ubash3b|1.43697708027
response to external stimulus	GO:0009605	0.105	19	3040	130	28189	Zyx|1.28746805999;Mog|1.39821828954;A0A0G2K290|1.28084119887;TGM2|1.47843450479;Brd4|1.27943354631;Gabra5|1.22482993197;Cdh4|1.21983284053;C3|1.46445854312;Ubash3b|1.43697708027;Mx1|0.817543649845;Abhd12|0.796939362008;Hnrnpl|0.794507487465;Ephb1|0.77382661585;Ppm1f|0.799798024617;Rps6kb1|0.804224028621;Abca1|0.809618574731;Inpp5f|0.806408416463;Krt1|0.444222346429;Ddx58|0.788556376931
regulation of synaptic plasticity	GO:0048167	0.105	3	246	130	28189	Rab5a|0.779781892294;Ephb1|0.77382661585;STAU1|0.760041724245
negative regulation of cell morphogenesis involved in differentiation	GO:0010771	0.106	2	120	130	28189	Ephb1|0.77382661585;Aatk|0.716455314779
extracellular matrix organization	GO:0030198	0.106	7	866	130	28189	Zyx|1.28746805999;Tpm3|1.23165724517;Tpm4|1.22066935466;Myh11|0.740687539612;Ppm1f|0.799798024617;Fhod1|0.819288058571;Arpc5l|0.692102768078
positive regulation of immune system process	GO:0002684	0.106	8	1035	130	28189	Mog|1.39821828954;A0A0G2K290|1.28084119887;C3|1.46445854312;Irs2|1.22984911654;Hpx|1.37352955548;Krt1|0.444222346429;Ddx58|0.788556376931;Pdpk1|0.767409736308
Ras protein signal transduction	GO:0007265	0.106	5	542	130	28189	Rab4a|1.23126347951;Rab5a|0.779781892294;Abca1|0.809618574731;Ralb|0.74404076158;Aatk|0.716455314779
immune response-activating signal transduction	GO:0002757	0.107	4	390	130	28189	Mog|1.39821828954;A0A0G2K290|1.28084119887;Ddx58|0.788556376931;Pdpk1|0.767409736308
extracellular structure organization	GO:0043062	0.107	7	868	130	28189	Zyx|1.28746805999;Tpm3|1.23165724517;Tpm4|1.22066935466;Myh11|0.740687539612;Ppm1f|0.799798024617;Fhod1|0.819288058571;Arpc5l|0.692102768078
negative regulation of homeostatic process	GO:0032845	0.107	3	248	130	28189	Ubash3b|1.43697708027;Ank2|0.768152249524;Pdpk1|0.767409736308
positive regulation of transport	GO:0051050	0.107	9	1210	130	28189	C3|1.46445854312;Irs2|1.22984911654;Mpc2|0.660235464271;Rhoq|0.823449422074;Smpd3|0.740483743061;Abca1|0.809618574731;Ddx58|0.788556376931;Pltp|0.81706572365;Pdpk1|0.767409736308
nucleoside monophosphate metabolic process	GO:0009123	0.108	5	544	130	28189	Atp5g2|1.509590077;Atp5o|0.807335760973;Uqcrb|0.594288189881;ND2|0.63771611164;Atp5l|0.712102934432
purine nucleoside biosynthetic process	GO:0042451	0.108	2	121	130	28189	Atp5o|0.807335760973;Atp5l|0.712102934432
muscle cell migration	GO:0014812	0.108	2	121	130	28189	Rab5a|0.779781892294;Rps6kb1|0.804224028621
purine ribonucleoside biosynthetic process	GO:0046129	0.108	2	121	130	28189	Atp5o|0.807335760973;Atp5l|0.712102934432
negative regulation of programmed cell death	GO:0043069	0.108	8	1039	130	28189	Slc30a10|1.29789838293;Gabra5|1.22482993197;Irs2|1.22984911654;Faim|1.68313748531;Ptrh2|0.592895365054;Rps6kb1|0.804224028621;Psmg2|0.7795465739;Pdpk1|0.767409736308
purine ribonucleotide metabolic process	GO:0009150	0.109	7	871	130	28189	Atp5g2|1.509590077;Atp5o|0.807335760973;Uqcrb|0.594288189881;Rhoq|0.823449422074;ND2|0.63771611164;Abca1|0.809618574731;Atp5l|0.712102934432
plasma membrane organization	GO:0007009	0.109	4	393	130	28189	Mtss1l|0.819455090238;Rhoq|0.823449422074;Ank2|0.768152249524;Pdpk1|0.767409736308
regulation of release of sequestered calcium ion into cytosol by sarcoplasmic reticulum	GO:0010880	0.109	1	25	130	28189	Ank2|0.768152249524
regulation of vacuolar transport	GO:1903335	0.109	1	25	130	28189	Inpp5f|0.806408416463
regulation of histone H3-K9 methylation	GO:0051570	0.109	1	25	130	28189	Hist1h1b|0.741620383472
regulation of interferon-alpha production	GO:0032647	0.109	1	25	130	28189	Ddx58|0.788556376931
vitamin biosynthetic process	GO:0009110	0.109	1	25	130	28189	Pltp|0.81706572365
positive regulation of defense response to virus by host	GO:0002230	0.109	1	25	130	28189	Ddx58|0.788556376931
sulfur amino acid biosynthetic process	GO:0000097	0.109	1	25	130	28189	Mthfd2l|0.522339177268
cellular response to growth hormone stimulus	GO:0071378	0.109	1	25	130	28189	Irs2|1.22984911654
negative regulation of neuron death	GO:1901215	0.109	3	250	130	28189	Slc30a10|1.29789838293;Gabra5|1.22482993197;Pdpk1|0.767409736308
protein metabolic process	GO:0019538	0.109	43	7849	130	28189	Dbndd2|1.22106067382;Slc30a10|1.29789838293;Dph2|1.4897156976;Ncstn|1.2906771762;A0A0G2K290|1.28084119887;TGM2|1.47843450479;Mrpl18|1.31293128408;Brd4|1.27943354631;Wnk2|1.2647961963;Purb|1.40881733924;Spg7|1.26113610538;C3|1.46445854312;Qsox2|1.21097046414;Ubash3b|1.43697708027;Hpx|1.37352955548;Abhd12|0.796939362008;Wdr20|0.620801125637;Hnrnpl|0.794507487465;Cnot3|0.812564777167;Ephb1|0.7738266…
fibril organization	GO:0097435	0.11	6	708	130	28189	Zyx|1.28746805999;Tpm3|1.23165724517;Tpm4|1.22066935466;Ppm1f|0.799798024617;Fhod1|0.819288058571;Arpc5l|0.692102768078
organic hydroxy compound biosynthetic process	GO:1901617	0.11	3	251	130	28189	Isyna1|0.777700291945;Mvk|0.759250474383;Pltp|0.81706572365
lipid catabolic process	GO:0016042	0.11	4	395	130	28189	Irs2|1.22984911654;Abhd12|0.796939362008;Inpp5f|0.806408416463;Plcb3|0.701080569314
regulation of neuron death	GO:1901214	0.11	4	395	130	28189	Slc30a10|1.29789838293;Gabra5|1.22482993197;Ephb1|0.77382661585;Pdpk1|0.767409736308
positive regulation of apoptotic process	GO:0043065	0.11	6	709	130	28189	TGM2|1.47843450479;Ptrh2|0.592895365054;Ppm1f|0.799798024617;Aldh1a1|0.740409169482;Arl6ip5|0.827974741225;Rps27l|0.811264485058
secondary alcohol metabolic process	GO:1902652	0.111	2	123	130	28189	Abca1|0.809618574731;Mvk|0.759250474383
single-organism organelle organization	GO:1902589	0.112	18	2874	130	28189	Gnai1|1.2874902459;Strip1|1.20211178787;Zyx|1.28746805999;Fam134b|1.23755006225;Brd4|1.27943354631;Gabra5|1.22482993197;Tpm3|1.23165724517;LOC500013|1.30645964986;Spg7|1.26113610538;Tpm4|1.22066935466;Ppm1f|0.799798024617;Rhoq|0.823449422074;Limch1|0.775444611099;Hist1h1b|0.741620383472;Fhod1|0.819288058571;Arpc5l|0.692102768078;Psmg2|0.7795465739;Sec13|0.68754863485
purine ribonucleotide biosynthetic process	GO:0009152	0.113	4	398	130	28189	Atp5g2|1.509590077;Atp5o|0.807335760973;Abca1|0.809618574731;Atp5l|0.712102934432
interferon-alpha production	GO:0032607	0.113	1	26	130	28189	Ddx58|0.788556376931
vascular smooth muscle contraction	GO:0014829	0.113	1	26	130	28189	Smpd3|0.740483743061
negative regulation of ubiquitin-protein ligase activity involved in mitotic cell cycle	GO:0051436	0.113	1	26	130	28189	Psmg2|0.7795465739
cardiac muscle cell membrane repolarization	GO:0099622	0.113	1	26	130	28189	Ank2|0.768152249524
positive regulation of cell cycle G2/M phase transition	GO:1902751	0.113	1	26	130	28189	Brd4|1.27943354631
response to stimulus involved in regulation of muscle adaptation	GO:0014874	0.113	1	26	130	28189	Rps6kb1|0.804224028621
nucleosome assembly	GO:0006334	0.114	2	125	130	28189	H1fx|1.22432633238;Hist1h1b|0.741620383472
regulation of amine transport	GO:0051952	0.114	2	125	130	28189	Sv2a|0.812065692805;Arl6ip5|0.827974741225
positive regulation of programmed cell death	GO:0043068	0.114	6	715	130	28189	TGM2|1.47843450479;Ptrh2|0.592895365054;Ppm1f|0.799798024617;Aldh1a1|0.740409169482;Arl6ip5|0.827974741225;Rps27l|0.811264485058
positive regulation of cell migration	GO:0030335	0.115	5	556	130	28189	Irs2|1.22984911654;Rab5a|0.779781892294;Ppm1f|0.799798024617;Rps6kb1|0.804224028621;Pdpk1|0.767409736308
positive regulation of macromolecule metabolic process	GO:0010604	0.116	21	3468	130	28189	Slc30a10|1.29789838293;Brd4|1.27943354631;Fubp3|1.34108038649;C3|1.46445854312;Irs2|1.22984911654;Hpx|1.37352955548;Hnrnpl|0.794507487465;Ppm1f|0.799798024617;Rhoq|0.823449422074;Arl6ip5|0.827974741225;Rps6kb1|0.804224028621;Slc26a9|0.747085835394;Rps27l|0.811264485058;Hist1h1b|0.741620383472;Inpp5f|0.806408416463;Fhod1|0.819288058571;Adrm1|0.820502331526;Ddx58|0.788556376931;Ank2|0.768152249524;…
lipid transport	GO:0006869	0.116	4	403	130	28189	Irs2|1.22984911654;Rps6kb1|0.804224028621;Abca1|0.809618574731;Pltp|0.81706572365
DNA damage checkpoint	GO:0000077	0.117	2	127	130	28189	Brd4|1.27943354631;Rps27l|0.811264485058
ribonucleotide metabolic process	GO:0009259	0.117	7	888	130	28189	Atp5g2|1.509590077;Atp5o|0.807335760973;Uqcrb|0.594288189881;Rhoq|0.823449422074;ND2|0.63771611164;Abca1|0.809618574731;Atp5l|0.712102934432
axon development	GO:0061564	0.117	5	559	130	28189	Cdh4|1.21983284053;Vcan|1.31871230168;Ephb1|0.77382661585;Inpp5f|0.806408416463;Aatk|0.716455314779
regulation of developmental growth	GO:0048638	0.117	4	404	130	28189	Cdh4|1.21983284053;C3|1.46445854312;Rps6kb1|0.804224028621;Aatk|0.716455314779
pseudouridine synthesis	GO:0001522	0.117	1	27	130	28189	Dkc1|0.797474615682
regulation of ubiquitin-protein ligase activity involved in mitotic cell cycle	GO:0051439	0.117	1	27	130	28189	Psmg2|0.7795465739
methionine metabolic process	GO:0006555	0.117	1	27	130	28189	Mthfd2l|0.522339177268
anoikis	GO:0043276	0.117	1	27	130	28189	Ptrh2|0.592895365054
muscle hypertrophy in response to stress	GO:0003299	0.117	1	27	130	28189	Inpp5f|0.806408416463
skeletal muscle adaptation	GO:0043501	0.117	1	27	130	28189	Rps6kb1|0.804224028621
central nervous system projection neuron axonogenesis	GO:0021952	0.117	1	27	130	28189	Ephb1|0.77382661585
glandular epithelial cell development	GO:0002068	0.117	1	27	130	28189	Pdpk1|0.767409736308
COPII-coated vesicle budding	GO:0090114	0.117	1	27	130	28189	Sec13|0.68754863485
cardiac muscle hypertrophy in response to stress	GO:0014898	0.117	1	27	130	28189	Inpp5f|0.806408416463
retrograde protein transport, ER to cytosol	GO:0030970	0.117	1	27	130	28189	Aup1|0.777485802364
positive regulation of cellular component biogenesis	GO:0044089	0.118	5	560	130	28189	Ephb1|0.77382661585;Ppm1f|0.799798024617;Rhoq|0.823449422074;Fhod1|0.819288058571;Arpc5l|0.692102768078
macromolecule modification	GO:0043412	0.118	29	5051	130	28189	Dbndd2|1.22106067382;Slc30a10|1.29789838293;Dph2|1.4897156976;TGM2|1.47843450479;Mettl1|1.25969471947;Brd4|1.27943354631;Wnk2|1.2647961963;C3|1.46445854312;Ubash3b|1.43697708027;Hpx|1.37352955548;Abhd12|0.796939362008;Wdr20|0.620801125637;Ephb1|0.77382661585;Ube2q1|0.783385232918;Ppm1f|0.799798024617;Dkc1|0.797474615682;Arl6ip5|0.827974741225;Rps6kb1|0.804224028621;Pmm1|0.580547752809;Abca1|0.809…
cholesterol metabolic process	GO:0008203	0.118	2	128	130	28189	Abca1|0.809618574731;Mvk|0.759250474383
cellular amino acid biosynthetic process	GO:0008652	0.118	2	128	130	28189	Sephs2|1.39573521716;Mthfd2l|0.522339177268
regulation of mitotic cell cycle	GO:0007346	0.118	5	561	130	28189	Gnai1|1.2874902459;Brd4|1.27943354631;Rps6kb1|0.804224028621;Rps27l|0.811264485058;Psmg2|0.7795465739
monovalent inorganic cation transport	GO:0015672	0.119	7	891	130	28189	SCN1B|1.20959142596;Atp5g2|1.509590077;Atp5o|0.807335760973;Uqcrb|0.594288189881;Smpd3|0.740483743061;Atp5l|0.712102934432;Atp6v1f|0.819326155301
blood coagulation	GO:0007596	0.12	3	261	130	28189	C3|1.46445854312;Ubash3b|1.43697708027;Pdpk1|0.767409736308
regulation of anatomical structure morphogenesis	GO:0022603	0.12	9	1241	130	28189	Strip1|1.20211178787;Cdh4|1.21983284053;C3|1.46445854312;S100a13|0.816753740151;Ephb1|0.77382661585;Erap1|0.796762289164;Rhoq|0.823449422074;Aatk|0.716455314779;Pdpk1|0.767409736308
regulation of homeostatic process	GO:0032844	0.121	5	565	130	28189	Slc30a10|1.29789838293;Ubash3b|1.43697708027;Mpc2|0.660235464271;Ank2|0.768152249524;Pdpk1|0.767409736308
regulation of cellular component movement	GO:0051270	0.121	8	1068	130	28189	Irs2|1.22984911654;Rab5a|0.779781892294;Ppm1f|0.799798024617;Rps6kb1|0.804224028621;Inpp5f|0.806408416463;Ddx58|0.788556376931;Ank2|0.768152249524;Pdpk1|0.767409736308
amine transport	GO:0015837	0.121	2	130	130	28189	Sv2a|0.812065692805;Arl6ip5|0.827974741225
L-glutamate transport	GO:0015813	0.121	1	28	130	28189	Arl6ip5|0.827974741225
type B pancreatic cell differentiation	GO:0003309	0.121	1	28	130	28189	Pdpk1|0.767409736308
cellular modified amino acid catabolic process	GO:0042219	0.121	1	28	130	28189	Abhd12|0.796939362008
centrosome localization	GO:0051642	0.121	1	28	130	28189	Fhod1|0.819288058571
regulation of TORC1 signaling	GO:1903432	0.121	1	28	130	28189	Sec13|0.68754863485
positive regulation of protein processing	GO:0010954	0.121	1	28	130	28189	C3|1.46445854312
ventricular cardiac muscle cell action potential	GO:0086005	0.121	1	28	130	28189	Ank2|0.768152249524
nucleus localization	GO:0051647	0.121	1	28	130	28189	Fhod1|0.819288058571
cardiac muscle adaptation	GO:0014887	0.121	1	28	130	28189	Inpp5f|0.806408416463
regulation of platelet aggregation	GO:0090330	0.121	1	28	130	28189	Ubash3b|1.43697708027
positive regulation of DNA-templated transcription, elongation	GO:0032786	0.121	1	28	130	28189	Brd4|1.27943354631
alditol phosphate metabolic process	GO:0052646	0.121	1	28	130	28189	Abhd12|0.796939362008
regulation of fatty acid transport	GO:2000191	0.121	1	28	130	28189	Irs2|1.22984911654
acetyl-CoA biosynthetic process	GO:0006085	0.121	1	28	130	28189	Mpc2|0.660235464271
embryonic camera-type eye morphogenesis	GO:0048596	0.121	1	28	130	28189	Aldh1a1|0.740409169482
regulation of cysteine-type endopeptidase activity	GO:2000116	0.122	3	263	130	28189	Ppm1f|0.799798024617;Arl6ip5|0.827974741225;Rps27l|0.811264485058
regulation of peptidyl-serine phosphorylation	GO:0033135	0.123	2	131	130	28189	Ppm1f|0.799798024617;Inpp5f|0.806408416463
chloride transmembrane transport	GO:1902476	0.123	2	131	130	28189	Gabra5|1.22482993197;Slc26a9|0.747085835394
hemostasis	GO:0007599	0.123	3	264	130	28189	C3|1.46445854312;Ubash3b|1.43697708027;Pdpk1|0.767409736308
reactive oxygen species biosynthetic process	GO:1903409	0.124	2	132	130	28189	Slc30a10|1.29789838293;Smpd3|0.740483743061
ribonucleotide biosynthetic process	GO:0009260	0.124	4	413	130	28189	Atp5g2|1.509590077;Atp5o|0.807335760973;Abca1|0.809618574731;Atp5l|0.712102934432
ribose phosphate metabolic process	GO:0019693	0.125	7	904	130	28189	Atp5g2|1.509590077;Atp5o|0.807335760973;Uqcrb|0.594288189881;Rhoq|0.823449422074;ND2|0.63771611164;Abca1|0.809618574731;Atp5l|0.712102934432
positive regulation of protein maturation	GO:1903319	0.126	1	29	130	28189	C3|1.46445854312
cellular response to low-density lipoprotein particle stimulus	GO:0071404	0.126	1	29	130	28189	Abca1|0.809618574731
positive regulation of long-term synaptic potentiation	GO:1900273	0.126	1	29	130	28189	STAU1|0.760041724245
zinc II ion transmembrane transport	GO:0071577	0.126	1	29	130	28189	Slc30a10|1.29789838293
tetrahydrofolate metabolic process	GO:0046653	0.126	1	29	130	28189	Mthfd2l|0.522339177268
regulation of cholesterol metabolic process	GO:0090181	0.126	1	29	130	28189	Mvk|0.759250474383
mRNA modification	GO:0016556	0.126	1	29	130	28189	Dkc1|0.797474615682
positive regulation of vascular endothelial growth factor production	GO:0010575	0.126	1	29	130	28189	C3|1.46445854312
response to auditory stimulus	GO:0010996	0.126	1	29	130	28189	Abhd12|0.796939362008
protein-lipid complex assembly	GO:0065005	0.126	1	29	130	28189	Abca1|0.809618574731
positive regulation of peptide hormone secretion	GO:0090277	0.126	2	133	130	28189	Irs2|1.22984911654;Mpc2|0.660235464271
regulation of mitotic cell cycle phase transition	GO:1901990	0.126	3	267	130	28189	Brd4|1.27943354631;Rps27l|0.811264485058;Psmg2|0.7795465739
coagulation	GO:0050817	0.126	3	267	130	28189	C3|1.46445854312;Ubash3b|1.43697708027;Pdpk1|0.767409736308
ribose phosphate biosynthetic process	GO:0046390	0.127	4	416	130	28189	Atp5g2|1.509590077;Atp5o|0.807335760973;Abca1|0.809618574731;Atp5l|0.712102934432
cellular hormone metabolic process	GO:0034754	0.127	2	134	130	28189	Retsat|1.20738986571;Aldh1a1|0.740409169482
regulation of extent of cell growth	GO:0061387	0.127	2	134	130	28189	Cdh4|1.21983284053;Aatk|0.716455314779
immune response-regulating signaling pathway	GO:0002764	0.127	4	417	130	28189	Mog|1.39821828954;A0A0G2K290|1.28084119887;Ddx58|0.788556376931;Pdpk1|0.767409736308
positive regulation of cell motility	GO:2000147	0.128	5	576	130	28189	Irs2|1.22984911654;Rab5a|0.779781892294;Ppm1f|0.799798024617;Rps6kb1|0.804224028621;Pdpk1|0.767409736308
platelet activation	GO:0030168	0.129	2	135	130	28189	Ubash3b|1.43697708027;Pdpk1|0.767409736308
regulation of stem cell differentiation	GO:2000736	0.129	2	135	130	28189	Cnot3|0.812564777167;Ephb1|0.77382661585
response to methylmercury	GO:0051597	0.13	1	30	130	28189	Ank2|0.768152249524
amyloid-beta formation	GO:0034205	0.13	1	30	130	28189	Ncstn|1.2906771762
axonal fasciculation	GO:0007413	0.13	1	30	130	28189	Ephb1|0.77382661585
positive regulation of interferon-beta production	GO:0032728	0.13	1	30	130	28189	Ddx58|0.788556376931
enteroendocrine cell differentiation	GO:0035883	0.13	1	30	130	28189	Pdpk1|0.767409736308
detection of temperature stimulus	GO:0016048	0.13	1	30	130	28189	Ephb1|0.77382661585
ruffle organization	GO:0031529	0.13	1	30	130	28189	Mtss1l|0.819455090238
negative regulation of cytosolic calcium ion concentration	GO:0051481	0.13	1	30	130	28189	Smpd3|0.740483743061
response to low-density lipoprotein particle	GO:0055098	0.13	1	30	130	28189	Abca1|0.809618574731
bicarbonate transport	GO:0015701	0.13	1	30	130	28189	Slc26a9|0.747085835394
cell-cell signaling involved in cardiac conduction	GO:0086019	0.13	1	30	130	28189	Ank2|0.768152249524
regulation of cardiac muscle cell action potential	GO:0098901	0.13	1	30	130	28189	Ank2|0.768152249524
cranial nerve morphogenesis	GO:0021602	0.13	1	30	130	28189	Ephb1|0.77382661585
DNA integrity checkpoint	GO:0031570	0.13	2	136	130	28189	Brd4|1.27943354631;Rps27l|0.811264485058
positive regulation of cytoskeleton organization	GO:0051495	0.131	3	272	130	28189	Ppm1f|0.799798024617;Fhod1|0.819288058571;Arpc5l|0.692102768078
cell cycle phase transition	GO:0044770	0.131	4	422	130	28189	Brd4|1.27943354631;Rps6kb1|0.804224028621;Rps27l|0.811264485058;Psmg2|0.7795465739
translation	GO:0006412	0.132	9	1267	130	28189	Dph2|1.4897156976;Mrpl18|1.31293128408;Purb|1.40881733924;Hnrnpl|0.794507487465;Cnot3|0.812564777167;Rps6kb1|0.804224028621;Rps27l|0.811264485058;Mvk|0.759250474383;Mrpl37|0.727601862568
negative regulation of neuron differentiation	GO:0045665	0.133	3	274	130	28189	Ephb1|0.77382661585;Inpp5f|0.806408416463;Aatk|0.716455314779
positive regulation of peptide secretion	GO:0002793	0.133	2	138	130	28189	Irs2|1.22984911654;Mpc2|0.660235464271
establishment of cell polarity	GO:0030010	0.133	2	138	130	28189	Ephb1|0.77382661585;Myo9a|0.831114707284
regulation of glucan biosynthetic process	GO:0010962	0.134	1	31	130	28189	Irs2|1.22984911654
prostaglandin biosynthetic process	GO:0001516	0.134	1	31	130	28189	Fam213b|1.24426471586
regulation of membrane repolarization	GO:0060306	0.134	1	31	130	28189	Ank2|0.768152249524
negative regulation of toll-like receptor signaling pathway	GO:0034122	0.134	1	31	130	28189	Pdpk1|0.767409736308
establishment of epithelial cell polarity	GO:0090162	0.134	1	31	130	28189	Myo9a|0.831114707284
regulation of inflammatory response to antigenic stimulus	GO:0002861	0.134	1	31	130	28189	C3|1.46445854312
cellular zinc ion homeostasis	GO:0006882	0.134	1	31	130	28189	Slc30a10|1.29789838293
negative regulation of RNA splicing	GO:0033119	0.134	1	31	130	28189	Hnrnpl|0.794507487465
positive regulation of focal adhesion assembly	GO:0051894	0.134	1	31	130	28189	Ppm1f|0.799798024617
regulation of glycogen biosynthetic process	GO:0005979	0.134	1	31	130	28189	Irs2|1.22984911654
negative regulation of lymphocyte apoptotic process	GO:0070229	0.134	1	31	130	28189	Irs2|1.22984911654
prostanoid biosynthetic process	GO:0046457	0.134	1	31	130	28189	Fam213b|1.24426471586
regulation of cellular senescence	GO:2000772	0.134	1	31	130	28189	Slc30a10|1.29789838293
negative regulation of molecular function	GO:0044092	0.134	9	1272	130	28189	Dbndd2|1.22106067382;C3|1.46445854312;Irs2|1.22984911654;Ubash3b|1.43697708027;LOC297568|0.809943983456;Ppm1f|0.799798024617;RGD1304704|0.819722734975;Psmg2|0.7795465739;Pdpk1|0.767409736308
glycerolipid metabolic process	GO:0046486	0.134	4	425	130	28189	Fig4|1.20537357964;C3|1.46445854312;Abhd12|0.796939362008;Inpp5f|0.806408416463
protein localization to organelle	GO:0033365	0.135	7	922	130	28189	Bcap29|1.20054263845;SRP72|1.31218615495;Pmm1|0.580547752809;Hist1h1b|0.741620383472;Ddx58|0.788556376931;Ank2|0.768152249524;Spcs2|0.811697320021
transition metal ion transport	GO:0000041	0.135	2	139	130	28189	Slc30a10|1.29789838293;Cp|1.22363069195
positive regulation of inflammatory response	GO:0050729	0.135	2	139	130	28189	TGM2|1.47843450479;C3|1.46445854312
regulation of proteolysis	GO:0030162	0.135	7	923	130	28189	C3|1.46445854312;LOC297568|0.809943983456;Ppm1f|0.799798024617;Arl6ip5|0.827974741225;Rps27l|0.811264485058;Adrm1|0.820502331526;Psmg2|0.7795465739
regulation of growth	GO:0040008	0.136	6	753	130	28189	Cdh4|1.21983284053;C3|1.46445854312;Ppm1f|0.799798024617;Rps6kb1|0.804224028621;Hist1h1b|0.741620383472;Aatk|0.716455314779
organic acid transmembrane transport	GO:1903825	0.137	2	140	130	28189	Irs2|1.22984911654;Mpc2|0.660235464271
acylglycerol metabolic process	GO:0006639	0.137	2	140	130	28189	C3|1.46445854312;Abhd12|0.796939362008
positive regulation of cellular protein metabolic process	GO:0032270	0.137	11	1641	130	28189	Slc30a10|1.29789838293;C3|1.46445854312;Hpx|1.37352955548;Hnrnpl|0.794507487465;Ppm1f|0.799798024617;Arl6ip5|0.827974741225;Rps6kb1|0.804224028621;Rps27l|0.811264485058;Hist1h1b|0.741620383472;Adrm1|0.820502331526;Pdpk1|0.767409736308
zinc II ion transport	GO:0006829	0.138	1	32	130	28189	Slc30a10|1.29789838293
regulation of synaptic vesicle exocytosis	GO:2000300	0.138	1	32	130	28189	Rab5a|0.779781892294
secretory granule organization	GO:0033363	0.138	1	32	130	28189	Abca1|0.809618574731
fat-soluble vitamin metabolic process	GO:0006775	0.138	1	32	130	28189	Pltp|0.81706572365
innervation	GO:0060384	0.138	1	32	130	28189	Gabra5|1.22482993197
cellular protein complex localization	GO:0034629	0.138	1	32	130	28189	Ralb|0.74404076158
mating behavior	GO:0007617	0.138	1	32	130	28189	Ube2q1|0.783385232918
cytochrome complex assembly	GO:0017004	0.138	1	32	130	28189	Uqcrb|0.594288189881
tolerance induction	GO:0002507	0.138	1	32	130	28189	C3|1.46445854312
regulation of receptor recycling	GO:0001919	0.138	1	32	130	28189	Inpp5f|0.806408416463
cofactor transport	GO:0051181	0.138	1	32	130	28189	Hpx|1.37352955548
release of sequestered calcium ion into cytosol by sarcoplasmic reticulum	GO:0014808	0.138	1	32	130	28189	Ank2|0.768152249524
regulation of cytoplasmic transport	GO:1903649	0.138	4	430	130	28189	Ubash3b|1.43697708027;Rab5a|0.779781892294;Ddx58|0.788556376931;Pdpk1|0.767409736308
sterol metabolic process	GO:0016125	0.138	2	141	130	28189	Abca1|0.809618574731;Mvk|0.759250474383
TOR signaling	GO:0031929	0.138	2	141	130	28189	Rps6kb1|0.804224028621;Sec13|0.68754863485
negative regulation of cellular process	GO:0048523	0.138	30	5342	130	28189	Dbndd2|1.22106067382;Gnai1|1.2874902459;Slc30a10|1.29789838293;Dkk3|1.30118308472;Brd4|1.27943354631;Gabra5|1.22482993197;Fig4|1.20537357964;Purb|1.40881733924;C3|1.46445854312;Irs2|1.22984911654;Ubash3b|1.43697708027;Faim|1.68313748531;Ptrh2|0.592895365054;Hnrnpl|0.794507487465;Cnot3|0.812564777167;Ephb1|0.77382661585;LOC297568|0.809943983456;Hsbp1|0.833026377719;Ppm1f|0.799798024617;Rhoq|0.8234…
Golgi vesicle transport	GO:0048193	0.139	3	279	130	28189	Bcap29|1.20054263845;Plcb3|0.701080569314;Sec13|0.68754863485
neutral lipid metabolic process	GO:0006638	0.14	2	142	130	28189	C3|1.46445854312;Abhd12|0.796939362008
chromatin assembly	GO:0031497	0.14	2	142	130	28189	H1fx|1.22432633238;Hist1h1b|0.741620383472
regulation of ion transport	GO:0043269	0.14	7	932	130	28189	Slc30a10|1.29789838293;Irs2|1.22984911654;Ubash3b|1.43697708027;Sv2a|0.812065692805;Arl6ip5|0.827974741225;Ank2|0.768152249524;Pdpk1|0.767409736308
single-organism process	GO:0044699	0.14	103	21074	130	28189	Dbndd2|1.22106067382;Gnai1|1.2874902459;Slc30a10|1.29789838293;Strip1|1.20211178787;Dph2|1.4897156976;Ppp1r12b|1.58587479936;Ston2|1.22903584847;Rab4a|1.23126347951;Zyx|1.28746805999;Mog|1.39821828954;Fam213b|1.24426471586;Ncstn|1.2906771762;A0A0G2K290|1.28084119887;TGM2|1.47843450479;Fam134b|1.23755006225;Mrpl18|1.31293128408;Dkk3|1.30118308472;Klc1|1.25100354742;LOC108348044|1.79709102533;Sephs…
mitotic cell cycle checkpoint	GO:0007093	0.141	2	143	130	28189	Rps27l|0.811264485058;Psmg2|0.7795465739
axon extension	GO:0048675	0.141	2	143	130	28189	Cdh4|1.21983284053;Aatk|0.716455314779
regulation of axon regeneration	GO:0048679	0.142	1	33	130	28189	Inpp5f|0.806408416463
sensory perception of temperature stimulus	GO:0050951	0.142	1	33	130	28189	Ephb1|0.77382661585
cytoplasmic pattern recognition receptor signaling pathway	GO:0002753	0.142	1	33	130	28189	Ddx58|0.788556376931
aspartate family amino acid biosynthetic process	GO:0009067	0.142	1	33	130	28189	Mthfd2l|0.522339177268
histone H3-K9 methylation	GO:0051567	0.142	1	33	130	28189	Hist1h1b|0.741620383472
negative regulation of endothelial cell apoptotic process	GO:2000352	0.142	1	33	130	28189	Pdpk1|0.767409736308
response to cholesterol	GO:0070723	0.142	1	33	130	28189	Abca1|0.809618574731
acidic amino acid transport	GO:0015800	0.142	1	33	130	28189	Arl6ip5|0.827974741225
positive regulation of adherens junction organization	GO:1903393	0.142	1	33	130	28189	Ppm1f|0.799798024617
single-organism membrane budding	GO:1902591	0.142	1	33	130	28189	Sec13|0.68754863485
zinc ion homeostasis	GO:0055069	0.142	1	33	130	28189	Slc30a10|1.29789838293
positive regulation of cellular component movement	GO:0051272	0.142	5	596	130	28189	Irs2|1.22984911654;Rab5a|0.779781892294;Ppm1f|0.799798024617;Rps6kb1|0.804224028621;Pdpk1|0.767409736308
cellular process	GO:0009987	0.142	117	24362	130	28189	Nova1|1.31270226537;Dbndd2|1.22106067382;Gnai1|1.2874902459;Slc30a10|1.29789838293;Strip1|1.20211178787;Dph2|1.4897156976;Ppp1r12b|1.58587479936;Ston2|1.22903584847;Rab4a|1.23126347951;Zyx|1.28746805999;Mog|1.39821828954;Fam213b|1.24426471586;Ncstn|1.2906771762;A0A0G2K290|1.28084119887;TGM2|1.47843450479;Fam134b|1.23755006225;Mrpl18|1.31293128408;Dkk3|1.30118308472;Mettl1|1.25969471947;Klc1|1.251…
regulation of cellular response to stress	GO:0080135	0.142	6	764	130	28189	Slc30a10|1.29789838293;Brd4|1.27943354631;Gabra5|1.22482993197;Ephb1|0.77382661585;Arl6ip5|0.827974741225;Inpp5f|0.806408416463
positive regulation of cellular metabolic process	GO:0031325	0.142	21	3566	130	28189	Slc30a10|1.29789838293;Brd4|1.27943354631;Fubp3|1.34108038649;C3|1.46445854312;Irs2|1.22984911654;Hpx|1.37352955548;Hnrnpl|0.794507487465;Ppm1f|0.799798024617;Rhoq|0.823449422074;Arl6ip5|0.827974741225;Smpd3|0.740483743061;Rps6kb1|0.804224028621;Rps27l|0.811264485058;Abca1|0.809618574731;Hist1h1b|0.741620383472;Inpp5f|0.806408416463;Fhod1|0.819288058571;Adrm1|0.820502331526;Ddx58|0.788556376931;R…
single-organism behavior	GO:0044708	0.143	5	597	130	28189	Gabra5|1.22482993197;Abhd12|0.796939362008;Ephb1|0.77382661585;Rps6kb1|0.804224028621;Inpp5f|0.806408416463
nucleoside biosynthetic process	GO:0009163	0.143	2	144	130	28189	Atp5o|0.807335760973;Atp5l|0.712102934432
positive regulation of epithelial cell migration	GO:0010634	0.143	2	144	130	28189	Ppm1f|0.799798024617;Pdpk1|0.767409736308
muscle adaptation	GO:0043500	0.143	2	144	130	28189	Rps6kb1|0.804224028621;Inpp5f|0.806408416463
ribonucleoside biosynthetic process	GO:0042455	0.143	2	144	130	28189	Atp5o|0.807335760973;Atp5l|0.712102934432
mitochondrial transport	GO:0006839	0.143	3	283	130	28189	Mrpl18|1.31293128408;Spg7|1.26113610538;Mpc2|0.660235464271
nucleoside metabolic process	GO:0009116	0.143	4	436	130	28189	Atp5o|0.807335760973;Uqcrb|0.594288189881;Rhoq|0.823449422074;Atp5l|0.712102934432
regulation of response to stimulus	GO:0048583	0.144	25	4361	130	28189	Gnai1|1.2874902459;Slc30a10|1.29789838293;Zyx|1.28746805999;Mog|1.39821828954;A0A0G2K290|1.28084119887;TGM2|1.47843450479;Dkk3|1.30118308472;Brd4|1.27943354631;Gabra5|1.22482993197;C3|1.46445854312;Ubash3b|1.43697708027;Hpx|1.37352955548;S100a13|0.816753740151;Ephb1|0.77382661585;Mpc2|0.660235464271;Ppm1f|0.799798024617;Arl6ip5|0.827974741225;Smpd3|0.740483743061;Rps6kb1|0.804224028621;Abca1|0.80…
peptide biosynthetic process	GO:0043043	0.144	9	1294	130	28189	Dph2|1.4897156976;Mrpl18|1.31293128408;Purb|1.40881733924;Hnrnpl|0.794507487465;Cnot3|0.812564777167;Rps6kb1|0.804224028621;Rps27l|0.811264485058;Mvk|0.759250474383;Mrpl37|0.727601862568
regulation of hydrolase activity	GO:0051336	0.144	11	1659	130	28189	Rab4a|1.23126347951;C3|1.46445854312;Mtss1l|0.819455090238;LOC297568|0.809943983456;Sbf2|0.831068911308;Ppm1f|0.799798024617;Arl6ip5|0.827974741225;Rps27l|0.811264485058;Adrm1|0.820502331526;Myo9a|0.831114707284;Pdpk1|0.767409736308
tRNA processing	GO:0008033	0.144	2	145	130	28189	Mettl1|1.25969471947;RGD1304704|0.819722734975
leukocyte mediated immunity	GO:0002443	0.145	4	438	130	28189	A0A0G2K290|1.28084119887;C3|1.46445854312;Hpx|1.37352955548;Pdpk1|0.767409736308
negative regulation of cellular metabolic process	GO:0031324	0.145	17	2797	130	28189	Dbndd2|1.22106067382;Slc30a10|1.29789838293;Purb|1.40881733924;C3|1.46445854312;Irs2|1.22984911654;Ubash3b|1.43697708027;Hnrnpl|0.794507487465;Cnot3|0.812564777167;LOC297568|0.809943983456;Hsbp1|0.833026377719;Ppm1f|0.799798024617;Hist1h1b|0.741620383472;Inpp5f|0.806408416463;Mvk|0.759250474383;RGD1304704|0.819722734975;Psmg2|0.7795465739;Pdpk1|0.767409736308
calcium ion transport from endoplasmic reticulum to cytosol	GO:1903514	0.146	1	34	130	28189	Ank2|0.768152249524
positive regulation of filopodium assembly	GO:0051491	0.146	1	34	130	28189	Rhoq|0.823449422074
apoptotic cell clearance	GO:0043277	0.146	1	34	130	28189	C3|1.46445854312
tRNA methylation	GO:0030488	0.146	1	34	130	28189	Mettl1|1.25969471947
regulation of fatty acid oxidation	GO:0046320	0.146	1	34	130	28189	Irs2|1.22984911654
positive regulation of skeletal muscle tissue development	GO:0048643	0.146	1	34	130	28189	Rps6kb1|0.804224028621
negative regulation of mRNA processing	GO:0050686	0.146	1	34	130	28189	Hnrnpl|0.794507487465
multi-organism reproductive behavior	GO:0044705	0.146	1	34	130	28189	Ube2q1|0.783385232918
mitochondrial outer membrane permeabilization involved in programmed cell death	GO:1902686	0.146	1	34	130	28189	Spg7|1.26113610538
walking behavior	GO:0090659	0.146	1	34	130	28189	Abhd12|0.796939362008
regulation of stem cell population maintenance	GO:2000036	0.146	1	34	130	28189	Cnot3|0.812564777167
positive regulation of leukocyte mediated immunity	GO:0002705	0.146	2	146	130	28189	C3|1.46445854312;Hpx|1.37352955548
glycosyl compound biosynthetic process	GO:1901659	0.146	2	146	130	28189	Atp5o|0.807335760973;Atp5l|0.712102934432
regulation of neuron apoptotic process	GO:0043523	0.146	3	286	130	28189	Slc30a10|1.29789838293;Gabra5|1.22482993197;Pdpk1|0.767409736308
positive regulation of locomotion	GO:0040017	0.146	5	602	130	28189	Irs2|1.22984911654;Rab5a|0.779781892294;Ppm1f|0.799798024617;Rps6kb1|0.804224028621;Pdpk1|0.767409736308
negative regulation of mitotic cell cycle phase transition	GO:1901991	0.148	2	147	130	28189	Rps27l|0.811264485058;Psmg2|0.7795465739
regulation of STAT cascade	GO:1904892	0.148	2	147	130	28189	Hpx|1.37352955548;Inpp5f|0.806408416463
organic hydroxy compound transport	GO:0015850	0.148	3	288	130	28189	Smpd3|0.740483743061;Abca1|0.809618574731;Pltp|0.81706572365
protein modification process	GO:0036211	0.148	27	4779	130	28189	Dbndd2|1.22106067382;Slc30a10|1.29789838293;Dph2|1.4897156976;TGM2|1.47843450479;Brd4|1.27943354631;Wnk2|1.2647961963;C3|1.46445854312;Ubash3b|1.43697708027;Hpx|1.37352955548;Abhd12|0.796939362008;Wdr20|0.620801125637;Ephb1|0.77382661585;Ube2q1|0.783385232918;Ppm1f|0.799798024617;Arl6ip5|0.827974741225;Rps6kb1|0.804224028621;Pmm1|0.580547752809;Abca1|0.809618574731;Hist1h1b|0.741620383472;Inpp5f|…
cellular protein modification process	GO:0006464	0.148	27	4779	130	28189	Dbndd2|1.22106067382;Slc30a10|1.29789838293;Dph2|1.4897156976;TGM2|1.47843450479;Brd4|1.27943354631;Wnk2|1.2647961963;C3|1.46445854312;Ubash3b|1.43697708027;Hpx|1.37352955548;Abhd12|0.796939362008;Wdr20|0.620801125637;Ephb1|0.77382661585;Ube2q1|0.783385232918;Ppm1f|0.799798024617;Arl6ip5|0.827974741225;Rps6kb1|0.804224028621;Pmm1|0.580547752809;Abca1|0.809618574731;Hist1h1b|0.741620383472;Inpp5f|…
establishment of protein localization to organelle	GO:0072594	0.148	5	605	130	28189	SRP72|1.31218615495;Pmm1|0.580547752809;Hist1h1b|0.741620383472;Ddx58|0.788556376931;Spcs2|0.811697320021
negative regulation of ubiquitin-protein transferase activity	GO:0051444	0.149	1	35	130	28189	Psmg2|0.7795465739
TORC1 signaling	GO:0038202	0.149	1	35	130	28189	Sec13|0.68754863485
cellular response to lipoprotein particle stimulus	GO:0071402	0.149	1	35	130	28189	Abca1|0.809618574731
extracellular matrix assembly	GO:0085029	0.149	1	35	130	28189	Myh11|0.740687539612
response to glucagon	GO:0033762	0.149	1	35	130	28189	Rps6kb1|0.804224028621
positive regulation of establishment of protein localization to plasma membrane	GO:0090004	0.149	1	35	130	28189	Pdpk1|0.767409736308
cellular response to angiotensin	GO:1904385	0.149	1	35	130	28189	Slc30a10|1.29789838293
regulation of transcription elongation from RNA polymerase II promoter	GO:0034243	0.149	1	35	130	28189	Brd4|1.27943354631
regulation of neurotransmitter levels	GO:0001505	0.15	3	290	130	28189	Rab5a|0.779781892294;Sv2b|0.781931571331;Syn3|0.761604667855
protein localization to plasma membrane	GO:0072659	0.15	3	290	130	28189	Rhoq|0.823449422074;Ank2|0.768152249524;Pdpk1|0.767409736308
regulation of molecular function	GO:0065009	0.151	21	3594	130	28189	Dbndd2|1.22106067382;Ppp1r12b|1.58587479936;Rab4a|1.23126347951;Ncstn|1.2906771762;Brd4|1.27943354631;C3|1.46445854312;Irs2|1.22984911654;Ubash3b|1.43697708027;Hnrnpl|0.794507487465;Mtss1l|0.819455090238;LOC297568|0.809943983456;Sbf2|0.831068911308;Aup1|0.777485802364;Ppm1f|0.799798024617;Arl6ip5|0.827974741225;Rps27l|0.811264485058;Adrm1|0.820502331526;Myo9a|0.831114707284;RGD1304704|0.819722734…
sulfur compound biosynthetic process	GO:0044272	0.152	2	150	130	28189	Mpc2|0.660235464271;Mthfd2l|0.522339177268
RNA transport	GO:0050658	0.152	2	150	130	28189	Mrpl18|1.31293128408;Sec13|0.68754863485
nucleic acid transport	GO:0050657	0.152	2	150	130	28189	Mrpl18|1.31293128408;Sec13|0.68754863485
response to sterol	GO:0036314	0.153	1	36	130	28189	Abca1|0.809618574731
negative regulation of reactive oxygen species biosynthetic process	GO:1903427	0.153	1	36	130	28189	Slc30a10|1.29789838293
spindle assembly checkpoint	GO:0071173	0.153	1	36	130	28189	Psmg2|0.7795465739
regulation of cell cycle checkpoint	GO:1901976	0.153	1	36	130	28189	Brd4|1.27943354631
regulation of glycogen metabolic process	GO:0070873	0.153	1	36	130	28189	Irs2|1.22984911654
acute inflammatory response to antigenic stimulus	GO:0002438	0.153	1	36	130	28189	C3|1.46445854312
positive regulation of histone methylation	GO:0031062	0.153	1	36	130	28189	Hist1h1b|0.741620383472
interleukin-1 beta secretion	GO:0050702	0.153	1	36	130	28189	Abca1|0.809618574731
positive regulation of myeloid leukocyte mediated immunity	GO:0002888	0.153	1	36	130	28189	C3|1.46445854312
negative regulation of cardiac muscle cell apoptotic process	GO:0010667	0.153	1	36	130	28189	Pdpk1|0.767409736308
mitotic spindle assembly checkpoint	GO:0007094	0.153	1	36	130	28189	Psmg2|0.7795465739
response to lipoprotein particle	GO:0055094	0.153	1	36	130	28189	Abca1|0.809618574731
negative regulation of ligase activity	GO:0051352	0.153	1	36	130	28189	Psmg2|0.7795465739
positive regulation of cell death	GO:0010942	0.155	6	784	130	28189	TGM2|1.47843450479;Ptrh2|0.592895365054;Ppm1f|0.799798024617;Aldh1a1|0.740409169482;Arl6ip5|0.827974741225;Rps27l|0.811264485058
signal release	GO:0023061	0.156	5	615	130	28189	Irs2|1.22984911654;Rab5a|0.779781892294;Mpc2|0.660235464271;Ube2q1|0.783385232918;Syn3|0.761604667855
mitochondrial ATP synthesis coupled electron transport	GO:0042775	0.156	2	152	130	28189	Uqcrb|0.594288189881;ND2|0.63771611164
regulation of calcium ion transport	GO:0051924	0.157	3	296	130	28189	Ubash3b|1.43697708027;Ank2|0.768152249524;Pdpk1|0.767409736308
regulation of cell motility	GO:2000145	0.157	7	962	130	28189	Irs2|1.22984911654;Rab5a|0.779781892294;Ppm1f|0.799798024617;Rps6kb1|0.804224028621;Inpp5f|0.806408416463;Ddx58|0.788556376931;Pdpk1|0.767409736308
establishment of RNA localization	GO:0051236	0.157	2	153	130	28189	Mrpl18|1.31293128408;Sec13|0.68754863485
nucleotide-sugar metabolic process	GO:0009225	0.157	1	37	130	28189	Pmm1|0.580547752809
regulation of defense response to virus by host	GO:0050691	0.157	1	37	130	28189	Ddx58|0.788556376931
MyD88-dependent toll-like receptor signaling pathway	GO:0002755	0.157	1	37	130	28189	Mog|1.39821828954
positive regulation of mitochondrial membrane permeability	GO:0035794	0.157	1	37	130	28189	Spg7|1.26113610538
regulation of vascular endothelial growth factor production	GO:0010574	0.157	1	37	130	28189	C3|1.46445854312
folic acid-containing compound metabolic process	GO:0006760	0.157	1	37	130	28189	Mthfd2l|0.522339177268
positive regulation of cytokine-mediated signaling pathway	GO:0001961	0.157	1	37	130	28189	Hpx|1.37352955548
positive regulation of cellular component organization	GO:0051130	0.158	10	1507	130	28189	Fig4|1.20537357964;Cdh4|1.21983284053;C3|1.46445854312;Ephb1|0.77382661585;Ppm1f|0.799798024617;Rhoq|0.823449422074;Hist1h1b|0.741620383472;Fhod1|0.819288058571;Arpc5l|0.692102768078;Pdpk1|0.767409736308
negative regulation of biological process	GO:0048519	0.159	32	5833	130	28189	Dbndd2|1.22106067382;Gnai1|1.2874902459;Slc30a10|1.29789838293;Dkk3|1.30118308472;Brd4|1.27943354631;Gabra5|1.22482993197;Fig4|1.20537357964;Purb|1.40881733924;C3|1.46445854312;Irs2|1.22984911654;Ubash3b|1.43697708027;Faim|1.68313748531;Ptrh2|0.592895365054;Hnrnpl|0.794507487465;Cnot3|0.812564777167;Ephb1|0.77382661585;LOC297568|0.809943983456;Hsbp1|0.833026377719;Ppm1f|0.799798024617;Rhoq|0.8234…
obsolete cell-type specific apoptotic process	GO:0097285	0.159	4	455	130	28189	Gabra5|1.22482993197;Irs2|1.22984911654;Aatk|0.716455314779;Pdpk1|0.767409736308
cytosolic transport	GO:0016482	0.159	7	966	130	28189	Mrpl18|1.31293128408;Bcap29|1.20054263845;Ubash3b|1.43697708027;Rab5a|0.779781892294;Ddx58|0.788556376931;Pdpk1|0.767409736308;Sec13|0.68754863485
transport along microtubule	GO:0010970	0.16	2	155	130	28189	Klc1|1.25100354742;Spg7|1.26113610538
phospholipid translocation	GO:0045332	0.161	1	38	130	28189	Abca1|0.809618574731
central nervous system neuron axonogenesis	GO:0021955	0.161	1	38	130	28189	Ephb1|0.77382661585
positive regulation of lipid catabolic process	GO:0050996	0.161	1	38	130	28189	Irs2|1.22984911654
positive regulation of G-protein coupled receptor protein signaling pathway	GO:0045745	0.161	1	38	130	28189	C3|1.46445854312
mitotic spindle checkpoint	GO:0071174	0.161	1	38	130	28189	Psmg2|0.7795465739
amyloid precursor protein catabolic process	GO:0042987	0.161	1	38	130	28189	Ncstn|1.2906771762
positive regulation of mesenchymal cell proliferation	GO:0002053	0.161	1	38	130	28189	Irs2|1.22984911654
embryonic eye morphogenesis	GO:0048048	0.161	1	38	130	28189	Aldh1a1|0.740409169482
blastocyst formation	GO:0001825	0.161	1	38	130	28189	Cnot3|0.812564777167
regulation of lipid storage	GO:0010883	0.161	1	38	130	28189	C3|1.46445854312
regulation of mast cell degranulation	GO:0043304	0.161	1	38	130	28189	Pdpk1|0.767409736308
protein exit from endoplasmic reticulum	GO:0032527	0.161	1	38	130	28189	Aup1|0.777485802364
heme metabolic process	GO:0042168	0.161	1	38	130	28189	Hpx|1.37352955548
cardiac atrium development	GO:0003230	0.161	1	38	130	28189	Ank2|0.768152249524
cellular response to platelet-derived growth factor stimulus	GO:0036120	0.161	1	38	130	28189	Mtss1l|0.819455090238
positive regulation of sprouting angiogenesis	GO:1903672	0.161	1	38	130	28189	Pdpk1|0.767409736308
positive regulation of cell junction assembly	GO:1901890	0.161	1	38	130	28189	Ppm1f|0.799798024617
regulation of cell aging	GO:0090342	0.161	1	38	130	28189	Slc30a10|1.29789838293
cellular response to organonitrogen compound	GO:0071417	0.161	6	794	130	28189	Slc30a10|1.29789838293;Irs2|1.22984911654;Rhoq|0.823449422074;Rps6kb1|0.804224028621;Inpp5f|0.806408416463;Pdpk1|0.767409736308
glycosyl compound metabolic process	GO:1901657	0.162	4	458	130	28189	Atp5o|0.807335760973;Uqcrb|0.594288189881;Rhoq|0.823449422074;Atp5l|0.712102934432
coenzyme biosynthetic process	GO:0009108	0.162	2	156	130	28189	Mpc2|0.660235464271;Mthfd2l|0.522339177268
protein secretion	GO:0009306	0.162	5	624	130	28189	Irs2|1.22984911654;S100a13|0.816753740151;Mpc2|0.660235464271;Ube2q1|0.783385232918;Abca1|0.809618574731
regulation of actin filament-based process	GO:0032970	0.163	4	459	130	28189	Ppm1f|0.799798024617;Fhod1|0.819288058571;Arpc5l|0.692102768078;Ank2|0.768152249524
regulation of cation transmembrane transport	GO:1904062	0.164	3	302	130	28189	Ubash3b|1.43697708027;Ank2|0.768152249524;Pdpk1|0.767409736308
regulation of neuron projection regeneration	GO:0070570	0.165	1	39	130	28189	Inpp5f|0.806408416463
positive regulation of cytosolic calcium ion concentration involved in phospholipase C-activating G-protein coupled signaling pathway	GO:0051482	0.165	1	39	130	28189	TGM2|1.47843450479
sarcoplasmic reticulum calcium ion transport	GO:0070296	0.165	1	39	130	28189	Ank2|0.768152249524
negative regulation of striated muscle cell apoptotic process	GO:0010664	0.165	1	39	130	28189	Pdpk1|0.767409736308
regulation of heart rate by cardiac conduction	GO:0086091	0.165	1	39	130	28189	Ank2|0.768152249524
membrane repolarization	GO:0086009	0.165	1	39	130	28189	Ank2|0.768152249524
lipid translocation	GO:0034204	0.165	1	39	130	28189	Abca1|0.809618574731
negative regulation of mitotic metaphase/anaphase transition	GO:0045841	0.165	1	39	130	28189	Psmg2|0.7795465739
regulation of polysaccharide biosynthetic process	GO:0032885	0.165	1	39	130	28189	Irs2|1.22984911654
regulation of JAK-STAT cascade	GO:0046425	0.165	2	158	130	28189	Hpx|1.37352955548;Inpp5f|0.806408416463
regulation of adaptive immune response based on somatic recombination of immune receptors built from immunoglobulin superfamily domains	GO:0002822	0.165	2	158	130	28189	C3|1.46445854312;Hpx|1.37352955548
regulation of striated muscle tissue development	GO:0016202	0.165	2	158	130	28189	Ephb1|0.77382661585;Rps6kb1|0.804224028621
regulation of metal ion transport	GO:0010959	0.166	4	463	130	28189	Slc30a10|1.29789838293;Ubash3b|1.43697708027;Ank2|0.768152249524;Pdpk1|0.767409736308
nucleosome organization	GO:0034728	0.167	2	159	130	28189	H1fx|1.22432633238;Hist1h1b|0.741620383472
positive regulation of mitotic cell cycle	GO:0045931	0.167	2	159	130	28189	Brd4|1.27943354631;Rps6kb1|0.804224028621
glycerophospholipid metabolic process	GO:0006650	0.168	3	306	130	28189	Fig4|1.20537357964;Abhd12|0.796939362008;Inpp5f|0.806408416463
regulation of cell shape	GO:0008360	0.169	2	160	130	28189	S100a13|0.816753740151;Rhoq|0.823449422074
chloride transport	GO:0006821	0.169	2	160	130	28189	Gabra5|1.22482993197;Slc26a9|0.747085835394
negative regulation of cell death	GO:0060548	0.169	8	1162	130	28189	Slc30a10|1.29789838293;Gabra5|1.22482993197;Irs2|1.22984911654;Faim|1.68313748531;Ptrh2|0.592895365054;Rps6kb1|0.804224028621;Psmg2|0.7795465739;Pdpk1|0.767409736308
embryonic camera-type eye development	GO:0031076	0.169	1	40	130	28189	Aldh1a1|0.740409169482
negative regulation of metaphase/anaphase transition of cell cycle	GO:1902100	0.169	1	40	130	28189	Psmg2|0.7795465739
amyloid-beta metabolic process	GO:0050435	0.169	1	40	130	28189	Ncstn|1.2906771762
positive regulation of response to cytokine stimulus	GO:0060760	0.169	1	40	130	28189	Hpx|1.37352955548
adult walking behavior	GO:0007628	0.169	1	40	130	28189	Abhd12|0.796939362008
negative regulation of axon extension	GO:0030517	0.169	1	40	130	28189	Aatk|0.716455314779
vascular endothelial growth factor production	GO:0010573	0.169	1	40	130	28189	C3|1.46445854312
regulation of mast cell activation involved in immune response	GO:0033006	0.169	1	40	130	28189	Pdpk1|0.767409736308
negative regulation of mitotic sister chromatid separation	GO:2000816	0.169	1	40	130	28189	Psmg2|0.7795465739
regulation of mitotic spindle organization	GO:0060236	0.169	1	40	130	28189	Gnai1|1.2874902459
peptide secretion	GO:0002790	0.17	5	634	130	28189	Irs2|1.22984911654;S100a13|0.816753740151;Mpc2|0.660235464271;Ube2q1|0.783385232918;Abca1|0.809618574731
regulation of cell cycle phase transition	GO:1901987	0.17	3	308	130	28189	Brd4|1.27943354631;Rps27l|0.811264485058;Psmg2|0.7795465739
regulation of muscle tissue development	GO:1901861	0.172	2	162	130	28189	Ephb1|0.77382661585;Rps6kb1|0.804224028621
acyl-CoA biosynthetic process	GO:0071616	0.173	1	41	130	28189	Mpc2|0.660235464271
thioester biosynthetic process	GO:0035384	0.173	1	41	130	28189	Mpc2|0.660235464271
gamma-aminobutyric acid signaling pathway	GO:0007214	0.173	1	41	130	28189	Gabra5|1.22482993197
neuron recognition	GO:0008038	0.173	1	41	130	28189	Ephb1|0.77382661585
anterograde axonal transport	GO:0008089	0.173	1	41	130	28189	Spg7|1.26113610538
prostanoid metabolic process	GO:0006692	0.173	1	41	130	28189	Fam213b|1.24426471586
response to magnesium ion	GO:0032026	0.173	1	41	130	28189	C3|1.46445854312
positive regulation of acute inflammatory response	GO:0002675	0.173	1	41	130	28189	C3|1.46445854312
triglyceride biosynthetic process	GO:0019432	0.173	1	41	130	28189	C3|1.46445854312
prostaglandin metabolic process	GO:0006693	0.173	1	41	130	28189	Fam213b|1.24426471586
ruffle assembly	GO:0097178	0.173	1	41	130	28189	Mtss1l|0.819455090238
positive regulation of TOR signaling	GO:0032008	0.173	1	41	130	28189	Sec13|0.68754863485
hyperosmotic response	GO:0006972	0.173	1	41	130	28189	Pdpk1|0.767409736308
small GTPase mediated signal transduction	GO:0007264	0.173	6	812	130	28189	Rab4a|1.23126347951;Rab5a|0.779781892294;Rhoq|0.823449422074;Abca1|0.809618574731;Ralb|0.74404076158;Aatk|0.716455314779
regulation of hormone levels	GO:0010817	0.173	5	639	130	28189	Retsat|1.20738986571;Irs2|1.22984911654;Mpc2|0.660235464271;Ube2q1|0.783385232918;Aldh1a1|0.740409169482
eye morphogenesis	GO:0048592	0.173	2	163	130	28189	Ephb1|0.77382661585;Aldh1a1|0.740409169482
regulation of muscle organ development	GO:0048634	0.173	2	163	130	28189	Ephb1|0.77382661585;Rps6kb1|0.804224028621
regulation of lymphocyte mediated immunity	GO:0002706	0.173	2	163	130	28189	C3|1.46445854312;Hpx|1.37352955548
positive regulation of B cell activation	GO:0050871	0.173	2	163	130	28189	A0A0G2K290|1.28084119887;Irs2|1.22984911654
regulation of secretion	GO:0051046	0.174	7	990	130	28189	Irs2|1.22984911654;Rab5a|0.779781892294;Sv2a|0.812065692805;Mpc2|0.660235464271;Smpd3|0.740483743061;Ralb|0.74404076158;Pdpk1|0.767409736308
intrinsic apoptotic signaling pathway	GO:0097193	0.174	3	311	130	28189	Ppm1f|0.799798024617;Arl6ip5|0.827974741225;Rps27l|0.811264485058
chromatin assembly or disassembly	GO:0006333	0.175	2	164	130	28189	H1fx|1.22432633238;Hist1h1b|0.741620383472
GTP metabolic process	GO:0046039	0.177	1	42	130	28189	Rhoq|0.823449422074
regulation of long-term synaptic potentiation	GO:1900271	0.177	1	42	130	28189	STAU1|0.760041724245
mitochondrial electron transport, NADH to ubiquinone	GO:0006120	0.177	1	42	130	28189	ND2|0.63771611164
response to platelet-derived growth factor	GO:0036119	0.177	1	42	130	28189	Mtss1l|0.819455090238
positive regulation of insulin secretion involved in cellular response to glucose stimulus	GO:0035774	0.177	1	42	130	28189	Mpc2|0.660235464271
negative regulation of amine transport	GO:0051953	0.177	1	42	130	28189	Arl6ip5|0.827974741225
regulation of regulated secretory pathway	GO:1903305	0.177	2	165	130	28189	Rab5a|0.779781892294;Pdpk1|0.767409736308
synaptic vesicle cycle	GO:0099504	0.177	2	165	130	28189	Ston2|1.22903584847;Rab5a|0.779781892294
myelination	GO:0042552	0.177	2	165	130	28189	Fig4|1.20537357964;Ank2|0.768152249524
exocytosis	GO:0006887	0.177	4	475	130	28189	Rab5a|0.779781892294;Smpd3|0.740483743061;Ralb|0.74404076158;Pdpk1|0.767409736308
apoptotic signaling pathway	GO:0097190	0.178	5	645	130	28189	Ppm1f|0.799798024617;Arl6ip5|0.827974741225;Rps6kb1|0.804224028621;Rps27l|0.811264485058;Pdpk1|0.767409736308
negative regulation of response to external stimulus	GO:0032102	0.178	3	315	130	28189	Ubash3b|1.43697708027;Inpp5f|0.806408416463;Krt1|0.444222346429
regulation of ERK1 and ERK2 cascade	GO:0070372	0.178	3	315	130	28189	Slc30a10|1.29789838293;C3|1.46445854312;Ephb1|0.77382661585
second-messenger-mediated signaling	GO:0019932	0.178	3	315	130	28189	Gnai1|1.2874902459;Ank2|0.768152249524;Pdpk1|0.767409736308
inorganic anion transmembrane transport	GO:0098661	0.178	2	166	130	28189	Gabra5|1.22482993197;Slc26a9|0.747085835394
establishment of protein localization to plasma membrane	GO:0090002	0.178	2	166	130	28189	Rhoq|0.823449422074;Pdpk1|0.767409736308
ATP synthesis coupled electron transport	GO:0042773	0.18	2	167	130	28189	Uqcrb|0.594288189881;ND2|0.63771611164
negative regulation of protein kinase B signaling	GO:0051898	0.18	1	43	130	28189	Inpp5f|0.806408416463
cell communication involved in cardiac conduction	GO:0086065	0.18	1	43	130	28189	Ank2|0.768152249524
rRNA modification	GO:0000154	0.18	1	43	130	28189	Dkc1|0.797474615682
positive regulation of release of sequestered calcium ion into cytosol	GO:0051281	0.18	1	43	130	28189	Pdpk1|0.767409736308
neutral lipid biosynthetic process	GO:0046460	0.18	1	43	130	28189	C3|1.46445854312
negative regulation of mitotic sister chromatid segregation	GO:0033048	0.18	1	43	130	28189	Psmg2|0.7795465739
response to angiotensin	GO:1990776	0.18	1	43	130	28189	Slc30a10|1.29789838293
acylglycerol biosynthetic process	GO:0046463	0.18	1	43	130	28189	C3|1.46445854312
response to exogenous dsRNA	GO:0043330	0.18	1	43	130	28189	Ddx58|0.788556376931
spindle checkpoint	GO:0031577	0.18	1	43	130	28189	Psmg2|0.7795465739
anatomical structure formation involved in morphogenesis	GO:0048646	0.181	9	1369	130	28189	Fig4|1.20537357964;C3|1.46445854312;Cnot3|0.812564777167;Ephb1|0.77382661585;Erap1|0.796762289164;Hsbp1|0.833026377719;Aldh1a1|0.740409169482;Ank2|0.768152249524;Pdpk1|0.767409736308
ensheathment of neurons	GO:0007272	0.182	2	168	130	28189	Fig4|1.20537357964;Ank2|0.768152249524
axon ensheathment	GO:0008366	0.182	2	168	130	28189	Fig4|1.20537357964;Ank2|0.768152249524
regulation of adaptive immune response	GO:0002819	0.182	2	168	130	28189	C3|1.46445854312;Hpx|1.37352955548
establishment of protein localization to membrane	GO:0090150	0.183	3	319	130	28189	SRP72|1.31218615495;Rhoq|0.823449422074;Pdpk1|0.767409736308
lipoprotein metabolic process	GO:0042157	0.183	2	169	130	28189	Abhd12|0.796939362008;Abca1|0.809618574731
transforming growth factor beta receptor signaling pathway	GO:0007179	0.183	2	169	130	28189	Zyx|1.28746805999;Pdpk1|0.767409736308
endodermal cell differentiation	GO:0035987	0.184	1	44	130	28189	Hsbp1|0.833026377719
anaphase-promoting complex-dependent catabolic process	GO:0031145	0.184	1	44	130	28189	Psmg2|0.7795465739
membrane invagination	GO:0010324	0.184	1	44	130	28189	Abca1|0.809618574731
regulation of platelet activation	GO:0010543	0.184	1	44	130	28189	Ubash3b|1.43697708027
protein heterotetramerization	GO:0051290	0.184	1	44	130	28189	Krt1|0.444222346429
regulation of polysaccharide metabolic process	GO:0032881	0.184	1	44	130	28189	Irs2|1.22984911654
regulation of spindle organization	GO:0090224	0.184	1	44	130	28189	Gnai1|1.2874902459
negative regulation of myeloid leukocyte differentiation	GO:0002762	0.184	1	44	130	28189	Ubash3b|1.43697708027
negative regulation of sister chromatid segregation	GO:0033046	0.184	1	44	130	28189	Psmg2|0.7795465739
positive regulation of B cell proliferation	GO:0030890	0.184	1	44	130	28189	Irs2|1.22984911654
positive regulation of immunoglobulin production	GO:0002639	0.184	1	44	130	28189	Hpx|1.37352955548
snRNA metabolic process	GO:0016073	0.184	1	44	130	28189	Dkc1|0.797474615682
receptor recycling	GO:0001881	0.184	1	44	130	28189	Inpp5f|0.806408416463
regulation of intracellular transport	GO:0032386	0.184	5	653	130	28189	Ubash3b|1.43697708027;Rab5a|0.779781892294;Inpp5f|0.806408416463;Ddx58|0.788556376931;Pdpk1|0.767409736308
cellular response to ketone	GO:1901655	0.185	2	170	130	28189	Gnai1|1.2874902459;Rps6kb1|0.804224028621
regulation of cellular protein localization	GO:1903827	0.186	5	655	130	28189	Gnai1|1.2874902459;Rhoq|0.823449422074;Ralb|0.74404076158;Ddx58|0.788556376931;Pdpk1|0.767409736308
regulation of neuron projection development	GO:0010975	0.187	5	656	130	28189	Fig4|1.20537357964;Cdh4|1.21983284053;Ephb1|0.77382661585;Inpp5f|0.806408416463;Aatk|0.716455314779
alcohol biosynthetic process	GO:0046165	0.187	2	171	130	28189	Isyna1|0.777700291945;Mvk|0.759250474383
negative regulation of cell cycle phase transition	GO:1901988	0.187	2	171	130	28189	Rps27l|0.811264485058;Psmg2|0.7795465739
positive regulation of protein metabolic process	GO:0051247	0.187	11	1755	130	28189	Slc30a10|1.29789838293;C3|1.46445854312;Hpx|1.37352955548;Hnrnpl|0.794507487465;Ppm1f|0.799798024617;Arl6ip5|0.827974741225;Rps6kb1|0.804224028621;Rps27l|0.811264485058;Hist1h1b|0.741620383472;Adrm1|0.820502331526;Pdpk1|0.767409736308
peptide hormone secretion	GO:0030072	0.187	3	323	130	28189	Irs2|1.22984911654;Mpc2|0.660235464271;Ube2q1|0.783385232918
cardiac muscle cell action potential involved in contraction	GO:0086002	0.188	1	45	130	28189	Ank2|0.768152249524
negative regulation of chromosome segregation	GO:0051985	0.188	1	45	130	28189	Psmg2|0.7795465739
negative regulation of mRNA metabolic process	GO:1903312	0.188	1	45	130	28189	Hnrnpl|0.794507487465
histone H3-K9 modification	GO:0061647	0.188	1	45	130	28189	Hist1h1b|0.741620383472
cellular response to amino acid starvation	GO:0034198	0.188	1	45	130	28189	Hnrnpl|0.794507487465
sulfur compound transport	GO:0072348	0.188	1	45	130	28189	Slc26a9|0.747085835394
peptide catabolic process	GO:0043171	0.188	1	45	130	28189	Erap1|0.796762289164
positive regulation of fatty acid metabolic process	GO:0045923	0.188	1	45	130	28189	Irs2|1.22984911654
intrinsic apoptotic signaling pathway in response to DNA damage by p53 class mediator	GO:0042771	0.188	1	45	130	28189	Rps27l|0.811264485058
endosome organization	GO:0007032	0.188	1	45	130	28189	Rab5a|0.779781892294
mRNA processing	GO:0006397	0.188	4	487	130	28189	Nova1|1.31270226537;Srrm2|1.21240443425;Snrpb2|1.34645358252;Hnrnpl|0.794507487465
cytoskeleton-dependent intracellular transport	GO:0030705	0.188	2	172	130	28189	Klc1|1.25100354742;Spg7|1.26113610538
regulation of angiogenesis	GO:0045765	0.189	3	324	130	28189	C3|1.46445854312;Erap1|0.796762289164;Pdpk1|0.767409736308
negative regulation of metabolic process	GO:0009892	0.189	18	3120	130	28189	Dbndd2|1.22106067382;Slc30a10|1.29789838293;Purb|1.40881733924;C3|1.46445854312;Irs2|1.22984911654;Ubash3b|1.43697708027;Ptrh2|0.592895365054;Hnrnpl|0.794507487465;Cnot3|0.812564777167;LOC297568|0.809943983456;Hsbp1|0.833026377719;Ppm1f|0.799798024617;Hist1h1b|0.741620383472;Inpp5f|0.806408416463;Mvk|0.759250474383;RGD1304704|0.819722734975;Psmg2|0.7795465739;Pdpk1|0.767409736308
positive regulation of lipid metabolic process	GO:0045834	0.19	2	173	130	28189	Irs2|1.22984911654;Smpd3|0.740483743061
positive regulation of interleukin-8 production	GO:0032757	0.192	1	46	130	28189	Ddx58|0.788556376931
regulation of interferon-beta production	GO:0032648	0.192	1	46	130	28189	Ddx58|0.788556376931
endocytic recycling	GO:0032456	0.192	1	46	130	28189	Inpp5f|0.806408416463
reproductive behavior	GO:0019098	0.192	1	46	130	28189	Ube2q1|0.783385232918
positive regulation of nitric oxide biosynthetic process	GO:0045429	0.192	1	46	130	28189	Smpd3|0.740483743061
protein heterooligomerization	GO:0051291	0.192	2	174	130	28189	Uqcrb|0.594288189881;Krt1|0.444222346429
regulation of transferase activity	GO:0051338	0.192	7	1020	130	28189	Dbndd2|1.22106067382;Irs2|1.22984911654;Ubash3b|1.43697708027;Ppm1f|0.799798024617;RGD1304704|0.819722734975;Psmg2|0.7795465739;Pdpk1|0.767409736308
response to glucose	GO:0009749	0.194	3	329	130	28189	Irs2|1.22984911654;Mpc2|0.660235464271;Rps6kb1|0.804224028621
positive regulation of hormone secretion	GO:0046887	0.195	2	176	130	28189	Irs2|1.22984911654;Mpc2|0.660235464271
positive regulation of nitric oxide metabolic process	GO:1904407	0.195	1	47	130	28189	Smpd3|0.740483743061
pteridine-containing compound metabolic process	GO:0042558	0.195	1	47	130	28189	Mthfd2l|0.522339177268
porphyrin-containing compound metabolic process	GO:0006778	0.195	1	47	130	28189	Hpx|1.37352955548
secondary alcohol biosynthetic process	GO:1902653	0.195	1	47	130	28189	Mvk|0.759250474383
long-term memory	GO:0007616	0.195	1	47	130	28189	Rps6kb1|0.804224028621
establishment or maintenance of epithelial cell apical/basal polarity	GO:0045197	0.195	1	47	130	28189	Myo9a|0.831114707284
obsolete death	GO:0016265	0.196	11	1775	130	28189	Gabra5|1.22482993197;Irs2|1.22984911654;Faim|1.68313748531;Ptrh2|0.592895365054;Ephb1|0.77382661585;Ppm1f|0.799798024617;Rps6kb1|0.804224028621;Ralb|0.74404076158;Aatk|0.716455314779;Psmg2|0.7795465739;Pdpk1|0.767409736308
modulation of synaptic transmission	GO:0050804	0.196	4	496	130	28189	Gnai1|1.2874902459;Rab5a|0.779781892294;Ephb1|0.77382661585;STAU1|0.760041724245
protein kinase B signaling	GO:0043491	0.197	2	177	130	28189	Rps6kb1|0.804224028621;Inpp5f|0.806408416463
regulation of signal transduction	GO:0009966	0.199	18	3146	130	28189	Gnai1|1.2874902459;Slc30a10|1.29789838293;Mog|1.39821828954;TGM2|1.47843450479;Dkk3|1.30118308472;Brd4|1.27943354631;C3|1.46445854312;Ubash3b|1.43697708027;Hpx|1.37352955548;S100a13|0.816753740151;Ephb1|0.77382661585;Arl6ip5|0.827974741225;Smpd3|0.740483743061;Rps6kb1|0.804224028621;Abca1|0.809618574731;Inpp5f|0.806408416463;Pdpk1|0.767409736308;Sec13|0.68754863485
ncRNA 3'-end processing	GO:0043628	0.199	1	48	130	28189	Dkc1|0.797474615682
regulation of mesenchymal cell proliferation	GO:0010464	0.199	1	48	130	28189	Irs2|1.22984911654
interferon-beta production	GO:0032608	0.199	1	48	130	28189	Ddx58|0.788556376931
cellular response to virus	GO:0098586	0.199	1	48	130	28189	Ddx58|0.788556376931
regulation of translational elongation	GO:0006448	0.199	1	48	130	28189	Dph2|1.4897156976
sulfur amino acid metabolic process	GO:0000096	0.199	1	48	130	28189	Mthfd2l|0.522339177268
positive regulation of glucose metabolic process	GO:0010907	0.199	1	48	130	28189	Irs2|1.22984911654
regulation of bone resorption	GO:0045124	0.199	1	48	130	28189	Ubash3b|1.43697708027
regulation of leukocyte degranulation	GO:0043300	0.199	1	48	130	28189	Pdpk1|0.767409736308
positive regulation of type I interferon production	GO:0032481	0.199	1	48	130	28189	Ddx58|0.788556376931
negative regulation of ion transport	GO:0043271	0.2	2	179	130	28189	Irs2|1.22984911654;Arl6ip5|0.827974741225
organophosphate catabolic process	GO:0046434	0.2	2	179	130	28189	Abhd12|0.796939362008;Inpp5f|0.806408416463
positive regulation of gene expression	GO:0010628	0.2	13	2168	130	28189	Brd4|1.27943354631;Fubp3|1.34108038649;C3|1.46445854312;Hnrnpl|0.794507487465;Ppm1f|0.799798024617;Rhoq|0.823449422074;Rps6kb1|0.804224028621;Slc26a9|0.747085835394;Rps27l|0.811264485058;Fhod1|0.819288058571;Ddx58|0.788556376931;Ank2|0.768152249524;RGD1304704|0.819722734975
ERK1 and ERK2 cascade	GO:0070371	0.2	3	334	130	28189	Slc30a10|1.29789838293;C3|1.46445854312;Ephb1|0.77382661585
regulation of cell projection assembly	GO:0060491	0.202	2	180	130	28189	Rab5a|0.779781892294;Rhoq|0.823449422074
signal release from synapse	GO:0099643	0.202	2	180	130	28189	Rab5a|0.779781892294;Syn3|0.761604667855
calcium-mediated signaling	GO:0019722	0.202	2	180	130	28189	Ank2|0.768152249524;Pdpk1|0.767409736308
positive regulation of response to external stimulus	GO:0032103	0.203	3	336	130	28189	TGM2|1.47843450479;C3|1.46445854312;Ppm1f|0.799798024617
learning or memory	GO:0007611	0.203	3	336	130	28189	Gabra5|1.22482993197;Ephb1|0.77382661585;Rps6kb1|0.804224028621
positive regulation of transcription factor import into nucleus	GO:0042993	0.203	1	49	130	28189	Ddx58|0.788556376931
cholesterol biosynthetic process	GO:0006695	0.203	1	49	130	28189	Mvk|0.759250474383
mitochondrial fission	GO:0000266	0.203	1	49	130	28189	Mx1|0.817543649845
acylglycerol catabolic process	GO:0046464	0.203	1	49	130	28189	Abhd12|0.796939362008
phosphatidylinositol dephosphorylation	GO:0046856	0.203	1	49	130	28189	Inpp5f|0.806408416463
amyloid precursor protein metabolic process	GO:0042982	0.203	1	49	130	28189	Ncstn|1.2906771762
adult behavior	GO:0030534	0.205	2	182	130	28189	Abhd12|0.796939362008;Inpp5f|0.806408416463
alpha-amino acid metabolic process	GO:1901605	0.205	3	338	130	28189	Sephs2|1.39573521716;Abhd12|0.796939362008;Mthfd2l|0.522339177268
mitochondrial transmembrane transport	GO:1990542	0.207	1	50	130	28189	Mpc2|0.660235464271
negative regulation of epithelial cell apoptotic process	GO:1904036	0.207	1	50	130	28189	Pdpk1|0.767409736308
regulation of locomotion	GO:0040012	0.207	7	1043	130	28189	Irs2|1.22984911654;Rab5a|0.779781892294;Ppm1f|0.799798024617;Rps6kb1|0.804224028621;Inpp5f|0.806408416463;Ddx58|0.788556376931;Pdpk1|0.767409736308
single-organism cellular localization	GO:1902580	0.207	8	1229	130	28189	Ston2|1.22903584847;SRP72|1.31218615495;Rab5a|0.779781892294;Rhoq|0.823449422074;Ddx58|0.788556376931;Ank2|0.768152249524;Pdpk1|0.767409736308;Sec13|0.68754863485
RNA processing	GO:0006396	0.208	7	1045	130	28189	Nova1|1.31270226537;Mettl1|1.25969471947;Srrm2|1.21240443425;Snrpb2|1.34645358252;Hnrnpl|0.794507487465;Dkc1|0.797474615682;RGD1304704|0.819722734975
regulation of immune system process	GO:0002682	0.209	9	1419	130	28189	Mog|1.39821828954;A0A0G2K290|1.28084119887;C3|1.46445854312;Irs2|1.22984911654;Ubash3b|1.43697708027;Hpx|1.37352955548;Krt1|0.444222346429;Ddx58|0.788556376931;Pdpk1|0.767409736308
immune system process	GO:0002376	0.209	17	2975	130	28189	Ston2|1.22903584847;Rab4a|1.23126347951;Zyx|1.28746805999;Mog|1.39821828954;Ncstn|1.2906771762;A0A0G2K290|1.28084119887;C3|1.46445854312;Irs2|1.22984911654;Ubash3b|1.43697708027;Hpx|1.37352955548;Mx1|0.817543649845;Ephb1|0.77382661585;Erap1|0.796762289164;Rps6kb1|0.804224028621;Krt1|0.444222346429;Ddx58|0.788556376931;Pdpk1|0.767409736308
negative regulation of STAT cascade	GO:1904893	0.21	1	51	130	28189	Inpp5f|0.806408416463
neutral lipid catabolic process	GO:0046461	0.21	1	51	130	28189	Abhd12|0.796939362008
multicellular organismal water homeostasis	GO:0050891	0.21	1	51	130	28189	Krt1|0.444222346429
response to growth hormone	GO:0060416	0.21	1	51	130	28189	Irs2|1.22984911654
glandular epithelial cell differentiation	GO:0002067	0.21	1	51	130	28189	Pdpk1|0.767409736308
response to fluid shear stress	GO:0034405	0.21	1	51	130	28189	Abca1|0.809618574731
response to hexose	GO:0009746	0.211	3	343	130	28189	Irs2|1.22984911654;Mpc2|0.660235464271;Rps6kb1|0.804224028621
cell motility	GO:0048870	0.211	10	1614	130	28189	Irs2|1.22984911654;Rab5a|0.779781892294;Ephb1|0.77382661585;Ppm1f|0.799798024617;Rps6kb1|0.804224028621;Inpp5f|0.806408416463;Arpc5l|0.692102768078;Ddx58|0.788556376931;Pltp|0.81706572365;Pdpk1|0.767409736308
localization of cell	GO:0051674	0.211	10	1614	130	28189	Irs2|1.22984911654;Rab5a|0.779781892294;Ephb1|0.77382661585;Ppm1f|0.799798024617;Rps6kb1|0.804224028621;Inpp5f|0.806408416463;Arpc5l|0.692102768078;Ddx58|0.788556376931;Pltp|0.81706572365;Pdpk1|0.767409736308
RNA localization	GO:0006403	0.212	2	186	130	28189	Mrpl18|1.31293128408;Sec13|0.68754863485
positive regulation of signal transduction	GO:0009967	0.212	10	1615	130	28189	Slc30a10|1.29789838293;Mog|1.39821828954;TGM2|1.47843450479;Brd4|1.27943354631;C3|1.46445854312;Hpx|1.37352955548;S100a13|0.816753740151;Arl6ip5|0.827974741225;Smpd3|0.740483743061;Sec13|0.68754863485
protein processing	GO:0016485	0.213	3	345	130	28189	Ncstn|1.2906771762;C3|1.46445854312;Spcs2|0.811697320021
RNA modification	GO:0009451	0.213	2	187	130	28189	Mettl1|1.25969471947;Dkc1|0.797474615682
positive regulation of binding	GO:0051099	0.213	2	187	130	28189	Brd4|1.27943354631;Hnrnpl|0.794507487465
blood vessel remodeling	GO:0001974	0.214	1	52	130	28189	TGM2|1.47843450479
establishment or maintenance of apical/basal cell polarity	GO:0035088	0.214	1	52	130	28189	Myo9a|0.831114707284
cochlea development	GO:0090102	0.214	1	52	130	28189	Gabra5|1.22482993197
regulation of myelination	GO:0031641	0.214	1	52	130	28189	Fig4|1.20537357964
negative regulation of stem cell differentiation	GO:2000737	0.214	1	52	130	28189	Ephb1|0.77382661585
positive regulation of blood vessel endothelial cell migration	GO:0043536	0.214	1	52	130	28189	Pdpk1|0.767409736308
regulation of cardiac muscle cell contraction	GO:0086004	0.214	1	52	130	28189	Ank2|0.768152249524
establishment or maintenance of bipolar cell polarity	GO:0061245	0.214	1	52	130	28189	Myo9a|0.831114707284
endocrine pancreas development	GO:0031018	0.214	1	52	130	28189	Pdpk1|0.767409736308
regulation of mast cell activation	GO:0033003	0.214	1	52	130	28189	Pdpk1|0.767409736308
regulation of alternative mRNA splicing, via spliceosome	GO:0000381	0.214	1	52	130	28189	Hnrnpl|0.794507487465
negative regulation of neurogenesis	GO:0050768	0.215	3	346	130	28189	Ephb1|0.77382661585;Inpp5f|0.806408416463;Aatk|0.716455314779
protein localization to membrane	GO:0072657	0.216	4	516	130	28189	SRP72|1.31218615495;Rhoq|0.823449422074;Ank2|0.768152249524;Pdpk1|0.767409736308
establishment of organelle localization	GO:0051656	0.216	4	517	130	28189	Ston2|1.22903584847;Rab5a|0.779781892294;Fhod1|0.819288058571;Pdpk1|0.767409736308
presynaptic process involved in chemical synaptic transmission	GO:0099531	0.217	2	189	130	28189	Rab5a|0.779781892294;Syn3|0.761604667855
learning	GO:0007612	0.217	2	189	130	28189	Gabra5|1.22482993197;Ephb1|0.77382661585
lymphocyte mediated immunity	GO:0002449	0.217	3	348	130	28189	A0A0G2K290|1.28084119887;C3|1.46445854312;Hpx|1.37352955548
regulation of anion transmembrane transport	GO:1903959	0.217	1	53	130	28189	Irs2|1.22984911654
nuclear-transcribed mRNA catabolic process, deadenylation-dependent decay	GO:0000288	0.217	1	53	130	28189	Cnot3|0.812564777167
inner ear receptor cell development	GO:0060119	0.217	1	53	130	28189	Gabra5|1.22482993197
one-carbon metabolic process	GO:0006730	0.217	1	53	130	28189	Mthfd2l|0.522339177268
adaptive immune response based on somatic recombination of immune receptors built from immunoglobulin superfamily domains	GO:0002460	0.218	3	349	130	28189	A0A0G2K290|1.28084119887;C3|1.46445854312;Hpx|1.37352955548
receptor-mediated endocytosis	GO:0006898	0.218	3	349	130	28189	Ston2|1.22903584847;Scarf2|1.2660913336;Inpp5f|0.806408416463
protein tetramerization	GO:0051262	0.219	2	190	130	28189	Sbf2|0.831068911308;Krt1|0.444222346429
DNA packaging	GO:0006323	0.219	2	190	130	28189	H1fx|1.22432633238;Hist1h1b|0.741620383472
protein polymerization	GO:0051258	0.221	3	351	130	28189	Mx1|0.817543649845;Arpc5l|0.692102768078;Tubb6|0.757987115827
ceramide biosynthetic process	GO:0046513	0.221	1	54	130	28189	Smpd3|0.740483743061
regulation of endothelial cell apoptotic process	GO:2000351	0.221	1	54	130	28189	Pdpk1|0.767409736308
polyol biosynthetic process	GO:0046173	0.221	1	54	130	28189	Isyna1|0.777700291945
skeletal muscle contraction	GO:0003009	0.221	1	54	130	28189	Rps6kb1|0.804224028621
endoderm formation	GO:0001706	0.221	1	54	130	28189	Hsbp1|0.833026377719
negative regulation of mitotic nuclear division	GO:0045839	0.221	1	54	130	28189	Psmg2|0.7795465739
negative regulation of macromolecule metabolic process	GO:0010605	0.223	16	2810	130	28189	Dbndd2|1.22106067382;Purb|1.40881733924;C3|1.46445854312;Ubash3b|1.43697708027;Ptrh2|0.592895365054;Hnrnpl|0.794507487465;Cnot3|0.812564777167;LOC297568|0.809943983456;Hsbp1|0.833026377719;Ppm1f|0.799798024617;Hist1h1b|0.741620383472;Inpp5f|0.806408416463;Mvk|0.759250474383;RGD1304704|0.819722734975;Psmg2|0.7795465739;Pdpk1|0.767409736308
axonal transport	GO:0098930	0.225	1	55	130	28189	Spg7|1.26113610538
negative regulation of proteasomal ubiquitin-dependent protein catabolic process	GO:0032435	0.225	1	55	130	28189	Psmg2|0.7795465739
regulation of lymphocyte apoptotic process	GO:0070228	0.225	1	55	130	28189	Irs2|1.22984911654
regulation of mitotic metaphase/anaphase transition	GO:0030071	0.225	1	55	130	28189	Psmg2|0.7795465739
negative regulation of peptidyl-tyrosine phosphorylation	GO:0050732	0.225	1	55	130	28189	Inpp5f|0.806408416463
Arp2/3 complex-mediated actin nucleation	GO:0034314	0.225	1	55	130	28189	Arpc5l|0.692102768078
positive regulation of cell-matrix adhesion	GO:0001954	0.225	1	55	130	28189	Ppm1f|0.799798024617
mating	GO:0007618	0.225	1	55	130	28189	Ube2q1|0.783385232918
cranial nerve development	GO:0021545	0.225	1	55	130	28189	Ephb1|0.77382661585
regulation of DNA-templated transcription, elongation	GO:0032784	0.225	1	55	130	28189	Brd4|1.27943354631
regulation of synaptic vesicle transport	GO:1902803	0.225	1	55	130	28189	Rab5a|0.779781892294
intrinsic apoptotic signaling pathway in response to oxidative stress	GO:0008631	0.225	1	55	130	28189	Arl6ip5|0.827974741225
angiogenesis	GO:0001525	0.225	4	526	130	28189	C3|1.46445854312;Ephb1|0.77382661585;Erap1|0.796762289164;Pdpk1|0.767409736308
phosphatidylinositol metabolic process	GO:0046488	0.225	2	194	130	28189	Fig4|1.20537357964;Inpp5f|0.806408416463
organic substance metabolic process	GO:0071704	0.227	75	15233	130	28189	Nova1|1.31270226537;Dbndd2|1.22106067382;Slc30a10|1.29789838293;Dph2|1.4897156976;Fam213b|1.24426471586;Ncstn|1.2906771762;A0A0G2K290|1.28084119887;TGM2|1.47843450479;Mrpl18|1.31293128408;Mettl1|1.25969471947;Sephs2|1.39573521716;Atp5g2|1.509590077;Brd4|1.27943354631;Wnk2|1.2647961963;Fig4|1.20537357964;Srrm2|1.21240443425;Purb|1.40881733924;Fubp3|1.34108038649;Spg7|1.26113610538;Retsat|1.2073898…
glycogen biosynthetic process	GO:0005978	0.228	1	56	130	28189	Irs2|1.22984911654
positive regulation of phospholipase activity	GO:0010518	0.228	1	56	130	28189	Pdpk1|0.767409736308
glucan biosynthetic process	GO:0009250	0.228	1	56	130	28189	Irs2|1.22984911654
regulation of triglyceride metabolic process	GO:0090207	0.228	1	56	130	28189	C3|1.46445854312
cellular response to epidermal growth factor stimulus	GO:0071364	0.228	1	56	130	28189	Pdpk1|0.767409736308
regulation of mitochondrial membrane permeability	GO:0046902	0.228	1	56	130	28189	Spg7|1.26113610538
regulation of cAMP-mediated signaling	GO:0043949	0.228	1	56	130	28189	Gnai1|1.2874902459
negative regulation of leukocyte apoptotic process	GO:2000107	0.228	1	56	130	28189	Irs2|1.22984911654
regulation of cardiac muscle cell apoptotic process	GO:0010665	0.228	1	56	130	28189	Pdpk1|0.767409736308
cell adhesion	GO:0007155	0.229	10	1646	130	28189	Zyx|1.28746805999;Mog|1.39821828954;Ncstn|1.2906771762;Cdh4|1.21983284053;Scarf2|1.2660913336;Vcan|1.31871230168;Ubash3b|1.43697708027;Ephb1|0.77382661585;Ppm1f|0.799798024617;Pdpk1|0.767409736308
neuron projection extension	GO:1990138	0.229	2	196	130	28189	Cdh4|1.21983284053;Aatk|0.716455314779
regulation of B cell activation	GO:0050864	0.23	2	197	130	28189	A0A0G2K290|1.28084119887;Irs2|1.22984911654
phospholipid biosynthetic process	GO:0008654	0.23	2	197	130	28189	Isyna1|0.777700291945;Mvk|0.759250474383
response to monosaccharide	GO:0034284	0.232	3	360	130	28189	Irs2|1.22984911654;Mpc2|0.660235464271;Rps6kb1|0.804224028621
regulation of fibril organization	GO:1902903	0.232	3	360	130	28189	Ppm1f|0.799798024617;Fhod1|0.819288058571;Arpc5l|0.692102768078
mast cell mediated immunity	GO:0002448	0.232	1	57	130	28189	Pdpk1|0.767409736308
negative regulation of JAK-STAT cascade	GO:0046426	0.232	1	57	130	28189	Inpp5f|0.806408416463
positive regulation of ATPase activity	GO:0032781	0.232	1	57	130	28189	Rab4a|1.23126347951
icosanoid biosynthetic process	GO:0046456	0.232	1	57	130	28189	Fam213b|1.24426471586
metaphase/anaphase transition of mitotic cell cycle	GO:0007091	0.232	1	57	130	28189	Psmg2|0.7795465739
negative regulation of striated muscle tissue development	GO:0045843	0.232	1	57	130	28189	Ephb1|0.77382661585
negative regulation of G1/S transition of mitotic cell cycle	GO:2000134	0.232	1	57	130	28189	Rps27l|0.811264485058
mast cell degranulation	GO:0043303	0.232	1	57	130	28189	Pdpk1|0.767409736308
regulation of metaphase/anaphase transition of cell cycle	GO:1902099	0.232	1	57	130	28189	Psmg2|0.7795465739
positive regulation of tyrosine phosphorylation of STAT protein	GO:0042531	0.232	1	57	130	28189	Hpx|1.37352955548
cell projection assembly	GO:0030031	0.233	3	361	130	28189	Rab5a|0.779781892294;Mtss1l|0.819455090238;Rhoq|0.823449422074
regulation of vasculature development	GO:1901342	0.234	3	362	130	28189	C3|1.46445854312;Erap1|0.796762289164;Pdpk1|0.767409736308
biological adhesion	GO:0022610	0.235	10	1657	130	28189	Zyx|1.28746805999;Mog|1.39821828954;Ncstn|1.2906771762;Cdh4|1.21983284053;Scarf2|1.2660913336;Vcan|1.31871230168;Ubash3b|1.43697708027;Ephb1|0.77382661585;Ppm1f|0.799798024617;Pdpk1|0.767409736308
endothelial cell apoptotic process	GO:0072577	0.235	1	58	130	28189	Pdpk1|0.767409736308
positive regulation of phagocytosis	GO:0050766	0.235	1	58	130	28189	C3|1.46445854312
regulation of membrane lipid distribution	GO:0097035	0.235	1	58	130	28189	Abca1|0.809618574731
dopamine transport	GO:0015872	0.235	1	58	130	28189	Smpd3|0.740483743061
positive regulation of DNA binding	GO:0043388	0.235	1	58	130	28189	Brd4|1.27943354631
regulation of alcohol biosynthetic process	GO:1902930	0.235	1	58	130	28189	Mvk|0.759250474383
regulation of striated muscle cell apoptotic process	GO:0010662	0.235	1	58	130	28189	Pdpk1|0.767409736308
sterol biosynthetic process	GO:0016126	0.235	1	58	130	28189	Mvk|0.759250474383
synaptic vesicle endocytosis	GO:0048488	0.235	1	58	130	28189	Ston2|1.22903584847
response to transition metal nanoparticle	GO:1990267	0.236	2	200	130	28189	S100a13|0.816753740151;Ank2|0.768152249524
cofactor metabolic process	GO:0051186	0.236	4	537	130	28189	Hpx|1.37352955548;Mpc2|0.660235464271;Mthfd2l|0.522339177268;Mvk|0.759250474383
response to nitrogen compound	GO:1901698	0.236	10	1660	130	28189	Slc30a10|1.29789838293;Mog|1.39821828954;Irs2|1.22984911654;Hnrnpl|0.794507487465;Aup1|0.777485802364;Rhoq|0.823449422074;Rps6kb1|0.804224028621;Inpp5f|0.806408416463;Ddx58|0.788556376931;Pdpk1|0.767409736308
cognition	GO:0050890	0.236	3	364	130	28189	Gabra5|1.22482993197;Ephb1|0.77382661585;Rps6kb1|0.804224028621
respiratory electron transport chain	GO:0022904	0.237	2	201	130	28189	Uqcrb|0.594288189881;ND2|0.63771611164
aging	GO:0007568	0.238	4	539	130	28189	Slc30a10|1.29789838293;Mog|1.39821828954;Smpd3|0.740483743061;Rps6kb1|0.804224028621
regulation of actin filament-based movement	GO:1903115	0.239	1	59	130	28189	Ank2|0.768152249524
cell-cell recognition	GO:0009988	0.239	1	59	130	28189	Ephb1|0.77382661585
metaphase/anaphase transition of cell cycle	GO:0044784	0.239	1	59	130	28189	Psmg2|0.7795465739
negative regulation of transforming growth factor beta receptor signaling pathway	GO:0030512	0.239	1	59	130	28189	Pdpk1|0.767409736308
regulation of immunoglobulin production	GO:0002637	0.239	1	59	130	28189	Hpx|1.37352955548
flagellated sperm motility	GO:0030317	0.239	1	59	130	28189	Pltp|0.81706572365
tetrapyrrole metabolic process	GO:0033013	0.239	1	59	130	28189	Hpx|1.37352955548
mesenchymal cell proliferation	GO:0010463	0.239	1	59	130	28189	Irs2|1.22984911654
retina homeostasis	GO:0001895	0.239	1	59	130	28189	Krt1|0.444222346429
positive regulation of calcium ion import	GO:0090280	0.239	1	59	130	28189	Pdpk1|0.767409736308
negative regulation of muscle organ development	GO:0048635	0.239	1	59	130	28189	Ephb1|0.77382661585
positive regulation of calcium ion transport into cytosol	GO:0010524	0.239	1	59	130	28189	Pdpk1|0.767409736308
positive regulation of reactive oxygen species biosynthetic process	GO:1903428	0.239	1	59	130	28189	Smpd3|0.740483743061
positive regulation of chromatin modification	GO:1903310	0.239	1	59	130	28189	Hist1h1b|0.741620383472
mast cell activation involved in immune response	GO:0002279	0.239	1	59	130	28189	Pdpk1|0.767409736308
amino acid transport	GO:0006865	0.239	2	202	130	28189	Sv2a|0.812065692805;Arl6ip5|0.827974741225
regulation of kinase activity	GO:0043549	0.24	6	905	130	28189	Dbndd2|1.22106067382;Irs2|1.22984911654;Ubash3b|1.43697708027;Ppm1f|0.799798024617;RGD1304704|0.819722734975;Pdpk1|0.767409736308
cellular response to nitrogen compound	GO:1901699	0.24	6	905	130	28189	Slc30a10|1.29789838293;Irs2|1.22984911654;Rhoq|0.823449422074;Rps6kb1|0.804224028621;Inpp5f|0.806408416463;Pdpk1|0.767409736308
regulation of binding	GO:0051098	0.24	3	367	130	28189	Brd4|1.27943354631;Ubash3b|1.43697708027;Hnrnpl|0.794507487465
primary metabolic process	GO:0044238	0.241	72	14635	130	28189	Nova1|1.31270226537;Dbndd2|1.22106067382;Slc30a10|1.29789838293;Dph2|1.4897156976;Fam213b|1.24426471586;Ncstn|1.2906771762;A0A0G2K290|1.28084119887;TGM2|1.47843450479;Mrpl18|1.31293128408;Mettl1|1.25969471947;Sephs2|1.39573521716;Atp5g2|1.509590077;Brd4|1.27943354631;Wnk2|1.2647961963;Fig4|1.20537357964;Srrm2|1.21240443425;Purb|1.40881733924;Fubp3|1.34108038649;Spg7|1.26113610538;Retsat|1.2073898…
vacuole organization	GO:0007033	0.241	2	203	130	28189	Fig4|1.20537357964;Abca1|0.809618574731
organelle disassembly	GO:1903008	0.241	2	203	130	28189	Fam134b|1.23755006225;Gabra5|1.22482993197
regulation of reactive oxygen species metabolic process	GO:2000377	0.241	2	203	130	28189	Slc30a10|1.29789838293;Smpd3|0.740483743061
striated muscle contraction	GO:0006941	0.241	2	203	130	28189	Rps6kb1|0.804224028621;Ank2|0.768152249524
positive regulation of response to wounding	GO:1903036	0.242	2	204	130	28189	TGM2|1.47843450479;C3|1.46445854312
nucleobase-containing compound transport	GO:0015931	0.242	2	204	130	28189	Mrpl18|1.31293128408;Sec13|0.68754863485
negative regulation of cell cycle G1/S phase transition	GO:1902807	0.242	1	60	130	28189	Rps27l|0.811264485058
response to copper ion	GO:0046688	0.242	1	60	130	28189	S100a13|0.816753740151
positive regulation of protein localization to plasma membrane	GO:1903078	0.242	1	60	130	28189	Pdpk1|0.767409736308
regulation of mitotic sister chromatid separation	GO:0010965	0.242	1	60	130	28189	Psmg2|0.7795465739
protein maturation	GO:0051604	0.243	3	369	130	28189	Ncstn|1.2906771762;C3|1.46445854312;Spcs2|0.811697320021
regulation of cell migration	GO:0030334	0.244	6	910	130	28189	Irs2|1.22984911654;Rab5a|0.779781892294;Ppm1f|0.799798024617;Rps6kb1|0.804224028621;Ddx58|0.788556376931;Pdpk1|0.767409736308
negative regulation of muscle tissue development	GO:1901862	0.246	1	61	130	28189	Ephb1|0.77382661585
cellular senescence	GO:0090398	0.246	1	61	130	28189	Slc30a10|1.29789838293
positive regulation of NIK/NF-kappaB signaling	GO:1901224	0.246	1	61	130	28189	Smpd3|0.740483743061
cellular response to oxygen-containing compound	GO:1901701	0.247	9	1485	130	28189	Gnai1|1.2874902459;Slc30a10|1.29789838293;Irs2|1.22984911654;Mpc2|0.660235464271;Rhoq|0.823449422074;Rps6kb1|0.804224028621;Abca1|0.809618574731;Inpp5f|0.806408416463;Pdpk1|0.767409736308
positive regulation of cell growth	GO:0030307	0.247	2	207	130	28189	Cdh4|1.21983284053;Hist1h1b|0.741620383472
cardiac muscle cell action potential	GO:0086001	0.249	1	62	130	28189	Ank2|0.768152249524
mitotic sister chromatid separation	GO:0051306	0.249	1	62	130	28189	Psmg2|0.7795465739
embryo implantation	GO:0007566	0.249	1	62	130	28189	Ube2q1|0.783385232918
cardiac muscle cell apoptotic process	GO:0010659	0.249	1	62	130	28189	Pdpk1|0.767409736308
regulation of ubiquitin-protein transferase activity	GO:0051438	0.249	1	62	130	28189	Psmg2|0.7795465739
regulation of bone remodeling	GO:0046850	0.249	1	62	130	28189	Ubash3b|1.43697708027
aspartate family amino acid metabolic process	GO:0009066	0.249	1	62	130	28189	Mthfd2l|0.522339177268
negative regulation of cellular response to transforming growth factor beta stimulus	GO:1903845	0.253	1	63	130	28189	Pdpk1|0.767409736308
vesicle docking involved in exocytosis	GO:0006904	0.253	1	63	130	28189	Ralb|0.74404076158
regulation of B cell proliferation	GO:0030888	0.253	1	63	130	28189	Irs2|1.22984911654
regulation of focal adhesion assembly	GO:0051893	0.253	1	63	130	28189	Ppm1f|0.799798024617
regulation of cell-substrate junction assembly	GO:0090109	0.253	1	63	130	28189	Ppm1f|0.799798024617
regulation of secretion by cell	GO:1903530	0.253	6	922	130	28189	Irs2|1.22984911654;Rab5a|0.779781892294;Mpc2|0.660235464271;Smpd3|0.740483743061;Ralb|0.74404076158;Pdpk1|0.767409736308
electron transport chain	GO:0022900	0.254	2	211	130	28189	Uqcrb|0.594288189881;ND2|0.63771611164
establishment or maintenance of cell polarity	GO:0007163	0.254	2	211	130	28189	Ephb1|0.77382661585;Myo9a|0.831114707284
tissue remodeling	GO:0048771	0.256	2	212	130	28189	TGM2|1.47843450479;Ubash3b|1.43697708027
establishment of synaptic vesicle localization	GO:0097480	0.256	2	212	130	28189	Ston2|1.22903584847;Rab5a|0.779781892294
synaptic vesicle transport	GO:0048489	0.256	2	212	130	28189	Ston2|1.22903584847;Rab5a|0.779781892294
skeletal muscle tissue development	GO:0007519	0.256	2	212	130	28189	Ephb1|0.77382661585;Rps6kb1|0.804224028621
phospholipid dephosphorylation	GO:0046839	0.256	1	64	130	28189	Inpp5f|0.806408416463
oligosaccharide metabolic process	GO:0009311	0.256	1	64	130	28189	LOC103692171|0.828183240734
regulation of interleukin-8 production	GO:0032677	0.256	1	64	130	28189	Ddx58|0.788556376931
negative regulation of muscle cell apoptotic process	GO:0010656	0.256	1	64	130	28189	Pdpk1|0.767409736308
regulation of sprouting angiogenesis	GO:1903670	0.256	1	64	130	28189	Pdpk1|0.767409736308
negative regulation of response to DNA damage stimulus	GO:2001021	0.256	1	64	130	28189	Brd4|1.27943354631
striated muscle cell apoptotic process	GO:0010658	0.256	1	64	130	28189	Pdpk1|0.767409736308
positive regulation of axon extension	GO:0045773	0.256	1	64	130	28189	Cdh4|1.21983284053
serine family amino acid metabolic process	GO:0009069	0.256	1	64	130	28189	Sephs2|1.39573521716
locomotion	GO:0040011	0.258	11	1894	130	28189	Cdh4|1.21983284053;Irs2|1.22984911654;Rab5a|0.779781892294;Ephb1|0.77382661585;Ppm1f|0.799798024617;Rps6kb1|0.804224028621;Inpp5f|0.806408416463;Arpc5l|0.692102768078;Ddx58|0.788556376931;Pltp|0.81706572365;Pdpk1|0.767409736308
cofactor biosynthetic process	GO:0051188	0.258	2	213	130	28189	Mpc2|0.660235464271;Mthfd2l|0.522339177268
cytokine secretion	GO:0050663	0.259	2	214	130	28189	S100a13|0.816753740151;Abca1|0.809618574731
cell recognition	GO:0008037	0.259	2	214	130	28189	A0A0G2K290|1.28084119887;Ephb1|0.77382661585
negative regulation of developmental process	GO:0051093	0.259	7	1120	130	28189	Slc30a10|1.29789838293;Fig4|1.20537357964;Ubash3b|1.43697708027;Cnot3|0.812564777167;Ephb1|0.77382661585;Inpp5f|0.806408416463;Aatk|0.716455314779
negative regulation of proteasomal protein catabolic process	GO:1901799	0.26	1	65	130	28189	Psmg2|0.7795465739
ribosomal small subunit assembly	GO:0000028	0.26	1	65	130	28189	Rps27l|0.811264485058
guanosine-containing compound metabolic process	GO:1901068	0.26	1	65	130	28189	Rhoq|0.823449422074
histone H3 acetylation	GO:0043966	0.26	1	65	130	28189	Brd4|1.27943354631
cardiac muscle cell contraction	GO:0086003	0.26	1	65	130	28189	Ank2|0.768152249524
regulation of phospholipase activity	GO:0010517	0.26	1	65	130	28189	Pdpk1|0.767409736308
peptidyl-tyrosine autophosphorylation	GO:0038083	0.26	1	65	130	28189	Aatk|0.716455314779
lipid storage	GO:0019915	0.26	1	65	130	28189	C3|1.46445854312
response to amino acid	GO:0043200	0.261	2	215	130	28189	Mog|1.39821828954;Rps6kb1|0.804224028621
regulation of adherens junction organization	GO:1903391	0.263	1	66	130	28189	Ppm1f|0.799798024617
unsaturated fatty acid biosynthetic process	GO:0006636	0.263	1	66	130	28189	Fam213b|1.24426471586
multicellular organismal movement	GO:0050879	0.263	1	66	130	28189	Rps6kb1|0.804224028621
negative regulation of nuclear division	GO:0051784	0.263	1	66	130	28189	Psmg2|0.7795465739
negative regulation of reactive oxygen species metabolic process	GO:2000378	0.263	1	66	130	28189	Slc30a10|1.29789838293
columnar/cuboidal epithelial cell development	GO:0002066	0.263	1	66	130	28189	Pdpk1|0.767409736308
musculoskeletal movement	GO:0050881	0.263	1	66	130	28189	Rps6kb1|0.804224028621
water homeostasis	GO:0030104	0.263	1	66	130	28189	Krt1|0.444222346429
dendritic spine morphogenesis	GO:0060997	0.263	1	66	130	28189	Ephb1|0.77382661585
mitotic cell cycle process	GO:1903047	0.264	5	749	130	28189	Gnai1|1.2874902459;Brd4|1.27943354631;Rps6kb1|0.804224028621;Rps27l|0.811264485058;Psmg2|0.7795465739
carbohydrate derivative metabolic process	GO:1901135	0.266	10	1712	130	28189	Atp5g2|1.509590077;Abhd12|0.796939362008;Atp5o|0.807335760973;Uqcrb|0.594288189881;Rhoq|0.823449422074;Pmm1|0.580547752809;ND2|0.63771611164;Abca1|0.809618574731;Atp5l|0.712102934432;Alg5|0.80994883904
positive regulation of ERK1 and ERK2 cascade	GO:0070374	0.266	2	218	130	28189	Slc30a10|1.29789838293;C3|1.46445854312
regulation of membrane permeability	GO:0090559	0.267	1	67	130	28189	Spg7|1.26113610538
lytic vacuole organization	GO:0080171	0.267	1	67	130	28189	Abca1|0.809618574731
mitochondrial respiratory chain complex assembly	GO:0033108	0.267	1	67	130	28189	Uqcrb|0.594288189881
negative regulation of hemostasis	GO:1900047	0.267	1	67	130	28189	Ubash3b|1.43697708027
regulation of nitric oxide biosynthetic process	GO:0045428	0.267	1	67	130	28189	Smpd3|0.740483743061
anion homeostasis	GO:0055081	0.267	1	67	130	28189	Abca1|0.809618574731
protein localization to synapse	GO:0035418	0.267	1	67	130	28189	Klc1|1.25100354742
negative regulation of blood coagulation	GO:0030195	0.267	1	67	130	28189	Ubash3b|1.43697708027
lysosome organization	GO:0007040	0.267	1	67	130	28189	Abca1|0.809618574731
positive regulation of mitotic cell cycle phase transition	GO:1901992	0.267	1	67	130	28189	Brd4|1.27943354631
interleukin-1 beta production	GO:0032611	0.267	1	67	130	28189	Abca1|0.809618574731
regulation of action potential	GO:0098900	0.267	1	67	130	28189	Ank2|0.768152249524
neurotransmitter secretion	GO:0007269	0.268	2	219	130	28189	Rab5a|0.779781892294;Syn3|0.761604667855
cellular response to glucose stimulus	GO:0071333	0.268	2	219	130	28189	Irs2|1.22984911654;Mpc2|0.660235464271
protein-DNA complex assembly	GO:0065004	0.268	2	219	130	28189	H1fx|1.22432633238;Hist1h1b|0.741620383472
regulation of metabolic process	GO:0019222	0.268	42	8313	130	28189	Nova1|1.31270226537;Dbndd2|1.22106067382;Slc30a10|1.29789838293;Dph2|1.4897156976;Ppp1r12b|1.58587479936;Rab4a|1.23126347951;Ncstn|1.2906771762;Brd4|1.27943354631;Gabra5|1.22482993197;Purb|1.40881733924;Fubp3|1.34108038649;C3|1.46445854312;Irs2|1.22984911654;Ubash3b|1.43697708027;Hpx|1.37352955548;Dr1|0.797058306428;Ptrh2|0.592895365054;Hnrnpl|0.794507487465;Cnot3|0.812564777167;Ephb1|0.773826615…
proteolysis	GO:0006508	0.269	13	2313	130	28189	Ncstn|1.2906771762;Spg7|1.26113610538;C3|1.46445854312;Wdr20|0.620801125637;LOC297568|0.809943983456;Aup1|0.777485802364;Erap1|0.796762289164;Ppm1f|0.799798024617;Arl6ip5|0.827974741225;Rps27l|0.811264485058;Adrm1|0.820502331526;Spcs2|0.811697320021;Psmg2|0.7795465739
cell projection organization	GO:0030030	0.269	9	1522	130	28189	Fig4|1.20537357964;Cdh4|1.21983284053;Vcan|1.31871230168;Rab5a|0.779781892294;Ephb1|0.77382661585;Mtss1l|0.819455090238;Rhoq|0.823449422074;Inpp5f|0.806408416463;Aatk|0.716455314779
response to epidermal growth factor	GO:0070849	0.27	1	68	130	28189	Pdpk1|0.767409736308
regulation of lipid catabolic process	GO:0050994	0.27	1	68	130	28189	Irs2|1.22984911654
histone H4 acetylation	GO:0043967	0.27	1	68	130	28189	Brd4|1.27943354631
regulation of defense response to virus	GO:0050688	0.27	1	68	130	28189	Ddx58|0.788556376931
mitotic DNA damage checkpoint	GO:0044773	0.27	1	68	130	28189	Rps27l|0.811264485058
synaptic vesicle localization	GO:0097479	0.271	2	221	130	28189	Ston2|1.22903584847;Rab5a|0.779781892294
regulation of stress-activated MAPK cascade	GO:0032872	0.271	2	221	130	28189	Ephb1|0.77382661585;Arl6ip5|0.827974741225
carbohydrate derivative biosynthetic process	GO:1901137	0.272	6	947	130	28189	Atp5g2|1.509590077;Atp5o|0.807335760973;Pmm1|0.580547752809;Abca1|0.809618574731;Atp5l|0.712102934432;Alg5|0.80994883904
cellular response to hexose stimulus	GO:0071331	0.273	2	222	130	28189	Irs2|1.22984911654;Mpc2|0.660235464271
regulation of stress-activated protein kinase signaling cascade	GO:0070302	0.273	2	222	130	28189	Ephb1|0.77382661585;Arl6ip5|0.827974741225
regulation of osteoclast differentiation	GO:0045670	0.273	1	69	130	28189	Ubash3b|1.43697708027
skeletal muscle organ development	GO:0060538	0.275	2	223	130	28189	Ephb1|0.77382661585;Rps6kb1|0.804224028621
negative regulation of cellular component organization	GO:0051129	0.276	5	762	130	28189	Ephb1|0.77382661585;Rhoq|0.823449422074;Inpp5f|0.806408416463;Aatk|0.716455314779;Psmg2|0.7795465739
axon guidance	GO:0007411	0.276	2	224	130	28189	Cdh4|1.21983284053;Ephb1|0.77382661585
cellular response to monosaccharide stimulus	GO:0071326	0.276	2	224	130	28189	Irs2|1.22984911654;Mpc2|0.660235464271
negative regulation of coagulation	GO:0050819	0.277	1	70	130	28189	Ubash3b|1.43697708027
synaptic vesicle recycling	GO:0036465	0.277	1	70	130	28189	Ston2|1.22903584847
interleukin-8 production	GO:0032637	0.277	1	70	130	28189	Ddx58|0.788556376931
cardiac conduction	GO:0061337	0.277	1	70	130	28189	Ank2|0.768152249524
morphogenesis of a polarized epithelium	GO:0001738	0.277	1	70	130	28189	Myo9a|0.831114707284
regulation of histone methylation	GO:0031060	0.277	1	70	130	28189	Hist1h1b|0.741620383472
muscle fiber development	GO:0048747	0.277	1	70	130	28189	Myh11|0.740687539612
alternative mRNA splicing, via spliceosome	GO:0000380	0.277	1	70	130	28189	Hnrnpl|0.794507487465
cellular polysaccharide biosynthetic process	GO:0033692	0.277	1	70	130	28189	Irs2|1.22984911654
response to organonitrogen compound	GO:0010243	0.277	9	1535	130	28189	Slc30a10|1.29789838293;Mog|1.39821828954;Irs2|1.22984911654;Hnrnpl|0.794507487465;Aup1|0.777485802364;Rhoq|0.823449422074;Rps6kb1|0.804224028621;Inpp5f|0.806408416463;Pdpk1|0.767409736308
monocarboxylic acid biosynthetic process	GO:0072330	0.278	2	225	130	28189	Fam213b|1.24426471586;Aldh1a1|0.740409169482
regulation of insulin secretion	GO:0050796	0.278	2	225	130	28189	Irs2|1.22984911654;Mpc2|0.660235464271
oxidative phosphorylation	GO:0006119	0.278	2	225	130	28189	Uqcrb|0.594288189881;ND2|0.63771611164
peptidyl-lysine modification	GO:0018205	0.278	3	398	130	28189	TGM2|1.47843450479;Brd4|1.27943354631;Hist1h1b|0.741620383472
regulation of extracellular matrix organization	GO:1903053	0.278	3	398	130	28189	Ppm1f|0.799798024617;Fhod1|0.819288058571;Arpc5l|0.692102768078
regulation of epithelial cell migration	GO:0010632	0.28	2	226	130	28189	Ppm1f|0.799798024617;Pdpk1|0.767409736308
regulation of mitotic sister chromatid segregation	GO:0033047	0.28	1	71	130	28189	Psmg2|0.7795465739
positive regulation of lipase activity	GO:0060193	0.28	1	71	130	28189	Pdpk1|0.767409736308
response to zinc ion	GO:0010043	0.28	1	71	130	28189	Slc30a10|1.29789838293
inflammatory response to antigenic stimulus	GO:0002437	0.28	1	71	130	28189	C3|1.46445854312
regulation of translational initiation	GO:0006446	0.28	1	71	130	28189	Rps6kb1|0.804224028621
regulation of actin cytoskeleton organization	GO:0032956	0.281	3	400	130	28189	Ppm1f|0.799798024617;Fhod1|0.819288058571;Arpc5l|0.692102768078
blood circulation	GO:0008015	0.281	4	582	130	28189	Erap1|0.796762289164;Smpd3|0.740483743061;Ank2|0.768152249524;Plcb3|0.701080569314
neuron projection guidance	GO:0097485	0.282	2	227	130	28189	Cdh4|1.21983284053;Ephb1|0.77382661585
regulation of ligase activity	GO:0051340	0.283	1	72	130	28189	Psmg2|0.7795465739
regulation of type I interferon production	GO:0032479	0.283	1	72	130	28189	Ddx58|0.788556376931
lymphocyte apoptotic process	GO:0070227	0.283	1	72	130	28189	Irs2|1.22984911654
sulfur compound metabolic process	GO:0006790	0.283	3	402	130	28189	Mpc2|0.660235464271;Mthfd2l|0.522339177268;Mvk|0.759250474383
defense response to virus	GO:0051607	0.287	2	230	130	28189	Mx1|0.817543649845;Ddx58|0.788556376931
extrinsic apoptotic signaling pathway	GO:0097191	0.287	2	230	130	28189	Rps6kb1|0.804224028621;Pdpk1|0.767409736308
vitamin metabolic process	GO:0006766	0.287	1	73	130	28189	Pltp|0.81706572365
mitotic DNA integrity checkpoint	GO:0044774	0.287	1	73	130	28189	Rps27l|0.811264485058
positive regulation of cellular protein localization	GO:1903829	0.288	3	406	130	28189	Gnai1|1.2874902459;Ddx58|0.788556376931;Pdpk1|0.767409736308
circulatory system process	GO:0003013	0.29	4	590	130	28189	Erap1|0.796762289164;Smpd3|0.740483743061;Ank2|0.768152249524;Plcb3|0.701080569314
response to nutrient	GO:0007584	0.29	3	407	130	28189	Mog|1.39821828954;Rps6kb1|0.804224028621;Abca1|0.809618574731
response to carbohydrate	GO:0009743	0.29	3	407	130	28189	Irs2|1.22984911654;Mpc2|0.660235464271;Rps6kb1|0.804224028621
microtubule-based movement	GO:0007018	0.29	3	407	130	28189	Klc1|1.25100354742;Myh11|0.740687539612;Myo9a|0.831114707284
regulation of ATPase activity	GO:0043462	0.29	1	74	130	28189	Rab4a|1.23126347951
regulation of acute inflammatory response	GO:0002673	0.29	1	74	130	28189	C3|1.46445854312
platelet aggregation	GO:0070527	0.29	1	74	130	28189	Ubash3b|1.43697708027
tRNA metabolic process	GO:0006399	0.29	2	232	130	28189	Mettl1|1.25969471947;RGD1304704|0.819722734975
growth	GO:0040007	0.292	7	1165	130	28189	Brd4|1.27943354631;Cdh4|1.21983284053;C3|1.46445854312;Ppm1f|0.799798024617;Rps6kb1|0.804224028621;Hist1h1b|0.741620383472;Aatk|0.716455314779
negative regulation of mitotic cell cycle	GO:0045930	0.292	2	233	130	28189	Rps27l|0.811264485058;Psmg2|0.7795465739
response to ketone	GO:1901654	0.292	3	409	130	28189	Gnai1|1.2874902459;C3|1.46445854312;Rps6kb1|0.804224028621
developmental growth	GO:0048589	0.293	5	781	130	28189	Brd4|1.27943354631;Cdh4|1.21983284053;C3|1.46445854312;Rps6kb1|0.804224028621;Aatk|0.716455314779
positive regulation of cellular carbohydrate metabolic process	GO:0010676	0.293	1	75	130	28189	Irs2|1.22984911654
pigment metabolic process	GO:0042440	0.293	1	75	130	28189	Hpx|1.37352955548
protein localization to chromosome	GO:0034502	0.293	1	75	130	28189	Hist1h1b|0.741620383472
type I interferon production	GO:0032606	0.293	1	75	130	28189	Ddx58|0.788556376931
inner ear development	GO:0048839	0.294	2	234	130	28189	Gabra5|1.22482993197;Ephb1|0.77382661585
dephosphorylation	GO:0016311	0.294	4	594	130	28189	Fig4|1.20537357964;Ubash3b|1.43697708027;Ppm1f|0.799798024617;Inpp5f|0.806408416463
regulation of membrane potential	GO:0042391	0.295	4	595	130	28189	Gabra5|1.22482993197;Arl6ip5|0.827974741225;Slc26a9|0.747085835394;Ank2|0.768152249524
hormone metabolic process	GO:0042445	0.295	2	235	130	28189	Retsat|1.20738986571;Aldh1a1|0.740409169482
bone resorption	GO:0045453	0.297	1	76	130	28189	Ubash3b|1.43697708027
actin nucleation	GO:0045010	0.297	1	76	130	28189	Arpc5l|0.692102768078
regulation of cell size	GO:0008361	0.297	2	236	130	28189	Cdh4|1.21983284053;Aatk|0.716455314779
osteoblast differentiation	GO:0001649	0.297	2	236	130	28189	Bcap29|1.20054263845;Tpm4|1.22066935466
inflammatory response	GO:0006954	0.298	5	787	130	28189	Zyx|1.28746805999;TGM2|1.47843450479;Brd4|1.27943354631;C3|1.46445854312;Krt1|0.444222346429
tissue homeostasis	GO:0001894	0.299	2	237	130	28189	Ubash3b|1.43697708027;Krt1|0.444222346429
hormone secretion	GO:0046879	0.3	3	415	130	28189	Irs2|1.22984911654;Mpc2|0.660235464271;Ube2q1|0.783385232918
mast cell activation	GO:0045576	0.3	1	77	130	28189	Pdpk1|0.767409736308
fatty acid derivative biosynthetic process	GO:1901570	0.3	1	77	130	28189	Fam213b|1.24426471586
leukocyte degranulation	GO:0043299	0.3	1	77	130	28189	Pdpk1|0.767409736308
positive regulation of STAT cascade	GO:1904894	0.3	1	77	130	28189	Hpx|1.37352955548
positive regulation of stem cell proliferation	GO:2000648	0.3	1	77	130	28189	Irs2|1.22984911654
regulation of steroid biosynthetic process	GO:0050810	0.3	1	77	130	28189	Mvk|0.759250474383
negative regulation of proteolysis involved in cellular protein catabolic process	GO:1903051	0.3	1	77	130	28189	Psmg2|0.7795465739
positive regulation of calcium ion transmembrane transport	GO:1904427	0.3	1	77	130	28189	Pdpk1|0.767409736308
inner ear receptor cell differentiation	GO:0060113	0.3	1	77	130	28189	Gabra5|1.22482993197
regulation of developmental process	GO:0050793	0.3	16	2985	130	28189	Slc30a10|1.29789838293;Strip1|1.20211178787;Fig4|1.20537357964;Cdh4|1.21983284053;C3|1.46445854312;Ubash3b|1.43697708027;Faim|1.68313748531;S100a13|0.816753740151;Cnot3|0.812564777167;Ephb1|0.77382661585;Erap1|0.796762289164;Rhoq|0.823449422074;Rps6kb1|0.804224028621;Inpp5f|0.806408416463;Aatk|0.716455314779;Pdpk1|0.767409736308
cellular metabolic process	GO:0044237	0.301	70	14426	130	28189	Nova1|1.31270226537;Dbndd2|1.22106067382;Slc30a10|1.29789838293;Dph2|1.4897156976;Fam213b|1.24426471586;Ncstn|1.2906771762;TGM2|1.47843450479;Fam134b|1.23755006225;Mrpl18|1.31293128408;Mettl1|1.25969471947;Sephs2|1.39573521716;Atp5g2|1.509590077;Brd4|1.27943354631;Gabra5|1.22482993197;Wnk2|1.2647961963;Fig4|1.20537357964;Srrm2|1.21240443425;Purb|1.40881733924;Fubp3|1.34108038649;Retsat|1.20738986…
RNA methylation	GO:0001510	0.303	1	78	130	28189	Mettl1|1.25969471947
activation of GTPase activity	GO:0090630	0.303	1	78	130	28189	Mtss1l|0.819455090238
striated muscle cell proliferation	GO:0014855	0.303	1	78	130	28189	Ephb1|0.77382661585
cellular modified amino acid biosynthetic process	GO:0042398	0.303	1	78	130	28189	Mthfd2l|0.522339177268
sphingolipid biosynthetic process	GO:0030148	0.303	1	78	130	28189	Smpd3|0.740483743061
endoderm development	GO:0007492	0.303	1	78	130	28189	Hsbp1|0.833026377719
cellular response to carbohydrate stimulus	GO:0071322	0.304	2	240	130	28189	Irs2|1.22984911654;Mpc2|0.660235464271
regulation of blood pressure	GO:0008217	0.305	2	241	130	28189	Erap1|0.796762289164;Plcb3|0.701080569314
single-organism developmental process	GO:0044767	0.306	37	7378	130	28189	Dbndd2|1.22106067382;Slc30a10|1.29789838293;Strip1|1.20211178787;Ston2|1.22903584847;Mog|1.39821828954;Dkk3|1.30118308472;Brd4|1.27943354631;Gabra5|1.22482993197;Fig4|1.20537357964;Tpm3|1.23165724517;Bcap29|1.20054263845;Purb|1.40881733924;Cdh4|1.21983284053;C3|1.46445854312;Vcan|1.31871230168;Irs2|1.22984911654;Ubash3b|1.43697708027;Faim|1.68313748531;Tpm4|1.22066935466;S100a13|0.816753740151;Cn…
lysosome localization	GO:0032418	0.306	1	79	130	28189	Pdpk1|0.767409736308
polysaccharide biosynthetic process	GO:0000271	0.306	1	79	130	28189	Irs2|1.22984911654
negative regulation of cell development	GO:0010721	0.307	3	421	130	28189	Ephb1|0.77382661585;Inpp5f|0.806408416463;Aatk|0.716455314779
neuron development	GO:0048666	0.308	8	1385	130	28189	Dbndd2|1.22106067382;Gabra5|1.22482993197;Fig4|1.20537357964;Cdh4|1.21983284053;Vcan|1.31871230168;Ephb1|0.77382661585;Inpp5f|0.806408416463;Aatk|0.716455314779
intrinsic apoptotic signaling pathway by p53 class mediator	GO:0072332	0.309	1	80	130	28189	Rps27l|0.811264485058
cellular response to dexamethasone stimulus	GO:0071549	0.309	1	80	130	28189	Rps6kb1|0.804224028621
regulation of neurotransmitter secretion	GO:0046928	0.309	1	80	130	28189	Rab5a|0.779781892294
negative regulation of myeloid cell differentiation	GO:0045638	0.309	1	80	130	28189	Ubash3b|1.43697708027
positive regulation of molecular function	GO:0044093	0.31	12	2190	130	28189	Rab4a|1.23126347951;Ncstn|1.2906771762;Brd4|1.27943354631;Hnrnpl|0.794507487465;Mtss1l|0.819455090238;Sbf2|0.831068911308;Ppm1f|0.799798024617;Arl6ip5|0.827974741225;Rps27l|0.811264485058;Adrm1|0.820502331526;Myo9a|0.831114707284;Pdpk1|0.767409736308
positive regulation of cytoplasmic transport	GO:1903651	0.311	2	244	130	28189	Ddx58|0.788556376931;Pdpk1|0.767409736308
response to temperature stimulus	GO:0009266	0.311	2	244	130	28189	Ephb1|0.77382661585;Rps6kb1|0.804224028621
positive regulation of synapse assembly	GO:0051965	0.313	1	81	130	28189	Ephb1|0.77382661585
negative regulation of wound healing	GO:0061045	0.313	1	81	130	28189	Ubash3b|1.43697708027
skeletal muscle cell differentiation	GO:0035914	0.313	1	81	130	28189	Ephb1|0.77382661585
inorganic anion transport	GO:0015698	0.314	2	246	130	28189	Gabra5|1.22482993197;Slc26a9|0.747085835394
positive regulation of catalytic activity	GO:0043085	0.314	10	1794	130	28189	Rab4a|1.23126347951;Ncstn|1.2906771762;Mtss1l|0.819455090238;Sbf2|0.831068911308;Ppm1f|0.799798024617;Arl6ip5|0.827974741225;Rps27l|0.811264485058;Adrm1|0.820502331526;Myo9a|0.831114707284;Pdpk1|0.767409736308
cellular glucose homeostasis	GO:0001678	0.316	2	247	130	28189	Irs2|1.22984911654;Mpc2|0.660235464271
organelle localization	GO:0051640	0.316	4	615	130	28189	Ston2|1.22903584847;Rab5a|0.779781892294;Fhod1|0.819288058571;Pdpk1|0.767409736308
activation of cysteine-type endopeptidase activity involved in apoptotic process	GO:0006919	0.316	1	82	130	28189	Rps27l|0.811264485058
positive regulation of JAK-STAT cascade	GO:0046427	0.316	1	82	130	28189	Hpx|1.37352955548
regulation of sister chromatid segregation	GO:0033045	0.316	1	82	130	28189	Psmg2|0.7795465739
ubiquitin-dependent ERAD pathway	GO:0030433	0.316	1	82	130	28189	Aup1|0.777485802364
regulation of protein localization	GO:0032880	0.317	7	1199	130	28189	Gnai1|1.2874902459;Irs2|1.22984911654;Mpc2|0.660235464271;Rhoq|0.823449422074;Ralb|0.74404076158;Ddx58|0.788556376931;Pdpk1|0.767409736308
neuron projection development	GO:0031175	0.317	7	1199	130	28189	Dbndd2|1.22106067382;Fig4|1.20537357964;Cdh4|1.21983284053;Vcan|1.31871230168;Ephb1|0.77382661585;Inpp5f|0.806408416463;Aatk|0.716455314779
response to drug	GO:0042493	0.318	5	809	130	28189	Gabra5|1.22482993197;Ppm1f|0.799798024617;Aldh1a1|0.740409169482;Rps6kb1|0.804224028621;Abca1|0.809618574731
membrane budding	GO:0006900	0.319	1	83	130	28189	Sec13|0.68754863485
mechanoreceptor differentiation	GO:0042490	0.319	1	83	130	28189	Gabra5|1.22482993197
phospholipid transport	GO:0015914	0.319	1	83	130	28189	Abca1|0.809618574731
positive regulation of cell cycle phase transition	GO:1901989	0.319	1	83	130	28189	Brd4|1.27943354631
blood vessel morphogenesis	GO:0048514	0.32	4	619	130	28189	C3|1.46445854312;Ephb1|0.77382661585;Erap1|0.796762289164;Pdpk1|0.767409736308
regulation of cell morphogenesis involved in differentiation	GO:0010769	0.32	3	431	130	28189	Cdh4|1.21983284053;Ephb1|0.77382661585;Aatk|0.716455314779
adaptive immune response	GO:0002250	0.32	3	431	130	28189	A0A0G2K290|1.28084119887;C3|1.46445854312;Hpx|1.37352955548
fatty acid beta-oxidation	GO:0006635	0.322	1	84	130	28189	Irs2|1.22984911654
negative regulation of cell division	GO:0051782	0.322	1	84	130	28189	Psmg2|0.7795465739
sterol homeostasis	GO:0055092	0.322	1	84	130	28189	Abca1|0.809618574731
mitochondrial electron transport, ubiquinol to cytochrome c	GO:0006122	0.322	1	84	130	28189	Uqcrb|0.594288189881
cholesterol homeostasis	GO:0042632	0.322	1	84	130	28189	Abca1|0.809618574731
cellular response to hormone stimulus	GO:0032870	0.324	6	1011	130	28189	Slc30a10|1.29789838293;Irs2|1.22984911654;Rhoq|0.823449422074;Rps6kb1|0.804224028621;Inpp5f|0.806408416463;Pdpk1|0.767409736308
regulation of mitochondrial membrane potential	GO:0051881	0.325	1	85	130	28189	Arl6ip5|0.827974741225
vesicle docking	GO:0048278	0.325	1	85	130	28189	Ralb|0.74404076158
palate development	GO:0060021	0.325	1	85	130	28189	Ephb1|0.77382661585
hormone transport	GO:0009914	0.326	3	436	130	28189	Irs2|1.22984911654;Mpc2|0.660235464271;Ube2q1|0.783385232918
protein-DNA complex subunit organization	GO:0071824	0.327	2	254	130	28189	H1fx|1.22432633238;Hist1h1b|0.741620383472
cAMP-mediated signaling	GO:0019933	0.328	1	86	130	28189	Gnai1|1.2874902459
regulation of blood vessel endothelial cell migration	GO:0043535	0.328	1	86	130	28189	Pdpk1|0.767409736308
chromosome separation	GO:0051304	0.328	1	86	130	28189	Psmg2|0.7795465739
dendritic spine organization	GO:0097061	0.328	1	86	130	28189	Ephb1|0.77382661585
regulation of G2/M transition of mitotic cell cycle	GO:0010389	0.328	1	86	130	28189	Brd4|1.27943354631
positive regulation of interleukin-6 production	GO:0032755	0.328	1	86	130	28189	Ddx58|0.788556376931
nitric oxide biosynthetic process	GO:0006809	0.328	1	86	130	28189	Smpd3|0.740483743061
calcium ion transmembrane transport	GO:0070588	0.329	3	438	130	28189	Ubash3b|1.43697708027;Ank2|0.768152249524;Pdpk1|0.767409736308
developmental process	GO:0032502	0.33	37	7449	130	28189	Dbndd2|1.22106067382;Slc30a10|1.29789838293;Strip1|1.20211178787;Ston2|1.22903584847;Mog|1.39821828954;Dkk3|1.30118308472;Brd4|1.27943354631;Gabra5|1.22482993197;Fig4|1.20537357964;Tpm3|1.23165724517;Bcap29|1.20054263845;Purb|1.40881733924;Cdh4|1.21983284053;C3|1.46445854312;Vcan|1.31871230168;Irs2|1.22984911654;Ubash3b|1.43697708027;Faim|1.68313748531;Tpm4|1.22066935466;S100a13|0.816753740151;Cn…
regulation of lipase activity	GO:0060191	0.332	1	87	130	28189	Pdpk1|0.767409736308
regulation of protein processing	GO:0070613	0.332	1	87	130	28189	C3|1.46445854312
cellular response to leukemia inhibitory factor	GO:1990830	0.332	1	87	130	28189	Pmm1|0.580547752809
regulation of mRNA splicing, via spliceosome	GO:0048024	0.332	1	87	130	28189	Hnrnpl|0.794507487465
cardiac muscle cell development	GO:0055013	0.332	1	87	130	28189	Myh11|0.740687539612
response to leukemia inhibitory factor	GO:1990823	0.332	1	87	130	28189	Pmm1|0.580547752809
cellular response to nerve growth factor stimulus	GO:1990090	0.332	1	87	130	28189	Pdpk1|0.767409736308
regulation of phagocytosis	GO:0050764	0.332	1	87	130	28189	C3|1.46445854312
negative regulation of cellular protein catabolic process	GO:1903363	0.332	1	87	130	28189	Psmg2|0.7795465739
regulation of intracellular pH	GO:0051453	0.332	1	87	130	28189	Slc26a9|0.747085835394
ncRNA processing	GO:0034470	0.334	3	442	130	28189	Mettl1|1.25969471947;Dkc1|0.797474615682;RGD1304704|0.819722734975
regulation of cell activation	GO:0050865	0.334	4	633	130	28189	A0A0G2K290|1.28084119887;Irs2|1.22984911654;Ubash3b|1.43697708027;Pdpk1|0.767409736308
positive regulation of production of molecular mediator of immune response	GO:0002702	0.335	1	88	130	28189	Hpx|1.37352955548
positive regulation of muscle organ development	GO:0048636	0.335	1	88	130	28189	Rps6kb1|0.804224028621
regulation of tissue remodeling	GO:0034103	0.335	1	88	130	28189	Ubash3b|1.43697708027
regulation of epithelial cell apoptotic process	GO:1904035	0.335	1	88	130	28189	Pdpk1|0.767409736308
regulation of protein maturation	GO:1903317	0.335	1	88	130	28189	C3|1.46445854312
positive regulation of striated muscle tissue development	GO:0045844	0.335	1	88	130	28189	Rps6kb1|0.804224028621
positive regulation of carbohydrate metabolic process	GO:0045913	0.335	1	88	130	28189	Irs2|1.22984911654
cellular response to transforming growth factor beta stimulus	GO:0071560	0.338	2	260	130	28189	Zyx|1.28746805999;Pdpk1|0.767409736308
regulated exocytosis	GO:0045055	0.338	2	260	130	28189	Rab5a|0.779781892294;Pdpk1|0.767409736308
positive regulation of homeostatic process	GO:0032846	0.338	2	260	130	28189	Mpc2|0.660235464271;Pdpk1|0.767409736308
ear development	GO:0043583	0.338	2	260	130	28189	Gabra5|1.22482993197;Ephb1|0.77382661585
B cell proliferation	GO:0042100	0.338	1	89	130	28189	Irs2|1.22984911654
response to progesterone	GO:0032570	0.338	1	89	130	28189	C3|1.46445854312
regulation of cell junction assembly	GO:1901888	0.338	1	89	130	28189	Ppm1f|0.799798024617
central nervous system neuron development	GO:0021954	0.338	1	89	130	28189	Ephb1|0.77382661585
actin-mediated cell contraction	GO:0070252	0.338	1	89	130	28189	Ank2|0.768152249524
cellular response to stress	GO:0033554	0.338	12	2240	130	28189	Slc30a10|1.29789838293;Brd4|1.27943354631;Gabra5|1.22482993197;Vcan|1.31871230168;Hnrnpl|0.794507487465;Ephb1|0.77382661585;Aup1|0.777485802364;Arl6ip5|0.827974741225;STAU1|0.760041724245;Rps27l|0.811264485058;Inpp5f|0.806408416463;Pithd1|0.785624200146
membrane fusion	GO:0061025	0.339	2	261	130	28189	LOC500013|1.30645964986;Mx1|0.817543649845
energy derivation by oxidation of organic compounds	GO:0015980	0.34	3	447	130	28189	Irs2|1.22984911654;Uqcrb|0.594288189881;ND2|0.63771611164
regulation of protein kinase activity	GO:0045859	0.341	5	834	130	28189	Dbndd2|1.22106067382;Ubash3b|1.43697708027;Ppm1f|0.799798024617;RGD1304704|0.819722734975;Pdpk1|0.767409736308
regulation of NIK/NF-kappaB signaling	GO:1901222	0.341	1	90	130	28189	Smpd3|0.740483743061
negative regulation of leukocyte differentiation	GO:1902106	0.341	1	90	130	28189	Ubash3b|1.43697708027
regulation of cardiac muscle contraction	GO:0055117	0.341	1	90	130	28189	Ank2|0.768152249524
import into cell	GO:0098657	0.341	1	90	130	28189	Sv2b|0.781931571331
positive regulation of muscle tissue development	GO:1901863	0.341	1	90	130	28189	Rps6kb1|0.804224028621
stress-activated MAPK cascade	GO:0051403	0.341	2	262	130	28189	Ephb1|0.77382661585;Arl6ip5|0.827974741225
adenylate cyclase-modulating G-protein coupled receptor signaling pathway	GO:0007188	0.341	2	262	130	28189	Gnai1|1.2874902459;Abca1|0.809618574731
striated muscle tissue development	GO:0014706	0.341	3	448	130	28189	Ephb1|0.77382661585;Myh11|0.740687539612;Rps6kb1|0.804224028621
response to nerve growth factor	GO:1990089	0.344	1	91	130	28189	Pdpk1|0.767409736308
cardiac cell development	GO:0055006	0.344	1	91	130	28189	Myh11|0.740687539612
negative regulation of extrinsic apoptotic signaling pathway	GO:2001237	0.344	1	91	130	28189	Rps6kb1|0.804224028621
regulation of insulin secretion involved in cellular response to glucose stimulus	GO:0061178	0.344	1	91	130	28189	Mpc2|0.660235464271
regulation of cell cycle process	GO:0010564	0.344	4	642	130	28189	Gnai1|1.2874902459;Brd4|1.27943354631;Rps27l|0.811264485058;Psmg2|0.7795465739
microtubule-based process	GO:0007017	0.344	6	1036	130	28189	Gnai1|1.2874902459;Klc1|1.25100354742;Myh11|0.740687539612;Map1a|0.774645037863;Tubb6|0.757987115827;Myo9a|0.831114707284
regulation of cytoskeleton organization	GO:0051493	0.345	4	643	130	28189	Gnai1|1.2874902459;Ppm1f|0.799798024617;Fhod1|0.819288058571;Arpc5l|0.692102768078
single organism signaling	GO:0044700	0.345	45	9199	130	28189	Gnai1|1.2874902459;Slc30a10|1.29789838293;Ppp1r12b|1.58587479936;Rab4a|1.23126347951;Zyx|1.28746805999;Mog|1.39821828954;Ncstn|1.2906771762;A0A0G2K290|1.28084119887;TGM2|1.47843450479;Dkk3|1.30118308472;LOC108348044|1.79709102533;Brd4|1.27943354631;Gabra5|1.22482993197;EFNB3|1.25552683361;C3|1.46445854312;Irs2|1.22984911654;Ubash3b|1.43697708027;Faim|1.68313748531;Hpx|1.37352955548;Rab5a|0.779781…
insulin secretion	GO:0030073	0.346	2	265	130	28189	Irs2|1.22984911654;Mpc2|0.660235464271
developmental cell growth	GO:0048588	0.346	2	265	130	28189	Cdh4|1.21983284053;Aatk|0.716455314779
L-amino acid transport	GO:0015807	0.347	1	92	130	28189	Arl6ip5|0.827974741225
translational elongation	GO:0006414	0.347	1	92	130	28189	Dph2|1.4897156976
ceramide metabolic process	GO:0006672	0.347	1	92	130	28189	Smpd3|0.740483743061
regulation of transcription factor import into nucleus	GO:0042990	0.347	1	92	130	28189	Ddx58|0.788556376931
regulation of fatty acid metabolic process	GO:0019217	0.347	1	92	130	28189	Irs2|1.22984911654
positive regulation of neurogenesis	GO:0050769	0.348	4	646	130	28189	Fig4|1.20537357964;Cdh4|1.21983284053;Faim|1.68313748531;Ephb1|0.77382661585
positive regulation of cellular biosynthetic process	GO:0031328	0.348	12	2259	130	28189	Brd4|1.27943354631;Fubp3|1.34108038649;Irs2|1.22984911654;Hnrnpl|0.794507487465;Rhoq|0.823449422074;Smpd3|0.740483743061;Rps6kb1|0.804224028621;Rps27l|0.811264485058;Abca1|0.809618574731;Fhod1|0.819288058571;Ddx58|0.788556376931;RGD1304704|0.819722734975
lamellipodium organization	GO:0097581	0.35	1	93	130	28189	Mtss1l|0.819455090238
regulation of cellular pH	GO:0030641	0.35	1	93	130	28189	Slc26a9|0.747085835394
regulation of leukocyte apoptotic process	GO:2000106	0.35	1	93	130	28189	Irs2|1.22984911654
myeloid cell activation involved in immune response	GO:0002275	0.35	1	93	130	28189	Pdpk1|0.767409736308
regulation of neurotransmitter transport	GO:0051588	0.35	1	93	130	28189	Rab5a|0.779781892294
signaling	GO:0023052	0.352	45	9220	130	28189	Gnai1|1.2874902459;Slc30a10|1.29789838293;Ppp1r12b|1.58587479936;Rab4a|1.23126347951;Zyx|1.28746805999;Mog|1.39821828954;Ncstn|1.2906771762;A0A0G2K290|1.28084119887;TGM2|1.47843450479;Dkk3|1.30118308472;LOC108348044|1.79709102533;Brd4|1.27943354631;Gabra5|1.22482993197;EFNB3|1.25552683361;C3|1.46445854312;Irs2|1.22984911654;Ubash3b|1.43697708027;Faim|1.68313748531;Hpx|1.37352955548;Rab5a|0.779781…
cellular modified amino acid metabolic process	GO:0006575	0.353	2	269	130	28189	Abhd12|0.796939362008;Mthfd2l|0.522339177268
coenzyme metabolic process	GO:0006732	0.353	3	457	130	28189	Mpc2|0.660235464271;Mthfd2l|0.522339177268;Mvk|0.759250474383
nitric oxide metabolic process	GO:0046209	0.353	1	94	130	28189	Smpd3|0.740483743061
hexose biosynthetic process	GO:0019319	0.353	1	94	130	28189	Pmm1|0.580547752809
phagocytosis, recognition	GO:0006910	0.353	1	94	130	28189	A0A0G2K290|1.28084119887
response to oxygen-containing compound	GO:1901700	0.353	13	2473	130	28189	Gnai1|1.2874902459;Slc30a10|1.29789838293;Mog|1.39821828954;C3|1.46445854312;Irs2|1.22984911654;Hba-a2|1.65637860082;Hnrnpl|0.794507487465;Mpc2|0.660235464271;Rhoq|0.823449422074;Rps6kb1|0.804224028621;Abca1|0.809618574731;Inpp5f|0.806408416463;Pdpk1|0.767409736308
negative regulation of cell differentiation	GO:0045596	0.353	5	848	130	28189	Ubash3b|1.43697708027;Cnot3|0.812564777167;Ephb1|0.77382661585;Inpp5f|0.806408416463;Aatk|0.716455314779
positive regulation of endothelial cell migration	GO:0010595	0.356	1	95	130	28189	Pdpk1|0.767409736308
long-term synaptic potentiation	GO:0060291	0.356	1	95	130	28189	STAU1|0.760041724245
transcription factor import into nucleus	GO:0042991	0.356	1	95	130	28189	Ddx58|0.788556376931
response to transforming growth factor beta	GO:0071559	0.356	2	271	130	28189	Zyx|1.28746805999;Pdpk1|0.767409736308
positive regulation of histone modification	GO:0031058	0.359	1	96	130	28189	Hist1h1b|0.741620383472
regulation of muscle cell apoptotic process	GO:0010660	0.359	1	96	130	28189	Pdpk1|0.767409736308
negative regulation of chromosome organization	GO:2001251	0.359	1	96	130	28189	Psmg2|0.7795465739
post-Golgi vesicle-mediated transport	GO:0006892	0.359	1	96	130	28189	Plcb3|0.701080569314
ERAD pathway	GO:0036503	0.359	1	96	130	28189	Aup1|0.777485802364
negative regulation of protein ubiquitination	GO:0031397	0.359	1	96	130	28189	Psmg2|0.7795465739
regulation of peptidyl-tyrosine phosphorylation	GO:0050730	0.359	2	273	130	28189	Hpx|1.37352955548;Inpp5f|0.806408416463
regulation of peptide hormone secretion	GO:0090276	0.359	2	273	130	28189	Irs2|1.22984911654;Mpc2|0.660235464271
regulation of anatomical structure size	GO:0090066	0.36	4	657	130	28189	Cdh4|1.21983284053;Smpd3|0.740483743061;Arpc5l|0.692102768078;Aatk|0.716455314779
regulation of neurogenesis	GO:0050767	0.361	6	1056	130	28189	Fig4|1.20537357964;Cdh4|1.21983284053;Faim|1.68313748531;Ephb1|0.77382661585;Inpp5f|0.806408416463;Aatk|0.716455314779
cell communication	GO:0007154	0.362	46	9464	130	28189	Gnai1|1.2874902459;Slc30a10|1.29789838293;Ppp1r12b|1.58587479936;Rab4a|1.23126347951;Zyx|1.28746805999;Mog|1.39821828954;Ncstn|1.2906771762;A0A0G2K290|1.28084119887;TGM2|1.47843450479;Dkk3|1.30118308472;LOC108348044|1.79709102533;Brd4|1.27943354631;Gabra5|1.22482993197;EFNB3|1.25552683361;C3|1.46445854312;Irs2|1.22984911654;Ubash3b|1.43697708027;Faim|1.68313748531;Hpx|1.37352955548;Rab5a|0.779781…
reactive nitrogen species metabolic process	GO:2001057	0.362	1	97	130	28189	Smpd3|0.740483743061
glucan metabolic process	GO:0044042	0.362	1	97	130	28189	Irs2|1.22984911654
glycogen metabolic process	GO:0005977	0.362	1	97	130	28189	Irs2|1.22984911654
cellular glucan metabolic process	GO:0006073	0.362	1	97	130	28189	Irs2|1.22984911654
mitochondrial membrane organization	GO:0007006	0.362	1	97	130	28189	Spg7|1.26113610538
carboxylic acid catabolic process	GO:0046395	0.363	2	275	130	28189	Irs2|1.22984911654;Abhd12|0.796939362008
organic acid catabolic process	GO:0016054	0.363	2	275	130	28189	Irs2|1.22984911654;Abhd12|0.796939362008
positive regulation of lipid biosynthetic process	GO:0046889	0.365	1	98	130	28189	Smpd3|0.740483743061
response to dsRNA	GO:0043331	0.365	1	98	130	28189	Ddx58|0.788556376931
tRNA modification	GO:0006400	0.365	1	98	130	28189	Mettl1|1.25969471947
negative regulation of proteolysis	GO:0045861	0.365	3	467	130	28189	C3|1.46445854312;LOC297568|0.809943983456;Psmg2|0.7795465739
muscle tissue development	GO:0060537	0.365	3	467	130	28189	Ephb1|0.77382661585;Myh11|0.740687539612;Rps6kb1|0.804224028621
regulation of ion transmembrane transport	GO:0034765	0.367	4	664	130	28189	Irs2|1.22984911654;Ubash3b|1.43697708027;Ank2|0.768152249524;Pdpk1|0.767409736308
G-protein coupled receptor signaling pathway, coupled to cyclic nucleotide second messenger	GO:0007187	0.368	2	278	130	28189	Gnai1|1.2874902459;Abca1|0.809618574731
insulin secretion involved in cellular response to glucose stimulus	GO:0035773	0.368	1	99	130	28189	Mpc2|0.660235464271
regulation of cytokine-mediated signaling pathway	GO:0001959	0.368	1	99	130	28189	Hpx|1.37352955548
regulation of peptide secretion	GO:0002791	0.369	2	279	130	28189	Irs2|1.22984911654;Mpc2|0.660235464271
cellular response to retinoic acid	GO:0071300	0.371	1	100	130	28189	Abca1|0.809618574731
negative regulation of synaptic transmission	GO:0050805	0.371	1	100	130	28189	Gnai1|1.2874902459
cyclic-nucleotide-mediated signaling	GO:0019935	0.371	1	100	130	28189	Gnai1|1.2874902459
protein oligomerization	GO:0051259	0.371	4	668	130	28189	TGM2|1.47843450479;Uqcrb|0.594288189881;Sbf2|0.831068911308;Krt1|0.444222346429
cellular developmental process	GO:0048869	0.372	25	5024	130	28189	Dbndd2|1.22106067382;Slc30a10|1.29789838293;Strip1|1.20211178787;Ston2|1.22903584847;Gabra5|1.22482993197;Fig4|1.20537357964;Bcap29|1.20054263845;Purb|1.40881733924;Cdh4|1.21983284053;Vcan|1.31871230168;Ubash3b|1.43697708027;Faim|1.68313748531;Tpm4|1.22066935466;S100a13|0.816753740151;Cnot3|0.812564777167;Ephb1|0.77382661585;Myh11|0.740687539612;Hsbp1|0.833026377719;Rhoq|0.823449422074;Rps6kb1|0.…
DNA conformation change	GO:0071103	0.372	2	281	130	28189	H1fx|1.22432633238;Hist1h1b|0.741620383472
cellular amino acid metabolic process	GO:0006520	0.373	3	473	130	28189	Sephs2|1.39573521716;Abhd12|0.796939362008;Mthfd2l|0.522339177268
monosaccharide biosynthetic process	GO:0046364	0.374	1	101	130	28189	Pmm1|0.580547752809
catecholamine transport	GO:0051937	0.374	1	101	130	28189	Smpd3|0.740483743061
pigmentation	GO:0043473	0.374	1	101	130	28189	Fig4|1.20537357964
regulation of cell development	GO:0060284	0.374	7	1275	130	28189	Fig4|1.20537357964;Cdh4|1.21983284053;Faim|1.68313748531;Cnot3|0.812564777167;Ephb1|0.77382661585;Inpp5f|0.806408416463;Aatk|0.716455314779
positive regulation of cell projection organization	GO:0031346	0.374	3	474	130	28189	Fig4|1.20537357964;Cdh4|1.21983284053;Rhoq|0.823449422074
regulation of cellular component size	GO:0032535	0.374	3	474	130	28189	Cdh4|1.21983284053;Arpc5l|0.692102768078;Aatk|0.716455314779
divalent metal ion transport	GO:0070838	0.374	4	671	130	28189	Slc30a10|1.29789838293;Ubash3b|1.43697708027;Ank2|0.768152249524;Pdpk1|0.767409736308
regulation of neuron differentiation	GO:0045664	0.375	5	872	130	28189	Fig4|1.20537357964;Cdh4|1.21983284053;Ephb1|0.77382661585;Inpp5f|0.806408416463;Aatk|0.716455314779
cell activation	GO:0001775	0.376	6	1075	130	28189	Ncstn|1.2906771762;A0A0G2K290|1.28084119887;Irs2|1.22984911654;Ubash3b|1.43697708027;Ephb1|0.77382661585;Pdpk1|0.767409736308
positive regulation of nucleocytoplasmic transport	GO:0046824	0.376	1	102	130	28189	Ddx58|0.788556376931
regulation of carbohydrate biosynthetic process	GO:0043255	0.376	1	102	130	28189	Irs2|1.22984911654
cell-cell junction assembly	GO:0007043	0.376	1	102	130	28189	Ank2|0.768152249524
divalent inorganic cation transport	GO:0072511	0.377	4	674	130	28189	Slc30a10|1.29789838293;Ubash3b|1.43697708027;Ank2|0.768152249524;Pdpk1|0.767409736308
positive regulation of organelle organization	GO:0010638	0.377	4	674	130	28189	Ppm1f|0.799798024617;Hist1h1b|0.741620383472;Fhod1|0.819288058571;Arpc5l|0.692102768078
hexose metabolic process	GO:0019318	0.377	2	284	130	28189	Irs2|1.22984911654;Pmm1|0.580547752809
regulation of cell growth	GO:0001558	0.378	3	477	130	28189	Cdh4|1.21983284053;Hist1h1b|0.741620383472;Aatk|0.716455314779
sensory organ morphogenesis	GO:0090596	0.379	2	285	130	28189	Ephb1|0.77382661585;Aldh1a1|0.740409169482
regulation of transforming growth factor beta receptor signaling pathway	GO:0017015	0.379	1	103	130	28189	Pdpk1|0.767409736308
mRNA transport	GO:0051028	0.379	1	103	130	28189	Sec13|0.68754863485
membrane docking	GO:0022406	0.379	1	103	130	28189	Ralb|0.74404076158
regulation of chromatin modification	GO:1903308	0.379	1	103	130	28189	Hist1h1b|0.741620383472
cardiac septum development	GO:0003279	0.379	1	103	130	28189	Ank2|0.768152249524
response to testosterone	GO:0033574	0.379	1	103	130	28189	Rps6kb1|0.804224028621
muscle cell apoptotic process	GO:0010657	0.379	1	103	130	28189	Pdpk1|0.767409736308
positive regulation of protein secretion	GO:0050714	0.381	2	286	130	28189	Irs2|1.22984911654;Mpc2|0.660235464271
positive regulation of biosynthetic process	GO:0009891	0.381	12	2317	130	28189	Brd4|1.27943354631;Fubp3|1.34108038649;Irs2|1.22984911654;Hnrnpl|0.794507487465;Rhoq|0.823449422074;Smpd3|0.740483743061;Rps6kb1|0.804224028621;Rps27l|0.811264485058;Abca1|0.809618574731;Fhod1|0.819288058571;Ddx58|0.788556376931;RGD1304704|0.819722734975
osteoclast differentiation	GO:0030316	0.382	1	104	130	28189	Ubash3b|1.43697708027
regulation of steroid metabolic process	GO:0019218	0.382	1	104	130	28189	Mvk|0.759250474383
regulation of generation of precursor metabolites and energy	GO:0043467	0.382	1	104	130	28189	Irs2|1.22984911654
epithelial cell migration	GO:0010631	0.382	2	287	130	28189	Ppm1f|0.799798024617;Pdpk1|0.767409736308
mitochondrion organization	GO:0007005	0.383	4	679	130	28189	Gabra5|1.22482993197;Spg7|1.26113610538;Mx1|0.817543649845;Uqcrb|0.594288189881
cell migration	GO:0016477	0.384	8	1493	130	28189	Irs2|1.22984911654;Rab5a|0.779781892294;Ephb1|0.77382661585;Ppm1f|0.799798024617;Rps6kb1|0.804224028621;Arpc5l|0.692102768078;Ddx58|0.788556376931;Pdpk1|0.767409736308
pancreas development	GO:0031016	0.385	1	105	130	28189	Pdpk1|0.767409736308
epithelium migration	GO:0090132	0.386	2	289	130	28189	Ppm1f|0.799798024617;Pdpk1|0.767409736308
endosomal transport	GO:0016197	0.386	2	289	130	28189	Abca1|0.809618574731;Inpp5f|0.806408416463
positive regulation of cell proliferation	GO:0008284	0.387	6	1088	130	28189	TGM2|1.47843450479;Irs2|1.22984911654;Rab5a|0.779781892294;S100a13|0.816753740151;Dkc1|0.797474615682;Rps6kb1|0.804224028621
positive regulation of secretion by cell	GO:1903532	0.388	3	485	130	28189	Irs2|1.22984911654;Mpc2|0.660235464271;Smpd3|0.740483743061
sprouting angiogenesis	GO:0002040	0.388	1	106	130	28189	Pdpk1|0.767409736308
NIK/NF-kappaB signaling	GO:0038061	0.388	1	106	130	28189	Smpd3|0.740483743061
positive regulation of protein import into nucleus	GO:0042307	0.388	1	106	130	28189	Ddx58|0.788556376931
protein targeting	GO:0006605	0.389	4	685	130	28189	SRP72|1.31218615495;Pmm1|0.580547752809;Ddx58|0.788556376931;Spcs2|0.811697320021
regulation of transmembrane transport	GO:0034762	0.389	4	685	130	28189	Irs2|1.22984911654;Ubash3b|1.43697708027;Ank2|0.768152249524;Pdpk1|0.767409736308
cellular response to chemical stimulus	GO:0070887	0.39	18	3589	130	28189	Gnai1|1.2874902459;Slc30a10|1.29789838293;Zyx|1.28746805999;Irs2|1.22984911654;Hpx|1.37352955548;Ephb1|0.77382661585;Mtss1l|0.819455090238;Mpc2|0.660235464271;Ppm1f|0.799798024617;Rhoq|0.823449422074;Arl6ip5|0.827974741225;Smpd3|0.740483743061;Rps6kb1|0.804224028621;Pmm1|0.580547752809;STAU1|0.760041724245;Abca1|0.809618574731;Inpp5f|0.806408416463;Pdpk1|0.767409736308
regulation of macromolecule metabolic process	GO:0060255	0.39	35	7196	130	28189	Nova1|1.31270226537;Dbndd2|1.22106067382;Slc30a10|1.29789838293;Dph2|1.4897156976;Brd4|1.27943354631;Purb|1.40881733924;Fubp3|1.34108038649;C3|1.46445854312;Irs2|1.22984911654;Ubash3b|1.43697708027;Hpx|1.37352955548;Dr1|0.797058306428;Ptrh2|0.592895365054;Hnrnpl|0.794507487465;Cnot3|0.812564777167;Ephb1|0.77382661585;LOC297568|0.809943983456;Hsbp1|0.833026377719;Ppm1f|0.799798024617;Rhoq|0.823449…
negative regulation of protein modification by small protein conjugation or removal	GO:1903321	0.391	1	107	130	28189	Psmg2|0.7795465739
regulation of response to cytokine stimulus	GO:0060759	0.391	1	107	130	28189	Hpx|1.37352955548
regulation of cellular response to transforming growth factor beta stimulus	GO:1903844	0.391	1	107	130	28189	Pdpk1|0.767409736308
positive regulation of axonogenesis	GO:0050772	0.391	1	107	130	28189	Cdh4|1.21983284053
lymphocyte proliferation	GO:0046651	0.392	2	293	130	28189	Ncstn|1.2906771762;Irs2|1.22984911654
developmental growth involved in morphogenesis	GO:0060560	0.392	2	293	130	28189	Cdh4|1.21983284053;Aatk|0.716455314779
inner ear morphogenesis	GO:0042472	0.394	1	108	130	28189	Ephb1|0.77382661585
regulation of synapse assembly	GO:0051963	0.394	1	108	130	28189	Ephb1|0.77382661585
fatty acid catabolic process	GO:0009062	0.394	1	108	130	28189	Irs2|1.22984911654
cell death in response to oxidative stress	GO:0036473	0.394	1	108	130	28189	Arl6ip5|0.827974741225
regulation of cell cycle G2/M phase transition	GO:1902749	0.394	1	108	130	28189	Brd4|1.27943354631
cellular response to cytokine stimulus	GO:0071345	0.394	5	892	130	28189	Zyx|1.28746805999;Hpx|1.37352955548;Smpd3|0.740483743061;Rps6kb1|0.804224028621;Pmm1|0.580547752809
establishment of vesicle localization	GO:0051650	0.394	2	294	130	28189	Ston2|1.22903584847;Rab5a|0.779781892294
regulation of striated muscle contraction	GO:0006942	0.396	1	109	130	28189	Ank2|0.768152249524
negative regulation of transmembrane receptor protein serine/threonine kinase signaling pathway	GO:0090101	0.396	1	109	130	28189	Pdpk1|0.767409736308
blood vessel endothelial cell migration	GO:0043534	0.396	1	109	130	28189	Pdpk1|0.767409736308
regulation of pH	GO:0006885	0.396	1	109	130	28189	Slc26a9|0.747085835394
cardiac muscle hypertrophy	GO:0003300	0.396	1	109	130	28189	Inpp5f|0.806408416463
lipid modification	GO:0030258	0.397	2	296	130	28189	Irs2|1.22984911654;Inpp5f|0.806408416463
tissue migration	GO:0090130	0.399	2	297	130	28189	Ppm1f|0.799798024617;Pdpk1|0.767409736308
energy reserve metabolic process	GO:0006112	0.399	1	110	130	28189	Irs2|1.22984911654
positive regulation of reactive oxygen species metabolic process	GO:2000379	0.399	1	110	130	28189	Smpd3|0.740483743061
mononuclear cell proliferation	GO:0032943	0.4	2	298	130	28189	Ncstn|1.2906771762;Irs2|1.22984911654
regulation of muscle system process	GO:0090257	0.4	2	298	130	28189	Rps6kb1|0.804224028621;Ank2|0.768152249524
cell surface receptor signaling pathway	GO:0007166	0.401	15	2980	130	28189	Slc30a10|1.29789838293;Zyx|1.28746805999;Ncstn|1.2906771762;A0A0G2K290|1.28084119887;Dkk3|1.30118308472;EFNB3|1.25552683361;Irs2|1.22984911654;Ubash3b|1.43697708027;Hpx|1.37352955548;Ephb1|0.77382661585;Rhoq|0.823449422074;Rps6kb1|0.804224028621;Abca1|0.809618574731;Inpp5f|0.806408416463;Pdpk1|0.767409736308
single-organism catabolic process	GO:0044712	0.401	7	1311	130	28189	Gabra5|1.22482993197;Irs2|1.22984911654;Abhd12|0.796939362008;Aup1|0.777485802364;Inpp5f|0.806408416463;Plcb3|0.701080569314;Psmg2|0.7795465739
reactive oxygen species metabolic process	GO:0072593	0.402	2	299	130	28189	Slc30a10|1.29789838293;Smpd3|0.740483743061
regulation of chromosome segregation	GO:0051983	0.402	1	111	130	28189	Psmg2|0.7795465739
multi-organism behavior	GO:0051705	0.402	1	111	130	28189	Ube2q1|0.783385232918
regulation of G1/S transition of mitotic cell cycle	GO:2000045	0.402	1	111	130	28189	Rps27l|0.811264485058
determination of left/right symmetry	GO:0007368	0.402	1	111	130	28189	Alg5|0.80994883904
stress-activated protein kinase signaling cascade	GO:0031098	0.403	2	300	130	28189	Ephb1|0.77382661585;Arl6ip5|0.827974741225
protein lipidation	GO:0006497	0.405	1	112	130	28189	Abca1|0.809618574731
intrinsic apoptotic signaling pathway in response to DNA damage	GO:0008630	0.405	1	112	130	28189	Rps27l|0.811264485058
leukocyte apoptotic process	GO:0071887	0.405	1	112	130	28189	Irs2|1.22984911654
cell aging	GO:0007569	0.405	1	112	130	28189	Slc30a10|1.29789838293
negative regulation of ion transmembrane transport	GO:0034766	0.405	1	112	130	28189	Irs2|1.22984911654
vasoconstriction	GO:0042310	0.405	1	112	130	28189	Smpd3|0.740483743061
protein autophosphorylation	GO:0046777	0.407	2	302	130	28189	Ephb1|0.77382661585;Aatk|0.716455314779
leukocyte activation	GO:0045321	0.407	5	907	130	28189	Ncstn|1.2906771762;A0A0G2K290|1.28084119887;Irs2|1.22984911654;Ephb1|0.77382661585;Pdpk1|0.767409736308
positive regulation of exocytosis	GO:0045921	0.407	1	113	130	28189	Smpd3|0.740483743061
regulation of muscle adaptation	GO:0043502	0.407	1	113	130	28189	Rps6kb1|0.804224028621
striated muscle hypertrophy	GO:0014897	0.407	1	113	130	28189	Inpp5f|0.806408416463
regulation of systemic arterial blood pressure	GO:0003073	0.407	1	113	130	28189	Plcb3|0.701080569314
regulation of neurological system process	GO:0031644	0.407	1	113	130	28189	Fig4|1.20537357964
bone remodeling	GO:0046849	0.407	1	113	130	28189	Ubash3b|1.43697708027
immune response	GO:0006955	0.408	10	1945	130	28189	Zyx|1.28746805999;Mog|1.39821828954;A0A0G2K290|1.28084119887;C3|1.46445854312;Hpx|1.37352955548;Mx1|0.817543649845;Rps6kb1|0.804224028621;Krt1|0.444222346429;Ddx58|0.788556376931;Pdpk1|0.767409736308
axonogenesis	GO:0007409	0.409	3	502	130	28189	Cdh4|1.21983284053;Ephb1|0.77382661585;Aatk|0.716455314779
response to virus	GO:0009615	0.41	2	304	130	28189	Mx1|0.817543649845;Ddx58|0.788556376931
actin filament-based movement	GO:0030048	0.41	1	114	130	28189	Ank2|0.768152249524
regulation of DNA binding	GO:0051101	0.41	1	114	130	28189	Brd4|1.27943354631
cellular polysaccharide metabolic process	GO:0044264	0.41	1	114	130	28189	Irs2|1.22984911654
fatty acid oxidation	GO:0019395	0.41	1	114	130	28189	Irs2|1.22984911654
regulation of heart rate	GO:0002027	0.41	1	114	130	28189	Ank2|0.768152249524
response to organic substance	GO:0010033	0.411	21	4271	130	28189	Gnai1|1.2874902459;Slc30a10|1.29789838293;Zyx|1.28746805999;Mog|1.39821828954;C3|1.46445854312;Irs2|1.22984911654;Hpx|1.37352955548;Hba-a2|1.65637860082;Hnrnpl|0.794507487465;Mtss1l|0.819455090238;Mpc2|0.660235464271;Aup1|0.777485802364;Rhoq|0.823449422074;Smpd3|0.740483743061;Rps6kb1|0.804224028621;Pmm1|0.580547752809;Abca1|0.809618574731;Inpp5f|0.806408416463;Ddx58|0.788556376931;Ank2|0.7681522…
mitotic spindle organization	GO:0007052	0.413	1	115	130	28189	Gnai1|1.2874902459
regulation of stem cell proliferation	GO:0072091	0.413	1	115	130	28189	Irs2|1.22984911654
associative learning	GO:0008306	0.413	1	115	130	28189	Gabra5|1.22482993197
response to osmotic stress	GO:0006970	0.413	1	115	130	28189	Pdpk1|0.767409736308
regulation of cell-matrix adhesion	GO:0001952	0.413	1	115	130	28189	Ppm1f|0.799798024617
muscle hypertrophy	GO:0014896	0.413	1	115	130	28189	Inpp5f|0.806408416463
single-organism carbohydrate metabolic process	GO:0044723	0.415	5	915	130	28189	Irs2|1.22984911654;Isyna1|0.777700291945;Pmm1|0.580547752809;LOC103692171|0.828183240734;Alg5|0.80994883904
nuclear-transcribed mRNA catabolic process	GO:0000956	0.416	1	116	130	28189	Cnot3|0.812564777167
oxidation-reduction process	GO:0055114	0.418	9	1750	130	28189	Fam213b|1.24426471586;Cp|1.22363069195;Retsat|1.20738986571;Qsox2|1.21097046414;Irs2|1.22984911654;Uqcrb|0.594288189881;Aldh1a1|0.740409169482;Mthfd2l|0.522339177268;ND2|0.63771611164
negative regulation of developmental growth	GO:0048640	0.418	1	117	130	28189	Aatk|0.716455314779
lipid oxidation	GO:0034440	0.418	1	117	130	28189	Irs2|1.22984911654
regulation of hemostasis	GO:1900046	0.418	1	117	130	28189	Ubash3b|1.43697708027
regulation of blood coagulation	GO:0030193	0.418	1	117	130	28189	Ubash3b|1.43697708027
response to dexamethasone	GO:0071548	0.418	1	117	130	28189	Rps6kb1|0.804224028621
polyol metabolic process	GO:0019751	0.421	1	118	130	28189	Isyna1|0.777700291945
lipoprotein biosynthetic process	GO:0042158	0.421	1	118	130	28189	Abca1|0.809618574731
epithelial cell apoptotic process	GO:1904019	0.421	1	118	130	28189	Pdpk1|0.767409736308
cellular response to drug	GO:0035690	0.421	1	118	130	28189	Ppm1f|0.799798024617
regulation of peptide transport	GO:0090087	0.421	2	311	130	28189	Irs2|1.22984911654;Mpc2|0.660235464271
embryonic organ morphogenesis	GO:0048562	0.421	2	311	130	28189	Ephb1|0.77382661585;Aldh1a1|0.740409169482
negative regulation of transmembrane transport	GO:0034763	0.424	1	119	130	28189	Irs2|1.22984911654
monoamine transport	GO:0015844	0.424	1	119	130	28189	Smpd3|0.740483743061
cellular monovalent inorganic cation homeostasis	GO:0030004	0.424	1	119	130	28189	Slc26a9|0.747085835394
blood vessel development	GO:0001568	0.424	4	719	130	28189	C3|1.46445854312;Ephb1|0.77382661585;Erap1|0.796762289164;Pdpk1|0.767409736308
leukocyte proliferation	GO:0070661	0.424	2	313	130	28189	Ncstn|1.2906771762;Irs2|1.22984911654
B cell activation	GO:0042113	0.424	2	313	130	28189	A0A0G2K290|1.28084119887;Irs2|1.22984911654
vesicle localization	GO:0051648	0.426	2	314	130	28189	Ston2|1.22903584847;Rab5a|0.779781892294
negative regulation of cell cycle	GO:0045786	0.426	3	516	130	28189	Brd4|1.27943354631;Rps27l|0.811264485058;Psmg2|0.7795465739
positive regulation of nervous system development	GO:0051962	0.426	4	721	130	28189	Fig4|1.20537357964;Cdh4|1.21983284053;Faim|1.68313748531;Ephb1|0.77382661585
RNA 3'-end processing	GO:0031123	0.426	1	120	130	28189	Dkc1|0.797474615682
determination of bilateral symmetry	GO:0009855	0.426	1	120	130	28189	Alg5|0.80994883904
positive regulation of actin filament polymerization	GO:0030838	0.426	1	120	130	28189	Arpc5l|0.692102768078
cell redox homeostasis	GO:0045454	0.429	1	121	130	28189	Qsox2|1.21097046414
localization within membrane	GO:0051668	0.429	1	121	130	28189	Sec13|0.68754863485
positive regulation of secretion	GO:0051047	0.43	3	519	130	28189	Irs2|1.22984911654;Mpc2|0.660235464271;Smpd3|0.740483743061
cytokine production	GO:0001816	0.43	4	725	130	28189	C3|1.46445854312;S100a13|0.816753740151;Abca1|0.809618574731;Ddx58|0.788556376931
cellular detoxification	GO:1990748	0.432	1	122	130	28189	Fam213b|1.24426471586
specification of symmetry	GO:0009799	0.432	1	122	130	28189	Alg5|0.80994883904
regulation of glucose metabolic process	GO:0010906	0.432	1	122	130	28189	Irs2|1.22984911654
regulation of coagulation	GO:0050818	0.432	1	122	130	28189	Ubash3b|1.43697708027
cellular oxidant detoxification	GO:0098869	0.432	1	122	130	28189	Fam213b|1.24426471586
biological regulation	GO:0065007	0.433	80	17027	130	28189	Nova1|1.31270226537;Dbndd2|1.22106067382;Gnai1|1.2874902459;Slc30a10|1.29789838293;Strip1|1.20211178787;Dph2|1.4897156976;Ppp1r12b|1.58587479936;Ston2|1.22903584847;Rab4a|1.23126347951;Zyx|1.28746805999;Mog|1.39821828954;Ncstn|1.2906771762;A0A0G2K290|1.28084119887;TGM2|1.47843450479;Dkk3|1.30118308472;LOC108348044|1.79709102533;Brd4|1.27943354631;Gabra5|1.22482993197;Fig4|1.20537357964;Cp|1.22363…
carboxylic acid metabolic process	GO:0019752	0.433	7	1353	130	28189	Fam213b|1.24426471586;Sephs2|1.39573521716;Irs2|1.22984911654;Abhd12|0.796939362008;Mpc2|0.660235464271;Aldh1a1|0.740409169482;Mthfd2l|0.522339177268
response to estradiol	GO:0032355	0.434	2	319	130	28189	C3|1.46445854312;Hba-a2|1.65637860082
regulation of synapse structure or activity	GO:0050803	0.434	2	319	130	28189	Rab5a|0.779781892294;Ephb1|0.77382661585
negative regulation of inflammatory response	GO:0050728	0.434	1	123	130	28189	Krt1|0.444222346429
regulation of myeloid leukocyte differentiation	GO:0002761	0.434	1	123	130	28189	Ubash3b|1.43697708027
histone lysine methylation	GO:0034968	0.434	1	123	130	28189	Hist1h1b|0.741620383472
regulation of cell cycle G1/S phase transition	GO:1902806	0.434	1	123	130	28189	Rps27l|0.811264485058
protein deacylation	GO:0035601	0.437	1	124	130	28189	Abhd12|0.796939362008
G2/M transition of mitotic cell cycle	GO:0000086	0.437	1	124	130	28189	Brd4|1.27943354631
regulation of TOR signaling	GO:0032006	0.437	1	124	130	28189	Sec13|0.68754863485
cellular biosynthetic process	GO:0044249	0.439	37	7760	130	28189	Dph2|1.4897156976;Fam213b|1.24426471586;Mrpl18|1.31293128408;Sephs2|1.39573521716;Atp5g2|1.509590077;Brd4|1.27943354631;Purb|1.40881733924;Fubp3|1.34108038649;C3|1.46445854312;Irs2|1.22984911654;Dr1|0.797058306428;Isyna1|0.777700291945;Hnrnpl|0.794507487465;Cnot3|0.812564777167;Atp5o|0.807335760973;Mpc2|0.660235464271;Hsbp1|0.833026377719;Ppm1f|0.799798024617;Aldh1a1|0.740409169482;Rhoq|0.8234494…
triglyceride metabolic process	GO:0006641	0.44	1	125	130	28189	C3|1.46445854312
polysaccharide metabolic process	GO:0005976	0.44	1	125	130	28189	Irs2|1.22984911654
dendritic spine development	GO:0060996	0.44	1	125	130	28189	Ephb1|0.77382661585
ribosome assembly	GO:0042255	0.44	1	125	130	28189	Rps27l|0.811264485058
cell-cell adhesion via plasma-membrane adhesion molecules	GO:0098742	0.44	2	323	130	28189	Cdh4|1.21983284053;Scarf2|1.2660913336
positive regulation of cell-substrate adhesion	GO:0010811	0.442	1	126	130	28189	Ppm1f|0.799798024617
alpha-amino acid catabolic process	GO:1901606	0.442	1	126	130	28189	Abhd12|0.796939362008
positive regulation of cAMP biosynthetic process	GO:0030819	0.442	1	126	130	28189	Abca1|0.809618574731
monocarboxylic acid catabolic process	GO:0072329	0.442	1	126	130	28189	Irs2|1.22984911654
cardiac muscle cell differentiation	GO:0055007	0.442	1	126	130	28189	Myh11|0.740687539612
positive regulation of multicellular organismal process	GO:0051240	0.442	10	1999	130	28189	Fig4|1.20537357964;Cdh4|1.21983284053;C3|1.46445854312;Faim|1.68313748531;Ephb1|0.77382661585;Erap1|0.796762289164;Ppm1f|0.799798024617;Rps6kb1|0.804224028621;Ddx58|0.788556376931;Pdpk1|0.767409736308
mitotic cell cycle	GO:0000278	0.443	5	946	130	28189	Gnai1|1.2874902459;Brd4|1.27943354631;Rps6kb1|0.804224028621;Rps27l|0.811264485058;Psmg2|0.7795465739
macroautophagy	GO:0016236	0.445	2	326	130	28189	Fam134b|1.23755006225;Gabra5|1.22482993197
detoxification	GO:0098754	0.445	1	127	130	28189	Fam213b|1.24426471586
regulation of interleukin-6 production	GO:0032675	0.445	1	127	130	28189	Ddx58|0.788556376931
positive regulation of chromosome organization	GO:2001252	0.445	1	127	130	28189	Hist1h1b|0.741620383472
regulation of production of molecular mediator of immune response	GO:0002700	0.447	1	128	130	28189	Hpx|1.37352955548
ear morphogenesis	GO:0042471	0.447	1	128	130	28189	Ephb1|0.77382661585
synaptic vesicle exocytosis	GO:0016079	0.447	1	128	130	28189	Rab5a|0.779781892294
regulation of response to biotic stimulus	GO:0002831	0.447	1	128	130	28189	Ddx58|0.788556376931
cellular component assembly involved in morphogenesis	GO:0010927	0.448	2	328	130	28189	Fig4|1.20537357964;Ank2|0.768152249524
macromolecule methylation	GO:0043414	0.448	2	328	130	28189	Mettl1|1.25969471947;Hist1h1b|0.741620383472
response to other organism	GO:0051707	0.45	6	1164	130	28189	A0A0G2K290|1.28084119887;C3|1.46445854312;Mx1|0.817543649845;Rps6kb1|0.804224028621;Abca1|0.809618574731;Ddx58|0.788556376931
lymphocyte activation	GO:0046649	0.45	4	744	130	28189	Ncstn|1.2906771762;A0A0G2K290|1.28084119887;Irs2|1.22984911654;Ephb1|0.77382661585
macromolecule deacylation	GO:0098732	0.45	1	129	130	28189	Abhd12|0.796939362008
aerobic respiration	GO:0009060	0.45	1	129	130	28189	Uqcrb|0.594288189881
lipid homeostasis	GO:0055088	0.45	1	129	130	28189	Abca1|0.809618574731
protein glycosylation	GO:0006486	0.451	2	330	130	28189	Pmm1|0.580547752809;Alg5|0.80994883904
macromolecule glycosylation	GO:0043413	0.451	2	330	130	28189	Pmm1|0.580547752809;Alg5|0.80994883904
membrane lipid biosynthetic process	GO:0046467	0.452	1	130	130	28189	Smpd3|0.740483743061
detection of abiotic stimulus	GO:0009582	0.452	1	130	130	28189	Ephb1|0.77382661585
peptidyl-threonine phosphorylation	GO:0018107	0.452	1	130	130	28189	Pdpk1|0.767409736308
organophosphate ester transport	GO:0015748	0.452	1	130	130	28189	Abca1|0.809618574731
regulation of calcium ion-dependent exocytosis	GO:0017158	0.452	1	130	130	28189	Rab5a|0.779781892294
dicarboxylic acid metabolic process	GO:0043648	0.452	1	130	130	28189	Mthfd2l|0.522339177268
steroid metabolic process	GO:0008202	0.454	2	332	130	28189	Abca1|0.809618574731;Mvk|0.759250474383
regulation of chromosome organization	GO:0033044	0.454	2	332	130	28189	Hist1h1b|0.741620383472;Psmg2|0.7795465739
positive regulation of protein transport	GO:0051222	0.454	3	539	130	28189	Irs2|1.22984911654;Mpc2|0.660235464271;Ddx58|0.788556376931
regulation of nervous system development	GO:0051960	0.455	6	1170	130	28189	Fig4|1.20537357964;Cdh4|1.21983284053;Faim|1.68313748531;Ephb1|0.77382661585;Inpp5f|0.806408416463;Aatk|0.716455314779
response to external biotic stimulus	GO:0043207	0.455	6	1170	130	28189	A0A0G2K290|1.28084119887;C3|1.46445854312;Mx1|0.817543649845;Rps6kb1|0.804224028621;Abca1|0.809618574731;Ddx58|0.788556376931
detection of external stimulus	GO:0009581	0.455	1	131	130	28189	Ephb1|0.77382661585
phospholipase C-activating G-protein coupled receptor signaling pathway	GO:0007200	0.455	1	131	130	28189	TGM2|1.47843450479
positive regulation of establishment of protein localization	GO:1904951	0.456	3	541	130	28189	Irs2|1.22984911654;Mpc2|0.660235464271;Pdpk1|0.767409736308
B cell receptor signaling pathway	GO:0050853	0.458	1	132	130	28189	A0A0G2K290|1.28084119887
vasculature development	GO:0001944	0.458	4	752	130	28189	C3|1.46445854312;Ephb1|0.77382661585;Erap1|0.796762289164;Pdpk1|0.767409736308
negative regulation of homotypic cell-cell adhesion	GO:0034111	0.46	1	133	130	28189	Ubash3b|1.43697708027
negative regulation of protein catabolic process	GO:0042177	0.46	1	133	130	28189	Psmg2|0.7795465739
negative regulation of hemopoiesis	GO:1903707	0.46	1	133	130	28189	Ubash3b|1.43697708027
peptidyl-lysine methylation	GO:0018022	0.46	1	133	130	28189	Hist1h1b|0.741620383472
cellular respiration	GO:0045333	0.46	2	336	130	28189	Uqcrb|0.594288189881;ND2|0.63771611164
negative regulation of endopeptidase activity	GO:0010951	0.46	2	336	130	28189	C3|1.46445854312;LOC297568|0.809943983456
regulation of establishment of protein localization	GO:0070201	0.46	5	965	130	28189	Irs2|1.22984911654;Mpc2|0.660235464271;Rhoq|0.823449422074;Ddx58|0.788556376931;Pdpk1|0.767409736308
biosynthetic process	GO:0009058	0.461	38	8039	130	28189	Slc30a10|1.29789838293;Dph2|1.4897156976;Fam213b|1.24426471586;Mrpl18|1.31293128408;Sephs2|1.39573521716;Atp5g2|1.509590077;Brd4|1.27943354631;Purb|1.40881733924;Fubp3|1.34108038649;C3|1.46445854312;Irs2|1.22984911654;Dr1|0.797058306428;Isyna1|0.777700291945;Hnrnpl|0.794507487465;Cnot3|0.812564777167;Atp5o|0.807335760973;Mpc2|0.660235464271;Hsbp1|0.833026377719;Ppm1f|0.799798024617;Aldh1a1|0.7404…
signal transduction by p53 class mediator	GO:0072331	0.463	1	134	130	28189	Rps27l|0.811264485058
protein targeting to membrane	GO:0006612	0.463	1	134	130	28189	SRP72|1.31218615495
formation of primary germ layer	GO:0001704	0.463	1	134	130	28189	Hsbp1|0.833026377719
circulatory system development	GO:0072359	0.463	6	1180	130	28189	C3|1.46445854312;Ephb1|0.77382661585;Myh11|0.740687539612;Erap1|0.796762289164;Ank2|0.768152249524;Pdpk1|0.767409736308
antigen processing and presentation	GO:0019882	0.463	2	338	130	28189	Rab4a|1.23126347951;Erap1|0.796762289164
interleukin-6 production	GO:0032635	0.465	1	135	130	28189	Ddx58|0.788556376931
macromolecule metabolic process	GO:0043170	0.465	59	12582	130	28189	Nova1|1.31270226537;Dbndd2|1.22106067382;Slc30a10|1.29789838293;Dph2|1.4897156976;Ncstn|1.2906771762;A0A0G2K290|1.28084119887;TGM2|1.47843450479;Mrpl18|1.31293128408;Mettl1|1.25969471947;Brd4|1.27943354631;Wnk2|1.2647961963;Srrm2|1.21240443425;Purb|1.40881733924;Fubp3|1.34108038649;Spg7|1.26113610538;C3|1.46445854312;Snrpb2|1.34645358252;Qsox2|1.21097046414;Irs2|1.22984911654;Ubash3b|1.4369770802…
cellular response to endogenous stimulus	GO:0071495	0.465	9	1822	130	28189	Slc30a10|1.29789838293;Zyx|1.28746805999;Irs2|1.22984911654;Mtss1l|0.819455090238;Rhoq|0.823449422074;Rps6kb1|0.804224028621;Abca1|0.809618574731;Inpp5f|0.806408416463;Pdpk1|0.767409736308
monosaccharide metabolic process	GO:0005996	0.466	2	340	130	28189	Irs2|1.22984911654;Pmm1|0.580547752809
positive regulation of calcium ion transport	GO:0051928	0.467	1	136	130	28189	Pdpk1|0.767409736308
translational initiation	GO:0006413	0.467	1	136	130	28189	Rps6kb1|0.804224028621
cardiac muscle contraction	GO:0060048	0.467	1	136	130	28189	Ank2|0.768152249524
chromatin modification	GO:0016568	0.468	3	551	130	28189	Brd4|1.27943354631;Ppm1f|0.799798024617;Hist1h1b|0.741620383472
histone modification	GO:0016570	0.468	3	551	130	28189	Brd4|1.27943354631;Ppm1f|0.799798024617;Hist1h1b|0.741620383472
positive regulation of cAMP metabolic process	GO:0030816	0.47	1	137	130	28189	Abca1|0.809618574731
positive regulation of cation transmembrane transport	GO:1904064	0.47	1	137	130	28189	Pdpk1|0.767409736308
ammonium transport	GO:0015696	0.47	1	137	130	28189	Smpd3|0.740483743061
positive regulation of lymphocyte activation	GO:0051251	0.471	2	343	130	28189	A0A0G2K290|1.28084119887;Irs2|1.22984911654
monocarboxylic acid metabolic process	GO:0032787	0.472	4	766	130	28189	Fam213b|1.24426471586;Irs2|1.22984911654;Mpc2|0.660235464271;Aldh1a1|0.740409169482
regulation of mitophagy	GO:1903146	0.472	1	138	130	28189	Gabra5|1.22482993197
peptidyl-threonine modification	GO:0018210	0.472	1	138	130	28189	Pdpk1|0.767409736308
cellular response to glucocorticoid stimulus	GO:0071385	0.472	1	138	130	28189	Rps6kb1|0.804224028621
regulation of mRNA processing	GO:0050684	0.472	1	138	130	28189	Hnrnpl|0.794507487465
glycosylation	GO:0070085	0.474	2	345	130	28189	Pmm1|0.580547752809;Alg5|0.80994883904
response to mechanical stimulus	GO:0009612	0.474	2	345	130	28189	Abhd12|0.796939362008;Rps6kb1|0.804224028621
icosanoid metabolic process	GO:0006690	0.475	1	139	130	28189	Fam213b|1.24426471586
microtubule cytoskeleton organization involved in mitosis	GO:1902850	0.475	1	139	130	28189	Gnai1|1.2874902459
sphingolipid metabolic process	GO:0006665	0.475	1	139	130	28189	Smpd3|0.740483743061
anatomical structure morphogenesis	GO:0009653	0.475	15	3124	130	28189	Strip1|1.20211178787;Fig4|1.20537357964;Cdh4|1.21983284053;C3|1.46445854312;S100a13|0.816753740151;Cnot3|0.812564777167;Ephb1|0.77382661585;Erap1|0.796762289164;Hsbp1|0.833026377719;Aldh1a1|0.740409169482;Rhoq|0.823449422074;Aatk|0.716455314779;Ank2|0.768152249524;Myo9a|0.831114707284;Pdpk1|0.767409736308
response to nutrient levels	GO:0031667	0.475	5	982	130	28189	Mog|1.39821828954;Gabra5|1.22482993197;Hnrnpl|0.794507487465;Rps6kb1|0.804224028621;Abca1|0.809618574731
brain development	GO:0007420	0.476	5	983	130	28189	Gabra5|1.22482993197;Tpm3|1.23165724517;Irs2|1.22984911654;Ephb1|0.77382661585;Aatk|0.716455314779
positive regulation of cell development	GO:0010720	0.479	4	773	130	28189	Fig4|1.20537357964;Cdh4|1.21983284053;Faim|1.68313748531;Ephb1|0.77382661585
integrin-mediated signaling pathway	GO:0007229	0.48	1	141	130	28189	Zyx|1.28746805999
regulation of RNA splicing	GO:0043484	0.48	1	141	130	28189	Hnrnpl|0.794507487465
acid secretion	GO:0046717	0.482	1	142	130	28189	Sv2a|0.812065692805
organelle fission	GO:0048285	0.483	3	563	130	28189	Gnai1|1.2874902459;Mx1|0.817543649845;Psmg2|0.7795465739
wound healing	GO:0042060	0.483	3	563	130	28189	C3|1.46445854312;Ubash3b|1.43697708027;Pdpk1|0.767409736308
positive regulation of cell cycle	GO:0045787	0.483	2	351	130	28189	Brd4|1.27943354631;Rps6kb1|0.804224028621
regulation of hormone secretion	GO:0046883	0.483	2	351	130	28189	Irs2|1.22984911654;Mpc2|0.660235464271
chromosome segregation	GO:0007059	0.483	2	351	130	28189	Brd4|1.27943354631;Psmg2|0.7795465739
positive regulation of developmental process	GO:0051094	0.483	8	1634	130	28189	Fig4|1.20537357964;Cdh4|1.21983284053;C3|1.46445854312;Faim|1.68313748531;Ephb1|0.77382661585;Erap1|0.796762289164;Rps6kb1|0.804224028621;Pdpk1|0.767409736308
cellular component morphogenesis	GO:0032989	0.484	8	1635	130	28189	Strip1|1.20211178787;Fig4|1.20537357964;Cdh4|1.21983284053;S100a13|0.816753740151;Ephb1|0.77382661585;Rhoq|0.823449422074;Aatk|0.716455314779;Ank2|0.768152249524
smooth muscle contraction	GO:0006939	0.485	1	143	130	28189	Smpd3|0.740483743061
response to glucocorticoid	GO:0051384	0.486	2	353	130	28189	C3|1.46445854312;Rps6kb1|0.804224028621
positive regulation of macromolecule biosynthetic process	GO:0010557	0.486	10	2068	130	28189	Brd4|1.27943354631;Fubp3|1.34108038649;Irs2|1.22984911654;Hnrnpl|0.794507487465;Rhoq|0.823449422074;Rps6kb1|0.804224028621;Rps27l|0.811264485058;Fhod1|0.819288058571;Ddx58|0.788556376931;RGD1304704|0.819722734975
cellular response to corticosteroid stimulus	GO:0071384	0.487	1	144	130	28189	Rps6kb1|0.804224028621
positive regulation of MAPK cascade	GO:0043410	0.487	3	567	130	28189	Slc30a10|1.29789838293;C3|1.46445854312;Arl6ip5|0.827974741225
regulation of multicellular organismal development	GO:2000026	0.489	11	2288	130	28189	Fig4|1.20537357964;Cdh4|1.21983284053;C3|1.46445854312;Ubash3b|1.43697708027;Faim|1.68313748531;Ephb1|0.77382661585;Erap1|0.796762289164;Rps6kb1|0.804224028621;Inpp5f|0.806408416463;Aatk|0.716455314779;Pdpk1|0.767409736308
cellular amino acid catabolic process	GO:0009063	0.489	1	145	130	28189	Abhd12|0.796939362008
[truncated: 556 more rows]

## Sheet: GOCC_Dep-Sus
GO_Name	GO_ID	Pvalue	Count	Pop_Hit	List_Total	Background_Genes	Genes
cytoplasmic part	GO:0044444	1.57e-08	78	10507	129	29082	Dbndd2|1.22106067382;Gnai1|1.2874902459;Slc30a10|1.29789838293;Strip1|1.20211178787;Ston2|1.22903584847;Rab4a|1.23126347951;Zyx|1.28746805999;Fam213b|1.24426471586;Ncstn|1.2906771762;TGM2|1.47843450479;Fam134b|1.23755006225;Q63011|1.52057313409;Mrpl18|1.31293128408;Mettl1|1.25969471947;Klc1|1.25100354742;Atp5g2|1.509590077;Brd4|1.27943354631;Gabra5|1.22482993197;Oxr1|1.2080944204;Fig4|1.205373579…
vesicle	GO:0031982	2.01e-07	40	3921	129	29082	Dbndd2|1.22106067382;Gnai1|1.2874902459;Slc30a10|1.29789838293;Strip1|1.20211178787;Ston2|1.22903584847;Rab4a|1.23126347951;Zyx|1.28746805999;Ncstn|1.2906771762;Klc1|1.25100354742;Fig4|1.20537357964;Tpm3|1.23165724517;Cp|1.22363069195;LOC500013|1.30645964986;C3|1.46445854312;Hpx|1.37352955548;Tpm4|1.22066935466;Rab5a|0.779781892294;S100a13|0.816753740151;Ephb1|0.77382661585;Sv2a|0.812065692805;My…
intracellular organelle part	GO:0044446	7.91e-07	70	9698	129	29082	Nova1|1.31270226537;Dbndd2|1.22106067382;Gnai1|1.2874902459;Ston2|1.22903584847;Rab4a|1.23126347951;Zyx|1.28746805999;Ncstn|1.2906771762;Fam134b|1.23755006225;Mrpl18|1.31293128408;Mettl1|1.25969471947;Klc1|1.25100354742;Brd4|1.27943354631;Gabra5|1.22482993197;Oxr1|1.2080944204;Fig4|1.20537357964;Tpm3|1.23165724517;Bcap29|1.20054263845;Cp|1.22363069195;Srrm2|1.21240443425;Purb|1.40881733924;Spg7|1…
cytoplasm	GO:0005737	1.44e-06	87	13565	129	29082	Dbndd2|1.22106067382;Gnai1|1.2874902459;Slc30a10|1.29789838293;Strip1|1.20211178787;Ppp1r12b|1.58587479936;Ston2|1.22903584847;Rab4a|1.23126347951;Zyx|1.28746805999;Fam213b|1.24426471586;Ncstn|1.2906771762;TGM2|1.47843450479;Fam134b|1.23755006225;Q63011|1.52057313409;Mrpl18|1.31293128408;Mettl1|1.25969471947;Klc1|1.25100354742;Atp5g2|1.509590077;Brd4|1.27943354631;Gabra5|1.22482993197;Oxr1|1.2080…
intracellular part	GO:0044424	1.91e-06	106	18375	129	29082	Nova1|1.31270226537;Dbndd2|1.22106067382;Gnai1|1.2874902459;Slc30a10|1.29789838293;Strip1|1.20211178787;Ppp1r12b|1.58587479936;Ston2|1.22903584847;Rab4a|1.23126347951;Zyx|1.28746805999;Fam213b|1.24426471586;Ncstn|1.2906771762;TGM2|1.47843450479;Fam134b|1.23755006225;Q63011|1.52057313409;Mrpl18|1.31293128408;Mettl1|1.25969471947;Klc1|1.25100354742;Atp5g2|1.509590077;Brd4|1.27943354631;Gabra5|1.224…
organelle part	GO:0044422	2.96e-06	70	10015	129	29082	Nova1|1.31270226537;Dbndd2|1.22106067382;Gnai1|1.2874902459;Ston2|1.22903584847;Rab4a|1.23126347951;Zyx|1.28746805999;Ncstn|1.2906771762;Fam134b|1.23755006225;Mrpl18|1.31293128408;Mettl1|1.25969471947;Klc1|1.25100354742;Brd4|1.27943354631;Gabra5|1.22482993197;Oxr1|1.2080944204;Fig4|1.20537357964;Tpm3|1.23165724517;Bcap29|1.20054263845;Cp|1.22363069195;Srrm2|1.21240443425;Purb|1.40881733924;Spg7|1…
hemoglobin complex	GO:0005833	3.06e-06	4	23	129	29082	Q63011|1.52057313409;ENSRNOG00000031230|2.03768534352;Hbb|1.87779366792;Hba-a2|1.65637860082
membrane-bounded vesicle	GO:0031988	3.58e-06	30	2783	129	29082	Dbndd2|1.22106067382;Gnai1|1.2874902459;Strip1|1.20211178787;Ston2|1.22903584847;Rab4a|1.23126347951;Ncstn|1.2906771762;Klc1|1.25100354742;Tpm3|1.23165724517;C3|1.46445854312;Hpx|1.37352955548;Tpm4|1.22066935466;Rab5a|0.779781892294;S100a13|0.816753740151;Ephb1|0.77382661585;Sv2a|0.812065692805;Sv2b|0.781931571331;Aup1|0.777485802364;Erap1|0.796762289164;Rhoq|0.823449422074;Syn3|0.761604667855;Sl…
membrane-bounded organelle	GO:0043227	6.58e-06	90	14683	129	29082	Nova1|1.31270226537;Dbndd2|1.22106067382;Gnai1|1.2874902459;Slc30a10|1.29789838293;Strip1|1.20211178787;Ston2|1.22903584847;Rab4a|1.23126347951;Zyx|1.28746805999;Fam213b|1.24426471586;Ncstn|1.2906771762;TGM2|1.47843450479;Fam134b|1.23755006225;Mrpl18|1.31293128408;Mettl1|1.25969471947;Klc1|1.25100354742;Atp5g2|1.509590077;Brd4|1.27943354631;Gabra5|1.22482993197;Oxr1|1.2080944204;Fig4|1.2053735796…
transport vesicle membrane	GO:0030658	9.69e-06	7	166	129	29082	Dbndd2|1.22106067382;Sv2a|0.812065692805;Sv2b|0.781931571331;Syn3|0.761604667855;Aftph|0.793844045959;Synpr|0.822474319771;Sec13|0.68754863485
whole membrane	GO:0098805	2.19e-05	26	2436	129	29082	Dbndd2|1.22106067382;Gnai1|1.2874902459;Rab4a|1.23126347951;Mog|1.39821828954;Ncstn|1.2906771762;Gabra5|1.22482993197;Fig4|1.20537357964;Cp|1.22363069195;Retsat|1.20738986571;Rab5a|0.779781892294;Ephb1|0.77382661585;Sv2a|0.812065692805;Mtss1l|0.819455090238;Sv2b|0.781931571331;Sbf2|0.831068911308;Rhoq|0.823449422074;Rps6kb1|0.804224028621;Syn3|0.761604667855;Slc26a9|0.747085835394;Abca1|0.8096185…
intracellular	GO:0005622	3.69e-05	107	19489	129	29082	Nova1|1.31270226537;Dbndd2|1.22106067382;Gnai1|1.2874902459;Slc30a10|1.29789838293;Strip1|1.20211178787;Ppp1r12b|1.58587479936;Ston2|1.22903584847;Rab4a|1.23126347951;Zyx|1.28746805999;Fam213b|1.24426471586;Ncstn|1.2906771762;TGM2|1.47843450479;Fam134b|1.23755006225;Q63011|1.52057313409;Mrpl18|1.31293128408;Mettl1|1.25969471947;Klc1|1.25100354742;Atp5g2|1.509590077;Brd4|1.27943354631;Gabra5|1.224…
transport vesicle	GO:0030133	5.22e-05	9	380	129	29082	Dbndd2|1.22106067382;Ston2|1.22903584847;Rab5a|0.779781892294;Sv2a|0.812065692805;Sv2b|0.781931571331;Syn3|0.761604667855;Aftph|0.793844045959;Synpr|0.822474319771;Sec13|0.68754863485
cytoplasmic vesicle part	GO:0044433	5.88e-05	12	688	129	29082	Dbndd2|1.22106067382;Rab4a|1.23126347951;Ncstn|1.2906771762;Fig4|1.20537357964;Rab5a|0.779781892294;Ephb1|0.77382661585;Sv2a|0.812065692805;Sv2b|0.781931571331;Syn3|0.761604667855;Aftph|0.793844045959;Synpr|0.822474319771;Sec13|0.68754863485
exocytic vesicle membrane	GO:0099501	6.04e-05	5	93	129	29082	Dbndd2|1.22106067382;Sv2a|0.812065692805;Sv2b|0.781931571331;Syn3|0.761604667855;Synpr|0.822474319771
organelle membrane	GO:0031090	6.25e-05	29	3065	129	29082	Dbndd2|1.22106067382;Gnai1|1.2874902459;Rab4a|1.23126347951;Ncstn|1.2906771762;Fig4|1.20537357964;Cp|1.22363069195;Spg7|1.26113610538;Retsat|1.20738986571;Qsox2|1.21097046414;Mx1|0.817543649845;Rab5a|0.779781892294;Ephb1|0.77382661585;Sv2a|0.812065692805;Atp5o|0.807335760973;Uqcrb|0.594288189881;Sv2b|0.781931571331;Mpc2|0.660235464271;Sbf2|0.831068911308;Aup1|0.777485802364;Smpd3|0.740483743061;R…
synaptic vesicle membrane	GO:0030672	7.38e-05	5	97	129	29082	Dbndd2|1.22106067382;Sv2a|0.812065692805;Sv2b|0.781931571331;Syn3|0.761604667855;Synpr|0.822474319771
organelle	GO:0043226	7.76e-05	96	16884	129	29082	Nova1|1.31270226537;Dbndd2|1.22106067382;Gnai1|1.2874902459;Slc30a10|1.29789838293;Strip1|1.20211178787;Ston2|1.22903584847;Rab4a|1.23126347951;Zyx|1.28746805999;Fam213b|1.24426471586;Ncstn|1.2906771762;TGM2|1.47843450479;Fam134b|1.23755006225;Mrpl18|1.31293128408;Mettl1|1.25969471947;Klc1|1.25100354742;Atp5g2|1.509590077;Brd4|1.27943354631;Gabra5|1.22482993197;Oxr1|1.2080944204;Fig4|1.2053735796…
extracellular exosome	GO:0070062	8.19e-05	24	2326	129	29082	Gnai1|1.2874902459;Strip1|1.20211178787;Rab4a|1.23126347951;Ncstn|1.2906771762;Tpm3|1.23165724517;Cp|1.22363069195;C3|1.46445854312;Hpx|1.37352955548;Tpm4|1.22066935466;S100a13|0.816753740151;Ephb1|0.77382661585;Myh11|0.740687539612;Aup1|0.777485802364;Erap1|0.796762289164;Rhoq|0.823449422074;Arl6ip5|0.827974741225;Slc26a9|0.747085835394;Hist1h1b|0.741620383472;Krt1|0.444222346429;Arpc5l|0.692102…
exocytic vesicle	GO:0070382	8.45e-05	7	233	129	29082	Dbndd2|1.22106067382;Ston2|1.22903584847;Rab5a|0.779781892294;Sv2a|0.812065692805;Sv2b|0.781931571331;Syn3|0.761604667855;Synpr|0.822474319771
synaptic vesicle	GO:0008021	9.15e-05	7	236	129	29082	Dbndd2|1.22106067382;Ston2|1.22903584847;Rab5a|0.779781892294;Sv2a|0.812065692805;Sv2b|0.781931571331;Syn3|0.761604667855;Synpr|0.822474319771
extracellular vesicle	GO:1903561	9.29e-05	24	2345	129	29082	Gnai1|1.2874902459;Strip1|1.20211178787;Rab4a|1.23126347951;Ncstn|1.2906771762;Tpm3|1.23165724517;Cp|1.22363069195;C3|1.46445854312;Hpx|1.37352955548;Tpm4|1.22066935466;S100a13|0.816753740151;Ephb1|0.77382661585;Myh11|0.740687539612;Aup1|0.777485802364;Erap1|0.796762289164;Rhoq|0.823449422074;Arl6ip5|0.827974741225;Slc26a9|0.747085835394;Hist1h1b|0.741620383472;Krt1|0.444222346429;Arpc5l|0.692102…
cytoplasmic vesicle membrane	GO:0030659	9.32e-05	9	410	129	29082	Dbndd2|1.22106067382;Ncstn|1.2906771762;Rab5a|0.779781892294;Sv2a|0.812065692805;Sv2b|0.781931571331;Syn3|0.761604667855;Aftph|0.793844045959;Synpr|0.822474319771;Sec13|0.68754863485
extracellular organelle	GO:0043230	9.54e-05	24	2349	129	29082	Gnai1|1.2874902459;Strip1|1.20211178787;Rab4a|1.23126347951;Ncstn|1.2906771762;Tpm3|1.23165724517;Cp|1.22363069195;C3|1.46445854312;Hpx|1.37352955548;Tpm4|1.22066935466;S100a13|0.816753740151;Ephb1|0.77382661585;Myh11|0.740687539612;Aup1|0.777485802364;Erap1|0.796762289164;Rhoq|0.823449422074;Arl6ip5|0.827974741225;Slc26a9|0.747085835394;Hist1h1b|0.741620383472;Krt1|0.444222346429;Arpc5l|0.692102…
intracellular vesicle	GO:0097708	0.000108	20	1774	129	29082	Dbndd2|1.22106067382;Slc30a10|1.29789838293;Ston2|1.22903584847;Rab4a|1.23126347951;Zyx|1.28746805999;Ncstn|1.2906771762;Klc1|1.25100354742;Fig4|1.20537357964;LOC500013|1.30645964986;Rab5a|0.779781892294;Ephb1|0.77382661585;Sv2a|0.812065692805;Sv2b|0.781931571331;Syn3|0.761604667855;Abca1|0.809618574731;Inpp5f|0.806408416463;Aftph|0.793844045959;Synpr|0.822474319771;Pdpk1|0.767409736308;Sec13|0.6…
recycling endosome	GO:0055037	0.000111	6	169	129	29082	Slc30a10|1.29789838293;Rab4a|1.23126347951;Fig4|1.20537357964;Rab5a|0.779781892294;Inpp5f|0.806408416463;Aatk|0.716455314779
muscle thin filament tropomyosin	GO:0005862	0.000116	2	4	129	29082	Tpm3|1.23165724517;Tpm4|1.22066935466
vesicle membrane	GO:0012506	0.000167	9	443	129	29082	Dbndd2|1.22106067382;Ncstn|1.2906771762;Rab5a|0.779781892294;Sv2a|0.812065692805;Sv2b|0.781931571331;Syn3|0.761604667855;Aftph|0.793844045959;Synpr|0.822474319771;Sec13|0.68754863485
cytoplasmic vesicle	GO:0031410	0.000203	20	1860	129	29082	Dbndd2|1.22106067382;Slc30a10|1.29789838293;Ston2|1.22903584847;Rab4a|1.23126347951;Zyx|1.28746805999;Ncstn|1.2906771762;Klc1|1.25100354742;Fig4|1.20537357964;LOC500013|1.30645964986;Rab5a|0.779781892294;Ephb1|0.77382661585;Sv2a|0.812065692805;Sv2b|0.781931571331;Syn3|0.761604667855;Abca1|0.809618574731;Inpp5f|0.806408416463;Aftph|0.793844045959;Synpr|0.822474319771;Pdpk1|0.767409736308;Sec13|0.6…
cytosol	GO:0005829	0.000294	33	4036	129	29082	Strip1|1.20211178787;Ston2|1.22903584847;Rab4a|1.23126347951;Zyx|1.28746805999;Fam213b|1.24426471586;Q63011|1.52057313409;Mettl1|1.25969471947;Brd4|1.27943354631;Gabra5|1.22482993197;ENSRNOG00000031230|2.03768534352;Hbb|1.87779366792;Irs2|1.22984911654;Hba-a2|1.65637860082;Rab5a|0.779781892294;Ptrh2|0.592895365054;S100a13|0.816753740151;Hnrnpl|0.794507487465;Ephb1|0.77382661585;Ppm1f|0.7997980246…
stress fiber	GO:0001725	0.000301	4	72	129	29082	Zyx|1.28746805999;Tpm3|1.23165724517;Tpm4|1.22066935466;Fhod1|0.819288058571
cytoplasmic, membrane-bounded vesicle	GO:0016023	0.000302	14	1073	129	29082	Dbndd2|1.22106067382;Ston2|1.22903584847;Rab4a|1.23126347951;Ncstn|1.2906771762;Klc1|1.25100354742;Rab5a|0.779781892294;Sv2a|0.812065692805;Sv2b|0.781931571331;Syn3|0.761604667855;Abca1|0.809618574731;Aftph|0.793844045959;Synpr|0.822474319771;Pdpk1|0.767409736308;Sec13|0.68754863485
bounding membrane of organelle	GO:0098588	0.000307	21	2071	129	29082	Dbndd2|1.22106067382;Gnai1|1.2874902459;Rab4a|1.23126347951;Ncstn|1.2906771762;Fig4|1.20537357964;Cp|1.22363069195;Retsat|1.20738986571;Qsox2|1.21097046414;Rab5a|0.779781892294;Ephb1|0.77382661585;Sv2a|0.812065692805;Sv2b|0.781931571331;Sbf2|0.831068911308;Aup1|0.777485802364;Smpd3|0.740483743061;Rps6kb1|0.804224028621;Syn3|0.761604667855;Aftph|0.793844045959;Synpr|0.822474319771;Spcs2|0.81169732…
macromolecular complex	GO:0032991	0.000319	54	8015	129	29082	Gnai1|1.2874902459;Ston2|1.22903584847;Ncstn|1.2906771762;A0A0G2K290|1.28084119887;Q63011|1.52057313409;Mrpl18|1.31293128408;SCN1B|1.20959142596;Mettl1|1.25969471947;Klc1|1.25100354742;Atp5g2|1.509590077;Brd4|1.27943354631;Gabra5|1.22482993197;Srrm2|1.21240443425;Purb|1.40881733924;ENSRNOG00000031230|2.03768534352;Spg7|1.26113610538;C3|1.46445854312;SRP72|1.31218615495;H1fx|1.22432633238;Snrpb2|1…
proton-transporting ATP synthase complex, coupling factor F(o)	GO:0045263	0.00035	3	31	129	29082	Atp5g2|1.509590077;Atp5o|0.807335760973;Atp5l|0.712102934432
postsynaptic endosome	GO:0098845	0.000404	2	7	129	29082	Rab4a|1.23126347951;Rab5a|0.779781892294
actin cytoskeleton	GO:0015629	0.000419	10	613	129	29082	Zyx|1.28746805999;Tpm3|1.23165724517;Tpm4|1.22066935466;Myh11|0.740687539612;Mtss1l|0.819455090238;Rhoq|0.823449422074;Fhod1|0.819288058571;Arpc5l|0.692102768078;Ddx58|0.788556376931;Myo9a|0.831114707284
actin filament bundle	GO:0032432	0.00045	4	80	129	29082	Zyx|1.28746805999;Tpm3|1.23165724517;Tpm4|1.22066935466;Fhod1|0.819288058571
intracellular non-membrane-bounded organelle	GO:0043232	0.000496	41	5614	129	29082	Nova1|1.31270226537;Gnai1|1.2874902459;Ston2|1.22903584847;Zyx|1.28746805999;Mrpl18|1.31293128408;Mettl1|1.25969471947;Klc1|1.25100354742;Brd4|1.27943354631;Oxr1|1.2080944204;Fig4|1.20537357964;Tpm3|1.23165724517;Purb|1.40881733924;Rcn2|1.23424997564;H1fx|1.22432633238;Snrpb2|1.34645358252;Tpm4|1.22066935466;S100a13|0.816753740151;Hnrnpl|0.794507487465;Cnot3|0.812564777167;Myh11|0.740687539612;Mt…
non-membrane-bounded organelle	GO:0043228	0.000496	41	5614	129	29082	Nova1|1.31270226537;Gnai1|1.2874902459;Ston2|1.22903584847;Zyx|1.28746805999;Mrpl18|1.31293128408;Mettl1|1.25969471947;Klc1|1.25100354742;Brd4|1.27943354631;Oxr1|1.2080944204;Fig4|1.20537357964;Tpm3|1.23165724517;Purb|1.40881733924;Rcn2|1.23424997564;H1fx|1.22432633238;Snrpb2|1.34645358252;Tpm4|1.22066935466;S100a13|0.816753740151;Hnrnpl|0.794507487465;Cnot3|0.812564777167;Myh11|0.740687539612;Mt…
extracellular region part	GO:0044421	0.000562	33	4182	129	29082	Gnai1|1.2874902459;Strip1|1.20211178787;Rab4a|1.23126347951;Ncstn|1.2906771762;A0A0G2K290|1.28084119887;Mrpl18|1.31293128408;Dkk3|1.30118308472;Tpm3|1.23165724517;Cp|1.22363069195;C3|1.46445854312;Vcan|1.31871230168;Qsox2|1.21097046414;Hpx|1.37352955548;Tpm4|1.22066935466;S100a13|0.816753740151;Ephb1|0.77382661585;Myh11|0.740687539612;LOC297568|0.809943983456;Fcgbp|0.533781981812;Aup1|0.777485802…
actomyosin	GO:0042641	0.000592	4	86	129	29082	Zyx|1.28746805999;Tpm3|1.23165724517;Tpm4|1.22066935466;Fhod1|0.819288058571
intracellular organelle	GO:0043229	0.000794	88	15758	129	29082	Nova1|1.31270226537;Dbndd2|1.22106067382;Gnai1|1.2874902459;Strip1|1.20211178787;Ston2|1.22903584847;Rab4a|1.23126347951;Zyx|1.28746805999;Fam213b|1.24426471586;Ncstn|1.2906771762;TGM2|1.47843450479;Fam134b|1.23755006225;Mrpl18|1.31293128408;Mettl1|1.25969471947;Klc1|1.25100354742;Atp5g2|1.509590077;Brd4|1.27943354631;Gabra5|1.22482993197;Oxr1|1.2080944204;Fig4|1.20537357964;Tpm3|1.23165724517;Bc…
blood microparticle	GO:0072562	0.00121	5	178	129	29082	A0A0G2K290|1.28084119887;Cp|1.22363069195;C3|1.46445854312;Hpx|1.37352955548;Krt1|0.444222346429
protein complex	GO:0043234	0.00126	44	6454	129	29082	Gnai1|1.2874902459;Ston2|1.22903584847;Ncstn|1.2906771762;A0A0G2K290|1.28084119887;Q63011|1.52057313409;SCN1B|1.20959142596;Mettl1|1.25969471947;Klc1|1.25100354742;Atp5g2|1.509590077;Brd4|1.27943354631;Gabra5|1.22482993197;Purb|1.40881733924;ENSRNOG00000031230|2.03768534352;Spg7|1.26113610538;H1fx|1.22432633238;Hbb|1.87779366792;Irs2|1.22984911654;Hba-a2|1.65637860082;Tpm4|1.22066935466;Rab5a|0.7…
proton-transporting two-sector ATPase complex	GO:0016469	0.00129	4	106	129	29082	Atp5g2|1.509590077;Atp5o|0.807335760973;Atp5l|0.712102934432;Atp6v1f|0.819326155301
extracellular membrane-bounded organelle	GO:0065010	0.00138	18	1851	129	29082	Gnai1|1.2874902459;Strip1|1.20211178787;Rab4a|1.23126347951;Ncstn|1.2906771762;Tpm3|1.23165724517;C3|1.46445854312;Hpx|1.37352955548;Tpm4|1.22066935466;S100a13|0.816753740151;Ephb1|0.77382661585;Aup1|0.777485802364;Erap1|0.796762289164;Rhoq|0.823449422074;Slc26a9|0.747085835394;Hist1h1b|0.741620383472;Arpc5l|0.692102768078;Tubb6|0.757987115827;Gng10|0.795446851013
proton-transporting ATP synthase complex	GO:0045259	0.00152	3	51	129	29082	Atp5g2|1.509590077;Atp5o|0.807335760973;Atp5l|0.712102934432
proton-transporting two-sector ATPase complex, proton-transporting domain	GO:0033177	0.00189	3	55	129	29082	Atp5g2|1.509590077;Atp5o|0.807335760973;Atp5l|0.712102934432
perinuclear region of cytoplasm	GO:0048471	0.00248	10	777	129	29082	Rab4a|1.23126347951;Mx1|0.817543649845;Rab5a|0.779781892294;S100a13|0.816753740151;Hnrnpl|0.794507487465;Ppm1f|0.799798024617;Rps6kb1|0.804224028621;Abca1|0.809618574731;Aatk|0.716455314779;RGD1304704|0.819722734975
intracellular membrane-bounded organelle	GO:0043231	0.0025	76	13441	129	29082	Nova1|1.31270226537;Dbndd2|1.22106067382;Gnai1|1.2874902459;Strip1|1.20211178787;Ston2|1.22903584847;Rab4a|1.23126347951;Zyx|1.28746805999;Fam213b|1.24426471586;Ncstn|1.2906771762;TGM2|1.47843450479;Fam134b|1.23755006225;Mrpl18|1.31293128408;Mettl1|1.25969471947;Klc1|1.25100354742;Atp5g2|1.509590077;Brd4|1.27943354631;Gabra5|1.22482993197;Oxr1|1.2080944204;Fig4|1.20537357964;Bcap29|1.20054263845;…
intrinsic component of synaptic vesicle membrane	GO:0098563	0.00285	2	18	129	29082	Sv2a|0.812065692805;Synpr|0.822474319771
neuron part	GO:0097458	0.00305	19	2153	129	29082	Dbndd2|1.22106067382;Ston2|1.22903584847;Klc1|1.25100354742;Gabra5|1.22482993197;Spg7|1.26113610538;Rab5a|0.779781892294;Abhd12|0.796939362008;Ephb1|0.77382661585;Sv2a|0.812065692805;Sv2b|0.781931571331;Rps6kb1|0.804224028621;Syn3|0.761604667855;Pmm1|0.580547752809;STAU1|0.760041724245;Inpp5f|0.806408416463;Synpr|0.822474319771;Aatk|0.716455314779;Ank2|0.768152249524;Pdpk1|0.767409736308
early endosome	GO:0005769	0.00316	6	321	129	29082	Slc30a10|1.29789838293;Rab4a|1.23126347951;LOC500013|1.30645964986;Rab5a|0.779781892294;Ephb1|0.77382661585;Inpp5f|0.806408416463
contractile actin filament bundle	GO:0097517	0.00318	3	66	129	29082	Zyx|1.28746805999;Tpm4|1.22066935466;Fhod1|0.819288058571
integral component of synaptic vesicle membrane	GO:0030285	0.00388	2	21	129	29082	Sv2a|0.812065692805;Synpr|0.822474319771
mitochondrial proton-transporting ATP synthase complex, coupling factor F(o)	GO:0000276	0.00388	2	21	129	29082	Atp5o|0.807335760973;Atp5l|0.712102934432
secretory vesicle	GO:0099503	0.00434	8	578	129	29082	Dbndd2|1.22106067382;Ston2|1.22903584847;Rab4a|1.23126347951;Rab5a|0.779781892294;Sv2a|0.812065692805;Sv2b|0.781931571331;Syn3|0.761604667855;Synpr|0.822474319771
cell junction	GO:0030054	0.00444	14	1427	129	29082	Ston2|1.22903584847;Zyx|1.28746805999;Ncstn|1.2906771762;Gabra5|1.22482993197;Scarf2|1.2660913336;Tpm4|1.22066935466;Sv2a|0.812065692805;Sv2b|0.781931571331;Rps6kb1|0.804224028621;Fhod1|0.819288058571;Synpr|0.822474319771;Arpc5l|0.692102768078;Ddx58|0.788556376931;Pdpk1|0.767409736308
early endosome membrane	GO:0031901	0.00585	3	82	129	29082	Rab4a|1.23126347951;Rab5a|0.779781892294;Ephb1|0.77382661585
endoplasmic reticulum	GO:0005783	0.00591	16	1793	129	29082	Fam213b|1.24426471586;Ncstn|1.2906771762;Fam134b|1.23755006225;Fig4|1.20537357964;Bcap29|1.20054263845;Rcn2|1.23424997564;Retsat|1.20738986571;Mx1|0.817543649845;Ephb1|0.77382661585;Sv2a|0.812065692805;Aup1|0.777485802364;Erap1|0.796762289164;Alg5|0.80994883904;Aatk|0.716455314779;Spcs2|0.811697320021;Sec13|0.68754863485
U2-type catalytic step 2 spliceosome	GO:0071007	0.00592	2	26	129	29082	Srrm2|1.21240443425;Snrpb2|1.34645358252
high-density lipoprotein particle	GO:0034364	0.00637	2	27	129	29082	Abca1|0.809618574731;Pltp|0.81706572365
polymeric cytoskeletal fiber	GO:0099513	0.00645	9	752	129	29082	Klc1|1.25100354742;Tpm3|1.23165724517;Tpm4|1.22066935466;Krt5|0.46849848015;Rhoq|0.823449422074;Krt1|0.444222346429;Map1a|0.774645037863;Tubb6|0.757987115827;Krt77|0.268881976049
phagocytic vesicle	GO:0045335	0.00646	3	85	129	29082	Zyx|1.28746805999;Rab5a|0.779781892294;Abca1|0.809618574731
neuron projection	GO:0043005	0.00742	15	1675	129	29082	Ston2|1.22903584847;Klc1|1.25100354742;Gabra5|1.22482993197;Spg7|1.26113610538;Rab5a|0.779781892294;Abhd12|0.796939362008;Ephb1|0.77382661585;Sv2a|0.812065692805;Sv2b|0.781931571331;Rps6kb1|0.804224028621;STAU1|0.760041724245;Inpp5f|0.806408416463;Synpr|0.822474319771;Aatk|0.716455314779;Ank2|0.768152249524
endocytic vesicle	GO:0030139	0.00779	4	175	129	29082	Zyx|1.28746805999;Rab5a|0.779781892294;Abca1|0.809618574731;Inpp5f|0.806408416463
cytoskeletal part	GO:0044430	0.00813	17	2022	129	29082	Gnai1|1.2874902459;Zyx|1.28746805999;Klc1|1.25100354742;Tpm3|1.23165724517;Tpm4|1.22066935466;Myh11|0.740687539612;Mtss1l|0.819455090238;Krt5|0.46849848015;Rhoq|0.823449422074;Krt1|0.444222346429;Map1a|0.774645037863;Fhod1|0.819288058571;Arpc5l|0.692102768078;Tubb6|0.757987115827;Krt77|0.268881976049;Myo9a|0.831114707284;RGD1304704|0.819722734975
endomembrane system	GO:0012505	0.00872	30	4371	129	29082	Dbndd2|1.22106067382;Slc30a10|1.29789838293;Ston2|1.22903584847;Rab4a|1.23126347951;Fam213b|1.24426471586;Ncstn|1.2906771762;Fam134b|1.23755006225;Fig4|1.20537357964;Bcap29|1.20054263845;LOC500013|1.30645964986;Rcn2|1.23424997564;Retsat|1.20738986571;Qsox2|1.21097046414;Mx1|0.817543649845;Rab5a|0.779781892294;Ephb1|0.77382661585;Sv2a|0.812065692805;Sv2b|0.781931571331;Aup1|0.777485802364;Erap1|0.…
postsynaptic early endosome	GO:0098842	0.00885	1	2	129	29082	Rab5a|0.779781892294
extracellular region	GO:0005576	0.00891	33	4950	129	29082	Gnai1|1.2874902459;Strip1|1.20211178787;Rab4a|1.23126347951;Ncstn|1.2906771762;A0A0G2K290|1.28084119887;Mrpl18|1.31293128408;Dkk3|1.30118308472;Tpm3|1.23165724517;Cp|1.22363069195;C3|1.46445854312;Vcan|1.31871230168;Qsox2|1.21097046414;Hpx|1.37352955548;Tpm4|1.22066935466;S100a13|0.816753740151;Ephb1|0.77382661585;Myh11|0.740687539612;LOC297568|0.809943983456;Fcgbp|0.533781981812;Aup1|0.777485802…
membrane microdomain	GO:0098857	0.00901	6	400	129	29082	Gnai1|1.2874902459;Mog|1.39821828954;Ephb1|0.77382661585;Rhoq|0.823449422074;Abca1|0.809618574731;Ank2|0.768152249524
inner mitochondrial membrane protein complex	GO:0098800	0.00908	4	183	129	29082	Spg7|1.26113610538;Atp5o|0.807335760973;Uqcrb|0.594288189881;Atp5l|0.712102934432
focal adhesion	GO:0005925	0.00922	6	402	129	29082	Zyx|1.28746805999;Ncstn|1.2906771762;Scarf2|1.2660913336;Tpm4|1.22066935466;Arpc5l|0.692102768078;Pdpk1|0.767409736308
cell-substrate adherens junction	GO:0005924	0.00987	6	408	129	29082	Zyx|1.28746805999;Ncstn|1.2906771762;Scarf2|1.2660913336;Tpm4|1.22066935466;Arpc5l|0.692102768078;Pdpk1|0.767409736308
membrane protein complex	GO:0098796	0.0099	16	1897	129	29082	Gnai1|1.2874902459;Ston2|1.22903584847;Ncstn|1.2906771762;SCN1B|1.20959142596;Atp5g2|1.509590077;Gabra5|1.22482993197;Spg7|1.26113610538;Abhd12|0.796939362008;Atp5o|0.807335760973;Uqcrb|0.594288189881;Atp5l|0.712102934432;Aftph|0.793844045959;Atp6v1f|0.819326155301;Gng10|0.795446851013;Spcs2|0.811697320021;Sec13|0.68754863485
mitochondrial membrane part	GO:0044455	0.0103	5	295	129	29082	Spg7|1.26113610538;Atp5o|0.807335760973;Uqcrb|0.594288189881;Mpc2|0.660235464271;Atp5l|0.712102934432
presynapse	GO:0098793	0.0103	7	538	129	29082	Dbndd2|1.22106067382;Ston2|1.22903584847;Rab5a|0.779781892294;Sv2a|0.812065692805;Sv2b|0.781931571331;Syn3|0.761604667855;Synpr|0.822474319771
integral component of organelle membrane	GO:0031301	0.0107	5	298	129	29082	Spg7|1.26113610538;Qsox2|1.21097046414;Sv2a|0.812065692805;Mpc2|0.660235464271;Synpr|0.822474319771
cell-substrate junction	GO:0030055	0.0113	6	420	129	29082	Zyx|1.28746805999;Ncstn|1.2906771762;Scarf2|1.2660913336;Tpm4|1.22066935466;Arpc5l|0.692102768078;Pdpk1|0.767409736308
neuronal cell body	GO:0043025	0.0115	9	826	129	29082	Klc1|1.25100354742;Gabra5|1.22482993197;Rab5a|0.779781892294;Ephb1|0.77382661585;Sv2a|0.812065692805;Pmm1|0.580547752809;STAU1|0.760041724245;Inpp5f|0.806408416463;Pdpk1|0.767409736308
mitochondrial proton-transporting ATP synthase complex	GO:0005753	0.0117	2	37	129	29082	Atp5o|0.807335760973;Atp5l|0.712102934432
striated muscle thin filament	GO:0005865	0.0117	2	37	129	29082	Tpm3|1.23165724517;Tpm4|1.22066935466
cytoskeleton	GO:0005856	0.0119	20	2627	129	29082	Gnai1|1.2874902459;Zyx|1.28746805999;Klc1|1.25100354742;Tpm3|1.23165724517;Tpm4|1.22066935466;Myh11|0.740687539612;Mtss1l|0.819455090238;Hsbp1|0.833026377719;Krt5|0.46849848015;Rhoq|0.823449422074;Krt1|0.444222346429;Map1a|0.774645037863;Fhod1|0.819288058571;Arpc5l|0.692102768078;Tubb6|0.757987115827;Krt77|0.268881976049;Ddx58|0.788556376931;Ank2|0.768152249524;Myo9a|0.831114707284;RGD1304704|0.8…
intrinsic component of organelle membrane	GO:0031300	0.0121	5	307	129	29082	Spg7|1.26113610538;Qsox2|1.21097046414;Sv2a|0.812065692805;Mpc2|0.660235464271;Synpr|0.822474319771
lipoprotein particle	GO:1990777	0.0124	2	38	129	29082	Abca1|0.809618574731;Pltp|0.81706572365
plasma lipoprotein particle	GO:0034358	0.0124	2	38	129	29082	Abca1|0.809618574731;Pltp|0.81706572365
myofilament	GO:0036379	0.013	2	39	129	29082	Tpm3|1.23165724517;Tpm4|1.22066935466
endoplasmic reticulum subcompartment	GO:0098827	0.0136	9	850	129	29082	Fam134b|1.23755006225;Bcap29|1.20054263845;Retsat|1.20738986571;Mx1|0.817543649845;Aup1|0.777485802364;Erap1|0.796762289164;Alg5|0.80994883904;Spcs2|0.811697320021;Sec13|0.68754863485
coated vesicle	GO:0030135	0.014	4	208	129	29082	Ston2|1.22903584847;Inpp5f|0.806408416463;Aftph|0.793844045959;Sec13|0.68754863485
membrane raft	GO:0045121	0.014	6	441	129	29082	Gnai1|1.2874902459;Mog|1.39821828954;Ephb1|0.77382661585;Rhoq|0.823449422074;Abca1|0.809618574731;Ank2|0.768152249524
protein-lipid complex	GO:0032994	0.0143	2	41	129	29082	Abca1|0.809618574731;Pltp|0.81706572365
vacuolar membrane	GO:0005774	0.0144	5	321	129	29082	Gnai1|1.2874902459;Ncstn|1.2906771762;Cp|1.22363069195;Sbf2|0.831068911308;Sec13|0.68754863485
nucleolus	GO:0005730	0.0148	10	1012	129	29082	Nova1|1.31270226537;Gnai1|1.2874902459;Ston2|1.22903584847;Mettl1|1.25969471947;Oxr1|1.2080944204;Rcn2|1.23424997564;H1fx|1.22432633238;Snrpb2|1.34645358252;S100a13|0.816753740151;Dkc1|0.797474615682
actin filament	GO:0005884	0.0161	3	119	129	29082	Tpm3|1.23165724517;Tpm4|1.22066935466;Rhoq|0.823449422074
endoplasmic reticulum part	GO:0044432	0.0161	10	1025	129	29082	Fam134b|1.23755006225;Bcap29|1.20054263845;Rcn2|1.23424997564;Retsat|1.20738986571;Mx1|0.817543649845;Aup1|0.777485802364;Erap1|0.796762289164;Alg5|0.80994883904;Spcs2|0.811697320021;Sec13|0.68754863485
mitochondrial membrane	GO:0031966	0.0164	9	877	129	29082	Spg7|1.26113610538;Mx1|0.817543649845;Atp5o|0.807335760973;Uqcrb|0.594288189881;Mpc2|0.660235464271;Rps6kb1|0.804224028621;Mthfd2l|0.522339177268;ND2|0.63771611164;Atp5l|0.712102934432
mitochondrial part	GO:0044429	0.0168	11	1188	129	29082	Mrpl18|1.31293128408;Spg7|1.26113610538;Mx1|0.817543649845;Atp5o|0.807335760973;Uqcrb|0.594288189881;Mpc2|0.660235464271;Rps6kb1|0.804224028621;Mthfd2l|0.522339177268;ND2|0.63771611164;Atp5l|0.712102934432;Mrpl37|0.727601862568
vacuolar part	GO:0044437	0.0172	5	336	129	29082	Gnai1|1.2874902459;Ncstn|1.2906771762;Cp|1.22363069195;Sbf2|0.831068911308;Sec13|0.68754863485
Hrd1p ubiquitin ligase ERAD-L complex	GO:0000839	0.0176	1	4	129	29082	Aup1|0.777485802364
postsynaptic recycling endosome	GO:0098837	0.0176	1	4	129	29082	Rab4a|1.23126347951
m-AAA complex	GO:0005745	0.0176	1	4	129	29082	Spg7|1.26113610538
tRNA methyltransferase complex	GO:0043527	0.0176	1	4	129	29082	Mettl1|1.25969471947
clathrin adaptor complex	GO:0030131	0.0178	2	46	129	29082	Ston2|1.22903584847;Aftph|0.793844045959
axon	GO:0030424	0.0178	8	742	129	29082	Klc1|1.25100354742;Spg7|1.26113610538;Rab5a|0.779781892294;Ephb1|0.77382661585;Sv2a|0.812065692805;Sv2b|0.781931571331;Inpp5f|0.806408416463;Aatk|0.716455314779
intrinsic component of mitochondrial inner membrane	GO:0031304	0.0185	2	47	129	29082	Spg7|1.26113610538;Mpc2|0.660235464271
integral component of mitochondrial inner membrane	GO:0031305	0.0185	2	47	129	29082	Spg7|1.26113610538;Mpc2|0.660235464271
mitochondrial protein complex	GO:0098798	0.0192	4	229	129	29082	Spg7|1.26113610538;Atp5o|0.807335760973;Uqcrb|0.594288189881;Atp5l|0.712102934432
endoplasmic reticulum membrane	GO:0005789	0.0206	9	912	129	29082	Fam134b|1.23755006225;Bcap29|1.20054263845;Retsat|1.20738986571;Mx1|0.817543649845;Aup1|0.777485802364;Erap1|0.796762289164;Alg5|0.80994883904;Spcs2|0.811697320021;Sec13|0.68754863485
terminal bouton	GO:0043195	0.0207	3	131	129	29082	Rab5a|0.779781892294;Sv2a|0.812065692805;Sv2b|0.781931571331
cell body	GO:0044297	0.0213	9	918	129	29082	Klc1|1.25100354742;Gabra5|1.22482993197;Rab5a|0.779781892294;Ephb1|0.77382661585;Sv2a|0.812065692805;Pmm1|0.580547752809;STAU1|0.760041724245;Inpp5f|0.806408416463;Pdpk1|0.767409736308
synapse part	GO:0044456	0.0216	10	1075	129	29082	Dbndd2|1.22106067382;Ston2|1.22903584847;Rab4a|1.23126347951;Gabra5|1.22482993197;Rab5a|0.779781892294;Sv2a|0.812065692805;Sv2b|0.781931571331;Syn3|0.761604667855;Synpr|0.822474319771;Pdpk1|0.767409736308
clathrin-coated vesicle	GO:0030136	0.0224	3	135	129	29082	Ston2|1.22903584847;Inpp5f|0.806408416463;Aftph|0.793844045959
membrane coat	GO:0030117	0.0228	3	136	129	29082	Ston2|1.22903584847;Aftph|0.793844045959;Sec13|0.68754863485
coated membrane	GO:0048475	0.0228	3	136	129	29082	Ston2|1.22903584847;Aftph|0.793844045959;Sec13|0.68754863485
neuronal postsynaptic density	GO:0097481	0.0232	2	53	129	29082	Syn3|0.761604667855;Pdpk1|0.767409736308
cell projection part	GO:0044463	0.0233	9	932	129	29082	Klc1|1.25100354742;Rab5a|0.779781892294;Ephb1|0.77382661585;Sv2a|0.812065692805;Sv2b|0.781931571331;Syn3|0.761604667855;Aatk|0.716455314779;Ddx58|0.788556376931;Pdpk1|0.767409736308
lytic vacuole membrane	GO:0098852	0.0233	4	243	129	29082	Gnai1|1.2874902459;Ncstn|1.2906771762;Cp|1.22363069195;Sec13|0.68754863485
mitochondrial envelope	GO:0005740	0.0237	9	935	129	29082	Spg7|1.26113610538;Mx1|0.817543649845;Atp5o|0.807335760973;Uqcrb|0.594288189881;Mpc2|0.660235464271;Rps6kb1|0.804224028621;Mthfd2l|0.522339177268;ND2|0.63771611164;Atp5l|0.712102934432
heterotrimeric G-protein complex	GO:0005834	0.024	2	54	129	29082	Gnai1|1.2874902459;Gng10|0.795446851013
mitochondrial large ribosomal subunit	GO:0005762	0.024	2	54	129	29082	Mrpl18|1.31293128408;Mrpl37|0.727601862568
organellar large ribosomal subunit	GO:0000315	0.024	2	54	129	29082	Mrpl18|1.31293128408;Mrpl37|0.727601862568
nuclear outer membrane-endoplasmic reticulum membrane network	GO:0042175	0.0241	9	938	129	29082	Fam134b|1.23755006225;Bcap29|1.20054263845;Retsat|1.20738986571;Mx1|0.817543649845;Aup1|0.777485802364;Erap1|0.796762289164;Alg5|0.80994883904;Spcs2|0.811697320021;Sec13|0.68754863485
cell	GO:0005623	0.0247	115	23981	129	29082	Nova1|1.31270226537;Dbndd2|1.22106067382;Gnai1|1.2874902459;Slc30a10|1.29789838293;Strip1|1.20211178787;Ppp1r12b|1.58587479936;Ston2|1.22903584847;Rab4a|1.23126347951;Zyx|1.28746805999;Mog|1.39821828954;Fam213b|1.24426471586;Ncstn|1.2906771762;A0A0G2K290|1.28084119887;TGM2|1.47843450479;Fam134b|1.23755006225;Q63011|1.52057313409;Mrpl18|1.31293128408;SCN1B|1.20959142596;Mettl1|1.25969471947;Klc1|1…
mitochondrial inner membrane	GO:0005743	0.0248	7	643	129	29082	Spg7|1.26113610538;Atp5o|0.807335760973;Uqcrb|0.594288189881;Mpc2|0.660235464271;Mthfd2l|0.522339177268;ND2|0.63771611164;Atp5l|0.712102934432
lysosomal membrane	GO:0005765	0.0252	4	249	129	29082	Gnai1|1.2874902459;Ncstn|1.2906771762;Cp|1.22363069195;Sec13|0.68754863485
keratin filament	GO:0045095	0.0255	3	142	129	29082	Krt5|0.46849848015;Krt1|0.444222346429;Krt77|0.268881976049
cytoplasmic region	GO:0099568	0.0259	5	374	129	29082	Gnai1|1.2874902459;Spg7|1.26113610538;Tpm4|1.22066935466;Abhd12|0.796939362008;Mtss1l|0.819455090238
gamma-secretase complex	GO:0070765	0.0263	1	6	129	29082	Ncstn|1.2906771762
CCR4-NOT core complex	GO:0030015	0.0263	1	6	129	29082	Cnot3|0.812564777167
AP-1 adaptor complex	GO:0030121	0.0263	1	6	129	29082	Aftph|0.793844045959
Cajal body	GO:0015030	0.0275	2	58	129	29082	Srrm2|1.21240443425;Dkc1|0.797474615682
axon part	GO:0033267	0.0288	5	385	129	29082	Spg7|1.26113610538;Rab5a|0.779781892294;Sv2a|0.812065692805;Sv2b|0.781931571331;Aatk|0.716455314779
synapse	GO:0045202	0.0289	11	1292	129	29082	Dbndd2|1.22106067382;Ston2|1.22903584847;Rab4a|1.23126347951;Gabra5|1.22482993197;Rab5a|0.779781892294;Sv2a|0.812065692805;Sv2b|0.781931571331;Rps6kb1|0.804224028621;Syn3|0.761604667855;Synpr|0.822474319771;Pdpk1|0.767409736308
AP-type membrane coat adaptor complex	GO:0030119	0.031	2	62	129	29082	Ston2|1.22903584847;Aftph|0.793844045959
supramolecular fiber	GO:0099512	0.0313	9	983	129	29082	Klc1|1.25100354742;Tpm3|1.23165724517;Tpm4|1.22066935466;Krt5|0.46849848015;Rhoq|0.823449422074;Krt1|0.444222346429;Map1a|0.774645037863;Tubb6|0.757987115827;Krt77|0.268881976049
intracellular organelle lumen	GO:0070013	0.0318	28	4438	129	29082	Nova1|1.31270226537;Gnai1|1.2874902459;Ston2|1.22903584847;Mrpl18|1.31293128408;Mettl1|1.25969471947;Brd4|1.27943354631;Gabra5|1.22482993197;Oxr1|1.2080944204;Srrm2|1.21240443425;Purb|1.40881733924;Rcn2|1.23424997564;H1fx|1.22432633238;Snrpb2|1.34645358252;Qsox2|1.21097046414;S100a13|0.816753740151;Hnrnpl|0.794507487465;Erap1|0.796762289164;Dkc1|0.797474615682;Rps6kb1|0.804224028621;Mthfd2l|0.522…
organelle lumen	GO:0043233	0.0329	28	4452	129	29082	Nova1|1.31270226537;Gnai1|1.2874902459;Ston2|1.22903584847;Mrpl18|1.31293128408;Mettl1|1.25969471947;Brd4|1.27943354631;Gabra5|1.22482993197;Oxr1|1.2080944204;Srrm2|1.21240443425;Purb|1.40881733924;Rcn2|1.23424997564;H1fx|1.22432633238;Snrpb2|1.34645358252;Qsox2|1.21097046414;S100a13|0.816753740151;Hnrnpl|0.794507487465;Erap1|0.796762289164;Dkc1|0.797474615682;Rps6kb1|0.804224028621;Mthfd2l|0.522…
membrane-enclosed lumen	GO:0031974	0.0335	28	4459	129	29082	Nova1|1.31270226537;Gnai1|1.2874902459;Ston2|1.22903584847;Mrpl18|1.31293128408;Mettl1|1.25969471947;Brd4|1.27943354631;Gabra5|1.22482993197;Oxr1|1.2080944204;Srrm2|1.21240443425;Purb|1.40881733924;Rcn2|1.23424997564;H1fx|1.22432633238;Snrpb2|1.34645358252;Qsox2|1.21097046414;S100a13|0.816753740151;Hnrnpl|0.794507487465;Erap1|0.796762289164;Dkc1|0.797474615682;Rps6kb1|0.804224028621;Mthfd2l|0.522…
signal peptidase complex	GO:0005787	0.0349	1	8	129	29082	Spcs2|0.811697320021
proteasome regulatory particle, lid subcomplex	GO:0008541	0.0349	1	8	129	29082	Adrm1|0.820502331526
vesicle coat	GO:0030120	0.0358	2	67	129	29082	Aftph|0.793844045959;Sec13|0.68754863485
endosome	GO:0005768	0.0359	8	850	129	29082	Slc30a10|1.29789838293;Rab4a|1.23126347951;Fig4|1.20537357964;LOC500013|1.30645964986;Rab5a|0.779781892294;Ephb1|0.77382661585;Inpp5f|0.806408416463;Aatk|0.716455314779
adherens junction	GO:0005912	0.0365	6	551	129	29082	Zyx|1.28746805999;Ncstn|1.2906771762;Scarf2|1.2660913336;Tpm4|1.22066935466;Arpc5l|0.692102768078;Pdpk1|0.767409736308
U2-type spliceosomal complex	GO:0005684	0.0368	2	68	129	29082	Srrm2|1.21240443425;Snrpb2|1.34645358252
organelle inner membrane	GO:0019866	0.037	7	701	129	29082	Spg7|1.26113610538;Atp5o|0.807335760973;Uqcrb|0.594288189881;Mpc2|0.660235464271;Mthfd2l|0.522339177268;ND2|0.63771611164;Atp5l|0.712102934432
cyclin/CDK positive transcription elongation factor complex	GO:0008024	0.0392	1	9	129	29082	Brd4|1.27943354631
tRNA-splicing ligase complex	GO:0072669	0.0392	1	9	129	29082	RGD1304704|0.819722734975
box H/ACA snoRNP complex	GO:0031429	0.0392	1	9	129	29082	Dkc1|0.797474615682
box H/ACA RNP complex	GO:0072588	0.0392	1	9	129	29082	Dkc1|0.797474615682
anchoring junction	GO:0070161	0.0396	6	562	129	29082	Zyx|1.28746805999;Ncstn|1.2906771762;Scarf2|1.2660913336;Tpm4|1.22066935466;Arpc5l|0.692102768078;Pdpk1|0.767409736308
somatodendritic compartment	GO:0036477	0.0397	10	1192	129	29082	Klc1|1.25100354742;Gabra5|1.22482993197;Rab5a|0.779781892294;Abhd12|0.796939362008;Ephb1|0.77382661585;Sv2a|0.812065692805;Pmm1|0.580547752809;STAU1|0.760041724245;Inpp5f|0.806408416463;Pdpk1|0.767409736308
clathrin coat	GO:0030118	0.0398	2	71	129	29082	Ston2|1.22903584847;Aftph|0.793844045959
ruffle	GO:0001726	0.0414	3	172	129	29082	Rab5a|0.779781892294;Mtss1l|0.819455090238;Ddx58|0.788556376931
GATOR2 complex	GO:0061700	0.0435	1	10	129	29082	Sec13|0.68754863485
endosome membrane	GO:0010008	0.0445	4	299	129	29082	Rab4a|1.23126347951;Fig4|1.20537357964;Rab5a|0.779781892294;Ephb1|0.77382661585
cell cortex part	GO:0044448	0.0475	3	182	129	29082	Gnai1|1.2874902459;Tpm4|1.22066935466;Mtss1l|0.819455090238
ruffle membrane	GO:0032587	0.0493	2	80	129	29082	Mtss1l|0.819455090238;Ddx58|0.788556376931
organelle subcompartment	GO:0031984	0.0506	11	1417	129	29082	Fam134b|1.23755006225;Bcap29|1.20054263845;Retsat|1.20738986571;Qsox2|1.21097046414;Mx1|0.817543649845;Aup1|0.777485802364;Erap1|0.796762289164;Smpd3|0.740483743061;Alg5|0.80994883904;Spcs2|0.811697320021;Sec13|0.68754863485
ER ubiquitin ligase complex	GO:0000835	0.052	1	12	129	29082	Aup1|0.777485802364
Hrd1p ubiquitin ligase complex	GO:0000836	0.052	1	12	129	29082	Aup1|0.777485802364
signal recognition particle	GO:0048500	0.052	1	12	129	29082	SRP72|1.31218615495
nuclear pore outer ring	GO:0031080	0.052	1	12	129	29082	Sec13|0.68754863485
organelle envelope	GO:0031967	0.0521	11	1424	129	29082	Spg7|1.26113610538;Retsat|1.20738986571;Mx1|0.817543649845;Atp5o|0.807335760973;Uqcrb|0.594288189881;Mpc2|0.660235464271;Rps6kb1|0.804224028621;Mthfd2l|0.522339177268;ND2|0.63771611164;Atp5l|0.712102934432;Sec13|0.68754863485
envelope	GO:0031975	0.0527	11	1427	129	29082	Spg7|1.26113610538;Retsat|1.20738986571;Mx1|0.817543649845;Atp5o|0.807335760973;Uqcrb|0.594288189881;Mpc2|0.660235464271;Rps6kb1|0.804224028621;Mthfd2l|0.522339177268;ND2|0.63771611164;Atp5l|0.712102934432;Sec13|0.68754863485
endoplasmic reticulum lumen	GO:0005788	0.0538	2	84	129	29082	Rcn2|1.23424997564;Erap1|0.796762289164
endosomal part	GO:0044440	0.0545	4	320	129	29082	Rab4a|1.23126347951;Fig4|1.20537357964;Rab5a|0.779781892294;Ephb1|0.77382661585
integral component of mitochondrial membrane	GO:0032592	0.0549	2	85	129	29082	Spg7|1.26113610538;Mpc2|0.660235464271
intrinsic component of mitochondrial membrane	GO:0098573	0.0561	2	86	129	29082	Spg7|1.26113610538;Mpc2|0.660235464271
insulin-responsive compartment	GO:0032593	0.0562	1	13	129	29082	Rab4a|1.23126347951
cell part	GO:0044464	0.0576	113	23856	129	29082	Nova1|1.31270226537;Dbndd2|1.22106067382;Gnai1|1.2874902459;Slc30a10|1.29789838293;Strip1|1.20211178787;Ppp1r12b|1.58587479936;Ston2|1.22903584847;Rab4a|1.23126347951;Zyx|1.28746805999;Mog|1.39821828954;Fam213b|1.24426471586;Ncstn|1.2906771762;A0A0G2K290|1.28084119887;TGM2|1.47843450479;Fam134b|1.23755006225;Q63011|1.52057313409;Mrpl18|1.31293128408;SCN1B|1.20959142596;Mettl1|1.25969471947;Klc1|1…
myelin sheath	GO:0043209	0.0597	3	200	129	29082	Mog|1.39821828954;Fam213b|1.24426471586;Atp5o|0.807335760973
mitochondrion	GO:0005739	0.06	16	2369	129	29082	TGM2|1.47843450479;Mrpl18|1.31293128408;Atp5g2|1.509590077;Oxr1|1.2080944204;Spg7|1.26113610538;Mx1|0.817543649845;Ptrh2|0.592895365054;Atp5o|0.807335760973;Uqcrb|0.594288189881;Mpc2|0.660235464271;Rps6kb1|0.804224028621;Mthfd2l|0.522339177268;ND2|0.63771611164;Atp5l|0.712102934432;Bri3bp|0.799480006584;Mrpl37|0.727601862568
clathrin coat of trans-Golgi network vesicle	GO:0030130	0.0604	1	14	129	29082	Aftph|0.793844045959
mitochondrial ribosome	GO:0005761	0.0631	2	92	129	29082	Mrpl18|1.31293128408;Mrpl37|0.727601862568
organellar ribosome	GO:0000313	0.0631	2	92	129	29082	Mrpl18|1.31293128408;Mrpl37|0.727601862568
melanosome	GO:0042470	0.0643	2	93	129	29082	Ncstn|1.2906771762;Rab5a|0.779781892294
pigment granule	GO:0048770	0.0643	2	93	129	29082	Ncstn|1.2906771762;Rab5a|0.779781892294
ciliary rootlet	GO:0035253	0.0645	1	15	129	29082	Klc1|1.25100354742
mitochondrial respiratory chain complex III	GO:0005750	0.0645	1	15	129	29082	Uqcrb|0.594288189881
Seh1-associated complex	GO:0035859	0.0645	1	15	129	29082	Sec13|0.68754863485
nuclear lumen	GO:0031981	0.0682	24	3963	129	29082	Nova1|1.31270226537;Gnai1|1.2874902459;Ston2|1.22903584847;Mettl1|1.25969471947;Brd4|1.27943354631;Gabra5|1.22482993197;Oxr1|1.2080944204;Srrm2|1.21240443425;Purb|1.40881733924;Rcn2|1.23424997564;H1fx|1.22432633238;Snrpb2|1.34645358252;Qsox2|1.21097046414;S100a13|0.816753740151;Hnrnpl|0.794507487465;Dkc1|0.797474615682;Rps6kb1|0.804224028621;Hist1h1b|0.741620383472;Aftph|0.793844045959;Atpaf2|0.7…
U2-type precatalytic spliceosome	GO:0071005	0.0687	1	16	129	29082	Snrpb2|1.34645358252
coated vesicle membrane	GO:0030662	0.0692	2	97	129	29082	Aftph|0.793844045959;Sec13|0.68754863485
protein-DNA complex	GO:0032993	0.0717	3	216	129	29082	Purb|1.40881733924;H1fx|1.22432633238;Hist1h1b|0.741620383472
cell projection	GO:0042995	0.0721	14	2056	129	29082	Ston2|1.22903584847;Klc1|1.25100354742;Gabra5|1.22482993197;Tpm3|1.23165724517;Rab5a|0.779781892294;Ephb1|0.77382661585;Sv2a|0.812065692805;Sv2b|0.781931571331;Rps6kb1|0.804224028621;Syn3|0.761604667855;Synpr|0.822474319771;Aatk|0.716455314779;Ddx58|0.788556376931;Pdpk1|0.767409736308
trans-Golgi network transport vesicle membrane	GO:0012510	0.0728	1	17	129	29082	Aftph|0.793844045959
proton-transporting V-type ATPase, V1 domain	GO:0033180	0.0728	1	17	129	29082	Atp6v1f|0.819326155301
DNA replication factor A complex	GO:0005662	0.0728	1	17	129	29082	Purb|1.40881733924
axon terminus	GO:0043679	0.0764	3	222	129	29082	Rab5a|0.779781892294;Sv2a|0.812065692805;Sv2b|0.781931571331
nucleosome	GO:0000786	0.0768	2	103	129	29082	H1fx|1.22432633238;Hist1h1b|0.741620383472
zymogen granule membrane	GO:0042589	0.0769	1	18	129	29082	Rab5a|0.779781892294
COPII vesicle coat	GO:0030127	0.081	1	19	129	29082	Sec13|0.68754863485
membrane region	GO:0098589	0.0817	11	1543	129	29082	Gnai1|1.2874902459;Mog|1.39821828954;Gabra5|1.22482993197;Ephb1|0.77382661585;Mtss1l|0.819455090238;Rhoq|0.823449422074;Slc26a9|0.747085835394;Abca1|0.809618574731;Inpp5f|0.806408416463;Ddx58|0.788556376931;Ank2|0.768152249524
cortical cytoskeleton	GO:0030863	0.082	2	107	129	29082	Tpm4|1.22066935466;Mtss1l|0.819455090238
catalytic step 2 spliceosome	GO:0071013	0.082	2	107	129	29082	Srrm2|1.21240443425;Snrpb2|1.34645358252
viral nucleocapsid	GO:0019013	0.0851	1	20	129	29082	Snrpb2|1.34645358252
filopodium tip	GO:0032433	0.0851	1	20	129	29082	Ephb1|0.77382661585
pronucleus	GO:0045120	0.0851	1	20	129	29082	Hnrnpl|0.794507487465
DNA packaging complex	GO:0044815	0.0886	2	112	129	29082	H1fx|1.22432633238;Hist1h1b|0.741620383472
CCR4-NOT complex	GO:0030014	0.0892	1	21	129	29082	Cnot3|0.812564777167
neuron projection terminus	GO:0044306	0.0923	3	241	129	29082	Rab5a|0.779781892294;Sv2a|0.812065692805;Sv2b|0.781931571331
Arp2/3 protein complex	GO:0005885	0.0932	1	22	129	29082	Arpc5l|0.692102768078
viral capsid	GO:0019028	0.0932	1	22	129	29082	Snrpb2|1.34645358252
virion	GO:0019012	0.0972	1	23	129	29082	Snrpb2|1.34645358252
virion part	GO:0044423	0.0972	1	23	129	29082	Snrpb2|1.34645358252
GABA-A receptor complex	GO:1902711	0.101	1	24	129	29082	Gabra5|1.22482993197
extracellular space	GO:0005615	0.105	13	1994	129	29082	A0A0G2K290|1.28084119887;Mrpl18|1.31293128408;Dkk3|1.30118308472;Cp|1.22363069195;C3|1.46445854312;Qsox2|1.21097046414;Hpx|1.37352955548;S100a13|0.816753740151;LOC297568|0.809943983456;Erap1|0.796762289164;Abca1|0.809618574731;Krt1|0.444222346429;Pltp|0.81706572365
U2 snRNP	GO:0005686	0.105	1	25	129	29082	Snrpb2|1.34645358252
phagocytic vesicle membrane	GO:0030670	0.105	1	25	129	29082	Rab5a|0.779781892294
GABA receptor complex	GO:1902710	0.109	1	26	129	29082	Gabra5|1.22482993197
proteasome complex	GO:0000502	0.112	2	129	129	29082	Adrm1|0.820502331526;Psmg2|0.7795465739
telomerase holoenzyme complex	GO:0005697	0.113	1	27	129	29082	Dkc1|0.797474615682
nuclear outer membrane	GO:0005640	0.113	1	27	129	29082	Retsat|1.20738986571
myosin complex	GO:0016459	0.115	2	131	129	29082	Myh11|0.740687539612;Myo9a|0.831114707284
podosome	GO:0002102	0.117	1	28	129	29082	Tpm4|1.22066935466
carboxy-terminal domain protein kinase complex	GO:0032806	0.117	1	28	129	29082	Brd4|1.27943354631
U1 snRNP	GO:0005685	0.117	1	28	129	29082	Snrpb2|1.34645358252
intermediate filament	GO:0005882	0.12	3	271	129	29082	Krt5|0.46849848015;Krt1|0.444222346429;Krt77|0.268881976049
ER to Golgi transport vesicle membrane	GO:0012507	0.125	1	30	129	29082	Sec13|0.68754863485
clathrin vesicle coat	GO:0030125	0.125	1	30	129	29082	Aftph|0.793844045959
zymogen granule	GO:0042588	0.125	1	30	129	29082	Rab5a|0.779781892294
proteasome regulatory particle	GO:0005838	0.125	1	30	129	29082	Adrm1|0.820502331526
ribonucleoprotein complex	GO:1990904	0.131	9	1315	129	29082	Mrpl18|1.31293128408;Srrm2|1.21240443425;SRP72|1.31218615495;Snrpb2|1.34645358252;Hnrnpl|0.794507487465;Cnot3|0.812564777167;Dkc1|0.797474615682;Rps27l|0.811264485058;Mrpl37|0.727601862568
dendrite cytoplasm	GO:0032839	0.133	1	32	129	29082	Abhd12|0.796939362008
nuclear replisome	GO:0043601	0.137	1	33	129	29082	Purb|1.40881733924
cytoplasmic ubiquitin ligase complex	GO:0000153	0.137	1	33	129	29082	Aup1|0.777485802364
cell cortex region	GO:0099738	0.137	1	33	129	29082	Gnai1|1.2874902459
AMPA glutamate receptor complex	GO:0032281	0.137	1	33	129	29082	Abhd12|0.796939362008
small nucleolar ribonucleoprotein complex	GO:0005732	0.14	1	34	129	29082	Dkc1|0.797474615682
clathrin-coated endocytic vesicle	GO:0045334	0.14	1	34	129	29082	Inpp5f|0.806408416463
replisome	GO:0030894	0.144	1	35	129	29082	Purb|1.40881733924
trans-Golgi network transport vesicle	GO:0030140	0.144	1	35	129	29082	Aftph|0.793844045959
filamentous actin	GO:0031941	0.148	1	36	129	29082	Tpm4|1.22066935466
nuclear part	GO:0044428	0.148	25	4553	129	29082	Nova1|1.31270226537;Gnai1|1.2874902459;Ston2|1.22903584847;Mettl1|1.25969471947;Brd4|1.27943354631;Gabra5|1.22482993197;Oxr1|1.2080944204;Srrm2|1.21240443425;Purb|1.40881733924;Rcn2|1.23424997564;Retsat|1.20738986571;H1fx|1.22432633238;Snrpb2|1.34645358252;Qsox2|1.21097046414;S100a13|0.816753740151;Hnrnpl|0.794507487465;Dkc1|0.797474615682;Rps6kb1|0.804224028621;Hist1h1b|0.741620383472;Aftph|0.79…
cell cortex	GO:0005938	0.151	3	302	129	29082	Gnai1|1.2874902459;Tpm4|1.22066935466;Mtss1l|0.819455090238
neuronal cell body membrane	GO:0032809	0.152	1	37	129	29082	Gabra5|1.22482993197
proton-transporting two-sector ATPase complex, catalytic domain	GO:0033178	0.152	1	37	129	29082	Atp6v1f|0.819326155301
dendrite	GO:0030425	0.154	6	813	129	29082	Gabra5|1.22482993197;Rab5a|0.779781892294;Abhd12|0.796939362008;Ephb1|0.77382661585;Sv2a|0.812065692805;Inpp5f|0.806408416463
extrinsic component of cytoplasmic side of plasma membrane	GO:0031234	0.154	2	157	129	29082	Gnai1|1.2874902459;Gng10|0.795446851013
cell body membrane	GO:0044298	0.156	1	38	129	29082	Gabra5|1.22482993197
cytosolic part	GO:0044445	0.157	5	641	129	29082	Q63011|1.52057313409;ENSRNOG00000031230|2.03768534352;Hbb|1.87779366792;Hba-a2|1.65637860082;Rps27l|0.811264485058
leading edge membrane	GO:0031256	0.16	2	161	129	29082	Mtss1l|0.819455090238;Ddx58|0.788556376931
membrane	GO:0016020	0.161	73	15080	129	29082	Dbndd2|1.22106067382;Gnai1|1.2874902459;Slc30a10|1.29789838293;Ston2|1.22903584847;Rab4a|1.23126347951;Mog|1.39821828954;Ncstn|1.2906771762;A0A0G2K290|1.28084119887;TGM2|1.47843450479;Fam134b|1.23755006225;SCN1B|1.20959142596;Klc1|1.25100354742;Atp5g2|1.509590077;Gabra5|1.22482993197;Fig4|1.20537357964;Rnf170|1.2761808196;Bcap29|1.20054263845;Cp|1.22363069195;EFNB3|1.25552683361;Npdc1|1.214328342…
integral component of endoplasmic reticulum membrane	GO:0030176	0.162	2	162	129	29082	Fam134b|1.23755006225;Aup1|0.777485802364
ER to Golgi transport vesicle	GO:0030134	0.167	1	41	129	29082	Sec13|0.68754863485
postsynapse	GO:0098794	0.17	5	659	129	29082	Rab4a|1.23126347951;Gabra5|1.22482993197;Rab5a|0.779781892294;Syn3|0.761604667855;Pdpk1|0.767409736308
intrinsic component of endoplasmic reticulum membrane	GO:0031227	0.17	2	167	129	29082	Fam134b|1.23755006225;Aup1|0.777485802364
cornified envelope	GO:0001533	0.17	1	42	129	29082	Krt1|0.444222346429
axonal growth cone	GO:0044295	0.174	1	43	129	29082	Aatk|0.716455314779
clathrin-coated vesicle membrane	GO:0030665	0.174	1	43	129	29082	Aftph|0.793844045959
intermediate filament cytoskeleton	GO:0045111	0.178	3	327	129	29082	Krt5|0.46849848015;Krt1|0.444222346429;Krt77|0.268881976049
nuclear heterochromatin	GO:0005720	0.178	1	44	129	29082	Hist1h1b|0.741620383472
voltage-gated sodium channel complex	GO:0001518	0.178	1	44	129	29082	SCN1B|1.20959142596
cell projection cytoplasm	GO:0032838	0.179	2	173	129	29082	Spg7|1.26113610538;Abhd12|0.796939362008
vacuole	GO:0005773	0.18	5	673	129	29082	Gnai1|1.2874902459;Ncstn|1.2906771762;Cp|1.22363069195;Sbf2|0.831068911308;Sec13|0.68754863485
proteasome accessory complex	GO:0022624	0.181	1	45	129	29082	Adrm1|0.820502331526
midbody	GO:0030496	0.182	2	175	129	29082	Gnai1|1.2874902459;Ralb|0.74404076158
endocytic vesicle membrane	GO:0030666	0.185	1	46	129	29082	Rab5a|0.779781892294
precatalytic spliceosome	GO:0071011	0.189	1	47	129	29082	Snrpb2|1.34645358252
nuclear speck	GO:0016607	0.189	3	337	129	29082	Srrm2|1.21240443425;Snrpb2|1.34645358252;Atpaf2|0.74170751634
mitochondrial matrix	GO:0005759	0.191	3	339	129	29082	Mrpl18|1.31293128408;Mthfd2l|0.522339177268;Mrpl37|0.727601862568
nuclear replication fork	GO:0043596	0.196	1	49	129	29082	Purb|1.40881733924
proton-transporting V-type ATPase complex	GO:0033176	0.203	1	51	129	29082	Atp6v1f|0.819326155301
nucleolar part	GO:0044452	0.21	2	192	129	29082	Snrpb2|1.34645358252;Dkc1|0.797474615682
chloride channel complex	GO:0034707	0.21	1	53	129	29082	Gabra5|1.22482993197
Golgi-associated vesicle membrane	GO:0030660	0.21	1	53	129	29082	Aftph|0.793844045959
Golgi membrane	GO:0000139	0.213	4	534	129	29082	Qsox2|1.21097046414;Smpd3|0.740483743061;Aftph|0.793844045959;Sec13|0.68754863485
sodium channel complex	GO:0034706	0.217	1	55	129	29082	SCN1B|1.20959142596
lysosome	GO:0005764	0.228	4	550	129	29082	Gnai1|1.2874902459;Ncstn|1.2906771762;Cp|1.22363069195;Sec13|0.68754863485
extrinsic component of plasma membrane	GO:0019897	0.229	2	204	129	29082	Gnai1|1.2874902459;Gng10|0.795446851013
lytic vacuole	GO:0000323	0.229	4	551	129	29082	Gnai1|1.2874902459;Ncstn|1.2906771762;Cp|1.22363069195;Sec13|0.68754863485
integral component of Golgi membrane	GO:0030173	0.231	1	59	129	29082	Qsox2|1.21097046414
recycling endosome membrane	GO:0055038	0.234	1	60	129	29082	Rab4a|1.23126347951
axon cytoplasm	GO:1904115	0.238	1	61	129	29082	Spg7|1.26113610538
intrinsic component of Golgi membrane	GO:0031228	0.238	1	61	129	29082	Qsox2|1.21097046414
cell-cell junction	GO:0005911	0.239	4	561	129	29082	Zyx|1.28746805999;Sv2a|0.812065692805;Fhod1|0.819288058571;Ddx58|0.788556376931
neurotransmitter receptor complex	GO:0098878	0.241	1	62	129	29082	Abhd12|0.796939362008
intracellular ribonucleoprotein complex	GO:0030529	0.244	9	1539	129	29082	Mrpl18|1.31293128408;Srrm2|1.21240443425;SRP72|1.31218615495;Snrpb2|1.34645358252;Hnrnpl|0.794507487465;Cnot3|0.812564777167;Dkc1|0.797474615682;Rps27l|0.811264485058;Mrpl37|0.727601862568
ribonucleoprotein granule	GO:0035770	0.245	2	214	129	29082	Hnrnpl|0.794507487465;Cnot3|0.812564777167
organelle outer membrane	GO:0031968	0.247	2	215	129	29082	Retsat|1.20738986571;Rps6kb1|0.804224028621
spliceosomal complex	GO:0005681	0.252	2	218	129	29082	Srrm2|1.21240443425;Snrpb2|1.34645358252
outer membrane	GO:0019867	0.254	2	219	129	29082	Retsat|1.20738986571;Rps6kb1|0.804224028621
intercalated disc	GO:0014704	0.255	1	66	129	29082	Fhod1|0.819288058571
presynaptic active zone	GO:0048786	0.258	1	67	129	29082	Sv2a|0.812065692805
growth cone	GO:0030426	0.27	2	229	129	29082	Klc1|1.25100354742;Aatk|0.716455314779
transcription elongation factor complex	GO:0008023	0.274	1	72	129	29082	Brd4|1.27943354631
cytoplasmic side of plasma membrane	GO:0009898	0.277	2	233	129	29082	Gnai1|1.2874902459;Gng10|0.795446851013
neuromuscular junction	GO:0031594	0.277	1	73	129	29082	Sv2a|0.812065692805
sarcomere	GO:0030017	0.278	2	234	129	29082	Tpm3|1.23165724517;Tpm4|1.22066935466
transmembrane transporter complex	GO:1902495	0.278	4	602	129	29082	SCN1B|1.20959142596;Gabra5|1.22482993197;Abhd12|0.796939362008;Uqcrb|0.594288189881
site of polarized growth	GO:0030427	0.28	2	235	129	29082	Klc1|1.25100354742;Aatk|0.716455314779
ionotropic glutamate receptor complex	GO:0008328	0.281	1	74	129	29082	Abhd12|0.796939362008
transporter complex	GO:1990351	0.284	4	608	129	29082	SCN1B|1.20959142596;Gabra5|1.22482993197;Abhd12|0.796939362008;Uqcrb|0.594288189881
spliceosomal snRNP complex	GO:0097525	0.29	1	77	129	29082	Snrpb2|1.34645358252
cell leading edge	GO:0031252	0.291	3	424	129	29082	Rab5a|0.779781892294;Mtss1l|0.819455090238;Ddx58|0.788556376931
side of membrane	GO:0098552	0.291	4	615	129	29082	Gnai1|1.2874902459;A0A0G2K290|1.28084119887;Abca1|0.809618574731;Gng10|0.795446851013
cortical actin cytoskeleton	GO:0030864	0.293	1	78	129	29082	Mtss1l|0.819455090238
nuclear pore	GO:0005643	0.293	1	78	129	29082	Sec13|0.68754863485
respiratory chain complex III	GO:0045275	0.293	1	78	129	29082	Uqcrb|0.594288189881
lipid particle	GO:0005811	0.293	1	78	129	29082	Fig4|1.20537357964
respiratory chain	GO:0070469	0.296	2	245	129	29082	Uqcrb|0.594288189881;ND2|0.63771611164
pore complex	GO:0046930	0.296	1	79	129	29082	Sec13|0.68754863485
clathrin-coated pit	GO:0005905	0.296	1	79	129	29082	Inpp5f|0.806408416463
secretory granule	GO:0030141	0.305	3	436	129	29082	Rab4a|1.23126347951;Rab5a|0.779781892294;Sv2b|0.781931571331
cytoplasmic side of membrane	GO:0098562	0.308	2	252	129	29082	Gnai1|1.2874902459;Gng10|0.795446851013
small nuclear ribonucleoprotein complex	GO:0030532	0.309	1	83	129	29082	Snrpb2|1.34645358252
immunoglobulin complex, circulating	GO:0042571	0.309	1	83	129	29082	A0A0G2K290|1.28084119887
kinesin complex	GO:0005871	0.312	1	84	129	29082	Klc1|1.25100354742
replication fork	GO:0005657	0.312	1	84	129	29082	Purb|1.40881733924
contractile fiber part	GO:0044449	0.313	2	255	129	29082	Tpm3|1.23165724517;Tpm4|1.22066935466
cell surface	GO:0009986	0.314	6	1038	129	29082	Mog|1.39821828954;A0A0G2K290|1.28084119887;Vcan|1.31871230168;Rps6kb1|0.804224028621;Slc26a9|0.747085835394;Abca1|0.809618574731
cell-cell contact zone	GO:0044291	0.315	1	85	129	29082	Fhod1|0.819288058571
immunoglobulin complex	GO:0019814	0.321	1	87	129	29082	A0A0G2K290|1.28084119887
Golgi-associated vesicle	GO:0005798	0.327	1	89	129	29082	Aftph|0.793844045959
mitotic spindle	GO:0072686	0.33	1	90	129	29082	RGD1304704|0.819722734975
microtubule	GO:0005874	0.332	3	458	129	29082	Klc1|1.25100354742;Map1a|0.774645037863;Tubb6|0.757987115827
heterochromatin	GO:0000792	0.333	1	91	129	29082	Hist1h1b|0.741620383472
myofibril	GO:0030016	0.334	2	268	129	29082	Tpm3|1.23165724517;Tpm4|1.22066935466
nucleus	GO:0005634	0.342	40	8447	129	29082	Nova1|1.31270226537;Gnai1|1.2874902459;Strip1|1.20211178787;Ston2|1.22903584847;Zyx|1.28746805999;Mettl1|1.25969471947;Brd4|1.27943354631;Gabra5|1.22482993197;Oxr1|1.2080944204;Srrm2|1.21240443425;Purb|1.40881733924;Fubp3|1.34108038649;Rcn2|1.23424997564;Retsat|1.20738986571;H1fx|1.22432633238;Snrpb2|1.34645358252;Qsox2|1.21097046414;Mx1|0.817543649845;Dr1|0.797058306428;S100a13|0.816753740151;Hn…
condensed nuclear chromosome	GO:0000794	0.351	1	97	129	29082	Brd4|1.27943354631
P-body	GO:0000932	0.354	1	98	129	29082	Cnot3|0.812564777167
postsynaptic specialization	GO:0099572	0.355	2	281	129	29082	Syn3|0.761604667855;Pdpk1|0.767409736308
nucleoplasm	GO:0005654	0.359	15	3013	129	29082	Mettl1|1.25969471947;Brd4|1.27943354631;Gabra5|1.22482993197;Srrm2|1.21240443425;Snrpb2|1.34645358252;Qsox2|1.21097046414;Hnrnpl|0.794507487465;Dkc1|0.797474615682;Rps6kb1|0.804224028621;Aftph|0.793844045959;Atpaf2|0.74170751634;Adrm1|0.820502331526;Plcb3|0.701080569314;RGD1304704|0.819722734975;Sec13|0.68754863485
contractile fiber	GO:0043292	0.36	2	284	129	29082	Tpm3|1.23165724517;Tpm4|1.22066935466
asymmetric synapse	GO:0032279	0.364	2	287	129	29082	Syn3|0.761604667855;Pdpk1|0.767409736308
neuron to neuron synapse	GO:0098984	0.364	2	287	129	29082	Syn3|0.761604667855;Pdpk1|0.767409736308
nuclear body	GO:0016604	0.37	4	693	129	29082	Srrm2|1.21240443425;Snrpb2|1.34645358252;Dkc1|0.797474615682;Atpaf2|0.74170751634
secretory granule membrane	GO:0030667	0.374	1	105	129	29082	Rab5a|0.779781892294
cytochrome complex	GO:0070069	0.382	1	108	129	29082	Uqcrb|0.594288189881
ion channel complex	GO:0034702	0.384	3	501	129	29082	SCN1B|1.20959142596;Gabra5|1.22482993197;Abhd12|0.796939362008
filopodium	GO:0030175	0.387	1	110	129	29082	Ephb1|0.77382661585
mitochondrial respiratory chain	GO:0005746	0.393	1	112	129	29082	Uqcrb|0.594288189881
serine/threonine protein kinase complex	GO:1902554	0.401	1	115	129	29082	Brd4|1.27943354631
postsynaptic density	GO:0014069	0.402	2	311	129	29082	Syn3|0.761604667855;Pdpk1|0.767409736308
methyltransferase complex	GO:0034708	0.406	1	117	129	29082	Mettl1|1.25969471947
cell-cell adherens junction	GO:0005913	0.411	1	119	129	29082	Zyx|1.28746805999
catalytic complex	GO:1902494	0.42	8	1606	129	29082	Gnai1|1.2874902459;Mettl1|1.25969471947;Brd4|1.27943354631;Uqcrb|0.594288189881;Aup1|0.777485802364;Dkc1|0.797474615682;Gng10|0.795446851013;Spcs2|0.811697320021
fibrillar center	GO:0001650	0.427	1	125	129	29082	Snrpb2|1.34645358252
cell projection membrane	GO:0031253	0.434	2	332	129	29082	Mtss1l|0.819455090238;Ddx58|0.788556376931
chromosomal part	GO:0044427	0.436	5	975	129	29082	Brd4|1.27943354631;Purb|1.40881733924;H1fx|1.22432633238;Hist1h1b|0.741620383472;Sec13|0.68754863485
nuclear chromosome part	GO:0044454	0.451	3	558	129	29082	Brd4|1.27943354631;Purb|1.40881733924;Hist1h1b|0.741620383472
Golgi apparatus part	GO:0044431	0.452	4	776	129	29082	Qsox2|1.21097046414;Smpd3|0.740483743061;Aftph|0.793844045959;Sec13|0.68754863485
extracellular matrix	GO:0031012	0.458	3	564	129	29082	Vcan|1.31871230168;Fcgbp|0.533781981812;Krt1|0.444222346429
nuclear chromatin	GO:0000790	0.461	2	350	129	29082	Brd4|1.27943354631;Hist1h1b|0.741620383472
protein kinase complex	GO:1902911	0.462	1	139	129	29082	Brd4|1.27943354631
bicellular tight junction	GO:0005923	0.471	1	143	129	29082	Ddx58|0.788556376931
kinetochore	GO:0000776	0.474	1	144	129	29082	Sec13|0.68754863485
chromatin	GO:0000785	0.476	3	580	129	29082	Brd4|1.27943354631;H1fx|1.22432633238;Hist1h1b|0.741620383472
occluding junction	GO:0070160	0.481	1	147	129	29082	Ddx58|0.788556376931
brush border	GO:0005903	0.481	1	147	129	29082	Tpm3|1.23165724517
external side of plasma membrane	GO:0009897	0.481	2	364	129	29082	A0A0G2K290|1.28084119887;Abca1|0.809618574731
large ribosomal subunit	GO:0015934	0.484	2	366	129	29082	Mrpl18|1.31293128408;Mrpl37|0.727601862568
ribosomal subunit	GO:0044391	0.49	3	592	129	29082	Mrpl18|1.31293128408;Rps27l|0.811264485058;Mrpl37|0.727601862568
nuclear chromosome	GO:0000228	0.491	3	593	129	29082	Brd4|1.27943354631;Purb|1.40881733924;Hist1h1b|0.741620383472
acrosomal vesicle	GO:0001669	0.497	1	154	129	29082	Sv2b|0.781931571331
proteinaceous extracellular matrix	GO:0005578	0.512	2	386	129	29082	Vcan|1.31871230168;Fcgbp|0.533781981812
apical junction complex	GO:0043296	0.521	1	165	129	29082	Ddx58|0.788556376931
extrinsic component of membrane	GO:0019898	0.522	2	393	129	29082	Gnai1|1.2874902459;Gng10|0.795446851013
cation channel complex	GO:0034703	0.523	2	394	129	29082	SCN1B|1.20959142596;Abhd12|0.796939362008
cytosolic small ribosomal subunit	GO:0022627	0.531	1	170	129	29082	Rps27l|0.811264485058
chromosome	GO:0005694	0.537	5	1094	129	29082	Brd4|1.27943354631;Purb|1.40881733924;H1fx|1.22432633238;Hist1h1b|0.741620383472;Sec13|0.68754863485
receptor complex	GO:0043235	0.54	2	406	129	29082	Gabra5|1.22482993197;Abhd12|0.796939362008
peroxisome	GO:0005777	0.54	1	174	129	29082	Mvk|0.759250474383
microbody	GO:0042579	0.54	1	174	129	29082	Mvk|0.759250474383
Golgi apparatus	GO:0005794	0.542	7	1560	129	29082	Ncstn|1.2906771762;Fig4|1.20537357964;Qsox2|1.21097046414;Smpd3|0.740483743061;Abca1|0.809618574731;Aftph|0.793844045959;Sec13|0.68754863485
respiratory chain complex	GO:0098803	0.544	1	176	129	29082	Uqcrb|0.594288189881
plasma membrane protein complex	GO:0098797	0.552	4	881	129	29082	Gnai1|1.2874902459;Ncstn|1.2906771762;Abhd12|0.796939362008;Gng10|0.795446851013
cluster of actin-based cell projections	GO:0098862	0.558	1	183	129	29082	Tpm3|1.23165724517
perikaryon	GO:0043204	0.562	1	185	129	29082	Pdpk1|0.767409736308
mitochondrial outer membrane	GO:0005741	0.57	1	189	129	29082	Rps6kb1|0.804224028621
condensed chromosome	GO:0000793	0.577	1	193	129	29082	Brd4|1.27943354631
Golgi subcompartment	GO:0098791	0.584	3	680	129	29082	Qsox2|1.21097046414;Smpd3|0.740483743061;Sec13|0.68754863485
cytoplasmic ribonucleoprotein granule	GO:0036464	0.588	1	199	129	29082	Cnot3|0.812564777167
sarcolemma	GO:0042383	0.592	1	201	129	29082	Plcb3|0.701080569314
lamellipodium	GO:0030027	0.596	1	203	129	29082	Mtss1l|0.819455090238
chromosome, centromeric region	GO:0000775	0.598	1	204	129	29082	Sec13|0.68754863485
nucleoplasm part	GO:0044451	0.602	5	1177	129	29082	Brd4|1.27943354631;Srrm2|1.21240443425;Snrpb2|1.34645358252;Dkc1|0.797474615682;Atpaf2|0.74170751634
microtubule associated complex	GO:0005875	0.615	1	214	129	29082	Klc1|1.25100354742
actin-based cell projection	GO:0098858	0.622	1	218	129	29082	Ephb1|0.77382661585
oxidoreductase complex	GO:1990204	0.627	1	221	129	29082	Uqcrb|0.594288189881
plasma membrane receptor complex	GO:0098802	0.632	1	224	129	29082	Abhd12|0.796939362008
small ribosomal subunit	GO:0015935	0.639	1	228	129	29082	Rps27l|0.811264485058
plasma membrane region	GO:0098590	0.659	5	1255	129	29082	Gabra5|1.22482993197;Mtss1l|0.819455090238;Slc26a9|0.747085835394;Ddx58|0.788556376931;Ank2|0.768152249524
nuclear envelope	GO:0005635	0.664	2	510	129	29082	Retsat|1.20738986571;Sec13|0.68754863485
transferase complex	GO:1990234	0.664	4	1016	129	29082	Mettl1|1.25969471947;Brd4|1.27943354631;Aup1|0.777485802364;Spcs2|0.811697320021
sperm part	GO:0097223	0.672	1	250	129	29082	Sv2b|0.781931571331
integral component of plasma membrane	GO:0005887	0.693	8	2044	129	29082	Ncstn|1.2906771762;SCN1B|1.20959142596;Gabra5|1.22482993197;Cdh4|1.21983284053;Abhd12|0.796939362008;Ephb1|0.77382661585;Slc26a9|0.747085835394;Abca1|0.809618574731
ribosome	GO:0005840	0.704	3	814	129	29082	Mrpl18|1.31293128408;Rps27l|0.811264485058;Mrpl37|0.727601862568
basolateral plasma membrane	GO:0016323	0.716	1	282	129	29082	Ank2|0.768152249524
intrinsic component of plasma membrane	GO:0031226	0.738	8	2133	129	29082	Ncstn|1.2906771762;SCN1B|1.20959142596;Gabra5|1.22482993197;Cdh4|1.21983284053;Abhd12|0.796939362008;Ephb1|0.77382661585;Slc26a9|0.747085835394;Abca1|0.809618574731
postsynaptic membrane	GO:0045211	0.739	1	301	129	29082	Gabra5|1.22482993197
microtubule cytoskeleton	GO:0015630	0.749	5	1400	129	29082	Gnai1|1.2874902459;Klc1|1.25100354742;Map1a|0.774645037863;Tubb6|0.757987115827;RGD1304704|0.819722734975
centrosome	GO:0005813	0.751	2	604	129	29082	Gnai1|1.2874902459;RGD1304704|0.819722734975
nuclear membrane	GO:0031965	0.763	1	322	129	29082	Retsat|1.20738986571
spindle	GO:0005819	0.775	1	334	129	29082	RGD1304704|0.819722734975
chromosomal region	GO:0098687	0.777	1	336	129	29082	Sec13|0.68754863485
transferase complex, transferring phosphorus-containing groups	GO:0061695	0.792	1	351	129	29082	Brd4|1.27943354631
ubiquitin ligase complex	GO:0000151	0.818	1	381	129	29082	Aup1|0.777485802364
membrane part	GO:0044425	0.825	50	12341	129	29082	Gnai1|1.2874902459;Slc30a10|1.29789838293;Ston2|1.22903584847;Mog|1.39821828954;Ncstn|1.2906771762;A0A0G2K290|1.28084119887;Fam134b|1.23755006225;SCN1B|1.20959142596;Atp5g2|1.509590077;Gabra5|1.22482993197;Rnf170|1.2761808196;Bcap29|1.20054263845;EFNB3|1.25552683361;Npdc1|1.2143283426;Cdh4|1.21983284053;Spg7|1.26113610538;Retsat|1.20738986571;Qsox2|1.21097046414;Mx1|0.817543649845;Abhd12|0.796939…
synaptic membrane	GO:0097060	0.829	1	395	129	29082	Gabra5|1.22482993197
plasma membrane part	GO:0044459	0.834	14	3886	129	29082	Gnai1|1.2874902459;Ncstn|1.2906771762;A0A0G2K290|1.28084119887;SCN1B|1.20959142596;Gabra5|1.22482993197;Cdh4|1.21983284053;Abhd12|0.796939362008;Ephb1|0.77382661585;Mtss1l|0.819455090238;Slc26a9|0.747085835394;Abca1|0.809618574731;Gng10|0.795446851013;Ddx58|0.788556376931;Ank2|0.768152249524
apical plasma membrane	GO:0016324	0.84	1	410	129	29082	Slc26a9|0.747085835394
microtubule organizing center	GO:0005815	0.866	2	785	129	29082	Gnai1|1.2874902459;RGD1304704|0.819722734975
cytosolic ribosome	GO:0022626	0.879	1	471	129	29082	Rps27l|0.811264485058
ciliary part	GO:0044441	0.884	1	481	129	29082	Klc1|1.25100354742
cell periphery	GO:0071944	0.902	28	7642	129	29082	Gnai1|1.2874902459;Slc30a10|1.29789838293;Rab4a|1.23126347951;Ncstn|1.2906771762;A0A0G2K290|1.28084119887;TGM2|1.47843450479;SCN1B|1.20959142596;Gabra5|1.22482993197;Cdh4|1.21983284053;Irs2|1.22984911654;Tpm4|1.22066935466;Rab5a|0.779781892294;Abhd12|0.796939362008;S100a13|0.816753740151;Ephb1|0.77382661585;Mtss1l|0.819455090238;Rhoq|0.823449422074;Smpd3|0.740483743061;Slc26a9|0.747085835394;Abca…
apical part of cell	GO:0045177	0.903	1	521	129	29082	Slc26a9|0.747085835394
plasma membrane	GO:0005886	0.914	27	7479	129	29082	Gnai1|1.2874902459;Slc30a10|1.29789838293;Rab4a|1.23126347951;Ncstn|1.2906771762;A0A0G2K290|1.28084119887;TGM2|1.47843450479;SCN1B|1.20959142596;Gabra5|1.22482993197;Cdh4|1.21983284053;Irs2|1.22984911654;Rab5a|0.779781892294;Abhd12|0.796939362008;S100a13|0.816753740151;Ephb1|0.77382661585;Mtss1l|0.819455090238;Rhoq|0.823449422074;Smpd3|0.740483743061;Slc26a9|0.747085835394;Abca1|0.809618574731;Kr…
cilium	GO:0005929	0.94	1	626	129	29082	Klc1|1.25100354742
integral component of membrane	GO:0016021	0.994	34	10584	129	29082	Slc30a10|1.29789838293;Mog|1.39821828954;Ncstn|1.2906771762;A0A0G2K290|1.28084119887;Fam134b|1.23755006225;SCN1B|1.20959142596;Atp5g2|1.509590077;Gabra5|1.22482993197;Rnf170|1.2761808196;Bcap29|1.20054263845;EFNB3|1.25552683361;Npdc1|1.2143283426;Cdh4|1.21983284053;Spg7|1.26113610538;Qsox2|1.21097046414;Abhd12|0.796939362008;Ephb1|0.77382661585;Sv2a|0.812065692805;Uqcrb|0.594288189881;Sv2b|0.7819…
intrinsic component of membrane	GO:0031224	0.996	34	10710	129	29082	Slc30a10|1.29789838293;Mog|1.39821828954;Ncstn|1.2906771762;A0A0G2K290|1.28084119887;Fam134b|1.23755006225;SCN1B|1.20959142596;Atp5g2|1.509590077;Gabra5|1.22482993197;Rnf170|1.2761808196;Bcap29|1.20054263845;EFNB3|1.25552683361;Npdc1|1.2143283426;Cdh4|1.21983284053;Spg7|1.26113610538;Qsox2|1.21097046414;Abhd12|0.796939362008;Ephb1|0.77382661585;Sv2a|0.812065692805;Uqcrb|0.594288189881;Sv2b|0.7819…

## Sheet: GOMF_Dep-Sus
GO_Name	GO_ID	Pvalue	Count	Pop_Hit	List_Total	Background_Genes	Genes
oxygen transporter activity	GO:0005344	9.06e-06	4	30	125	28324	Q63011|1.52057313409;ENSRNOG00000031230|2.03768534352;Hbb|1.87779366792;Hba-a2|1.65637860082
protein binding	GO:0005515	0.000144	62	9495	125	28324	Gnai1|1.2874902459;Strip1|1.20211178787;Ppp1r12b|1.58587479936;Ston2|1.22903584847;Rab4a|1.23126347951;Ncstn|1.2906771762;A0A0G2K290|1.28084119887;TGM2|1.47843450479;Klc1|1.25100354742;Brd4|1.27943354631;Gabra5|1.22482993197;Tpm3|1.23165724517;Cp|1.22363069195;Srrm2|1.21240443425;EFNB3|1.25552683361;Purb|1.40881733924;C3|1.46445854312;H1fx|1.22432633238;Snrpb2|1.34645358252;Irs2|1.22984911654;Uba…
phosphatidylinositol phosphate 4-phosphatase activity	GO:0034596	0.0004	2	7	125	28324	Fig4|1.20537357964;Inpp5f|0.806408416463
structural constituent of muscle	GO:0008307	0.000495	3	35	125	28324	Tpm3|1.23165724517;Tpm4|1.22066935466;Myh11|0.740687539612
oxygen binding	GO:0019825	0.00058	4	86	125	28324	Q63011|1.52057313409;ENSRNOG00000031230|2.03768534352;Hbb|1.87779366792;Hba-a2|1.65637860082
GTPase activity	GO:0003924	0.000902	8	451	125	28324	Gnai1|1.2874902459;Rab4a|1.23126347951;Mx1|0.817543649845;Rab5a|0.779781892294;Rhoq|0.823449422074;Ralb|0.74404076158;Tubb6|0.757987115827;Gng10|0.795446851013
phosphatidylcholine transporter activity	GO:0008525	0.00104	2	11	125	28324	Abca1|0.809618574731;Pltp|0.81706572365
nucleoside-triphosphatase activity	GO:0017111	0.0018	15	1446	125	28324	Gnai1|1.2874902459;Rab4a|1.23126347951;Klc1|1.25100354742;Mx1|0.817543649845;Rab5a|0.779781892294;Atp5o|0.807335760973;Myh11|0.740687539612;Rhoq|0.823449422074;Abca1|0.809618574731;Atp5l|0.712102934432;Ralb|0.74404076158;Atp6v1f|0.819326155301;Tubb6|0.757987115827;Gng10|0.795446851013;Myo9a|0.831114707284
ATPase activity, coupled to transmembrane movement of ions, rotational mechanism	GO:0044769	0.00186	3	55	125	28324	Atp5o|0.807335760973;Atp5l|0.712102934432;Atp6v1f|0.819326155301
pyrophosphatase activity	GO:0016462	0.00264	15	1505	125	28324	Gnai1|1.2874902459;Rab4a|1.23126347951;Klc1|1.25100354742;Mx1|0.817543649845;Rab5a|0.779781892294;Atp5o|0.807335760973;Myh11|0.740687539612;Rhoq|0.823449422074;Abca1|0.809618574731;Atp5l|0.712102934432;Ralb|0.74404076158;Atp6v1f|0.819326155301;Tubb6|0.757987115827;Gng10|0.795446851013;Myo9a|0.831114707284
hydrolase activity, acting on acid anhydrides, in phosphorus-containing anhydrides	GO:0016818	0.00274	15	1511	125	28324	Gnai1|1.2874902459;Rab4a|1.23126347951;Klc1|1.25100354742;Mx1|0.817543649845;Rab5a|0.779781892294;Atp5o|0.807335760973;Myh11|0.740687539612;Rhoq|0.823449422074;Abca1|0.809618574731;Atp5l|0.712102934432;Ralb|0.74404076158;Atp6v1f|0.819326155301;Tubb6|0.757987115827;Gng10|0.795446851013;Myo9a|0.831114707284
hydrolase activity, acting on acid anhydrides	GO:0016817	0.00288	15	1519	125	28324	Gnai1|1.2874902459;Rab4a|1.23126347951;Klc1|1.25100354742;Mx1|0.817543649845;Rab5a|0.779781892294;Atp5o|0.807335760973;Myh11|0.740687539612;Rhoq|0.823449422074;Abca1|0.809618574731;Atp5l|0.712102934432;Ralb|0.74404076158;Atp6v1f|0.819326155301;Tubb6|0.757987115827;Gng10|0.795446851013;Myo9a|0.831114707284
RNA binding	GO:0003723	0.00314	20	2338	125	28324	Nova1|1.31270226537;Zyx|1.28746805999;Mrpl18|1.31293128408;Mettl1|1.25969471947;Scg3|1.26691232557;Srrm2|1.21240443425;Purb|1.40881733924;Fubp3|1.34108038649;SRP72|1.31218615495;H1fx|1.22432633238;Snrpb2|1.34645358252;Hnrnpl|0.794507487465;Dkc1|0.797474615682;STAU1|0.760041724245;Rps27l|0.811264485058;Hist1h1b|0.741620383472;Mvk|0.759250474383;Ddx58|0.788556376931;RGD1304704|0.819722734975;Mrpl37…
translation regulator activity, nucleic acid binding	GO:0090079	0.00384	2	21	125	28324	Purb|1.40881733924;Rps27l|0.811264485058
2-(3-amino-3-carboxypropyl)histidine synthase activity	GO:0090560	0.00441	1	1	125	28324	Dph2|1.4897156976
3-phosphoinositide-dependent protein kinase activity	GO:0004676	0.00441	1	1	125	28324	Pdpk1|0.767409736308
intramolecular lyase activity	GO:0016872	0.00441	1	1	125	28324	Isyna1|0.777700291945
inositol-3-phosphate synthase activity	GO:0004512	0.00441	1	1	125	28324	Isyna1|0.777700291945
prostaglandin-F synthase activity	GO:0047017	0.00441	1	1	125	28324	Fam213b|1.24426471586
hydrolase activity	GO:0016787	0.00523	31	4432	125	28324	Gnai1|1.2874902459;Rab4a|1.23126347951;Ncstn|1.2906771762;Klc1|1.25100354742;Fig4|1.20537357964;Spg7|1.26113610538;Ubash3b|1.43697708027;Mx1|0.817543649845;Rab5a|0.779781892294;Abhd12|0.796939362008;Ptrh2|0.592895365054;Atp5o|0.807335760973;Myh11|0.740687539612;Erap1|0.796762289164;Ppm1f|0.799798024617;Rhoq|0.823449422074;Smpd3|0.740483743061;Fahd2|0.780663009047;Mthfd2l|0.522339177268;Abca1|0.80…
protein-lipid complex binding	GO:0071814	0.00542	2	25	125	28324	Vcan|1.31871230168;Abca1|0.809618574731
lipoprotein particle binding	GO:0071813	0.00542	2	25	125	28324	Vcan|1.31871230168;Abca1|0.809618574731
catalytic activity	GO:0003824	0.00652	60	10416	125	28324	Gnai1|1.2874902459;Dph2|1.4897156976;Rab4a|1.23126347951;Fam213b|1.24426471586;Ncstn|1.2906771762;TGM2|1.47843450479;MAPKAPK2|1.2138669128;Mettl1|1.25969471947;Klc1|1.25100354742;Sephs2|1.39573521716;Wnk2|1.2647961963;Fig4|1.20537357964;Rnf170|1.2761808196;Cp|1.22363069195;Spg7|1.26113610538;Retsat|1.20738986571;Qsox2|1.21097046414;Ubash3b|1.43697708027;Mx1|0.817543649845;Rab5a|0.779781892294;Gst…
GTP binding	GO:0005525	0.0067	8	626	125	28324	Gnai1|1.2874902459;Rab4a|1.23126347951;TGM2|1.47843450479;Mx1|0.817543649845;Rab5a|0.779781892294;Rhoq|0.823449422074;Ralb|0.74404076158;Tubb6|0.757987115827
proton-transporting ATP synthase activity, rotational mechanism	GO:0046933	0.00678	2	28	125	28324	Atp5o|0.807335760973;Atp5l|0.712102934432
enzyme binding	GO:0019899	0.00678	19	2334	125	28324	Strip1|1.20211178787;Ppp1r12b|1.58587479936;Rab4a|1.23126347951;TGM2|1.47843450479;Brd4|1.27943354631;Irs2|1.22984911654;Ubash3b|1.43697708027;Sv2a|0.812065692805;Mtss1l|0.819455090238;Sbf2|0.831068911308;Rps6kb1|0.804224028621;STAU1|0.760041724245;Slc26a9|0.747085835394;Abca1|0.809618574731;Hist1h1b|0.741620383472;Adrm1|0.820502331526;Ank2|0.768152249524;RGD1304704|0.819722734975;Pdpk1|0.7674097…
RNA polymerase II core binding	GO:0000993	0.00775	2	30	125	28324	Brd4|1.27943354631;RGD1304704|0.819722734975
macromolecular complex binding	GO:0044877	0.00862	17	2047	125	28324	Gnai1|1.2874902459;Brd4|1.27943354631;Tpm3|1.23165724517;Vcan|1.31871230168;Snrpb2|1.34645358252;Irs2|1.22984911654;Tpm4|1.22066935466;Ephb1|0.77382661585;Atp5o|0.807335760973;Myh11|0.740687539612;Uqcrb|0.594288189881;Abca1|0.809618574731;Hist1h1b|0.741620383472;Arpc5l|0.692102768078;Adrm1|0.820502331526;RGD1304704|0.819722734975;Pdpk1|0.767409736308
methylenetetrahydrofolate dehydrogenase (NAD+) activity	GO:0004487	0.00881	1	2	125	28324	Mthfd2l|0.522339177268
selenide, water dikinase activity	GO:0004756	0.00881	1	2	125	28324	Sephs2|1.39573521716
tRNA (guanine-N7-)-methyltransferase activity	GO:0008176	0.00881	1	2	125	28324	Mettl1|1.25969471947
C5L2 anaphylatoxin chemotactic receptor binding	GO:0031715	0.00881	1	2	125	28324	C3|1.46445854312
phosphomannomutase activity	GO:0004615	0.00881	1	2	125	28324	Pmm1|0.580547752809
mevalonate kinase activity	GO:0004496	0.00881	1	2	125	28324	Mvk|0.759250474383
phosphotransferase activity, paired acceptors	GO:0016781	0.00881	1	2	125	28324	Sephs2|1.39573521716
GBD domain binding	GO:0032427	0.00881	1	2	125	28324	Rhoq|0.823449422074
all-trans-retinol 13,14-reductase activity	GO:0051786	0.00881	1	2	125	28324	Retsat|1.20738986571
phosphatidylinositol-4-phosphate phosphatase activity	GO:0043812	0.00881	1	2	125	28324	Fig4|1.20537357964
phosphatidylethanolamine transporter activity	GO:1904121	0.00881	1	2	125	28324	Pltp|0.81706572365
phosphatidylserine-translocating ATPase activity	GO:0090556	0.00881	1	2	125	28324	Abca1|0.809618574731
guanyl ribonucleotide binding	GO:0032561	0.00883	8	657	125	28324	Gnai1|1.2874902459;Rab4a|1.23126347951;TGM2|1.47843450479;Mx1|0.817543649845;Rab5a|0.779781892294;Rhoq|0.823449422074;Ralb|0.74404076158;Tubb6|0.757987115827
ATPase binding	GO:0051117	0.0089	3	96	125	28324	Rab4a|1.23126347951;Slc26a9|0.747085835394;Abca1|0.809618574731
guanyl nucleotide binding	GO:0019001	0.00914	8	661	125	28324	Gnai1|1.2874902459;Rab4a|1.23126347951;TGM2|1.47843450479;Mx1|0.817543649845;Rab5a|0.779781892294;Rhoq|0.823449422074;Ralb|0.74404076158;Tubb6|0.757987115827
hydrogen ion transmembrane transporter activity	GO:0015078	0.00941	5	290	125	28324	Atp5g2|1.509590077;Atp5o|0.807335760973;Uqcrb|0.594288189881;Atp5l|0.712102934432;Atp6v1f|0.819326155301
structural molecule activity	GO:0005198	0.00978	13	1415	125	28324	Mrpl18|1.31293128408;Tpm3|1.23165724517;Vcan|1.31871230168;Tpm4|1.22066935466;Myh11|0.740687539612;Krt5|0.46849848015;Rps27l|0.811264485058;Krt1|0.444222346429;Tubb6|0.757987115827;Krt77|0.268881976049;Ank2|0.768152249524;Mrpl37|0.727601862568;Sec13|0.68754863485
transporter activity	GO:0005215	0.00981	20	2595	125	28324	Slc30a10|1.29789838293;Rab4a|1.23126347951;Q63011|1.52057313409;Atp5g2|1.509590077;Gabra5|1.22482993197;ENSRNOG00000031230|2.03768534352;Hbb|1.87779366792;Hpx|1.37352955548;Hba-a2|1.65637860082;Sv2a|0.812065692805;Atp5o|0.807335760973;Uqcrb|0.594288189881;Sv2b|0.781931571331;Mpc2|0.660235464271;Slc26a9|0.747085835394;Abca1|0.809618574731;Atp5l|0.712102934432;Synpr|0.822474319771;Atp6v1f|0.8193261…
protein complex binding	GO:0032403	0.01	13	1419	125	28324	Gnai1|1.2874902459;Brd4|1.27943354631;Tpm3|1.23165724517;Irs2|1.22984911654;Tpm4|1.22066935466;Ephb1|0.77382661585;Atp5o|0.807335760973;Myh11|0.740687539612;Uqcrb|0.594288189881;Arpc5l|0.692102768078;Adrm1|0.820502331526;RGD1304704|0.819722734975;Pdpk1|0.767409736308
RNA polymerase core enzyme binding	GO:0043175	0.011	2	36	125	28324	Brd4|1.27943354631;RGD1304704|0.819722734975
purine ribonucleoside binding	GO:0032550	0.012	19	2469	125	28324	Gnai1|1.2874902459;Rab4a|1.23126347951;TGM2|1.47843450479;Sephs2|1.39573521716;Spg7|1.26113610538;Mx1|0.817543649845;Rab5a|0.779781892294;Ephb1|0.77382661585;Rhoq|0.823449422074;Rps6kb1|0.804224028621;Syn3|0.761604667855;Abca1|0.809618574731;Ralb|0.74404076158;Mvk|0.759250474383;Tubb6|0.757987115827;Aatk|0.716455314779;Ddx58|0.788556376931;Myo9a|0.831114707284;Pdpk1|0.767409736308
purine nucleoside binding	GO:0001883	0.0121	19	2472	125	28324	Gnai1|1.2874902459;Rab4a|1.23126347951;TGM2|1.47843450479;Sephs2|1.39573521716;Spg7|1.26113610538;Mx1|0.817543649845;Rab5a|0.779781892294;Ephb1|0.77382661585;Rhoq|0.823449422074;Rps6kb1|0.804224028621;Syn3|0.761604667855;Abca1|0.809618574731;Ralb|0.74404076158;Mvk|0.759250474383;Tubb6|0.757987115827;Aatk|0.716455314779;Ddx58|0.788556376931;Myo9a|0.831114707284;Pdpk1|0.767409736308
ribonucleoside binding	GO:0032549	0.0122	19	2474	125	28324	Gnai1|1.2874902459;Rab4a|1.23126347951;TGM2|1.47843450479;Sephs2|1.39573521716;Spg7|1.26113610538;Mx1|0.817543649845;Rab5a|0.779781892294;Ephb1|0.77382661585;Rhoq|0.823449422074;Rps6kb1|0.804224028621;Syn3|0.761604667855;Abca1|0.809618574731;Ralb|0.74404076158;Mvk|0.759250474383;Tubb6|0.757987115827;Aatk|0.716455314779;Ddx58|0.788556376931;Myo9a|0.831114707284;Pdpk1|0.767409736308
peptidase activator activity	GO:0016504	0.0122	2	38	125	28324	Rps27l|0.811264485058;Adrm1|0.820502331526
phosphatidylinositol phosphate phosphatase activity	GO:0052866	0.0122	2	38	125	28324	Fig4|1.20537357964;Inpp5f|0.806408416463
nucleoside binding	GO:0001882	0.013	19	2489	125	28324	Gnai1|1.2874902459;Rab4a|1.23126347951;TGM2|1.47843450479;Sephs2|1.39573521716;Spg7|1.26113610538;Mx1|0.817543649845;Rab5a|0.779781892294;Ephb1|0.77382661585;Rhoq|0.823449422074;Rps6kb1|0.804224028621;Syn3|0.761604667855;Abca1|0.809618574731;Ralb|0.74404076158;Mvk|0.759250474383;Tubb6|0.757987115827;Aatk|0.716455314779;Ddx58|0.788556376931;Myo9a|0.831114707284;Pdpk1|0.767409736308
apolipoprotein receptor activity	GO:0030226	0.0132	1	3	125	28324	Abca1|0.809618574731
ceramide transporter activity	GO:0035620	0.0132	1	3	125	28324	Pltp|0.81706572365
purine-rich negative regulatory element binding	GO:0032422	0.0132	1	3	125	28324	Purb|1.40881733924
apolipoprotein A-I receptor activity	GO:0034188	0.0132	1	3	125	28324	Abca1|0.809618574731
snRNA stem-loop binding	GO:0035614	0.0132	1	3	125	28324	Snrpb2|1.34645358252
mannosyl-oligosaccharide glucosidase activity	GO:0004573	0.0132	1	3	125	28324	LOC103692171|0.828183240734
C5a anaphylatoxin chemotactic receptor binding	GO:0031714	0.0132	1	3	125	28324	C3|1.46445854312
enzyme regulator activity	GO:0030234	0.0147	12	1330	125	28324	Ppp1r12b|1.58587479936;Rab4a|1.23126347951;Q63581|2.90953924625;C3|1.46445854312;Mtss1l|0.819455090238;LOC297568|0.809943983456;Sbf2|0.831068911308;Aup1|0.777485802364;Rps27l|0.811264485058;Adrm1|0.820502331526;Myo9a|0.831114707284;Pdpk1|0.767409736308
basal RNA polymerase II transcription machinery binding	GO:0001099	0.0148	2	42	125	28324	Brd4|1.27943354631;RGD1304704|0.819722734975
basal transcription machinery binding	GO:0001098	0.0148	2	42	125	28324	Brd4|1.27943354631;RGD1304704|0.819722734975
intramolecular transferase activity	GO:0016866	0.0155	2	43	125	28324	Dkc1|0.797474615682;Pmm1|0.580547752809
poly(A) RNA binding	GO:0044822	0.0165	10	1035	125	28324	Zyx|1.28746805999;Scg3|1.26691232557;Purb|1.40881733924;Fubp3|1.34108038649;H1fx|1.22432633238;Hnrnpl|0.794507487465;Rps27l|0.811264485058;Hist1h1b|0.741620383472;Mvk|0.759250474383;Mrpl37|0.727601862568
phosphatidylcholine-translocating ATPase activity	GO:0090554	0.0175	1	4	125	28324	Abca1|0.809618574731
apolipoprotein A-I binding	GO:0034186	0.0175	1	4	125	28324	Abca1|0.809618574731
flavin-linked sulfhydryl oxidase activity	GO:0016971	0.0175	1	4	125	28324	Qsox2|1.21097046414
insulin receptor binding	GO:0005158	0.0176	2	46	125	28324	Irs2|1.22984911654;Pdpk1|0.767409736308
peptidase regulator activity	GO:0061134	0.0185	5	344	125	28324	Q63581|2.90953924625;C3|1.46445854312;LOC297568|0.809943983456;Rps27l|0.811264485058;Adrm1|0.820502331526
translation regulator activity	GO:0045182	0.0198	2	49	125	28324	Purb|1.40881733924;Rps27l|0.811264485058
cation-transporting ATPase activity	GO:0019829	0.02	3	130	125	28324	Atp5o|0.807335760973;Atp5l|0.712102934432;Atp6v1f|0.819326155301
isomerase activity	GO:0016853	0.0208	4	236	125	28324	Qsox2|1.21097046414;Isyna1|0.777700291945;Dkc1|0.797474615682;Pmm1|0.580547752809
ATPase coupled ion transmembrane transporter activity	GO:0042625	0.0208	3	132	125	28324	Atp5o|0.807335760973;Atp5l|0.712102934432;Atp6v1f|0.819326155301
phosphatase binding	GO:0019902	0.0211	4	237	125	28324	Irs2|1.22984911654;Sbf2|0.831068911308;Rps6kb1|0.804224028621;STAU1|0.760041724245
phospholipase activity	GO:0004620	0.0216	3	134	125	28324	Abhd12|0.796939362008;Smpd3|0.740483743061;Plcb3|0.701080569314
mRNA CDS binding	GO:1990715	0.0219	1	5	125	28324	Hnrnpl|0.794507487465
structural constituent of epidermis	GO:0030280	0.0219	1	5	125	28324	Krt1|0.444222346429
methenyltetrahydrofolate cyclohydrolase activity	GO:0004477	0.0219	1	5	125	28324	Mthfd2l|0.522339177268
RNA polymerase binding	GO:0070063	0.0238	2	54	125	28324	Brd4|1.27943354631;RGD1304704|0.819722734975
pyruvate transmembrane transporter activity	GO:0050833	0.0262	1	6	125	28324	Mpc2|0.660235464271
aminoacyl-tRNA hydrolase activity	GO:0004045	0.0262	1	6	125	28324	Ptrh2|0.592895365054
thiol oxidase activity	GO:0016972	0.0262	1	6	125	28324	Qsox2|1.21097046414
phosphatidic acid transporter activity	GO:1990050	0.0262	1	6	125	28324	Pltp|0.81706572365
inositol monophosphate 4-phosphatase activity	GO:0052833	0.0262	1	6	125	28324	Inpp5f|0.806408416463
transmembrane-ephrin receptor activity	GO:0005005	0.0262	1	6	125	28324	Ephb1|0.77382661585
inositol monophosphate phosphatase activity	GO:0052834	0.0262	1	6	125	28324	Inpp5f|0.806408416463
actin filament binding	GO:0051015	0.0277	4	258	125	28324	Tpm3|1.23165724517;Tpm4|1.22066935466;Myh11|0.740687539612;Arpc5l|0.692102768078
ATPase activity, coupled to transmembrane movement of substances	GO:0042626	0.0284	4	260	125	28324	Atp5o|0.807335760973;Abca1|0.809618574731;Atp5l|0.712102934432;Atp6v1f|0.819326155301
hydrolase activity, acting on acid anhydrides, catalyzing transmembrane movement of substances	GO:0016820	0.0291	4	262	125	28324	Atp5o|0.807335760973;Abca1|0.809618574731;Atp5l|0.712102934432;Atp6v1f|0.819326155301
actin binding	GO:0003779	0.0295	7	671	125	28324	Tpm3|1.23165724517;Tpm4|1.22066935466;Myh11|0.740687539612;Mtss1l|0.819455090238;Limch1|0.775444611099;Arpc5l|0.692102768078;Myo9a|0.831114707284
active ion transmembrane transporter activity	GO:0022853	0.0298	4	264	125	28324	Atp5o|0.807335760973;Slc26a9|0.747085835394;Atp5l|0.712102934432;Atp6v1f|0.819326155301
formate-tetrahydrofolate ligase activity	GO:0004329	0.0305	1	7	125	28324	Mthfd2l|0.522339177268
heme transporter activity	GO:0015232	0.0305	1	7	125	28324	Hpx|1.37352955548
sphingolipid transporter activity	GO:0046624	0.0305	1	7	125	28324	Pltp|0.81706572365
translation activator activity	GO:0008494	0.0305	1	7	125	28324	Rps27l|0.811264485058
ceramide binding	GO:0097001	0.0305	1	7	125	28324	Pltp|0.81706572365
ribosomal protein S6 kinase activity	GO:0004711	0.0305	1	7	125	28324	Rps6kb1|0.804224028621
interleukin-6 receptor binding	GO:0005138	0.0305	1	7	125	28324	Erap1|0.796762289164
ubiquitin-protein transferase activator activity	GO:0097027	0.0305	1	7	125	28324	Aup1|0.777485802364
purine ribonucleoside triphosphate binding	GO:0035639	0.031	22	3295	125	28324	Gnai1|1.2874902459;Rab4a|1.23126347951;TGM2|1.47843450479;MAPKAPK2|1.2138669128;Sephs2|1.39573521716;Wnk2|1.2647961963;Spg7|1.26113610538;Mx1|0.817543649845;Rab5a|0.779781892294;Ephb1|0.77382661585;Myh11|0.740687539612;Rhoq|0.823449422074;Rps6kb1|0.804224028621;Syn3|0.761604667855;Abca1|0.809618574731;Ralb|0.74404076158;Mvk|0.759250474383;Tubb6|0.757987115827;Aatk|0.716455314779;Ddx58|0.788556376…
substrate-specific transporter activity	GO:0022892	0.0335	16	2205	125	28324	Slc30a10|1.29789838293;Rab4a|1.23126347951;Q63011|1.52057313409;Atp5g2|1.509590077;Gabra5|1.22482993197;ENSRNOG00000031230|2.03768534352;Hbb|1.87779366792;Hba-a2|1.65637860082;Atp5o|0.807335760973;Uqcrb|0.594288189881;Mpc2|0.660235464271;Slc26a9|0.747085835394;Abca1|0.809618574731;Atp5l|0.712102934432;Atp6v1f|0.819326155301;Pltp|0.81706572365
mRNA binding	GO:0003729	0.0338	4	275	125	28324	Nova1|1.31270226537;Purb|1.40881733924;Hnrnpl|0.794507487465;Mvk|0.759250474383
endopeptidase activator activity	GO:0061133	0.0348	1	8	125	28324	Adrm1|0.820502331526
G-protein coupled serotonin receptor binding	GO:0031821	0.0348	1	8	125	28324	Gnai1|1.2874902459
phosphatidylethanolamine binding	GO:0008429	0.0348	1	8	125	28324	Pltp|0.81706572365
U1 snRNA binding	GO:0030619	0.0348	1	8	125	28324	Snrpb2|1.34645358252
7S RNA binding	GO:0008312	0.0348	1	8	125	28324	SRP72|1.31218615495
calmodulin-dependent protein phosphatase activity	GO:0033192	0.0348	1	8	125	28324	Ppm1f|0.799798024617
cyclohydrolase activity	GO:0019238	0.0348	1	8	125	28324	Mthfd2l|0.522339177268
GDP-dissociation inhibitor binding	GO:0051021	0.0348	1	8	125	28324	Rab5a|0.779781892294
calcium-dependent protein serine/threonine phosphatase activity	GO:0004723	0.0348	1	8	125	28324	Ppm1f|0.799798024617
primary active transmembrane transporter activity	GO:0015399	0.0362	4	281	125	28324	Atp5o|0.807335760973;Abca1|0.809618574731;Atp5l|0.712102934432;Atp6v1f|0.819326155301
P-P-bond-hydrolysis-driven transmembrane transporter activity	GO:0015405	0.0362	4	281	125	28324	Atp5o|0.807335760973;Abca1|0.809618574731;Atp5l|0.712102934432;Atp6v1f|0.819326155301
purine ribonucleotide binding	GO:0032555	0.0387	22	3372	125	28324	Gnai1|1.2874902459;Rab4a|1.23126347951;TGM2|1.47843450479;MAPKAPK2|1.2138669128;Sephs2|1.39573521716;Wnk2|1.2647961963;Spg7|1.26113610538;Mx1|0.817543649845;Rab5a|0.779781892294;Ephb1|0.77382661585;Myh11|0.740687539612;Rhoq|0.823449422074;Rps6kb1|0.804224028621;Syn3|0.761604667855;Abca1|0.809618574731;Ralb|0.74404076158;Mvk|0.759250474383;Tubb6|0.757987115827;Aatk|0.716455314779;Ddx58|0.788556376…
methylenetetrahydrofolate dehydrogenase (NADP+) activity	GO:0004488	0.039	1	9	125	28324	Mthfd2l|0.522339177268
high-density lipoprotein particle binding	GO:0008035	0.039	1	9	125	28324	Abca1|0.809618574731
acylglycerol lipase activity	GO:0047372	0.039	1	9	125	28324	Abhd12|0.796939362008
sphingomyelin phosphodiesterase activity	GO:0004767	0.039	1	9	125	28324	Smpd3|0.740483743061
pre-mRNA intronic binding	GO:0097157	0.039	1	9	125	28324	Hnrnpl|0.794507487465
purine nucleotide binding	GO:0017076	0.0407	22	3390	125	28324	Gnai1|1.2874902459;Rab4a|1.23126347951;TGM2|1.47843450479;MAPKAPK2|1.2138669128;Sephs2|1.39573521716;Wnk2|1.2647961963;Spg7|1.26113610538;Mx1|0.817543649845;Rab5a|0.779781892294;Ephb1|0.77382661585;Myh11|0.740687539612;Rhoq|0.823449422074;Rps6kb1|0.804224028621;Syn3|0.761604667855;Abca1|0.809618574731;Ralb|0.74404076158;Mvk|0.759250474383;Tubb6|0.757987115827;Aatk|0.716455314779;Ddx58|0.788556376…
endopeptidase regulator activity	GO:0061135	0.0412	4	293	125	28324	Q63581|2.90953924625;C3|1.46445854312;LOC297568|0.809943983456;Adrm1|0.820502331526
ATPase activity, coupled to movement of substances	GO:0043492	0.0416	4	294	125	28324	Atp5o|0.807335760973;Abca1|0.809618574731;Atp5l|0.712102934432;Atp6v1f|0.819326155301
ribonucleotide binding	GO:0032553	0.042	22	3401	125	28324	Gnai1|1.2874902459;Rab4a|1.23126347951;TGM2|1.47843450479;MAPKAPK2|1.2138669128;Sephs2|1.39573521716;Wnk2|1.2647961963;Spg7|1.26113610538;Mx1|0.817543649845;Rab5a|0.779781892294;Ephb1|0.77382661585;Myh11|0.740687539612;Rhoq|0.823449422074;Rps6kb1|0.804224028621;Syn3|0.761604667855;Abca1|0.809618574731;Ralb|0.74404076158;Mvk|0.759250474383;Tubb6|0.757987115827;Aatk|0.716455314779;Ddx58|0.788556376…
cytoskeletal protein binding	GO:0008092	0.0426	11	1384	125	28324	Klc1|1.25100354742;Tpm3|1.23165724517;Tpm4|1.22066935466;Mx1|0.817543649845;Myh11|0.740687539612;Mtss1l|0.819455090238;Limch1|0.775444611099;Map1a|0.774645037863;Arpc5l|0.692102768078;Ank2|0.768152249524;Myo9a|0.831114707284
lipase activity	GO:0016298	0.0432	3	176	125	28324	Abhd12|0.796939362008;Smpd3|0.740483743061;Plcb3|0.701080569314
RAGE receptor binding	GO:0050786	0.0433	1	10	125	28324	S100a13|0.816753740151
3-chloroallyl aldehyde dehydrogenase activity	GO:0004028	0.0433	1	10	125	28324	Aldh1a1|0.740409169482
oxidoreductase activity, oxidizing metal ions, oxygen as acceptor	GO:0016724	0.0433	1	10	125	28324	Cp|1.22363069195
ferroxidase activity	GO:0004322	0.0433	1	10	125	28324	Cp|1.22363069195
identical protein binding	GO:0042802	0.0453	13	1749	125	28324	Ubash3b|1.43697708027;Tpm4|1.22066935466;S100a13|0.816753740151;Ephb1|0.77382661585;Sbf2|0.831068911308;Hsbp1|0.833026377719;Rps6kb1|0.804224028621;Inpp5f|0.806408416463;Fhod1|0.819288058571;Mvk|0.759250474383;Ddx58|0.788556376931;RGD1304704|0.819722734975;Sec13|0.68754863485
GDP binding	GO:0019003	0.0456	2	77	125	28324	Gnai1|1.2874902459;Rab4a|1.23126347951
phosphatidylglycerol binding	GO:1901611	0.0475	1	11	125	28324	Pltp|0.81706572365
profilin binding	GO:0005522	0.0475	1	11	125	28324	Rhoq|0.823449422074
oxidoreductase activity, acting on a sulfur group of donors, oxygen as acceptor	GO:0016670	0.0475	1	11	125	28324	Qsox2|1.21097046414
protein phosphatase binding	GO:0019903	0.0482	3	184	125	28324	Irs2|1.22984911654;Rps6kb1|0.804224028621;STAU1|0.760041724245
enzyme activator activity	GO:0008047	0.0516	6	604	125	28324	Rab4a|1.23126347951;Mtss1l|0.819455090238;Rps27l|0.811264485058;Adrm1|0.820502331526;Myo9a|0.831114707284;Pdpk1|0.767409736308
snRNP binding	GO:0070990	0.0517	1	12	125	28324	Snrpb2|1.34645358252
phosphatidylinositol-3-phosphatase activity	GO:0004438	0.0517	1	12	125	28324	Fig4|1.20537357964
axon guidance receptor activity	GO:0008046	0.0517	1	12	125	28324	Ephb1|0.77382661585
ubiquitin-protein transferase regulator activity	GO:0055106	0.0517	1	12	125	28324	Aup1|0.777485802364
phospholipid transporter activity	GO:0005548	0.0533	2	84	125	28324	Abca1|0.809618574731;Pltp|0.81706572365
oxalate transmembrane transporter activity	GO:0019531	0.0559	1	13	125	28324	Slc26a9|0.747085835394
low-density lipoprotein particle binding	GO:0030169	0.0559	1	13	125	28324	Vcan|1.31871230168
phosphatidylinositol monophosphate phosphatase activity	GO:0052744	0.0559	1	13	125	28324	Fig4|1.20537357964
benzodiazepine receptor activity	GO:0008503	0.0559	1	13	125	28324	Gabra5|1.22482993197
C2H2 zinc finger domain binding	GO:0070742	0.0559	1	13	125	28324	Srrm2|1.21240443425
cysteine-type endopeptidase activator activity involved in apoptotic process	GO:0008656	0.0601	1	14	125	28324	Rps27l|0.811264485058
peptidase activator activity involved in apoptotic process	GO:0016505	0.0601	1	14	125	28324	Rps27l|0.811264485058
ligase regulator activity	GO:0055103	0.0601	1	14	125	28324	Aup1|0.777485802364
RNA stem-loop binding	GO:0035613	0.0601	1	14	125	28324	Snrpb2|1.34645358252
phospholipase activator activity	GO:0016004	0.0601	1	14	125	28324	Pdpk1|0.767409736308
tRNA (guanine) methyltransferase activity	GO:0016423	0.0601	1	14	125	28324	Mettl1|1.25969471947
sequence-specific mRNA binding	GO:1990825	0.0601	1	14	125	28324	Mvk|0.759250474383
translation repressor activity, nucleic acid binding	GO:0000900	0.0601	1	14	125	28324	Purb|1.40881733924
molecular function regulator	GO:0098772	0.0615	13	1834	125	28324	Ppp1r12b|1.58587479936;Rab4a|1.23126347951;SCN1B|1.20959142596;Q63581|2.90953924625;C3|1.46445854312;Mtss1l|0.819455090238;LOC297568|0.809943983456;Sbf2|0.831068911308;Aup1|0.777485802364;Rps27l|0.811264485058;Adrm1|0.820502331526;Myo9a|0.831114707284;Pdpk1|0.767409736308
palmitoyl hydrolase activity	GO:0098599	0.0642	1	15	125	28324	Abhd12|0.796939362008
palmitoyl-(protein) hydrolase activity	GO:0008474	0.0642	1	15	125	28324	Abhd12|0.796939362008
phosphoric ester hydrolase activity	GO:0042578	0.0646	6	640	125	28324	Fig4|1.20537357964;Ubash3b|1.43697708027;Ppm1f|0.799798024617;Smpd3|0.740483743061;Inpp5f|0.806408416463;Plcb3|0.701080569314
GABA receptor binding	GO:0050811	0.0683	1	16	125	28324	Gabra5|1.22482993197
diacylglycerol binding	GO:0019992	0.0683	1	16	125	28324	Pltp|0.81706572365
5S rRNA binding	GO:0008097	0.0725	1	17	125	28324	Mrpl18|1.31293128408
phosphatidylinositol phosphate 5-phosphatase activity	GO:0034595	0.0725	1	17	125	28324	Inpp5f|0.806408416463
lipase activator activity	GO:0060229	0.0725	1	17	125	28324	Pdpk1|0.767409736308
phosphatidic acid binding	GO:0070300	0.0725	1	17	125	28324	Pltp|0.81706572365
copper ion binding	GO:0005507	0.0748	2	102	125	28324	Cp|1.22363069195;S100a13|0.816753740151
apolipoprotein binding	GO:0034185	0.0765	1	18	125	28324	Abca1|0.809618574731
glucosidase activity	GO:0015926	0.0765	1	18	125	28324	LOC103692171|0.828183240734
pseudouridine synthase activity	GO:0009982	0.0765	1	18	125	28324	Dkc1|0.797474615682
sphingolipid binding	GO:0046625	0.0765	1	18	125	28324	Pltp|0.81706572365
intramolecular transferase activity, phosphotransferases	GO:0016868	0.0765	1	18	125	28324	Pmm1|0.580547752809
GTPase activating protein binding	GO:0032794	0.0765	1	18	125	28324	Gnai1|1.2874902459
structural constituent of cytoskeleton	GO:0005200	0.0787	2	105	125	28324	Tubb6|0.757987115827;Ank2|0.768152249524
carbohydrate derivative binding	GO:0097367	0.0806	23	3860	125	28324	Gnai1|1.2874902459;Rab4a|1.23126347951;TGM2|1.47843450479;MAPKAPK2|1.2138669128;Sephs2|1.39573521716;Wnk2|1.2647961963;Spg7|1.26113610538;Vcan|1.31871230168;Mx1|0.817543649845;Rab5a|0.779781892294;Ephb1|0.77382661585;Myh11|0.740687539612;Rhoq|0.823449422074;Rps6kb1|0.804224028621;Syn3|0.761604667855;Abca1|0.809618574731;Ralb|0.74404076158;Mvk|0.759250474383;Tubb6|0.757987115827;Aatk|0.71645531477…
lysine-acetylated histone binding	GO:0070577	0.0806	1	19	125	28324	Brd4|1.27943354631
oxidoreductase activity, oxidizing metal ions	GO:0016722	0.0806	1	19	125	28324	Cp|1.22363069195
lysophospholipase activity	GO:0004622	0.0847	1	20	125	28324	Abhd12|0.796939362008
secondary active sulfate transmembrane transporter activity	GO:0008271	0.0847	1	20	125	28324	Slc26a9|0.747085835394
phosphatase regulator activity	GO:0019208	0.0865	2	111	125	28324	Ppp1r12b|1.58587479936;Sbf2|0.831068911308
protein-glutamine gamma-glutamyltransferase activity	GO:0003810	0.0887	1	21	125	28324	TGM2|1.47843450479
phosphatidylinositol bisphosphate phosphatase activity	GO:0034593	0.0887	1	21	125	28324	Fig4|1.20537357964
sulfate transmembrane transporter activity	GO:0015116	0.0887	1	21	125	28324	Slc26a9|0.747085835394
cofactor transporter activity	GO:0051184	0.0928	1	22	125	28324	Hpx|1.37352955548
proteasome binding	GO:0070628	0.0928	1	22	125	28324	Adrm1|0.820502331526
heme binding	GO:0020037	0.0933	4	388	125	28324	Q63011|1.52057313409;ENSRNOG00000031230|2.03768534352;Hbb|1.87779366792;Hba-a2|1.65637860082
nucleotide binding	GO:0000166	0.0958	24	4142	125	28324	Gnai1|1.2874902459;Rab4a|1.23126347951;TGM2|1.47843450479;MAPKAPK2|1.2138669128;Sephs2|1.39573521716;Wnk2|1.2647961963;Spg7|1.26113610538;Snrpb2|1.34645358252;Mx1|0.817543649845;Rab5a|0.779781892294;Hnrnpl|0.794507487465;Ephb1|0.77382661585;Myh11|0.740687539612;Rhoq|0.823449422074;Rps6kb1|0.804224028621;Syn3|0.761604667855;Abca1|0.809618574731;Ralb|0.74404076158;Mvk|0.759250474383;Tubb6|0.7579871…
nucleoside phosphate binding	GO:1901265	0.0958	24	4142	125	28324	Gnai1|1.2874902459;Rab4a|1.23126347951;TGM2|1.47843450479;MAPKAPK2|1.2138669128;Sephs2|1.39573521716;Wnk2|1.2647961963;Spg7|1.26113610538;Snrpb2|1.34645358252;Mx1|0.817543649845;Rab5a|0.779781892294;Hnrnpl|0.794507487465;Ephb1|0.77382661585;Myh11|0.740687539612;Rhoq|0.823449422074;Rps6kb1|0.804224028621;Syn3|0.761604667855;Abca1|0.809618574731;Ralb|0.74404076158;Mvk|0.759250474383;Tubb6|0.7579871…
chloride channel activity	GO:0005254	0.0959	2	118	125	28324	Gabra5|1.22482993197;Slc26a9|0.747085835394
ATPase activator activity	GO:0001671	0.0968	1	23	125	28324	Rab4a|1.23126347951
phospholipase binding	GO:0043274	0.0968	1	23	125	28324	Pdpk1|0.767409736308
protein disulfide isomerase activity	GO:0003756	0.0968	1	23	125	28324	Qsox2|1.21097046414
intramolecular oxidoreductase activity, transposing S-S bonds	GO:0016864	0.0968	1	23	125	28324	Qsox2|1.21097046414
syntaxin binding	GO:0019905	0.0973	2	119	125	28324	Rab4a|1.23126347951;Abca1|0.809618574731
tubulin binding	GO:0015631	0.0975	5	551	125	28324	Klc1|1.25100354742;Mx1|0.817543649845;Myh11|0.740687539612;Map1a|0.774645037863;Myo9a|0.831114707284
Rho GTPase binding	GO:0017048	0.0987	2	120	125	28324	Strip1|1.20211178787;Mtss1l|0.819455090238
tetrapyrrole binding	GO:0046906	0.101	4	399	125	28324	Q63011|1.52057313409;ENSRNOG00000031230|2.03768534352;Hbb|1.87779366792;Hba-a2|1.65637860082
transferase activity, transferring alkyl or aryl (other than methyl) groups	GO:0016765	0.108	2	127	125	28324	Dph2|1.4897156976;Gstm6|0.827178951152
inositol phosphate phosphatase activity	GO:0052745	0.109	1	26	125	28324	Inpp5f|0.806408416463
microtubule motor activity	GO:0003777	0.11	3	262	125	28324	Klc1|1.25100354742;Myh11|0.740687539612;Myo9a|0.831114707284
bicarbonate transmembrane transporter activity	GO:0015106	0.113	1	27	125	28324	Slc26a9|0.747085835394
inhibitory extracellular ligand-gated ion channel activity	GO:0005237	0.113	1	27	125	28324	Gabra5|1.22482993197
ubiquitin binding	GO:0043130	0.113	2	130	125	28324	Aup1|0.777485802364;Adrm1|0.820502331526
protein kinase binding	GO:0019901	0.114	6	747	125	28324	Strip1|1.20211178787;Ppp1r12b|1.58587479936;Irs2|1.22984911654;Sv2a|0.812065692805;Ank2|0.768152249524;Pdpk1|0.767409736308
protein tyrosine kinase activity	GO:0004713	0.117	3	269	125	28324	Ephb1|0.77382661585;Ralb|0.74404076158;Aatk|0.716455314779
zinc ion transmembrane transporter activity	GO:0005385	0.117	1	28	125	28324	Slc30a10|1.29789838293
translation repressor activity	GO:0030371	0.117	1	28	125	28324	Purb|1.40881733924
phosphatidylcholine binding	GO:0031210	0.117	1	28	125	28324	Pltp|0.81706572365
ubiquitin conjugating enzyme activity	GO:0061631	0.117	1	28	125	28324	Ube2q1|0.783385232918
14-3-3 protein binding	GO:0071889	0.117	1	28	125	28324	Irs2|1.22984911654
tRNA methyltransferase activity	GO:0008175	0.12	1	29	125	28324	Mettl1|1.25969471947
ephrin receptor activity	GO:0005003	0.124	1	30	125	28324	Ephb1|0.77382661585
ubiquitin-like protein conjugating enzyme activity	GO:0061650	0.124	1	30	125	28324	Ube2q1|0.783385232918
anion binding	GO:0043168	0.125	26	4692	125	28324	Gnai1|1.2874902459;Rab4a|1.23126347951;TGM2|1.47843450479;MAPKAPK2|1.2138669128;Sephs2|1.39573521716;Wnk2|1.2647961963;Spg7|1.26113610538;Vcan|1.31871230168;Mx1|0.817543649845;Rab5a|0.779781892294;Ephb1|0.77382661585;Myh11|0.740687539612;Mtss1l|0.819455090238;Sbf2|0.831068911308;Rhoq|0.823449422074;Rps6kb1|0.804224028621;Syn3|0.761604667855;Abca1|0.809618574731;Ralb|0.74404076158;Mvk|0.7592504743…
anion channel activity	GO:0005253	0.129	2	141	125	28324	Gabra5|1.22482993197;Slc26a9|0.747085835394
structure-specific DNA binding	GO:0043566	0.131	3	284	125	28324	Purb|1.40881733924;Hist1h1b|0.741620383472;Ddx58|0.788556376931
metalloaminopeptidase activity	GO:0070006	0.132	1	32	125	28324	Erap1|0.796762289164
protein phosphatase 1 binding	GO:0008157	0.132	1	32	125	28324	STAU1|0.760041724245
endopeptidase inhibitor activity	GO:0004866	0.132	3	285	125	28324	Q63581|2.90953924625;C3|1.46445854312;LOC297568|0.809943983456
microtubule binding	GO:0008017	0.132	4	442	125	28324	Mx1|0.817543649845;Myh11|0.740687539612;Map1a|0.774645037863;Myo9a|0.831114707284
cholesterol transporter activity	GO:0017127	0.136	1	33	125	28324	Abca1|0.809618574731
spectrin binding	GO:0030507	0.136	1	33	125	28324	Ank2|0.768152249524
ubiquitin-like protein binding	GO:0032182	0.141	2	149	125	28324	Aup1|0.777485802364;Adrm1|0.820502331526
sterol transporter activity	GO:0015248	0.143	1	35	125	28324	Abca1|0.809618574731
chloride transmembrane transporter activity	GO:0015108	0.144	2	151	125	28324	Gabra5|1.22482993197;Slc26a9|0.747085835394
snRNA binding	GO:0017069	0.147	1	36	125	28324	Snrpb2|1.34645358252
transferase activity, transferring amino-acyl groups	GO:0016755	0.147	1	36	125	28324	TGM2|1.47843450479
actin monomer binding	GO:0003785	0.147	1	36	125	28324	Mtss1l|0.819455090238
Rab guanyl-nucleotide exchange factor activity	GO:0017112	0.147	1	36	125	28324	Sbf2|0.831068911308
motor activity	GO:0003774	0.15	3	303	125	28324	Klc1|1.25100354742;Myh11|0.740687539612;Myo9a|0.831114707284
phosphoric diester hydrolase activity	GO:0008081	0.153	2	157	125	28324	Smpd3|0.740483743061;Plcb3|0.701080569314
peptidase inhibitor activity	GO:0030414	0.155	3	307	125	28324	Q63581|2.90953924625;C3|1.46445854312;LOC297568|0.809943983456
pre-mRNA binding	GO:0036002	0.155	1	38	125	28324	Hnrnpl|0.794507487465
oxidoreductase activity, acting on the CH-NH group of donors, NAD or NADP as acceptor	GO:0016646	0.155	1	38	125	28324	Mthfd2l|0.522339177268
ephrin receptor binding	GO:0046875	0.155	1	38	125	28324	EFNB3|1.25552683361
phospholipid-translocating ATPase activity	GO:0004012	0.159	1	39	125	28324	Abca1|0.809618574731
ATPase regulator activity	GO:0060590	0.159	1	39	125	28324	Rab4a|1.23126347951
phosphatase activity	GO:0016791	0.161	4	478	125	28324	Fig4|1.20537357964;Ubash3b|1.43697708027;Ppm1f|0.799798024617;Inpp5f|0.806408416463
sulfur compound transmembrane transporter activity	GO:1901682	0.162	1	40	125	28324	Slc26a9|0.747085835394
phosphatidylinositol phospholipase C activity	GO:0004435	0.162	1	40	125	28324	Plcb3|0.701080569314
lipid transporter activity	GO:0005319	0.165	2	165	125	28324	Abca1|0.809618574731;Pltp|0.81706572365
phospholipase C activity	GO:0004629	0.166	1	41	125	28324	Plcb3|0.701080569314
proton-transporting ATPase activity, rotational mechanism	GO:0046961	0.166	1	41	125	28324	Atp6v1f|0.819326155301
kinase binding	GO:0019900	0.169	6	842	125	28324	Strip1|1.20211178787;Ppp1r12b|1.58587479936;Irs2|1.22984911654;Sv2a|0.812065692805;Ank2|0.768152249524;Pdpk1|0.767409736308
hydrolase activity, acting on ester bonds	GO:0016788	0.169	8	1215	125	28324	Fig4|1.20537357964;Ubash3b|1.43697708027;Abhd12|0.796939362008;Ptrh2|0.592895365054;Ppm1f|0.799798024617;Smpd3|0.740483743061;Inpp5f|0.806408416463;Plcb3|0.701080569314
dicarboxylic acid transmembrane transporter activity	GO:0005310	0.17	1	42	125	28324	Slc26a9|0.747085835394
SNARE binding	GO:0000149	0.171	2	169	125	28324	Rab4a|1.23126347951;Abca1|0.809618574731
fibroblast growth factor binding	GO:0017134	0.173	1	43	125	28324	S100a13|0.816753740151
hyaluronic acid binding	GO:0005540	0.173	1	43	125	28324	Vcan|1.31871230168
anion transmembrane transporter activity	GO:0008509	0.178	4	497	125	28324	Gabra5|1.22482993197;Mpc2|0.660235464271;Slc26a9|0.747085835394;Abca1|0.809618574731
protein domain specific binding	GO:0019904	0.179	6	858	125	28324	TGM2|1.47843450479;Srrm2|1.21240443425;Irs2|1.22984911654;Rhoq|0.823449422074;Rps6kb1|0.804224028621;Fhod1|0.819288058571
sodium channel regulator activity	GO:0017080	0.181	1	45	125	28324	SCN1B|1.20959142596
cysteine-type endopeptidase regulator activity involved in apoptotic process	GO:0043028	0.181	1	45	125	28324	Rps27l|0.811264485058
hydrolase activity, acting on carbon-nitrogen (but not peptide) bonds, in cyclic amidines	GO:0016814	0.184	1	46	125	28324	Mthfd2l|0.522339177268
protein serine/threonine/tyrosine kinase activity	GO:0004712	0.184	1	46	125	28324	Rps6kb1|0.804224028621
GABA-A receptor activity	GO:0004890	0.188	1	47	125	28324	Gabra5|1.22482993197
hydrogen-exporting ATPase activity	GO:0036442	0.188	1	47	125	28324	Atp6v1f|0.819326155301
small molecule binding	GO:0036094	0.197	25	4755	125	28324	Gnai1|1.2874902459;Rab4a|1.23126347951;TGM2|1.47843450479;MAPKAPK2|1.2138669128;Sephs2|1.39573521716;Wnk2|1.2647961963;Spg7|1.26113610538;Vcan|1.31871230168;Snrpb2|1.34645358252;Mx1|0.817543649845;Rab5a|0.779781892294;Hnrnpl|0.794507487465;Ephb1|0.77382661585;Myh11|0.740687539612;Rhoq|0.823449422074;Rps6kb1|0.804224028621;Syn3|0.761604667855;Abca1|0.809618574731;Ralb|0.74404076158;Mvk|0.759250474…
anion:anion antiporter activity	GO:0015301	0.202	1	51	125	28324	Slc26a9|0.747085835394
Rac GTPase binding	GO:0048365	0.206	1	52	125	28324	Mtss1l|0.819455090238
G-protein beta/gamma-subunit complex binding	GO:0031683	0.209	1	53	125	28324	Gnai1|1.2874902459
transition metal ion transmembrane transporter activity	GO:0046915	0.209	1	53	125	28324	Slc30a10|1.29789838293
ionotropic glutamate receptor binding	GO:0035255	0.209	1	53	125	28324	Rab4a|1.23126347951
protein phosphatase 2A binding	GO:0051721	0.213	1	54	125	28324	Rps6kb1|0.804224028621
carboxylic ester hydrolase activity	GO:0052689	0.216	2	197	125	28324	Abhd12|0.796939362008;Ptrh2|0.592895365054
active transmembrane transporter activity	GO:0022804	0.217	5	725	125	28324	Atp5o|0.807335760973;Slc26a9|0.747085835394;Abca1|0.809618574731;Atp5l|0.712102934432;Atp6v1f|0.819326155301
phosphatidylinositol 3-kinase binding	GO:0043548	0.22	1	56	125	28324	Irs2|1.22984911654
ATPase activity, coupled	GO:0042623	0.221	4	545	125	28324	Atp5o|0.807335760973;Abca1|0.809618574731;Atp5l|0.712102934432;Atp6v1f|0.819326155301
carboxylic acid transmembrane transporter activity	GO:0046943	0.221	2	200	125	28324	Mpc2|0.660235464271;Slc26a9|0.747085835394
small GTPase binding	GO:0031267	0.222	3	368	125	28324	Strip1|1.20211178787;Mtss1l|0.819455090238;Abca1|0.809618574731
GABA receptor activity	GO:0016917	0.223	1	57	125	28324	Gabra5|1.22482993197
tumor necrosis factor receptor binding	GO:0005164	0.223	1	57	125	28324	Erap1|0.796762289164
quaternary ammonium group binding	GO:0050997	0.223	1	57	125	28324	Pltp|0.81706572365
oxidoreductase activity, acting on the CH-NH group of donors	GO:0016645	0.226	1	58	125	28324	Mthfd2l|0.522339177268
protein kinase activity	GO:0004672	0.228	7	1123	125	28324	MAPKAPK2|1.2138669128;Wnk2|1.2647961963;Ephb1|0.77382661585;Rps6kb1|0.804224028621;Ralb|0.74404076158;Aatk|0.716455314779;Pdpk1|0.767409736308
organic cyclic compound binding	GO:0097159	0.228	48	9870	125	28324	Nova1|1.31270226537;Gnai1|1.2874902459;Rab4a|1.23126347951;Zyx|1.28746805999;TGM2|1.47843450479;Fam134b|1.23755006225;MAPKAPK2|1.2138669128;Q63011|1.52057313409;Mrpl18|1.31293128408;Mettl1|1.25969471947;Sephs2|1.39573521716;Scg3|1.26691232557;Brd4|1.27943354631;Wnk2|1.2647961963;Srrm2|1.21240443425;Purb|1.40881733924;ENSRNOG00000031230|2.03768534352;Fubp3|1.34108038649;Spg7|1.26113610538;SRP72|1.…
phosphotransferase activity, alcohol group as acceptor	GO:0016773	0.236	8	1333	125	28324	MAPKAPK2|1.2138669128;Wnk2|1.2647961963;Ephb1|0.77382661585;Rps6kb1|0.804224028621;Ralb|0.74404076158;Mvk|0.759250474383;Aatk|0.716455314779;Pdpk1|0.767409736308
organic acid transmembrane transporter activity	GO:0005342	0.239	2	211	125	28324	Mpc2|0.660235464271;Slc26a9|0.747085835394
monocarboxylic acid transmembrane transporter activity	GO:0008028	0.24	1	62	125	28324	Mpc2|0.660235464271
thiolester hydrolase activity	GO:0016790	0.243	1	63	125	28324	Abhd12|0.796939362008
binding	GO:0005488	0.245	93	20160	125	28324	Nova1|1.31270226537;Gnai1|1.2874902459;Strip1|1.20211178787;Ppp1r12b|1.58587479936;Ston2|1.22903584847;Rab4a|1.23126347951;Zyx|1.28746805999;Ncstn|1.2906771762;A0A0G2K290|1.28084119887;TGM2|1.47843450479;Fam134b|1.23755006225;MAPKAPK2|1.2138669128;Q63011|1.52057313409;Mrpl18|1.31293128408;Mettl1|1.25969471947;Klc1|1.25100354742;Sephs2|1.39573521716;Scg3|1.26691232557;Brd4|1.27943354631;Gabra5|1.2…
kinase activity	GO:0016301	0.246	9	1551	125	28324	MAPKAPK2|1.2138669128;Sephs2|1.39573521716;Wnk2|1.2647961963;Ephb1|0.77382661585;Rps6kb1|0.804224028621;Ralb|0.74404076158;Mvk|0.759250474383;Aatk|0.716455314779;Pdpk1|0.767409736308
ion binding	GO:0043167	0.247	47	9721	125	28324	Gnai1|1.2874902459;Rab4a|1.23126347951;Zyx|1.28746805999;TGM2|1.47843450479;Fam134b|1.23755006225;MAPKAPK2|1.2138669128;Q63011|1.52057313409;Sephs2|1.39573521716;Wnk2|1.2647961963;Rnf170|1.2761808196;Cp|1.22363069195;Cdh4|1.21983284053;ENSRNOG00000031230|2.03768534352;Spg7|1.26113610538;Rcn2|1.23424997564;Vcan|1.31871230168;Hbb|1.87779366792;Hpx|1.37352955548;Hba-a2|1.65637860082;Tpm4|1.220669354…
aminopeptidase activity	GO:0004177	0.257	1	67	125	28324	Erap1|0.796762289164
heterocyclic compound binding	GO:1901363	0.26	47	9769	125	28324	Nova1|1.31270226537;Gnai1|1.2874902459;Rab4a|1.23126347951;Zyx|1.28746805999;TGM2|1.47843450479;Fam134b|1.23755006225;MAPKAPK2|1.2138669128;Q63011|1.52057313409;Mrpl18|1.31293128408;Mettl1|1.25969471947;Sephs2|1.39573521716;Scg3|1.26691232557;Brd4|1.27943354631;Wnk2|1.2647961963;Srrm2|1.21240443425;Purb|1.40881733924;ENSRNOG00000031230|2.03768534352;Fubp3|1.34108038649;Spg7|1.26113610538;SRP72|1.…
tRNA binding	GO:0000049	0.26	1	68	125	28324	Mettl1|1.25969471947
RNA methyltransferase activity	GO:0008173	0.26	1	68	125	28324	Mettl1|1.25969471947
protein self-association	GO:0043621	0.26	1	68	125	28324	Fhod1|0.819288058571
transferase activity, transferring acyl groups	GO:0016746	0.263	3	403	125	28324	TGM2|1.47843450479;Aup1|0.777485802364;LOC100910829|0.744316525794
transmembrane transporter activity	GO:0022857	0.264	12	2199	125	28324	Slc30a10|1.29789838293;Atp5g2|1.509590077;Gabra5|1.22482993197;Sv2a|0.812065692805;Atp5o|0.807335760973;Uqcrb|0.594288189881;Sv2b|0.781931571331;Mpc2|0.660235464271;Slc26a9|0.747085835394;Abca1|0.809618574731;Atp5l|0.712102934432;Atp6v1f|0.819326155301
phosphatidylinositol-4,5-bisphosphate binding	GO:0005546	0.267	1	70	125	28324	Mtss1l|0.819455090238
GTPase binding	GO:0051020	0.269	3	408	125	28324	Strip1|1.20211178787;Mtss1l|0.819455090238;Abca1|0.809618574731
ion antiporter activity	GO:0099516	0.27	1	71	125	28324	Slc26a9|0.747085835394
oxidoreductase activity, acting on diphenols and related substances as donors, cytochrome as acceptor	GO:0016681	0.27	1	71	125	28324	Uqcrb|0.594288189881
ubiquinol-cytochrome-c reductase activity	GO:0008121	0.27	1	71	125	28324	Uqcrb|0.594288189881
ion transmembrane transporter activity	GO:0015075	0.272	10	1801	125	28324	Slc30a10|1.29789838293;Atp5g2|1.509590077;Gabra5|1.22482993197;Atp5o|0.807335760973;Uqcrb|0.594288189881;Mpc2|0.660235464271;Slc26a9|0.747085835394;Abca1|0.809618574731;Atp5l|0.712102934432;Atp6v1f|0.819326155301
oxidoreductase activity, acting on diphenols and related substances as donors	GO:0016679	0.273	1	72	125	28324	Uqcrb|0.594288189881
tumor necrosis factor receptor superfamily binding	GO:0032813	0.273	1	72	125	28324	Erap1|0.796762289164
monovalent inorganic cation transmembrane transporter activity	GO:0015077	0.275	5	795	125	28324	Atp5g2|1.509590077;Atp5o|0.807335760973;Uqcrb|0.594288189881;Atp5l|0.712102934432;Atp6v1f|0.819326155301
receptor binding	GO:0005102	0.276	12	2224	125	28324	Gnai1|1.2874902459;Rab4a|1.23126347951;A0A0G2K290|1.28084119887;Gabra5|1.22482993197;EFNB3|1.25552683361;C3|1.46445854312;Irs2|1.22984911654;S100a13|0.816753740151;Ephb1|0.77382661585;Erap1|0.796762289164;Abca1|0.809618574731;Pdpk1|0.767409736308
intramolecular oxidoreductase activity	GO:0016860	0.279	1	74	125	28324	Qsox2|1.21097046414
extracellular matrix structural constituent	GO:0005201	0.283	1	75	125	28324	Vcan|1.31871230168
inorganic anion transmembrane transporter activity	GO:0015103	0.283	2	238	125	28324	Gabra5|1.22482993197;Slc26a9|0.747085835394
iron ion binding	GO:0005506	0.285	3	421	125	28324	ENSRNOG00000031230|2.03768534352;Hbb|1.87779366792;Hba-a2|1.65637860082
NADH dehydrogenase (quinone) activity	GO:0050136	0.286	1	76	125	28324	ND2|0.63771611164
NADH dehydrogenase (ubiquinone) activity	GO:0008137	0.286	1	76	125	28324	ND2|0.63771611164
p53 binding	GO:0002039	0.289	1	77	125	28324	Brd4|1.27943354631
nucleoside-triphosphatase regulator activity	GO:0060589	0.289	3	425	125	28324	Rab4a|1.23126347951;Mtss1l|0.819455090238;Myo9a|0.831114707284
mRNA 3'-UTR binding	GO:0003730	0.292	1	78	125	28324	Hnrnpl|0.794507487465
cadherin binding	GO:0045296	0.293	2	244	125	28324	H1fx|1.22432633238;Plcb3|0.701080569314
glutamate receptor binding	GO:0035254	0.295	1	79	125	28324	Rab4a|1.23126347951
NADH dehydrogenase activity	GO:0003954	0.298	1	80	125	28324	ND2|0.63771611164
oxidoreductase activity, acting on NAD(P)H, quinone or similar compound as acceptor	GO:0016655	0.301	1	81	125	28324	ND2|0.63771611164
glutathione transferase activity	GO:0004364	0.305	1	82	125	28324	Gstm6|0.827178951152
ATP binding	GO:0005524	0.306	14	2705	125	28324	MAPKAPK2|1.2138669128;Sephs2|1.39573521716;Wnk2|1.2647961963;Spg7|1.26113610538;Ephb1|0.77382661585;Myh11|0.740687539612;Rps6kb1|0.804224028621;Syn3|0.761604667855;Abca1|0.809618574731;Mvk|0.759250474383;Aatk|0.716455314779;Ddx58|0.788556376931;Myo9a|0.831114707284;Pdpk1|0.767409736308
protein serine/threonine phosphatase activity	GO:0004722	0.308	1	83	125	28324	Ppm1f|0.799798024617
transition metal ion binding	GO:0046914	0.31	12	2289	125	28324	Zyx|1.28746805999;Fam134b|1.23755006225;Rnf170|1.2761808196;Cp|1.22363069195;ENSRNOG00000031230|2.03768534352;Spg7|1.26113610538;Hbb|1.87779366792;Hba-a2|1.65637860082;S100a13|0.816753740151;Erap1|0.796762289164;Limch1|0.775444611099;Ddx58|0.788556376931
amide binding	GO:0033218	0.312	3	444	125	28324	Erap1|0.796762289164;Rps6kb1|0.804224028621;Pltp|0.81706572365
oxidoreductase activity, acting on the CH-CH group of donors	GO:0016627	0.314	1	85	125	28324	Retsat|1.20738986571
metalloexopeptidase activity	GO:0008235	0.317	1	86	125	28324	Erap1|0.796762289164
scavenger receptor activity	GO:0005044	0.317	1	86	125	28324	Scarf2|1.2660913336
immunoglobulin receptor binding	GO:0034987	0.326	1	89	125	28324	A0A0G2K290|1.28084119887
oxidoreductase activity, acting on a sulfur group of donors	GO:0016667	0.332	1	91	125	28324	Qsox2|1.21097046414
adenyl ribonucleotide binding	GO:0032559	0.334	14	2763	125	28324	MAPKAPK2|1.2138669128;Sephs2|1.39573521716;Wnk2|1.2647961963;Spg7|1.26113610538;Ephb1|0.77382661585;Myh11|0.740687539612;Rps6kb1|0.804224028621;Syn3|0.761604667855;Abca1|0.809618574731;Mvk|0.759250474383;Aatk|0.716455314779;Ddx58|0.788556376931;Myo9a|0.831114707284;Pdpk1|0.767409736308
adenyl nucleotide binding	GO:0030554	0.341	14	2776	125	28324	MAPKAPK2|1.2138669128;Sephs2|1.39573521716;Wnk2|1.2647961963;Spg7|1.26113610538;Ephb1|0.77382661585;Myh11|0.740687539612;Rps6kb1|0.804224028621;Syn3|0.761604667855;Abca1|0.809618574731;Mvk|0.759250474383;Aatk|0.716455314779;Ddx58|0.788556376931;Myo9a|0.831114707284;Pdpk1|0.767409736308
organic anion transmembrane transporter activity	GO:0008514	0.344	2	276	125	28324	Mpc2|0.660235464271;Slc26a9|0.747085835394
ligase activity, forming carbon-nitrogen bonds	GO:0016879	0.346	1	96	125	28324	Mthfd2l|0.522339177268
substrate-specific transmembrane transporter activity	GO:0022891	0.347	10	1931	125	28324	Slc30a10|1.29789838293;Atp5g2|1.509590077;Gabra5|1.22482993197;Atp5o|0.807335760973;Uqcrb|0.594288189881;Mpc2|0.660235464271;Slc26a9|0.747085835394;Abca1|0.809618574731;Atp5l|0.712102934432;Atp6v1f|0.819326155301
cysteine-type endopeptidase inhibitor activity	GO:0004869	0.355	1	99	125	28324	Q63581|2.90953924625
cation binding	GO:0043169	0.359	29	6102	125	28324	Gnai1|1.2874902459;Zyx|1.28746805999;TGM2|1.47843450479;Fam134b|1.23755006225;Q63011|1.52057313409;Rnf170|1.2761808196;Cp|1.22363069195;Cdh4|1.21983284053;ENSRNOG00000031230|2.03768534352;Spg7|1.26113610538;Rcn2|1.23424997564;Vcan|1.31871230168;Hbb|1.87779366792;Hpx|1.37352955548;Hba-a2|1.65637860082;Tpm4|1.22066935466;S100a13|0.816753740151;Erap1|0.796762289164;Ppm1f|0.799798024617;Smpd3|0.74048…
clathrin binding	GO:0030276	0.361	1	101	125	28324	Aftph|0.793844045959
ammonium ion binding	GO:0070405	0.364	1	102	125	28324	Pltp|0.81706572365
phosphoprotein binding	GO:0051219	0.372	1	105	125	28324	Ubash3b|1.43697708027
double-stranded RNA binding	GO:0003725	0.375	1	106	125	28324	STAU1|0.760041724245
phosphatidylinositol bisphosphate binding	GO:1902936	0.375	1	106	125	28324	Mtss1l|0.819455090238
protein serine/threonine kinase activity	GO:0004674	0.375	4	702	125	28324	MAPKAPK2|1.2138669128;Wnk2|1.2647961963;Rps6kb1|0.804224028621;Pdpk1|0.767409736308
chromatin DNA binding	GO:0031490	0.383	1	109	125	28324	Hist1h1b|0.741620383472
metal ion binding	GO:0046872	0.385	28	5950	125	28324	Gnai1|1.2874902459;Zyx|1.28746805999;TGM2|1.47843450479;Fam134b|1.23755006225;Q63011|1.52057313409;Rnf170|1.2761808196;Cp|1.22363069195;Cdh4|1.21983284053;ENSRNOG00000031230|2.03768534352;Spg7|1.26113610538;Rcn2|1.23424997564;Vcan|1.31871230168;Hbb|1.87779366792;Hpx|1.37352955548;Hba-a2|1.65637860082;Tpm4|1.22066935466;S100a13|0.816753740151;Erap1|0.796762289164;Ppm1f|0.799798024617;Smpd3|0.74048…
chaperone binding	GO:0051087	0.386	1	110	125	28324	Cp|1.22363069195
lipid binding	GO:0008289	0.391	5	929	125	28324	C3|1.46445854312;Atp5o|0.807335760973;Mtss1l|0.819455090238;Sbf2|0.831068911308;Pltp|0.81706572365
phosphatidylinositol binding	GO:0035091	0.393	2	307	125	28324	Mtss1l|0.819455090238;Sbf2|0.831068911308
transferase activity, transferring phosphorus-containing groups	GO:0016772	0.394	9	1791	125	28324	MAPKAPK2|1.2138669128;Sephs2|1.39573521716;Wnk2|1.2647961963;Ephb1|0.77382661585;Rps6kb1|0.804224028621;Ralb|0.74404076158;Mvk|0.759250474383;Aatk|0.716455314779;Pdpk1|0.767409736308
cargo receptor activity	GO:0038024	0.399	1	115	125	28324	Scarf2|1.2660913336
rRNA binding	GO:0019843	0.402	1	116	125	28324	Mrpl18|1.31293128408
single-stranded RNA binding	GO:0003727	0.402	1	116	125	28324	Ddx58|0.788556376931
histone deacetylase binding	GO:0042826	0.405	1	117	125	28324	Hist1h1b|0.741620383472
inorganic cation transmembrane transporter activity	GO:0022890	0.409	6	1165	125	28324	Slc30a10|1.29789838293;Atp5g2|1.509590077;Atp5o|0.807335760973;Uqcrb|0.594288189881;Atp5l|0.712102934432;Atp6v1f|0.819326155301
magnesium ion binding	GO:0000287	0.413	2	320	125	28324	Gnai1|1.2874902459;Mvk|0.759250474383
enzyme inhibitor activity	GO:0004857	0.418	3	532	125	28324	Q63581|2.90953924625;C3|1.46445854312;LOC297568|0.809943983456
phosphoprotein phosphatase activity	GO:0004721	0.418	2	323	125	28324	Ubash3b|1.43697708027;Ppm1f|0.799798024617
phospholipid binding	GO:0005543	0.42	3	534	125	28324	Mtss1l|0.819455090238;Sbf2|0.831068911308;Pltp|0.81706572365
oxidoreductase activity	GO:0016491	0.428	8	1625	125	28324	Fam213b|1.24426471586;Cp|1.22363069195;Retsat|1.20738986571;Qsox2|1.21097046414;Uqcrb|0.594288189881;Aldh1a1|0.740409169482;Mthfd2l|0.522339177268;ND2|0.63771611164
N-acetyltransferase activity	GO:0008080	0.43	1	127	125	28324	LOC100910829|0.744316525794
ATPase activity	GO:0016887	0.434	4	761	125	28324	Atp5o|0.807335760973;Abca1|0.809618574731;Atp5l|0.712102934432;Atp6v1f|0.819326155301
transferase activity	GO:0016740	0.437	18	3855	125	28324	Dph2|1.4897156976;TGM2|1.47843450479;MAPKAPK2|1.2138669128;Mettl1|1.25969471947;Sephs2|1.39573521716;Wnk2|1.2647961963;Rnf170|1.2761808196;Gstm6|0.827178951152;Ephb1|0.77382661585;Ube2q1|0.783385232918;Aup1|0.777485802364;Rps6kb1|0.804224028621;Ralb|0.74404076158;Mvk|0.759250474383;Alg5|0.80994883904;LOC100910829|0.744316525794;Aatk|0.716455314779;Pdpk1|0.767409736308
metallopeptidase activity	GO:0008237	0.439	2	337	125	28324	Spg7|1.26113610538;Erap1|0.796762289164
antioxidant activity	GO:0016209	0.443	1	132	125	28324	Fam213b|1.24426471586
protein N-terminus binding	GO:0047485	0.448	1	134	125	28324	Srrm2|1.21240443425
G-protein coupled receptor binding	GO:0001664	0.453	2	346	125	28324	Gnai1|1.2874902459;C3|1.46445854312
calcium ion binding	GO:0005509	0.457	6	1226	125	28324	Cdh4|1.21983284053;Rcn2|1.23424997564;Vcan|1.31871230168;S100a13|0.816753740151;Matn4|0.743616921343;Plcb3|0.701080569314
[truncated: 109 more rows]

## Sheet: KEGG_Dep-Sus
Pathway Name	Pathway ID	Pvalue	Count	Pop Hit	List_Total	Background Genes	Genes
[truncated: 140 more rows]

[truncated: 8 more sheets: GOBP_Anx-Sus, GOCC_Anx-Sus, GOMF_Anx-Sus, KEGG_Anx-Sus, GOBP_Insus, GOCC_Insus, GOMF_Insus, KEGG_Insus]
