# Supplementary material for: Analysis of Chronic Mild Stress-Induced Hypothalamic Proteome: Identification of Protein Dysregulations Associated With Vulnerability and Resiliency to Depression or Anxiety
Source: Front Mol Neurosci. 2021 Mar 2;14:633398. doi: 10.3389/fnmol.2021.633398 (PMC7960925; doi:10.3389/fnmol.2021.633398)
Supplement: Supplementary Table 4 — Enrichment results of gene ontology (GO) biological process (GOBP), cellular component (GOCC), molecular function (GOMF), and Kyoto Encyclopedia of Genes and Genomes (KEGG) pathway terms of 36 proteins that were commonly affected in all three groups. The significantly enriched terms were highlighted in blue. [file Table_4.XLSX]

## Sheet: GOBP
GO_Name	GO_ID	Pvalue	Count	Pop_Hit	List_Total	Background_Genes	Genes
phosphatidylserine catabolic process	GO:0006660	0.00103	1	1	29	28193	Abhd12|1
regulation of establishment of protein localization to plasma membrane	GO:0090003	0.00157	2	57	29	28193	Rhoq|1;Pdpk1|1
monoacylglycerol catabolic process	GO:0052651	0.00206	1	2	29	28193	Abhd12|1
selenocysteine biosynthetic process	GO:0016260	0.00206	1	2	29	28193	Sephs2|1
monoacylglycerol metabolic process	GO:0046462	0.00206	1	2	29	28193	Abhd12|1
histidine biosynthetic process	GO:0000105	0.00206	1	2	29	28193	Mthfd2l|1
mannose biosynthetic process	GO:0019307	0.00206	1	2	29	28193	Pmm1|1
negative regulation of L-glutamate transport	GO:0002037	0.00308	1	3	29	28193	Arl6ip5|1
cellular localization	GO:0051641	0.00323	10	3774	29	28193	Ube2q1|1;Aup1|1;Rhoq|1;Smpd3|1;Pmm1|1;Fhod1|1;Plcb3|1;Pdpk1|1;Sec13|1;Klc1|1
single-organism metabolic process	GO:0044710	0.00386	14	6780	29	28193	Abhd12|1;Isyna1|1;Uqcrb|1;Aup1|1;Aldh1a1|1;Rhoq|1;Arl6ip5|1;Smpd3|1;Pmm1|1;Mthfd2l|1;Krt1|1;Plcb3|1;Psmg2|1;Sephs2|1
small molecule biosynthetic process	GO:0044283	0.00414	4	647	29	28193	Isyna1|1;Aldh1a1|1;Mthfd2l|1;Sephs2|1
regulation of protein localization to plasma membrane	GO:1903076	0.00466	2	99	29	28193	Rhoq|1;Pdpk1|1
alpha-amino acid metabolic process	GO:1901605	0.00495	3	338	29	28193	Abhd12|1;Mthfd2l|1;Sephs2|1
establishment of centrosome localization	GO:0051660	0.00513	1	5	29	28193	Fhod1|1
GDP-mannose biosynthetic process	GO:0009298	0.00513	1	5	29	28193	Pmm1|1
regulation of protein localization to cell periphery	GO:1904375	0.00522	2	105	29	28193	Rhoq|1;Pdpk1|1
organophosphate metabolic process	GO:0019637	0.00531	6	1614	29	28193	Abhd12|1;Isyna1|1;Uqcrb|1;Rhoq|1;Pmm1|1;Mthfd2l|1
regulation of plasma membrane organization	GO:1903729	0.00592	2	112	29	28193	Rhoq|1;Pdpk1|1
inositol biosynthetic process	GO:0006021	0.00616	1	6	29	28193	Isyna1|1
9-cis-retinoic acid metabolic process	GO:0042905	0.00616	1	6	29	28193	Aldh1a1|1
positive regulation of ceramide biosynthetic process	GO:2000304	0.00616	1	6	29	28193	Smpd3|1
9-cis-retinoic acid biosynthetic process	GO:0042904	0.00616	1	6	29	28193	Aldh1a1|1
positive regulation of sphingolipid biosynthetic process	GO:0090154	0.00616	1	6	29	28193	Smpd3|1
alpha-amino acid biosynthetic process	GO:1901607	0.00655	2	118	29	28193	Mthfd2l|1;Sephs2|1
establishment of protein localization	GO:0045184	0.00657	7	2244	29	28193	Ube2q1|1;Aup1|1;Rhoq|1;Pmm1|1;Pdpk1|1;Sec13|1;Klc1|1
carboxylic acid biosynthetic process	GO:0046394	0.007	3	383	29	28193	Aldh1a1|1;Mthfd2l|1;Sephs2|1
organic acid biosynthetic process	GO:0016053	0.007	3	383	29	28193	Aldh1a1|1;Mthfd2l|1;Sephs2|1
small molecule metabolic process	GO:0044281	0.00704	8	2878	29	28193	Abhd12|1;Isyna1|1;Uqcrb|1;Aldh1a1|1;Rhoq|1;Pmm1|1;Mthfd2l|1;Sephs2|1
regulation of L-glutamate transport	GO:0002036	0.00718	1	7	29	28193	Arl6ip5|1
cellular amino acid biosynthetic process	GO:0008652	0.00766	2	128	29	28193	Mthfd2l|1;Sephs2|1
histidine metabolic process	GO:0006547	0.0082	1	8	29	28193	Mthfd2l|1
10-formyltetrahydrofolate metabolic process	GO:0009256	0.0082	1	8	29	28193	Mthfd2l|1
optic cup morphogenesis involved in camera-type eye development	GO:0002072	0.0082	1	8	29	28193	Aldh1a1|1
positive regulation of TORC1 signaling	GO:1904263	0.0082	1	8	29	28193	Sec13|1
selenocysteine metabolic process	GO:0016259	0.0082	1	8	29	28193	Sephs2|1
establishment of localization	GO:0051234	0.00865	13	6572	29	28193	Uqcrb|1;Ube2q1|1;Aup1|1;Rhoq|1;Arl6ip5|1;Smpd3|1;Pmm1|1;Fhod1|1;Synpr|1;Plcb3|1;Pdpk1|1;Sec13|1;Klc1|1
mitochondrial respiratory chain complex III assembly	GO:0034551	0.00922	1	9	29	28193	Uqcrb|1
respiratory chain complex III assembly	GO:0017062	0.00922	1	9	29	28193	Uqcrb|1
establishment of localization in cell	GO:0051649	0.00925	8	3014	29	28193	Ube2q1|1;Aup1|1;Pmm1|1;Fhod1|1;Plcb3|1;Pdpk1|1;Sec13|1;Klc1|1
mitochondrial respiratory chain complex III biogenesis	GO:0097033	0.0102	1	10	29	28193	Uqcrb|1
GDP-mannose metabolic process	GO:0019673	0.0102	1	10	29	28193	Pmm1|1
protein depalmitoylation	GO:0002084	0.0102	1	10	29	28193	Abhd12|1
regulation of membrane lipid metabolic process	GO:1905038	0.0102	1	10	29	28193	Smpd3|1
single-organism biosynthetic process	GO:0044711	0.0103	6	1854	29	28193	Isyna1|1;Aldh1a1|1;Smpd3|1;Pmm1|1;Mthfd2l|1;Sephs2|1
actin cytoskeleton organization	GO:0030036	0.011	4	856	29	28193	Rhoq|1;Fhod1|1;Arpc5l|1;Tpm3|1
diterpenoid biosynthetic process	GO:0016102	0.0113	1	11	29	28193	Aldh1a1|1
regulation of ceramide biosynthetic process	GO:2000303	0.0113	1	11	29	28193	Smpd3|1
imidazole-containing compound metabolic process	GO:0052803	0.0113	1	11	29	28193	Mthfd2l|1
retinoic acid biosynthetic process	GO:0002138	0.0113	1	11	29	28193	Aldh1a1|1
prolactin secretion	GO:0070459	0.0113	1	11	29	28193	Ube2q1|1
nitrogen compound transport	GO:0071705	0.0113	7	2483	29	28193	Ube2q1|1;Aup1|1;Arl6ip5|1;Smpd3|1;Pmm1|1;Sec13|1;Klc1|1
regulation of sphingolipid biosynthetic process	GO:0090153	0.0123	1	12	29	28193	Smpd3|1
artery smooth muscle contraction	GO:0014824	0.0123	1	12	29	28193	Smpd3|1
tonic smooth muscle contraction	GO:0014820	0.0123	1	12	29	28193	Smpd3|1
regulation of biological quality	GO:0065008	0.0123	10	4548	29	28193	Ube2q1|1;Aldh1a1|1;Rhoq|1;Arl6ip5|1;Smpd3|1;Krt1|1;Arpc5l|1;Aatk|1;Plcb3|1;Pdpk1|1
cellular amino acid metabolic process	GO:0006520	0.0124	3	473	29	28193	Abhd12|1;Mthfd2l|1;Sephs2|1
establishment of protein localization to plasma membrane	GO:0090002	0.0126	2	166	29	28193	Rhoq|1;Pdpk1|1
organic substance transport	GO:0071702	0.0128	8	3189	29	28193	Ube2q1|1;Aup1|1;Rhoq|1;Arl6ip5|1;Smpd3|1;Pmm1|1;Sec13|1;Klc1|1
embryonic camera-type eye formation	GO:0060900	0.0133	1	13	29	28193	Aldh1a1|1
protein heterooligomerization	GO:0051291	0.0138	2	174	29	28193	Uqcrb|1;Krt1|1
actin filament organization	GO:0007015	0.0142	3	497	29	28193	Fhod1|1;Arpc5l|1;Tpm3|1
tetrahydrofolate interconversion	GO:0035999	0.0143	1	14	29	28193	Mthfd2l|1
cellular response to brain-derived neurotrophic factor stimulus	GO:1990416	0.0143	1	14	29	28193	Pdpk1|1
dopamine uptake	GO:0090494	0.0143	1	14	29	28193	Smpd3|1
establishment of nucleus localization	GO:0040023	0.0153	1	15	29	28193	Fhod1|1
catecholamine uptake	GO:0090493	0.0153	1	15	29	28193	Smpd3|1
terpenoid biosynthetic process	GO:0016114	0.0153	1	15	29	28193	Aldh1a1|1
negative regulation of establishment of protein localization to plasma membrane	GO:0090005	0.0153	1	15	29	28193	Rhoq|1
negative regulation of mitochondrial membrane potential	GO:0010917	0.0153	1	15	29	28193	Arl6ip5|1
nuclear migration	GO:0007097	0.0153	1	15	29	28193	Fhod1|1
macromolecule depalmitoylation	GO:0098734	0.0153	1	15	29	28193	Abhd12|1
actin filament-based process	GO:0030029	0.0153	4	946	29	28193	Rhoq|1;Fhod1|1;Arpc5l|1;Tpm3|1
organonitrogen compound metabolic process	GO:1901564	0.0162	15	8757	29	28193	Abhd12|1;Wdr20|1;Uqcrb|1;LOC297568|1;Ube2q1|1;Aup1|1;Rhoq|1;Arl6ip5|1;Smpd3|1;Pmm1|1;Mthfd2l|1;Krt1|1;Aatk|1;Pdpk1|1;Sephs2|1
phosphatidylserine metabolic process	GO:0006658	0.0163	1	16	29	28193	Abhd12|1
mannose metabolic process	GO:0006013	0.0163	1	16	29	28193	Pmm1|1
lipoprotein catabolic process	GO:0042159	0.0163	1	16	29	28193	Abhd12|1
inositol metabolic process	GO:0006020	0.0163	1	16	29	28193	Isyna1|1
complement activation, lectin pathway	GO:0001867	0.0163	1	16	29	28193	Krt1|1
folic acid-containing compound biosynthetic process	GO:0009396	0.0173	1	17	29	28193	Mthfd2l|1
suckling behavior	GO:0001967	0.0173	1	17	29	28193	Ube2q1|1
regulation of cellular component biogenesis	GO:0044087	0.0181	4	994	29	28193	Rhoq|1;Smpd3|1;Fhod1|1;Arpc5l|1
localization	GO:0051179	0.0182	14	8008	29	28193	Uqcrb|1;Ube2q1|1;Aup1|1;Rhoq|1;Arl6ip5|1;Smpd3|1;Pmm1|1;Fhod1|1;Synpr|1;Arpc5l|1;Plcb3|1;Pdpk1|1;Sec13|1;Klc1|1
positive regulation of exosomal secretion	GO:1903543	0.0184	1	18	29	28193	Smpd3|1
nucleotide-sugar biosynthetic process	GO:0009226	0.0184	1	18	29	28193	Pmm1|1
negative regulation of amino acid transport	GO:0051956	0.0184	1	18	29	28193	Arl6ip5|1
regulation of exosomal secretion	GO:1903541	0.0184	1	18	29	28193	Smpd3|1
negative regulation of membrane potential	GO:0045837	0.0184	1	18	29	28193	Arl6ip5|1
transport	GO:0006810	0.019	12	6399	29	28193	Uqcrb|1;Ube2q1|1;Aup1|1;Rhoq|1;Arl6ip5|1;Smpd3|1;Pmm1|1;Synpr|1;Plcb3|1;Pdpk1|1;Sec13|1;Klc1|1
glycerophospholipid catabolic process	GO:0046475	0.0194	1	19	29	28193	Abhd12|1
positive regulation of cellular component biogenesis	GO:0044089	0.0194	3	560	29	28193	Rhoq|1;Fhod1|1;Arpc5l|1
primary metabolic process	GO:0044238	0.0201	21	14636	29	28193	Abhd12|1;Wdr20|1;Isyna1|1;Uqcrb|1;LOC297568|1;Ube2q1|1;Aup1|1;Aldh1a1|1;Rhoq|1;Arl6ip5|1;Smpd3|1;Pmm1|1;Mthfd2l|1;Krt1|1;Fhod1|1;Aatk|1;Plcb3|1;Psmg2|1;Pdpk1|1;Sephs2|1;Fubp3|1
positive regulation of fibril organization	GO:1902905	0.0211	2	218	29	28193	Fhod1|1;Arpc5l|1
proteasome assembly	GO:0043248	0.0214	1	21	29	28193	Psmg2|1
establishment of skin barrier	GO:0061436	0.0214	1	21	29	28193	Krt1|1
type B pancreatic cell development	GO:0003323	0.0214	1	21	29	28193	Pdpk1|1
retinoic acid metabolic process	GO:0042573	0.0214	1	21	29	28193	Aldh1a1|1
cellular component biogenesis	GO:0044085	0.022	8	3508	29	28193	Uqcrb|1;Rhoq|1;Smpd3|1;Krt1|1;Fhod1|1;Arpc5l|1;Psmg2|1;Pdpk1|1
exosomal secretion	GO:1990182	0.0224	1	22	29	28193	Smpd3|1
methionine biosynthetic process	GO:0009086	0.0224	1	22	29	28193	Mthfd2l|1
carbohydrate biosynthetic process	GO:0016051	0.0227	2	227	29	28193	Isyna1|1;Pmm1|1
activation of protein kinase B activity	GO:0032148	0.0234	1	23	29	28193	Pdpk1|1
negative regulation of protein localization to plasma membrane	GO:1903077	0.0234	1	23	29	28193	Rhoq|1
serine family amino acid biosynthetic process	GO:0009070	0.0234	1	23	29	28193	Sephs2|1
lipid metabolic process	GO:0006629	0.0236	5	1625	29	28193	Abhd12|1;Isyna1|1;Aldh1a1|1;Smpd3|1;Plcb3|1
nucleotide metabolic process	GO:0009117	0.0238	4	1081	29	28193	Uqcrb|1;Rhoq|1;Pmm1|1;Mthfd2l|1
phosphate-containing compound metabolic process	GO:0006796	0.024	9	4281	29	28193	Abhd12|1;Isyna1|1;Uqcrb|1;Rhoq|1;Arl6ip5|1;Pmm1|1;Mthfd2l|1;Aatk|1;Pdpk1|1
intracellular transport	GO:0046907	0.0243	6	2240	29	28193	Aup1|1;Pmm1|1;Plcb3|1;Pdpk1|1;Sec13|1;Klc1|1
protein localization	GO:0008104	0.0243	7	2889	29	28193	Ube2q1|1;Aup1|1;Rhoq|1;Pmm1|1;Pdpk1|1;Sec13|1;Klc1|1
regulation of water loss via skin	GO:0033561	0.0244	1	24	29	28193	Krt1|1
protein targeting to ER	GO:0045047	0.0244	1	24	29	28193	Pmm1|1
negative regulation of protein localization to cell periphery	GO:1904376	0.0244	1	24	29	28193	Rhoq|1
pteridine-containing compound biosynthetic process	GO:0042559	0.0244	1	24	29	28193	Mthfd2l|1
nucleoside phosphate metabolic process	GO:0006753	0.0245	4	1090	29	28193	Uqcrb|1;Rhoq|1;Pmm1|1;Mthfd2l|1
positive regulation of extracellular matrix organization	GO:1903055	0.025	2	239	29	28193	Fhod1|1;Arpc5l|1
negative regulation of organic acid transport	GO:0032891	0.0254	1	25	29	28193	Arl6ip5|1
sulfur amino acid biosynthetic process	GO:0000097	0.0254	1	25	29	28193	Mthfd2l|1
vascular smooth muscle contraction	GO:0014829	0.0264	1	26	29	28193	Smpd3|1
negative regulation of ubiquitin-protein ligase activity involved in mitotic cell cycle	GO:0051436	0.0264	1	26	29	28193	Psmg2|1
phosphorus metabolic process	GO:0006793	0.0269	9	4364	29	28193	Abhd12|1;Isyna1|1;Uqcrb|1;Rhoq|1;Arl6ip5|1;Pmm1|1;Mthfd2l|1;Aatk|1;Pdpk1|1
methionine metabolic process	GO:0006555	0.0274	1	27	29	28193	Mthfd2l|1
regulation of ubiquitin-protein ligase activity involved in mitotic cell cycle	GO:0051439	0.0274	1	27	29	28193	Psmg2|1
retrograde protein transport, ER to cytosol	GO:0030970	0.0274	1	27	29	28193	Aup1|1
glandular epithelial cell development	GO:0002068	0.0274	1	27	29	28193	Pdpk1|1
COPII-coated vesicle budding	GO:0090114	0.0274	1	27	29	28193	Sec13|1
type B pancreatic cell differentiation	GO:0003309	0.0284	1	28	29	28193	Pdpk1|1
cellular modified amino acid catabolic process	GO:0042219	0.0284	1	28	29	28193	Abhd12|1
centrosome localization	GO:0051642	0.0284	1	28	29	28193	Fhod1|1
nucleus localization	GO:0051647	0.0284	1	28	29	28193	Fhod1|1
regulation of TORC1 signaling	GO:1903432	0.0284	1	28	29	28193	Sec13|1
alditol phosphate metabolic process	GO:0052646	0.0284	1	28	29	28193	Abhd12|1
L-glutamate transport	GO:0015813	0.0284	1	28	29	28193	Arl6ip5|1
embryonic camera-type eye morphogenesis	GO:0048596	0.0284	1	28	29	28193	Aldh1a1|1
regulation of anatomical structure size	GO:0090066	0.0294	3	657	29	28193	Smpd3|1;Arpc5l|1;Aatk|1
response to auditory stimulus	GO:0010996	0.0294	1	29	29	28193	Abhd12|1
tetrahydrofolate metabolic process	GO:0046653	0.0294	1	29	29	28193	Mthfd2l|1
establishment of protein localization to endoplasmic reticulum	GO:0072599	0.0304	1	30	29	28193	Pmm1|1
enteroendocrine cell differentiation	GO:0035883	0.0304	1	30	29	28193	Pdpk1|1
negative regulation of cytosolic calcium ion concentration	GO:0051481	0.0304	1	30	29	28193	Smpd3|1
regulation of exocytosis	GO:0017157	0.0305	2	266	29	28193	Smpd3|1;Pdpk1|1
nucleobase-containing small molecule metabolic process	GO:0055086	0.031	4	1174	29	28193	Uqcrb|1;Rhoq|1;Pmm1|1;Mthfd2l|1
cellular modified amino acid metabolic process	GO:0006575	0.0311	2	269	29	28193	Abhd12|1;Mthfd2l|1
lipid biosynthetic process	GO:0008610	0.0313	3	674	29	28193	Isyna1|1;Aldh1a1|1;Smpd3|1
negative regulation of toll-like receptor signaling pathway	GO:0034122	0.0314	1	31	29	28193	Pdpk1|1
positive regulation of cytoskeleton organization	GO:0051495	0.0317	2	272	29	28193	Fhod1|1;Arpc5l|1
cytochrome complex assembly	GO:0017004	0.0324	1	32	29	28193	Uqcrb|1
mating behavior	GO:0007617	0.0324	1	32	29	28193	Ube2q1|1
Golgi vesicle transport	GO:0048193	0.0332	2	279	29	28193	Plcb3|1;Sec13|1
acidic amino acid transport	GO:0015800	0.0334	1	33	29	28193	Arl6ip5|1
negative regulation of endothelial cell apoptotic process	GO:2000352	0.0334	1	33	29	28193	Pdpk1|1
aspartate family amino acid biosynthetic process	GO:0009067	0.0334	1	33	29	28193	Mthfd2l|1
single-organism membrane budding	GO:1902591	0.0334	1	33	29	28193	Sec13|1
organic substance metabolic process	GO:0071704	0.034	21	15234	29	28193	Abhd12|1;Wdr20|1;Isyna1|1;Uqcrb|1;LOC297568|1;Ube2q1|1;Aup1|1;Aldh1a1|1;Rhoq|1;Arl6ip5|1;Smpd3|1;Pmm1|1;Mthfd2l|1;Krt1|1;Fhod1|1;Aatk|1;Plcb3|1;Psmg2|1;Pdpk1|1;Sephs2|1;Fubp3|1
positive regulation of filopodium assembly	GO:0051491	0.0344	1	34	29	28193	Rhoq|1
multi-organism reproductive behavior	GO:0044705	0.0344	1	34	29	28193	Ube2q1|1
walking behavior	GO:0090659	0.0344	1	34	29	28193	Abhd12|1
cellular lipid metabolic process	GO:0044255	0.0348	4	1218	29	28193	Abhd12|1;Isyna1|1;Aldh1a1|1;Smpd3|1
negative regulation of ubiquitin-protein transferase activity	GO:0051444	0.0354	1	35	29	28193	Psmg2|1
TORC1 signaling	GO:0038202	0.0354	1	35	29	28193	Sec13|1
positive regulation of establishment of protein localization to plasma membrane	GO:0090004	0.0354	1	35	29	28193	Pdpk1|1
fibril organization	GO:0097435	0.0356	3	709	29	28193	Fhod1|1;Arpc5l|1;Tpm3|1
protein localization to plasma membrane	GO:0072659	0.0357	2	290	29	28193	Rhoq|1;Pdpk1|1
negative regulation of cardiac muscle cell apoptotic process	GO:0010667	0.0364	1	36	29	28193	Pdpk1|1
mitotic spindle assembly checkpoint	GO:0007094	0.0364	1	36	29	28193	Psmg2|1
negative regulation of ligase activity	GO:0051352	0.0364	1	36	29	28193	Psmg2|1
spindle assembly checkpoint	GO:0071173	0.0364	1	36	29	28193	Psmg2|1
cellular protein complex assembly	GO:0043623	0.037	3	720	29	28193	Uqcrb|1;Arpc5l|1;Psmg2|1
nucleotide-sugar metabolic process	GO:0009225	0.0374	1	37	29	28193	Pmm1|1
folic acid-containing compound metabolic process	GO:0006760	0.0374	1	37	29	28193	Mthfd2l|1
protein localization to cell periphery	GO:1990778	0.0377	2	299	29	28193	Rhoq|1;Pdpk1|1
cellular component assembly	GO:0022607	0.0377	7	3164	29	28193	Uqcrb|1;Rhoq|1;Krt1|1;Fhod1|1;Arpc5l|1;Psmg2|1;Pdpk1|1
regulation of mast cell degranulation	GO:0043304	0.0384	1	38	29	28193	Pdpk1|1
mitotic spindle checkpoint	GO:0071174	0.0384	1	38	29	28193	Psmg2|1
protein exit from endoplasmic reticulum	GO:0032527	0.0384	1	38	29	28193	Aup1|1
embryonic eye morphogenesis	GO:0048048	0.0384	1	38	29	28193	Aldh1a1|1
positive regulation of sprouting angiogenesis	GO:1903672	0.0384	1	38	29	28193	Pdpk1|1
cellular response to insulin stimulus	GO:0032869	0.0391	2	305	29	28193	Rhoq|1;Pdpk1|1
negative regulation of mitotic metaphase/anaphase transition	GO:0045841	0.0394	1	39	29	28193	Psmg2|1
negative regulation of striated muscle cell apoptotic process	GO:0010664	0.0394	1	39	29	28193	Pdpk1|1
adult walking behavior	GO:0007628	0.0404	1	40	29	28193	Abhd12|1
negative regulation of mitotic sister chromatid separation	GO:2000816	0.0404	1	40	29	28193	Psmg2|1
embryonic camera-type eye development	GO:0031076	0.0404	1	40	29	28193	Aldh1a1|1
negative regulation of metaphase/anaphase transition of cell cycle	GO:1902100	0.0404	1	40	29	28193	Psmg2|1
negative regulation of axon extension	GO:0030517	0.0404	1	40	29	28193	Aatk|1
regulation of mast cell activation involved in immune response	GO:0033006	0.0404	1	40	29	28193	Pdpk1|1
cellular metabolic process	GO:0044237	0.0405	20	14427	29	28193	Abhd12|1;Wdr20|1;Isyna1|1;Uqcrb|1;LOC297568|1;Ube2q1|1;Aup1|1;Aldh1a1|1;Rhoq|1;Arl6ip5|1;Smpd3|1;Pmm1|1;Mthfd2l|1;Krt1|1;Fhod1|1;Aatk|1;Psmg2|1;Pdpk1|1;Sephs2|1;Fubp3|1
neuron apoptotic process	GO:0051402	0.041	2	313	29	28193	Aatk|1;Pdpk1|1
metabolic process	GO:0008152	0.041	23	17576	29	28193	Abhd12|1;Wdr20|1;Isyna1|1;Uqcrb|1;LOC297568|1;Ube2q1|1;Aup1|1;Aldh1a1|1;Rhoq|1;Arl6ip5|1;Smpd3|1;Pmm1|1;Mthfd2l|1;Krt1|1;Fhod1|1;LOC100910829|1;Aatk|1;Plcb3|1;Psmg2|1;Pdpk1|1;Klc1|1;Sephs2|1;Fubp3|1
positive regulation of TOR signaling	GO:0032008	0.0413	1	41	29	28193	Sec13|1
hyperosmotic response	GO:0006972	0.0413	1	41	29	28193	Pdpk1|1
GTP metabolic process	GO:0046039	0.0423	1	42	29	28193	Rhoq|1
retinol metabolic process	GO:0042572	0.0423	1	42	29	28193	Aldh1a1|1
negative regulation of amine transport	GO:0051953	0.0423	1	42	29	28193	Arl6ip5|1
filopodium assembly	GO:0046847	0.0423	1	42	29	28193	Rhoq|1
establishment of protein localization to membrane	GO:0090150	0.0424	2	319	29	28193	Rhoq|1;Pdpk1|1
negative regulation of cellular component organization	GO:0051129	0.0427	3	762	29	28193	Rhoq|1;Aatk|1;Psmg2|1
organophosphate biosynthetic process	GO:0090407	0.0432	3	766	29	28193	Isyna1|1;Pmm1|1;Mthfd2l|1
spindle checkpoint	GO:0031577	0.0433	1	43	29	28193	Psmg2|1
positive regulation of release of sequestered calcium ion into cytosol	GO:0051281	0.0433	1	43	29	28193	Pdpk1|1
negative regulation of mitotic sister chromatid segregation	GO:0033048	0.0433	1	43	29	28193	Psmg2|1
negative regulation of anion transport	GO:1903792	0.0433	1	43	29	28193	Arl6ip5|1
single-organism catabolic process	GO:0044712	0.0438	4	1311	29	28193	Abhd12|1;Aup1|1;Plcb3|1;Psmg2|1
negative regulation of sister chromatid segregation	GO:0033046	0.0443	1	44	29	28193	Psmg2|1
protein heterotetramerization	GO:0051290	0.0443	1	44	29	28193	Krt1|1
anaphase-promoting complex-dependent catabolic process	GO:0031145	0.0443	1	44	29	28193	Psmg2|1
negative regulation of chromosome segregation	GO:0051985	0.0453	1	45	29	28193	Psmg2|1
cellular protein modification process	GO:0006464	0.0454	9	4780	29	28193	Abhd12|1;Wdr20|1;Ube2q1|1;Arl6ip5|1;Pmm1|1;Krt1|1;Aatk|1;Psmg2|1;Pdpk1|1
protein modification process	GO:0036211	0.0454	9	4780	29	28193	Abhd12|1;Wdr20|1;Ube2q1|1;Arl6ip5|1;Pmm1|1;Krt1|1;Aatk|1;Psmg2|1;Pdpk1|1
intracellular signal transduction	GO:0035556	0.0454	7	3292	29	28193	Rhoq|1;Arl6ip5|1;Smpd3|1;Aatk|1;Plcb3|1;Pdpk1|1;Sec13|1
reproductive behavior	GO:0019098	0.0463	1	46	29	28193	Ube2q1|1
positive regulation of nitric oxide biosynthetic process	GO:0045429	0.0463	1	46	29	28193	Smpd3|1
negative regulation of transferase activity	GO:0051348	0.047	2	338	29	28193	Psmg2|1;Pdpk1|1
positive regulation of nitric oxide metabolic process	GO:1904407	0.0473	1	47	29	28193	Smpd3|1
pteridine-containing compound metabolic process	GO:0042558	0.0473	1	47	29	28193	Mthfd2l|1
cellular protein localization	GO:0034613	0.0476	5	1961	29	28193	Aup1|1;Rhoq|1;Pmm1|1;Pdpk1|1;Klc1|1
peptide transport	GO:0015833	0.0482	5	1968	29	28193	Ube2q1|1;Aup1|1;Pmm1|1;Sec13|1;Klc1|1
regulation of leukocyte degranulation	GO:0043300	0.0482	1	48	29	28193	Pdpk1|1
sulfur amino acid metabolic process	GO:0000096	0.0482	1	48	29	28193	Mthfd2l|1
carboxylic acid metabolic process	GO:0019752	0.0483	4	1353	29	28193	Abhd12|1;Aldh1a1|1;Mthfd2l|1;Sephs2|1
cellular macromolecule localization	GO:0070727	0.049	5	1977	29	28193	Aup1|1;Rhoq|1;Pmm1|1;Pdpk1|1;Klc1|1
macromolecule localization	GO:0033036	0.049	7	3346	29	28193	Ube2q1|1;Aup1|1;Rhoq|1;Pmm1|1;Pdpk1|1;Sec13|1;Klc1|1
acylglycerol catabolic process	GO:0046464	0.0492	1	49	29	28193	Abhd12|1
cortical actin cytoskeleton organization	GO:0030866	0.0502	1	50	29	28193	Rhoq|1
negative regulation of epithelial cell apoptotic process	GO:1904036	0.0502	1	50	29	28193	Pdpk1|1
protein localization to endoplasmic reticulum	GO:0070972	0.0502	1	50	29	28193	Pmm1|1
multicellular organismal water homeostasis	GO:0050891	0.0512	1	51	29	28193	Krt1|1
glandular epithelial cell differentiation	GO:0002067	0.0512	1	51	29	28193	Pdpk1|1
neutral lipid catabolic process	GO:0046461	0.0512	1	51	29	28193	Abhd12|1
amide transport	GO:0042886	0.0512	5	2002	29	28193	Ube2q1|1;Aup1|1;Pmm1|1;Sec13|1;Klc1|1
purine ribonucleoside metabolic process	GO:0046128	0.0519	2	357	29	28193	Uqcrb|1;Rhoq|1
regulation of amino acid transport	GO:0051955	0.0522	1	52	29	28193	Arl6ip5|1
positive regulation of blood vessel endothelial cell migration	GO:0043536	0.0522	1	52	29	28193	Pdpk1|1
regulation of filopodium assembly	GO:0051489	0.0522	1	52	29	28193	Rhoq|1
endocrine pancreas development	GO:0031018	0.0522	1	52	29	28193	Pdpk1|1
regulation of mast cell activation	GO:0033003	0.0522	1	52	29	28193	Pdpk1|1
regulation of fibril organization	GO:1902903	0.0526	2	360	29	28193	Fhod1|1;Arpc5l|1
purine nucleoside metabolic process	GO:0042278	0.0526	2	360	29	28193	Uqcrb|1;Rhoq|1
phospholipid catabolic process	GO:0009395	0.0531	1	53	29	28193	Abhd12|1
isoprenoid biosynthetic process	GO:0008299	0.0531	1	53	29	28193	Aldh1a1|1
one-carbon metabolic process	GO:0006730	0.0531	1	53	29	28193	Mthfd2l|1
regulation of endothelial cell apoptotic process	GO:2000351	0.0541	1	54	29	28193	Pdpk1|1
negative regulation of mitotic nuclear division	GO:0045839	0.0541	1	54	29	28193	Psmg2|1
ceramide biosynthetic process	GO:0046513	0.0541	1	54	29	28193	Smpd3|1
polyol biosynthetic process	GO:0046173	0.0541	1	54	29	28193	Isyna1|1
regulation of mitotic metaphase/anaphase transition	GO:0030071	0.0551	1	55	29	28193	Psmg2|1
Arp2/3 complex-mediated actin nucleation	GO:0034314	0.0551	1	55	29	28193	Arpc5l|1
intrinsic apoptotic signaling pathway in response to oxidative stress	GO:0008631	0.0551	1	55	29	28193	Arl6ip5|1
cortical cytoskeleton organization	GO:0030865	0.0551	1	55	29	28193	Rhoq|1
negative regulation of proteasomal ubiquitin-dependent protein catabolic process	GO:0032435	0.0551	1	55	29	28193	Psmg2|1
mating	GO:0007618	0.0551	1	55	29	28193	Ube2q1|1
regulation of cardiac muscle cell apoptotic process	GO:0010665	0.0561	1	56	29	28193	Pdpk1|1
positive regulation of phospholipase activity	GO:0010518	0.0561	1	56	29	28193	Pdpk1|1
cellular response to epidermal growth factor stimulus	GO:0071364	0.0561	1	56	29	28193	Pdpk1|1
mast cell mediated immunity	GO:0002448	0.057	1	57	29	28193	Pdpk1|1
mast cell degranulation	GO:0043303	0.057	1	57	29	28193	Pdpk1|1
metaphase/anaphase transition of mitotic cell cycle	GO:0007091	0.057	1	57	29	28193	Psmg2|1
regulation of metaphase/anaphase transition of cell cycle	GO:1902099	0.057	1	57	29	28193	Psmg2|1
oxoacid metabolic process	GO:0043436	0.0574	4	1433	29	28193	Abhd12|1;Aldh1a1|1;Mthfd2l|1;Sephs2|1
protein transport	GO:0015031	0.058	5	2073	29	28193	Ube2q1|1;Aup1|1;Pmm1|1;Sec13|1;Klc1|1
endothelial cell apoptotic process	GO:0072577	0.058	1	58	29	28193	Pdpk1|1
regulation of striated muscle cell apoptotic process	GO:0010662	0.058	1	58	29	28193	Pdpk1|1
dopamine transport	GO:0015872	0.058	1	58	29	28193	Smpd3|1
extracellular matrix organization	GO:0030198	0.0584	3	866	29	28193	Fhod1|1;Arpc5l|1;Tpm3|1
extracellular structure organization	GO:0043062	0.0587	3	868	29	28193	Fhod1|1;Arpc5l|1;Tpm3|1
positive regulation of calcium ion import	GO:0090280	0.059	1	59	29	28193	Pdpk1|1
mast cell activation involved in immune response	GO:0002279	0.059	1	59	29	28193	Pdpk1|1
peptide cross-linking	GO:0018149	0.059	1	59	29	28193	Krt1|1
regulation of myeloid leukocyte mediated immunity	GO:0002886	0.059	1	59	29	28193	Pdpk1|1
positive regulation of reactive oxygen species biosynthetic process	GO:1903428	0.059	1	59	29	28193	Smpd3|1
positive regulation of stress fiber assembly	GO:0051496	0.059	1	59	29	28193	Fhod1|1
positive regulation of glucose import	GO:0046326	0.059	1	59	29	28193	Rhoq|1
regulation of toll-like receptor signaling pathway	GO:0034121	0.059	1	59	29	28193	Pdpk1|1
negative regulation of transforming growth factor beta receptor signaling pathway	GO:0030512	0.059	1	59	29	28193	Pdpk1|1
retina homeostasis	GO:0001895	0.059	1	59	29	28193	Krt1|1
positive regulation of calcium ion transport into cytosol	GO:0010524	0.059	1	59	29	28193	Pdpk1|1
metaphase/anaphase transition of cell cycle	GO:0044784	0.059	1	59	29	28193	Psmg2|1
ribonucleoside metabolic process	GO:0009119	0.0596	2	386	29	28193	Uqcrb|1;Rhoq|1
positive regulation of protein localization to plasma membrane	GO:1903078	0.0599	1	60	29	28193	Pdpk1|1
regulation of mitotic sister chromatid separation	GO:0010965	0.0599	1	60	29	28193	Psmg2|1
organic acid metabolic process	GO:0006082	0.06	4	1454	29	28193	Abhd12|1;Aldh1a1|1;Mthfd2l|1;Sephs2|1
positive regulation of NIK/NF-kappaB signaling	GO:1901224	0.0609	1	61	29	28193	Smpd3|1
endoplasmic reticulum to cytosol transport	GO:1903513	0.0609	1	61	29	28193	Aup1|1
muscle contraction	GO:0006936	0.0609	2	391	29	28193	Smpd3|1;Tpm3|1
plasma membrane organization	GO:0007009	0.0615	2	393	29	28193	Rhoq|1;Pdpk1|1
macromolecule modification	GO:0043412	0.0615	9	5052	29	28193	Abhd12|1;Wdr20|1;Ube2q1|1;Arl6ip5|1;Pmm1|1;Krt1|1;Aatk|1;Psmg2|1;Pdpk1|1
aspartate family amino acid metabolic process	GO:0009066	0.0619	1	62	29	28193	Mthfd2l|1
mitotic sister chromatid separation	GO:0051306	0.0619	1	62	29	28193	Psmg2|1
cardiac muscle cell apoptotic process	GO:0010659	0.0619	1	62	29	28193	Pdpk1|1
embryo implantation	GO:0007566	0.0619	1	62	29	28193	Ube2q1|1
regulation of ubiquitin-protein transferase activity	GO:0051438	0.0619	1	62	29	28193	Psmg2|1
purine nucleotide metabolic process	GO:0006163	0.0619	3	887	29	28193	Uqcrb|1;Rhoq|1;Mthfd2l|1
lipid catabolic process	GO:0016042	0.062	2	395	29	28193	Abhd12|1;Plcb3|1
response to insulin	GO:0032868	0.062	2	395	29	28193	Rhoq|1;Pdpk1|1
negative regulation of cellular response to transforming growth factor beta stimulus	GO:1903845	0.0628	1	63	29	28193	Pdpk1|1
negative regulation of axonogenesis	GO:0050771	0.0628	1	63	29	28193	Aatk|1
regulation of extracellular matrix organization	GO:1903053	0.0628	2	398	29	28193	Fhod1|1;Arpc5l|1
regulation of actin cytoskeleton organization	GO:0032956	0.0634	2	400	29	28193	Fhod1|1;Arpc5l|1
negative regulation of muscle cell apoptotic process	GO:0010656	0.0638	1	64	29	28193	Pdpk1|1
regulation of sprouting angiogenesis	GO:1903670	0.0638	1	64	29	28193	Pdpk1|1
serine family amino acid metabolic process	GO:0009069	0.0638	1	64	29	28193	Sephs2|1
striated muscle cell apoptotic process	GO:0010658	0.0638	1	64	29	28193	Pdpk1|1
alcohol metabolic process	GO:0006066	0.064	2	402	29	28193	Isyna1|1;Aldh1a1|1
retinoid metabolic process	GO:0001523	0.0648	1	65	29	28193	Aldh1a1|1
regulation of phospholipase activity	GO:0010517	0.0648	1	65	29	28193	Pdpk1|1
negative regulation of proteasomal protein catabolic process	GO:1901799	0.0648	1	65	29	28193	Psmg2|1
guanosine-containing compound metabolic process	GO:1901068	0.0648	1	65	29	28193	Rhoq|1
peptidyl-tyrosine autophosphorylation	GO:0038083	0.0648	1	65	29	28193	Aatk|1
positive regulation of protein localization to cell periphery	GO:1904377	0.0648	1	65	29	28193	Pdpk1|1
cellular protein metabolic process	GO:0044267	0.0655	11	6749	29	28193	Abhd12|1;Wdr20|1;LOC297568|1;Ube2q1|1;Aup1|1;Arl6ip5|1;Pmm1|1;Krt1|1;Aatk|1;Psmg2|1;Pdpk1|1
columnar/cuboidal epithelial cell development	GO:0002066	0.0657	1	66	29	28193	Pdpk1|1
primary alcohol metabolic process	GO:0034308	0.0657	1	66	29	28193	Aldh1a1|1
negative regulation of nuclear division	GO:0051784	0.0657	1	66	29	28193	Psmg2|1
water homeostasis	GO:0030104	0.0657	1	66	29	28193	Krt1|1
positive regulation of glucose transport	GO:0010828	0.0657	1	66	29	28193	Rhoq|1
positive regulation of cellular component organization	GO:0051130	0.0667	4	1507	29	28193	Rhoq|1;Fhod1|1;Arpc5l|1;Pdpk1|1
protein localization to synapse	GO:0035418	0.0667	1	67	29	28193	Klc1|1
glycerolipid catabolic process	GO:0046503	0.0667	1	67	29	28193	Abhd12|1
regulation of nitric oxide biosynthetic process	GO:0045428	0.0667	1	67	29	28193	Smpd3|1
mitochondrial respiratory chain complex assembly	GO:0033108	0.0667	1	67	29	28193	Uqcrb|1
response to epidermal growth factor	GO:0070849	0.0677	1	68	29	28193	Pdpk1|1
regulation of proteolysis	GO:0030162	0.0681	3	923	29	28193	LOC297568|1;Arl6ip5|1;Psmg2|1
single-organism organelle organization	GO:1902589	0.0686	6	2874	29	28193	Rhoq|1;Fhod1|1;Arpc5l|1;Psmg2|1;Sec13|1;Tpm3|1
single-organism transport	GO:0044765	0.0699	9	5175	29	28193	Uqcrb|1;Ube2q1|1;Rhoq|1;Arl6ip5|1;Smpd3|1;Plcb3|1;Pdpk1|1;Sec13|1;Klc1|1
regulation of mitotic sister chromatid segregation	GO:0033047	0.0705	1	71	29	28193	Psmg2|1
positive regulation of lipase activity	GO:0060193	0.0705	1	71	29	28193	Pdpk1|1
apoptotic process	GO:0006915	0.0709	5	2197	29	28193	Aldh1a1|1;Arl6ip5|1;Aatk|1;Psmg2|1;Pdpk1|1
regulation of ligase activity	GO:0051340	0.0715	1	72	29	28193	Psmg2|1
axo-dendritic transport	GO:0008088	0.0725	1	73	29	28193	Klc1|1
positive regulation of actin filament bundle assembly	GO:0032233	0.0725	1	73	29	28193	Fhod1|1
regulation of cytosolic calcium ion concentration	GO:0051480	0.0725	2	432	29	28193	Smpd3|1;Pdpk1|1
negative regulation of catalytic activity	GO:0043086	0.0732	3	952	29	28193	LOC297568|1;Psmg2|1;Pdpk1|1
nucleoside metabolic process	GO:0009116	0.0737	2	436	29	28193	Uqcrb|1;Rhoq|1
neuron death	GO:0070997	0.0743	2	438	29	28193	Aatk|1;Pdpk1|1
actin nucleation	GO:0045010	0.0753	1	76	29	28193	Arpc5l|1
programmed cell death	GO:0012501	0.0754	5	2237	29	28193	Aldh1a1|1;Arl6ip5|1;Aatk|1;Psmg2|1;Pdpk1|1
purine-containing compound metabolic process	GO:0072521	0.0756	3	965	29	28193	Uqcrb|1;Rhoq|1;Mthfd2l|1
positive regulation of calcium ion transmembrane transport	GO:1904427	0.0763	1	77	29	28193	Pdpk1|1
mast cell activation	GO:0045576	0.0763	1	77	29	28193	Pdpk1|1
negative regulation of proteolysis involved in cellular protein catabolic process	GO:1903051	0.0763	1	77	29	28193	Psmg2|1
leukocyte degranulation	GO:0043299	0.0763	1	77	29	28193	Pdpk1|1
sphingolipid biosynthetic process	GO:0030148	0.0772	1	78	29	28193	Smpd3|1
Rab protein signal transduction	GO:0032482	0.0772	1	78	29	28193	Aatk|1
regulation of organic acid transport	GO:0032890	0.0772	1	78	29	28193	Arl6ip5|1
cellular modified amino acid biosynthetic process	GO:0042398	0.0772	1	78	29	28193	Mthfd2l|1
cellular response to peptide hormone stimulus	GO:0071375	0.0778	2	450	29	28193	Rhoq|1;Pdpk1|1
lysosome localization	GO:0032418	0.0782	1	79	29	28193	Pdpk1|1
diterpenoid metabolic process	GO:0016101	0.0791	1	80	29	28193	Aldh1a1|1
obsolete cell-type specific apoptotic process	GO:0097285	0.0793	2	455	29	28193	Aatk|1;Pdpk1|1
glycosyl compound metabolic process	GO:1901657	0.0802	2	458	29	28193	Uqcrb|1;Rhoq|1
regulation of actin filament-based process	GO:0032970	0.0805	2	459	29	28193	Fhod1|1;Arpc5l|1
regulation of sister chromatid segregation	GO:0033045	0.081	1	82	29	28193	Psmg2|1
ubiquitin-dependent ERAD pathway	GO:0030433	0.081	1	82	29	28193	Aup1|1
phospholipid metabolic process	GO:0006644	0.0811	2	461	29	28193	Abhd12|1;Isyna1|1
membrane budding	GO:0006900	0.082	1	83	29	28193	Sec13|1
focal adhesion assembly	GO:0048041	0.082	1	83	29	28193	Pdpk1|1
cell-substrate adherens junction assembly	GO:0007045	0.082	1	83	29	28193	Pdpk1|1
single-organism intracellular transport	GO:1902582	0.0821	4	1619	29	28193	Plcb3|1;Pdpk1|1;Sec13|1;Klc1|1
negative regulation of proteolysis	GO:0045861	0.0829	2	467	29	28193	LOC297568|1;Psmg2|1
negative regulation of cell division	GO:0051782	0.0829	1	84	29	28193	Psmg2|1
mitochondrial electron transport, ubiquinol to cytochrome c	GO:0006122	0.0829	1	84	29	28193	Uqcrb|1
regulation of body fluid levels	GO:0050878	0.0838	2	470	29	28193	Krt1|1;Pdpk1|1
regulation of mitochondrial membrane potential	GO:0051881	0.0839	1	85	29	28193	Arl6ip5|1
proteolysis	GO:0006508	0.0845	5	2313	29	28193	Wdr20|1;LOC297568|1;Aup1|1;Arl6ip5|1;Psmg2|1
chromosome separation	GO:0051304	0.0848	1	86	29	28193	Psmg2|1
regulation of blood vessel endothelial cell migration	GO:0043535	0.0848	1	86	29	28193	Pdpk1|1
cellular carbohydrate biosynthetic process	GO:0034637	0.0848	1	86	29	28193	Isyna1|1
nitric oxide biosynthetic process	GO:0006809	0.0848	1	86	29	28193	Smpd3|1
regulation of cellular component size	GO:0032535	0.0851	2	474	29	28193	Arpc5l|1;Aatk|1
exocytosis	GO:0006887	0.0854	2	475	29	28193	Smpd3|1;Pdpk1|1
regulation of lipase activity	GO:0060191	0.0858	1	87	29	28193	Pdpk1|1
negative regulation of cellular protein catabolic process	GO:1903363	0.0858	1	87	29	28193	Psmg2|1
cellular response to nerve growth factor stimulus	GO:1990090	0.0858	1	87	29	28193	Pdpk1|1
response to leukemia inhibitory factor	GO:1990823	0.0858	1	87	29	28193	Pmm1|1
cellular response to leukemia inhibitory factor	GO:1990830	0.0858	1	87	29	28193	Pmm1|1
protein N-linked glycosylation	GO:0006487	0.0867	1	88	29	28193	Pmm1|1
regulation of epithelial cell apoptotic process	GO:1904035	0.0867	1	88	29	28193	Pdpk1|1
terpenoid metabolic process	GO:0006721	0.0877	1	89	29	28193	Aldh1a1|1
regulation of release of sequestered calcium ion into cytosol	GO:0051279	0.0877	1	89	29	28193	Pdpk1|1
activation of immune response	GO:0002253	0.0881	2	484	29	28193	Krt1|1;Pdpk1|1
single-organism membrane organization	GO:0044802	0.0882	3	1031	29	28193	Rhoq|1;Pdpk1|1;Sec13|1
regulation of cellular component organization	GO:0051128	0.0885	6	3070	29	28193	Rhoq|1;Fhod1|1;Arpc5l|1;Aatk|1;Psmg2|1;Pdpk1|1
regulation of NIK/NF-kappaB signaling	GO:1901222	0.0886	1	90	29	28193	Smpd3|1
response to nerve growth factor	GO:1990089	0.0895	1	91	29	28193	Pdpk1|1
regulation of glucose import	GO:0046324	0.0895	1	91	29	28193	Rhoq|1
L-amino acid transport	GO:0015807	0.0905	1	92	29	28193	Arl6ip5|1
ceramide metabolic process	GO:0006672	0.0905	1	92	29	28193	Smpd3|1
cytoskeleton organization	GO:0007010	0.0914	4	1681	29	28193	Rhoq|1;Fhod1|1;Arpc5l|1;Tpm3|1
regulation of stress fiber assembly	GO:0051492	0.0914	1	93	29	28193	Fhod1|1
myeloid cell activation involved in immune response	GO:0002275	0.0914	1	93	29	28193	Pdpk1|1
protein catabolic process	GO:0030163	0.092	3	1050	29	28193	Abhd12|1;Aup1|1;Psmg2|1
proteasome-mediated ubiquitin-dependent protein catabolic process	GO:0043161	0.0922	2	497	29	28193	Aup1|1;Psmg2|1
hexose biosynthetic process	GO:0019319	0.0924	1	94	29	28193	Pmm1|1
nitric oxide metabolic process	GO:0046209	0.0924	1	94	29	28193	Smpd3|1
adherens junction assembly	GO:0034333	0.0924	1	94	29	28193	Pdpk1|1
purine ribonucleoside triphosphate metabolic process	GO:0009205	0.0925	2	498	29	28193	Uqcrb|1;Rhoq|1
single-organism localization	GO:1902578	0.0927	9	5466	29	28193	Uqcrb|1;Ube2q1|1;Rhoq|1;Arl6ip5|1;Smpd3|1;Plcb3|1;Pdpk1|1;Sec13|1;Klc1|1
positive regulation of endothelial cell migration	GO:0010595	0.0933	1	95	29	28193	Pdpk1|1
positive regulation of intracellular signal transduction	GO:1902533	0.0938	3	1059	29	28193	Arl6ip5|1;Smpd3|1;Sec13|1
ERAD pathway	GO:0036503	0.0942	1	96	29	28193	Aup1|1
negative regulation of chromosome organization	GO:2001251	0.0942	1	96	29	28193	Psmg2|1
post-Golgi vesicle-mediated transport	GO:0006892	0.0942	1	96	29	28193	Plcb3|1
regulation of muscle cell apoptotic process	GO:0010660	0.0942	1	96	29	28193	Pdpk1|1
myeloid leukocyte mediated immunity	GO:0002444	0.0942	1	96	29	28193	Pdpk1|1
regulation of endopeptidase activity	GO:0052548	0.0947	2	505	29	28193	LOC297568|1;Arl6ip5|1
ribonucleoside triphosphate metabolic process	GO:0009199	0.0947	2	505	29	28193	Uqcrb|1;Rhoq|1
reactive nitrogen species metabolic process	GO:2001057	0.0952	1	97	29	28193	Smpd3|1
negative regulation of protein ubiquitination	GO:0031397	0.0952	1	97	29	28193	Psmg2|1
purine nucleoside triphosphate metabolic process	GO:0009144	0.0954	2	507	29	28193	Uqcrb|1;Rhoq|1
cellular response to peptide	GO:1901653	0.096	2	509	29	28193	Rhoq|1;Pdpk1|1
positive regulation of lipid biosynthetic process	GO:0046889	0.0961	1	98	29	28193	Smpd3|1
carbohydrate derivative metabolic process	GO:1901135	0.0962	4	1712	29	28193	Abhd12|1;Uqcrb|1;Rhoq|1;Pmm1|1
nucleotide biosynthetic process	GO:0009165	0.0963	2	510	29	28193	Pmm1|1;Mthfd2l|1
regulation of reactive oxygen species biosynthetic process	GO:1903426	0.097	1	99	29	28193	Smpd3|1
positive regulation of response to stimulus	GO:0048584	0.0973	5	2414	29	28193	Arl6ip5|1;Smpd3|1;Krt1|1;Pdpk1|1;Sec13|1
nucleoside phosphate biosynthetic process	GO:1901293	0.0979	2	515	29	28193	Pmm1|1;Mthfd2l|1
cell-substrate junction assembly	GO:0007044	0.098	1	100	29	28193	Pdpk1|1
protein localization to membrane	GO:0072657	0.0982	2	516	29	28193	Rhoq|1;Pdpk1|1
establishment of organelle localization	GO:0051656	0.0985	2	517	29	28193	Fhod1|1;Pdpk1|1
adult locomotory behavior	GO:0008344	0.0989	1	101	29	28193	Abhd12|1
ER to Golgi vesicle-mediated transport	GO:0006888	0.0989	1	101	29	28193	Sec13|1
catecholamine transport	GO:0051937	0.0989	1	101	29	28193	Smpd3|1
monosaccharide biosynthetic process	GO:0046364	0.0989	1	101	29	28193	Pmm1|1
contractile actin filament bundle assembly	GO:0030038	0.0989	1	101	29	28193	Fhod1|1
muscle system process	GO:0003012	0.0995	2	520	29	28193	Smpd3|1;Tpm3|1
protein complex assembly	GO:0006461	0.0997	4	1734	29	28193	Uqcrb|1;Krt1|1;Arpc5l|1;Psmg2|1
cell death	GO:0008219	0.0998	5	2433	29	28193	Aldh1a1|1;Arl6ip5|1;Aatk|1;Psmg2|1;Pdpk1|1
protein complex biogenesis	GO:0070271	0.0999	4	1735	29	28193	Uqcrb|1;Krt1|1;Arpc5l|1;Psmg2|1
regulation of transforming growth factor beta receptor signaling pathway	GO:0017015	0.101	1	103	29	28193	Pdpk1|1
mRNA transport	GO:0051028	0.101	1	103	29	28193	Sec13|1
muscle cell apoptotic process	GO:0010657	0.101	1	103	29	28193	Pdpk1|1
stress fiber assembly	GO:0043149	0.103	1	105	29	28193	Fhod1|1
pancreas development	GO:0031016	0.103	1	105	29	28193	Pdpk1|1
nucleoside triphosphate metabolic process	GO:0009141	0.103	2	530	29	28193	Uqcrb|1;Rhoq|1
NIK/NF-kappaB signaling	GO:0038061	0.104	1	106	29	28193	Smpd3|1
sprouting angiogenesis	GO:0002040	0.104	1	106	29	28193	Pdpk1|1
epidermal growth factor receptor signaling pathway	GO:0007173	0.104	1	106	29	28193	Pdpk1|1
single-organism cellular process	GO:0044763	0.104	22	17746	29	28193	Abhd12|1;Isyna1|1;Uqcrb|1;Ube2q1|1;Aup1|1;Aldh1a1|1;Rhoq|1;Arl6ip5|1;Smpd3|1;Pmm1|1;Mthfd2l|1;Fhod1|1;Arpc5l|1;Aatk|1;Plcb3|1;Psmg2|1;Pdpk1|1;Sec13|1;Dkk3|1;Klc1|1;Sephs2|1;Tpm3|1
regulation of cellular response to transforming growth factor beta stimulus	GO:1903844	0.104	1	107	29	28193	Pdpk1|1
regulation of glucose transport	GO:0010827	0.105	1	108	29	28193	Rhoq|1
dicarboxylic acid transport	GO:0006835	0.105	1	108	29	28193	Arl6ip5|1
negative regulation of protein modification by small protein conjugation or removal	GO:1903321	0.105	1	108	29	28193	Psmg2|1
cell death in response to oxidative stress	GO:0036473	0.105	1	108	29	28193	Arl6ip5|1
protein modification by small protein conjugation or removal	GO:0070647	0.106	3	1117	29	28193	Wdr20|1;Ube2q1|1;Psmg2|1
negative regulation of transmembrane receptor protein serine/threonine kinase signaling pathway	GO:0090101	0.106	1	109	29	28193	Pdpk1|1
blood vessel endothelial cell migration	GO:0043534	0.106	1	109	29	28193	Pdpk1|1
regulation of calcium ion transport into cytosol	GO:0010522	0.106	1	109	29	28193	Pdpk1|1
regulation of peptidase activity	GO:0052547	0.106	2	541	29	28193	LOC297568|1;Arl6ip5|1
proteasomal protein catabolic process	GO:0010498	0.107	2	542	29	28193	Aup1|1;Psmg2|1
positive regulation of reactive oxygen species metabolic process	GO:2000379	0.107	1	110	29	28193	Smpd3|1
toll-like receptor signaling pathway	GO:0002224	0.107	1	110	29	28193	Pdpk1|1
adherens junction organization	GO:0034332	0.107	1	110	29	28193	Pdpk1|1
vesicle-mediated transport	GO:0016192	0.108	4	1784	29	28193	Smpd3|1;Plcb3|1;Pdpk1|1;Sec13|1
multi-organism behavior	GO:0051705	0.108	1	111	29	28193	Ube2q1|1
glucose import	GO:0046323	0.108	1	111	29	28193	Rhoq|1
regulation of chromosome segregation	GO:0051983	0.108	1	111	29	28193	Psmg2|1
membrane organization	GO:0061024	0.109	3	1130	29	28193	Rhoq|1;Pdpk1|1;Sec13|1
regulation of actin filament bundle assembly	GO:0032231	0.109	1	112	29	28193	Fhod1|1
vasoconstriction	GO:0042310	0.109	1	112	29	28193	Smpd3|1
cellular calcium ion homeostasis	GO:0006874	0.11	2	551	29	28193	Smpd3|1;Pdpk1|1
regulation of systemic arterial blood pressure	GO:0003073	0.11	1	113	29	28193	Plcb3|1
positive regulation of exocytosis	GO:0045921	0.11	1	113	29	28193	Smpd3|1
response to osmotic stress	GO:0006970	0.112	1	115	29	28193	Pdpk1|1
regulation of apoptotic process	GO:0042981	0.113	4	1812	29	28193	Aldh1a1|1;Arl6ip5|1;Psmg2|1;Pdpk1|1
regulation of axon extension	GO:0030516	0.114	1	117	29	28193	Aatk|1
negative regulation of developmental growth	GO:0048640	0.114	1	117	29	28193	Aatk|1
regulation of calcium ion import	GO:0090279	0.114	1	117	29	28193	Pdpk1|1
camera-type eye morphogenesis	GO:0048593	0.115	1	118	29	28193	Aldh1a1|1
epithelial cell apoptotic process	GO:1904019	0.115	1	118	29	28193	Pdpk1|1
ERBB signaling pathway	GO:0038127	0.115	1	118	29	28193	Pdpk1|1
polyol metabolic process	GO:0019751	0.115	1	118	29	28193	Isyna1|1
monoamine transport	GO:0015844	0.115	1	119	29	28193	Smpd3|1
calcium ion homeostasis	GO:0055074	0.116	2	571	29	28193	Smpd3|1;Pdpk1|1
regulation of programmed cell death	GO:0043067	0.116	4	1834	29	28193	Aldh1a1|1;Arl6ip5|1;Psmg2|1;Pdpk1|1
positive regulation of actin filament polymerization	GO:0030838	0.116	1	120	29	28193	Arpc5l|1
negative regulation of cell morphogenesis involved in differentiation	GO:0010771	0.116	1	120	29	28193	Aatk|1
localization within membrane	GO:0051668	0.117	1	121	29	28193	Sec13|1
negative regulation of inflammatory response	GO:0050728	0.119	1	123	29	28193	Krt1|1
blood circulation	GO:0008015	0.12	2	582	29	28193	Smpd3|1;Plcb3|1
protein deacylation	GO:0035601	0.12	1	124	29	28193	Abhd12|1
regulation of TOR signaling	GO:0032006	0.121	1	125	29	28193	Sec13|1
regulation of amine transport	GO:0051952	0.121	1	125	29	28193	Arl6ip5|1
organic hydroxy compound metabolic process	GO:1901615	0.121	2	585	29	28193	Isyna1|1;Aldh1a1|1
cellular divalent inorganic cation homeostasis	GO:0072503	0.121	2	585	29	28193	Smpd3|1;Pdpk1|1
alpha-amino acid catabolic process	GO:1901606	0.122	1	126	29	28193	Abhd12|1
circulatory system process	GO:0003013	0.123	2	590	29	28193	Smpd3|1;Plcb3|1
positive regulation of cysteine-type endopeptidase activity involved in apoptotic process	GO:0043280	0.124	1	128	29	28193	Arl6ip5|1
macromolecule deacylation	GO:0098732	0.125	1	129	29	28193	Abhd12|1
aerobic respiration	GO:0009060	0.125	1	129	29	28193	Uqcrb|1
peptidyl-threonine phosphorylation	GO:0018107	0.125	1	130	29	28193	Pdpk1|1
amine transport	GO:0015837	0.125	1	130	29	28193	Arl6ip5|1
membrane lipid biosynthetic process	GO:0046467	0.125	1	130	29	28193	Smpd3|1
dicarboxylic acid metabolic process	GO:0043648	0.125	1	130	29	28193	Mthfd2l|1
positive regulation of transport	GO:0051050	0.126	3	1210	29	28193	Rhoq|1;Smpd3|1;Pdpk1|1
reactive oxygen species biosynthetic process	GO:1903409	0.127	1	132	29	28193	Smpd3|1
isoprenoid metabolic process	GO:0006720	0.127	1	132	29	28193	Aldh1a1|1
negative regulation of protein catabolic process	GO:0042177	0.128	1	133	29	28193	Psmg2|1
cellular macromolecular complex assembly	GO:0034622	0.129	3	1221	29	28193	Uqcrb|1;Arpc5l|1;Psmg2|1
regulation of extent of cell growth	GO:0061387	0.129	1	134	29	28193	Aatk|1
cellular hormone metabolic process	GO:0034754	0.129	1	134	29	28193	Aldh1a1|1
regulation of defense response	GO:0031347	0.13	2	610	29	28193	Krt1|1;Pdpk1|1
platelet activation	GO:0030168	0.13	1	135	29	28193	Pdpk1|1
single-organism cellular localization	GO:1902580	0.131	3	1229	29	28193	Rhoq|1;Pdpk1|1;Sec13|1
positive regulation of calcium ion transport	GO:0051928	0.131	1	136	29	28193	Pdpk1|1
divalent inorganic cation homeostasis	GO:0072507	0.131	2	615	29	28193	Smpd3|1;Pdpk1|1
organelle localization	GO:0051640	0.131	2	615	29	28193	Fhod1|1;Pdpk1|1
positive regulation of cation transmembrane transport	GO:1904064	0.132	1	137	29	28193	Pdpk1|1
ammonium transport	GO:0015696	0.132	1	137	29	28193	Smpd3|1
intracellular protein transport	GO:0006886	0.132	3	1236	29	28193	Aup1|1;Pmm1|1;Klc1|1
regulation of vesicle-mediated transport	GO:0060627	0.133	2	619	29	28193	Smpd3|1;Pdpk1|1
release of sequestered calcium ion into cytosol	GO:0051209	0.133	1	138	29	28193	Pdpk1|1
negative regulation of sequestering of calcium ion	GO:0051283	0.133	1	138	29	28193	Pdpk1|1
peptidyl-threonine modification	GO:0018210	0.133	1	138	29	28193	Pdpk1|1
sphingolipid metabolic process	GO:0006665	0.134	1	139	29	28193	Smpd3|1
regulation of sequestering of calcium ion	GO:0051282	0.134	1	139	29	28193	Pdpk1|1
regulation of anatomical structure morphogenesis	GO:0022603	0.134	3	1242	29	28193	Rhoq|1;Aatk|1;Pdpk1|1
sequestering of calcium ion	GO:0051208	0.134	1	140	29	28193	Pdpk1|1
acylglycerol metabolic process	GO:0006639	0.134	1	140	29	28193	Abhd12|1
negative regulation of cellular protein metabolic process	GO:0032269	0.136	3	1251	29	28193	LOC297568|1;Psmg2|1;Pdpk1|1
neutral lipid metabolic process	GO:0006638	0.136	1	142	29	28193	Abhd12|1
TOR signaling	GO:0031929	0.136	1	142	29	28193	Sec13|1
secretion by cell	GO:0032940	0.137	3	1254	29	28193	Ube2q1|1;Smpd3|1;Pdpk1|1
mitotic cell cycle checkpoint	GO:0007093	0.137	1	143	29	28193	Psmg2|1
smooth muscle contraction	GO:0006939	0.137	1	143	29	28193	Smpd3|1
axon extension	GO:0048675	0.137	1	143	29	28193	Aatk|1
positive regulation of cysteine-type endopeptidase activity	GO:2001056	0.138	1	144	29	28193	Arl6ip5|1
positive regulation of epithelial cell migration	GO:0010634	0.138	1	144	29	28193	Pdpk1|1
regulation of intracellular signal transduction	GO:1902531	0.138	4	1955	29	28193	Arl6ip5|1;Smpd3|1;Pdpk1|1;Sec13|1
nitrogen compound metabolic process	GO:0006807	0.139	17	13205	29	28193	Abhd12|1;Wdr20|1;Uqcrb|1;LOC297568|1;Ube2q1|1;Aup1|1;Rhoq|1;Arl6ip5|1;Smpd3|1;Pmm1|1;Mthfd2l|1;Krt1|1;Fhod1|1;Aatk|1;Pdpk1|1;Sephs2|1;Fubp3|1
pattern recognition receptor signaling pathway	GO:0002221	0.139	1	145	29	28193	Pdpk1|1
cellular amino acid catabolic process	GO:0009063	0.139	1	145	29	28193	Abhd12|1
calcium ion transmembrane import into cytosol	GO:0097553	0.139	1	145	29	28193	Pdpk1|1
calcium ion import into cytosol	GO:1902656	0.139	1	145	29	28193	Pdpk1|1
regulation of hormone levels	GO:0010817	0.14	2	639	29	28193	Ube2q1|1;Aldh1a1|1
negative regulation of cellular response to growth factor stimulus	GO:0090288	0.14	1	146	29	28193	Pdpk1|1
negative regulation of mitotic cell cycle phase transition	GO:1901991	0.141	1	147	29	28193	Psmg2|1
negative regulation of Wnt signaling pathway	GO:0030178	0.141	1	147	29	28193	Dkk3|1
insulin receptor signaling pathway	GO:0008286	0.141	1	147	29	28193	Rhoq|1
negative regulation of molecular function	GO:0044092	0.141	3	1272	29	28193	LOC297568|1;Psmg2|1;Pdpk1|1
regulation of cytoskeleton organization	GO:0051493	0.141	2	643	29	28193	Fhod1|1;Arpc5l|1
innate immune response-activating signal transduction	GO:0002758	0.142	1	148	29	28193	Pdpk1|1
apoptotic signaling pathway	GO:0097190	0.142	2	645	29	28193	Arl6ip5|1;Pdpk1|1
positive regulation of cellular amide metabolic process	GO:0034250	0.143	1	149	29	28193	Smpd3|1
cellular response to interleukin-1	GO:0071347	0.143	1	149	29	28193	Smpd3|1
positive regulation of transcription from RNA polymerase II promoter	GO:0045944	0.143	3	1280	29	28193	Rhoq|1;Fhod1|1;Fubp3|1
sulfur compound biosynthetic process	GO:0044272	0.143	1	150	29	28193	Mthfd2l|1
RNA transport	GO:0050658	0.143	1	150	29	28193	Sec13|1
nucleic acid transport	GO:0050657	0.143	1	150	29	28193	Sec13|1
feeding behavior	GO:0007631	0.144	1	151	29	28193	Ube2q1|1
mitochondrial ATP synthesis coupled electron transport	GO:0042775	0.145	1	152	29	28193	Uqcrb|1
regulation of cellular protein localization	GO:1903827	0.145	2	655	29	28193	Rhoq|1;Pdpk1|1
establishment of RNA localization	GO:0051236	0.146	1	153	29	28193	Sec13|1
columnar/cuboidal epithelial cell differentiation	GO:0002065	0.147	1	154	29	28193	Pdpk1|1
endomembrane system organization	GO:0010256	0.147	2	661	29	28193	Rhoq|1;Pdpk1|1
regulation of endothelial cell migration	GO:0010594	0.148	1	155	29	28193	Pdpk1|1
transport along microtubule	GO:0010970	0.148	1	155	29	28193	Klc1|1
positive regulation of protein polymerization	GO:0032273	0.148	1	155	29	28193	Arpc5l|1
positive regulation of stress-activated MAPK cascade	GO:0032874	0.148	1	155	29	28193	Arl6ip5|1
coenzyme biosynthetic process	GO:0009108	0.149	1	156	29	28193	Mthfd2l|1
positive regulation of stress-activated protein kinase signaling cascade	GO:0070304	0.149	1	156	29	28193	Arl6ip5|1
regulation of cell death	GO:0010941	0.149	4	2011	29	28193	Aldh1a1|1;Arl6ip5|1;Psmg2|1;Pdpk1|1
protein oligomerization	GO:0051259	0.15	2	668	29	28193	Uqcrb|1;Krt1|1
complement activation	GO:0006956	0.15	1	158	29	28193	Krt1|1
protein deubiquitination	GO:0016579	0.15	1	158	29	28193	Wdr20|1
response to peptide hormone	GO:0043434	0.151	2	672	29	28193	Rhoq|1;Pdpk1|1
cellular component organization or biogenesis	GO:0071840	0.152	11	7798	29	28193	Uqcrb|1;Rhoq|1;Smpd3|1;Krt1|1;Fhod1|1;Arpc5l|1;Aatk|1;Psmg2|1;Pdpk1|1;Sec13|1;Tpm3|1
positive regulation of cellular metabolic process	GO:0031325	0.152	6	3566	29	28193	Rhoq|1;Arl6ip5|1;Smpd3|1;Fhod1|1;Pdpk1|1;Fubp3|1
positive regulation of organelle organization	GO:0010638	0.152	2	674	29	28193	Fhod1|1;Arpc5l|1
regulation of cell shape	GO:0008360	0.152	1	160	29	28193	Rhoq|1
carbohydrate derivative catabolic process	GO:1901136	0.152	1	160	29	28193	Abhd12|1
negative regulation of protein metabolic process	GO:0051248	0.153	3	1320	29	28193	LOC297568|1;Psmg2|1;Pdpk1|1
regulation of proteasomal ubiquitin-dependent protein catabolic process	GO:0032434	0.153	1	161	29	28193	Psmg2|1
positive regulation of immune response	GO:0050778	0.153	2	677	29	28193	Krt1|1;Pdpk1|1
regulation of cell morphogenesis	GO:0022604	0.154	2	680	29	28193	Rhoq|1;Aatk|1
positive regulation of endopeptidase activity	GO:0010950	0.155	1	163	29	28193	Arl6ip5|1
eye morphogenesis	GO:0048592	0.155	1	163	29	28193	Aldh1a1|1
negative regulation of cellular protein localization	GO:1903828	0.155	1	163	29	28193	Rhoq|1
negative regulation of protein modification process	GO:0031400	0.155	2	683	29	28193	Psmg2|1;Pdpk1|1
mitotic sister chromatid segregation	GO:0000070	0.157	1	165	29	28193	Psmg2|1
regulation of regulated secretory pathway	GO:1903305	0.157	1	165	29	28193	Pdpk1|1
protein metabolic process	GO:0019538	0.157	11	7850	29	28193	Abhd12|1;Wdr20|1;LOC297568|1;Ube2q1|1;Aup1|1;Arl6ip5|1;Pmm1|1;Krt1|1;Aatk|1;Psmg2|1;Pdpk1|1
glucose transport	GO:0015758	0.157	1	166	29	28193	Rhoq|1
endocrine system development	GO:0035270	0.157	1	166	29	28193	Pdpk1|1
activation of innate immune response	GO:0002218	0.158	1	167	29	28193	Pdpk1|1
ATP synthesis coupled electron transport	GO:0042773	0.158	1	167	29	28193	Uqcrb|1
positive regulation of cellular process	GO:0048522	0.159	9	6117	29	28193	Aldh1a1|1;Rhoq|1;Arl6ip5|1;Smpd3|1;Fhod1|1;Arpc5l|1;Pdpk1|1;Sec13|1;Fubp3|1
macromolecule catabolic process	GO:0009057	0.16	3	1349	29	28193	Abhd12|1;Aup1|1;Psmg2|1
transforming growth factor beta receptor signaling pathway	GO:0007179	0.16	1	169	29	28193	Pdpk1|1
lipoprotein metabolic process	GO:0042157	0.16	1	169	29	28193	Abhd12|1
regulation of mitotic nuclear division	GO:0007088	0.161	1	170	29	28193	Psmg2|1
hexose transport	GO:0008645	0.161	1	170	29	28193	Rhoq|1
cellular metal ion homeostasis	GO:0006875	0.161	2	699	29	28193	Smpd3|1;Pdpk1|1
alcohol biosynthetic process	GO:0046165	0.162	1	171	29	28193	Isyna1|1
sequestering of metal ion	GO:0051238	0.162	1	171	29	28193	Pdpk1|1
negative regulation of cell cycle phase transition	GO:1901988	0.162	1	171	29	28193	Psmg2|1
protein complex subunit organization	GO:0071822	0.163	4	2082	29	28193	Uqcrb|1;Krt1|1;Arpc5l|1;Psmg2|1
actin filament bundle assembly	GO:0051017	0.163	1	172	29	28193	Fhod1|1
cytoskeleton-dependent intracellular transport	GO:0030705	0.163	1	172	29	28193	Klc1|1
regulation of calcium ion transmembrane transport	GO:1903169	0.164	1	173	29	28193	Pdpk1|1
monosaccharide transport	GO:0015749	0.164	1	173	29	28193	Rhoq|1
positive regulation of lipid metabolic process	GO:0045834	0.164	1	173	29	28193	Smpd3|1
morphogenesis of embryonic epithelium	GO:0016331	0.164	1	174	29	28193	Aldh1a1|1
positive regulation of apoptotic process	GO:0043065	0.165	2	709	29	28193	Aldh1a1|1;Arl6ip5|1
regulation of catalytic activity	GO:0050790	0.165	5	2858	29	28193	LOC297568|1;Aup1|1;Arl6ip5|1;Psmg2|1;Pdpk1|1
actin filament bundle organization	GO:0061572	0.165	1	175	29	28193	Fhod1|1
positive regulation of programmed cell death	GO:0043068	0.167	2	715	29	28193	Aldh1a1|1;Arl6ip5|1
negative regulation of ion transport	GO:0043271	0.169	1	179	29	28193	Arl6ip5|1
organophosphate catabolic process	GO:0046434	0.169	1	179	29	28193	Abhd12|1
positive regulation of peptidase activity	GO:0010952	0.17	1	180	29	28193	Arl6ip5|1
regulation of cell projection assembly	GO:0060491	0.17	1	180	29	28193	Rhoq|1
calcium-mediated signaling	GO:0019722	0.17	1	180	29	28193	Pdpk1|1
protein activation cascade	GO:0072376	0.17	1	181	29	28193	Krt1|1
positive regulation of biological process	GO:0048518	0.171	10	7091	29	28193	Aldh1a1|1;Rhoq|1;Arl6ip5|1;Smpd3|1;Krt1|1;Fhod1|1;Arpc5l|1;Pdpk1|1;Sec13|1;Fubp3|1
response to interleukin-1	GO:0070555	0.171	1	182	29	28193	Smpd3|1
adult behavior	GO:0030534	0.171	1	182	29	28193	Abhd12|1
ubiquitin-dependent protein catabolic process	GO:0006511	0.172	2	728	29	28193	Aup1|1;Psmg2|1
positive regulation of ion transmembrane transport	GO:0034767	0.172	1	183	29	28193	Pdpk1|1
calcium ion transport into cytosol	GO:0060402	0.172	1	183	29	28193	Pdpk1|1
negative regulation of neuron apoptotic process	GO:0043524	0.172	1	183	29	28193	Pdpk1|1
organelle organization	GO:0006996	0.174	7	4537	29	28193	Uqcrb|1;Rhoq|1;Fhod1|1;Arpc5l|1;Psmg2|1;Sec13|1;Tpm3|1
modification-dependent protein catabolic process	GO:0019941	0.174	2	735	29	28193	Aup1|1;Psmg2|1
transmembrane receptor protein tyrosine kinase signaling pathway	GO:0007169	0.175	2	736	29	28193	Rhoq|1;Pdpk1|1
RNA localization	GO:0006403	0.175	1	186	29	28193	Sec13|1
negative regulation of defense response	GO:0031348	0.175	1	186	29	28193	Krt1|1
negative regulation of neuron projection development	GO:0010977	0.175	1	186	29	28193	Aatk|1
fertilization	GO:0009566	0.175	1	186	29	28193	Ube2q1|1
regulation of lipid biosynthetic process	GO:0046890	0.175	1	186	29	28193	Smpd3|1
regulation of blood vessel size	GO:0050880	0.176	1	187	29	28193	Smpd3|1
hydrogen ion transmembrane transport	GO:1902600	0.176	1	187	29	28193	Uqcrb|1
regulation of tube size	GO:0035150	0.176	1	188	29	28193	Smpd3|1
macromolecular complex assembly	GO:0065003	0.177	4	2154	29	28193	Uqcrb|1;Krt1|1;Arpc5l|1;Psmg2|1
positive regulation of angiogenesis	GO:0045766	0.177	1	189	29	28193	Pdpk1|1
modification-dependent macromolecule catabolic process	GO:0043632	0.178	2	744	29	28193	Aup1|1;Psmg2|1
protein tetramerization	GO:0051262	0.178	1	190	29	28193	Krt1|1
protein modification by small protein removal	GO:0070646	0.18	1	192	29	28193	Wdr20|1
negative regulation of cell growth	GO:0030308	0.181	1	193	29	28193	Aatk|1
sister chromatid segregation	GO:0000819	0.181	1	193	29	28193	Psmg2|1
chemical homeostasis	GO:0048878	0.182	3	1438	29	28193	Smpd3|1;Krt1|1;Pdpk1|1
positive regulation of transmembrane transport	GO:0034764	0.182	1	195	29	28193	Pdpk1|1
neuron projection extension	GO:1990138	0.183	1	196	29	28193	Aatk|1
negative regulation of cellular catabolic process	GO:0031330	0.183	1	196	29	28193	Psmg2|1
regulation of response to stress	GO:0080134	0.183	3	1442	29	28193	Arl6ip5|1;Krt1|1;Pdpk1|1
phospholipid biosynthetic process	GO:0008654	0.184	1	197	29	28193	Isyna1|1
cytosolic calcium ion transport	GO:0060401	0.184	1	197	29	28193	Pdpk1|1
endothelial cell migration	GO:0043542	0.185	1	198	29	28193	Pdpk1|1
regulation of actin filament polymerization	GO:0030833	0.185	1	198	29	28193	Arpc5l|1
response to peptide	GO:1901652	0.185	2	765	29	28193	Rhoq|1;Pdpk1|1
regulation of anion transport	GO:0044070	0.186	1	199	29	28193	Arl6ip5|1
regulation of nuclear division	GO:0051783	0.187	1	200	29	28193	Psmg2|1
respiratory electron transport chain	GO:0022904	0.187	1	201	29	28193	Uqcrb|1
amino acid transport	GO:0006865	0.188	1	202	29	28193	Arl6ip5|1
regulation of reactive oxygen species metabolic process	GO:2000377	0.189	1	203	29	28193	Smpd3|1
secretion	GO:0046903	0.189	3	1465	29	28193	Ube2q1|1;Smpd3|1;Pdpk1|1
nucleobase-containing compound transport	GO:0015931	0.19	1	204	29	28193	Sec13|1
cellular cation homeostasis	GO:0030003	0.191	2	780	29	28193	Smpd3|1;Pdpk1|1
positive regulation of cell death	GO:0010942	0.192	2	784	29	28193	Aldh1a1|1;Arl6ip5|1
negative regulation of response to wounding	GO:1903035	0.193	1	207	29	28193	Krt1|1
membrane lipid metabolic process	GO:0006643	0.194	1	209	29	28193	Smpd3|1
innate immune response	GO:0045087	0.194	2	789	29	28193	Krt1|1;Pdpk1|1
positive regulation of vasculature development	GO:1904018	0.195	1	210	29	28193	Pdpk1|1
cell cycle checkpoint	GO:0000075	0.196	1	211	29	28193	Psmg2|1
electron transport chain	GO:0022900	0.196	1	211	29	28193	Uqcrb|1
cellular response to organonitrogen compound	GO:0071417	0.196	2	794	29	28193	Rhoq|1;Pdpk1|1
cofactor biosynthetic process	GO:0051188	0.198	1	213	29	28193	Mthfd2l|1
regulation of cell projection organization	GO:0031344	0.198	2	798	29	28193	Rhoq|1;Aatk|1
cellular ion homeostasis	GO:0006873	0.198	2	799	29	28193	Smpd3|1;Pdpk1|1
regulation of axonogenesis	GO:0050770	0.198	1	214	29	28193	Aatk|1
organic substance catabolic process	GO:1901575	0.199	4	2258	29	28193	Abhd12|1;Aup1|1;Plcb3|1;Psmg2|1
actomyosin structure organization	GO:0031032	0.199	1	215	29	28193	Fhod1|1
positive regulation of immune effector process	GO:0002699	0.199	1	215	29	28193	Pdpk1|1
positive regulation of cellular biosynthetic process	GO:0031328	0.199	4	2259	29	28193	Rhoq|1;Smpd3|1;Fhod1|1;Fubp3|1
vascular process in circulatory system	GO:0003018	0.2	1	216	29	28193	Smpd3|1
metal ion homeostasis	GO:0055065	0.2	2	805	29	28193	Smpd3|1;Pdpk1|1
immune effector process	GO:0002252	0.201	2	807	29	28193	Krt1|1;Pdpk1|1
cell junction assembly	GO:0034329	0.202	1	219	29	28193	Pdpk1|1
small GTPase mediated signal transduction	GO:0007264	0.203	2	812	29	28193	Rhoq|1;Aatk|1
regulation of leukocyte mediated immunity	GO:0002703	0.203	1	220	29	28193	Pdpk1|1
carbohydrate transport	GO:0008643	0.203	1	220	29	28193	Rhoq|1
myeloid leukocyte activation	GO:0002274	0.203	1	220	29	28193	Pdpk1|1
negative regulation of cell projection organization	GO:0031345	0.204	1	221	29	28193	Aatk|1
regulation of stress-activated MAPK cascade	GO:0032872	0.204	1	221	29	28193	Arl6ip5|1
regulation of organelle organization	GO:0033043	0.205	3	1522	29	28193	Fhod1|1;Arpc5l|1;Psmg2|1
regulation of protein ubiquitination	GO:0031396	0.205	1	222	29	28193	Psmg2|1
regulation of stress-activated protein kinase signaling cascade	GO:0070302	0.205	1	222	29	28193	Arl6ip5|1
actin filament polymerization	GO:0030041	0.206	1	223	29	28193	Arpc5l|1
regulation of actin polymerization or depolymerization	GO:0008064	0.207	1	224	29	28193	Arpc5l|1
regulation of cysteine-type endopeptidase activity involved in apoptotic process	GO:0043281	0.207	1	224	29	28193	Arl6ip5|1
regulation of actin filament length	GO:0030832	0.207	1	224	29	28193	Arpc5l|1
monocarboxylic acid biosynthetic process	GO:0072330	0.207	1	225	29	28193	Aldh1a1|1
oxidative phosphorylation	GO:0006119	0.207	1	225	29	28193	Uqcrb|1
cell-matrix adhesion	GO:0007160	0.207	1	225	29	28193	Pdpk1|1
response to organonitrogen compound	GO:0010243	0.208	3	1535	29	28193	Aup1|1;Rhoq|1;Pdpk1|1
regulation of epithelial cell migration	GO:0010632	0.208	1	226	29	28193	Pdpk1|1
positive regulation of innate immune response	GO:0045089	0.209	1	227	29	28193	Pdpk1|1
humoral immune response	GO:0006959	0.209	1	227	29	28193	Krt1|1
regulation of immune response	GO:0050776	0.211	2	832	29	28193	Krt1|1;Pdpk1|1
positive regulation of nitrogen compound metabolic process	GO:0051173	0.211	4	2314	29	28193	Rhoq|1;Smpd3|1;Fhod1|1;Fubp3|1
regulation of I-kappaB kinase/NF-kappaB signaling	GO:0043122	0.212	1	230	29	28193	Pdpk1|1
extrinsic apoptotic signaling pathway	GO:0097191	0.212	1	230	29	28193	Pdpk1|1
positive regulation of biosynthetic process	GO:0009891	0.212	4	2317	29	28193	Rhoq|1;Smpd3|1;Fhod1|1;Fubp3|1
negative regulation of establishment of protein localization	GO:1904950	0.213	1	232	29	28193	Rhoq|1
negative regulation of mitotic cell cycle	GO:0045930	0.214	1	233	29	28193	Psmg2|1
hormone metabolic process	GO:0042445	0.216	1	235	29	28193	Aldh1a1|1
proteolysis involved in cellular protein catabolic process	GO:0051603	0.216	2	846	29	28193	Aup1|1;Psmg2|1
proton transport	GO:0015992	0.216	1	236	29	28193	Uqcrb|1
regulation of cell size	GO:0008361	0.216	1	236	29	28193	Aatk|1
tissue homeostasis	GO:0001894	0.217	1	237	29	28193	Krt1|1
hydrogen transport	GO:0006818	0.217	1	237	29	28193	Uqcrb|1
regulation of signal transduction	GO:0009966	0.217	5	3147	29	28193	Arl6ip5|1;Smpd3|1;Pdpk1|1;Sec13|1;Dkk3|1
cell-cell junction organization	GO:0045216	0.218	1	238	29	28193	Pdpk1|1
locomotory behavior	GO:0007626	0.219	1	239	29	28193	Abhd12|1
regulation of transmembrane receptor protein serine/threonine kinase signaling pathway	GO:0090092	0.219	1	239	29	28193	Pdpk1|1
calcium ion import	GO:0070509	0.22	1	240	29	28193	Pdpk1|1
leukocyte activation involved in immune response	GO:0002366	0.22	1	240	29	28193	Pdpk1|1
regulation of blood pressure	GO:0008217	0.22	1	241	29	28193	Plcb3|1
negative regulation of cell cycle process	GO:0010948	0.222	1	243	29	28193	Psmg2|1
cellular lipid catabolic process	GO:0044242	0.222	1	243	29	28193	Abhd12|1
cell activation involved in immune response	GO:0002263	0.222	1	243	29	28193	Pdpk1|1
positive regulation of cytoplasmic transport	GO:1903651	0.223	1	244	29	28193	Pdpk1|1
cellular component organization	GO:0016043	0.223	10	7508	29	28193	Uqcrb|1;Rhoq|1;Krt1|1;Fhod1|1;Arpc5l|1;Aatk|1;Psmg2|1;Pdpk1|1;Sec13|1;Tpm3|1
negative regulation of catabolic process	GO:0009895	0.224	1	245	29	28193	Psmg2|1
purine ribonucleotide metabolic process	GO:0009150	0.225	2	871	29	28193	Uqcrb|1;Rhoq|1
cellular process	GO:0009987	0.226	27	24364	29	28193	Abhd12|1;Wdr20|1;Isyna1|1;Uqcrb|1;LOC297568|1;Ube2q1|1;Aup1|1;Aldh1a1|1;Rhoq|1;Arl6ip5|1;Smpd3|1;Pmm1|1;Mthfd2l|1;Krt1|1;Fhod1|1;Arpc5l|1;Pithd1|1;Aatk|1;Plcb3|1;Psmg2|1;Pdpk1|1;Sec13|1;Dkk3|1;Klc1|1;Sephs2|1;Tpm3|1;Fubp3|1
negative regulation of homeostatic process	GO:0032845	0.226	1	248	29	28193	Pdpk1|1
response to endoplasmic reticulum stress	GO:0034976	0.227	1	249	29	28193	Aup1|1
regulation of proteasomal protein catabolic process	GO:0061136	0.227	1	249	29	28193	Psmg2|1
negative regulation of neuron death	GO:1901215	0.228	1	250	29	28193	Pdpk1|1
organic hydroxy compound biosynthetic process	GO:1901617	0.229	1	251	29	28193	Isyna1|1
skin development	GO:0043588	0.229	1	251	29	28193	Krt1|1
protein ubiquitination	GO:0016567	0.229	2	880	29	28193	Ube2q1|1;Psmg2|1
regulation of ion homeostasis	GO:2000021	0.229	1	252	29	28193	Pdpk1|1
positive regulation of signal transduction	GO:0009967	0.23	3	1615	29	28193	Arl6ip5|1;Smpd3|1;Sec13|1
regulation of protein polymerization	GO:0032271	0.232	1	255	29	28193	Arpc5l|1
ribonucleotide metabolic process	GO:0009259	0.232	2	888	29	28193	Uqcrb|1;Rhoq|1
cellular protein catabolic process	GO:0044257	0.233	2	890	29	28193	Aup1|1;Psmg2|1
monovalent inorganic cation transport	GO:0015672	0.233	2	891	29	28193	Uqcrb|1;Smpd3|1
regulation of protein modification by small protein conjugation or removal	GO:1903320	0.233	1	257	29	28193	Psmg2|1
cellular response to cytokine stimulus	GO:0071345	0.233	2	892	29	28193	Smpd3|1;Pmm1|1
cation homeostasis	GO:0055080	0.234	2	893	29	28193	Smpd3|1;Pdpk1|1
epithelial cell development	GO:0002064	0.235	1	259	29	28193	Pdpk1|1
cellular response to transforming growth factor beta stimulus	GO:0071560	0.236	1	260	29	28193	Pdpk1|1
regulated exocytosis	GO:0045055	0.236	1	260	29	28193	Pdpk1|1
positive regulation of homeostatic process	GO:0032846	0.236	1	260	29	28193	Pdpk1|1
positive regulation of protein complex assembly	GO:0031334	0.236	1	260	29	28193	Arpc5l|1
blood coagulation	GO:0007596	0.237	1	261	29	28193	Pdpk1|1
stress-activated MAPK cascade	GO:0051403	0.237	1	262	29	28193	Arl6ip5|1
ribose phosphate metabolic process	GO:0019693	0.238	2	904	29	28193	Uqcrb|1;Rhoq|1
regulation of cysteine-type endopeptidase activity	GO:2000116	0.238	1	263	29	28193	Arl6ip5|1
cellular response to nitrogen compound	GO:1901699	0.238	2	905	29	28193	Rhoq|1;Pdpk1|1
negative regulation of biological process	GO:0048519	0.239	8	5834	29	28193	LOC297568|1;Rhoq|1;Arl6ip5|1;Krt1|1;Aatk|1;Psmg2|1;Pdpk1|1;Dkk3|1
hemostasis	GO:0007599	0.239	1	264	29	28193	Pdpk1|1
developmental cell growth	GO:0048588	0.24	1	265	29	28193	Aatk|1
I-kappaB kinase/NF-kappaB signaling	GO:0007249	0.24	1	266	29	28193	Pdpk1|1
cell junction organization	GO:0034330	0.241	1	267	29	28193	Pdpk1|1
regulation of mitotic cell cycle phase transition	GO:1901990	0.241	1	267	29	28193	Psmg2|1
coagulation	GO:0050817	0.241	1	267	29	28193	Pdpk1|1
actin polymerization or depolymerization	GO:0008154	0.241	1	267	29	28193	Arpc5l|1
regulation of hydrolase activity	GO:0051336	0.242	3	1659	29	28193	LOC297568|1;Arl6ip5|1;Pdpk1|1
single-organism carbohydrate metabolic process	GO:0044723	0.242	2	915	29	28193	Isyna1|1;Pmm1|1
response to nitrogen compound	GO:1901698	0.242	3	1660	29	28193	Aup1|1;Rhoq|1;Pdpk1|1
inorganic ion homeostasis	GO:0098771	0.243	2	916	29	28193	Smpd3|1;Pdpk1|1
negative regulation of response to stimulus	GO:0048585	0.243	3	1664	29	28193	Krt1|1;Pdpk1|1;Dkk3|1
cellular macromolecule metabolic process	GO:0044260	0.244	14	11359	29	28193	Abhd12|1;Wdr20|1;LOC297568|1;Ube2q1|1;Aup1|1;Rhoq|1;Arl6ip5|1;Pmm1|1;Krt1|1;Fhod1|1;Aatk|1;Psmg2|1;Pdpk1|1;Fubp3|1
regulation of transport	GO:0051049	0.244	4	2461	29	28193	Rhoq|1;Arl6ip5|1;Smpd3|1;Pdpk1|1
negative regulation of protein kinase activity	GO:0006469	0.244	1	271	29	28193	Pdpk1|1
response to transforming growth factor beta	GO:0071559	0.244	1	271	29	28193	Pdpk1|1
regulation of secretion by cell	GO:1903530	0.245	2	922	29	28193	Smpd3|1;Pdpk1|1
negative regulation of growth	GO:0045926	0.246	1	273	29	28193	Aatk|1
ion transport	GO:0006811	0.246	4	2470	29	28193	Uqcrb|1;Arl6ip5|1;Smpd3|1;Pdpk1|1
regulation of innate immune response	GO:0045088	0.247	1	274	29	28193	Pdpk1|1
negative regulation of neuron differentiation	GO:0045665	0.247	1	274	29	28193	Aatk|1
regulation of cellular localization	GO:0060341	0.247	3	1677	29	28193	Rhoq|1;Smpd3|1;Pdpk1|1
carboxylic acid catabolic process	GO:0046395	0.248	1	275	29	28193	Abhd12|1
organic acid catabolic process	GO:0016054	0.248	1	275	29	28193	Abhd12|1
regulation of ion transport	GO:0043269	0.249	2	932	29	28193	Arl6ip5|1;Pdpk1|1
regulation of proteolysis involved in cellular protein catabolic process	GO:1903050	0.249	1	277	29	28193	Psmg2|1
behavior	GO:0007610	0.249	2	933	29	28193	Abhd12|1;Ube2q1|1
protein modification by small protein conjugation	GO:0032446	0.252	2	941	29	28193	Ube2q1|1;Psmg2|1
regulation of Wnt signaling pathway	GO:0030111	0.254	1	283	29	28193	Dkk3|1
regulation of cellular response to growth factor stimulus	GO:0090287	0.254	1	283	29	28193	Pdpk1|1
hexose metabolic process	GO:0019318	0.255	1	284	29	28193	Pmm1|1
sensory organ morphogenesis	GO:0090596	0.255	1	285	29	28193	Aldh1a1|1
regulation of neuron apoptotic process	GO:0043523	0.256	1	286	29	28193	Pdpk1|1
epithelial cell migration	GO:0010631	0.257	1	287	29	28193	Pdpk1|1
nuclear chromosome segregation	GO:0098813	0.258	1	288	29	28193	Psmg2|1
organic hydroxy compound transport	GO:0015850	0.258	1	288	29	28193	Smpd3|1
cation transport	GO:0006812	0.258	3	1715	29	28193	Uqcrb|1;Smpd3|1;Pdpk1|1
cellular biosynthetic process	GO:0044249	0.258	10	7760	29	28193	Isyna1|1;Aldh1a1|1;Rhoq|1;Smpd3|1;Pmm1|1;Mthfd2l|1;Fhod1|1;Pdpk1|1;Sephs2|1;Fubp3|1
epithelium migration	GO:0090132	0.258	1	289	29	28193	Pdpk1|1
negative regulation of kinase activity	GO:0033673	0.26	1	291	29	28193	Pdpk1|1
regulation of establishment of protein localization	GO:0070201	0.261	2	965	29	28193	Rhoq|1;Pdpk1|1
developmental growth involved in morphogenesis	GO:0060560	0.261	1	293	29	28193	Aatk|1
cytosolic transport	GO:0016482	0.262	2	966	29	28193	Pdpk1|1;Sec13|1
regulation of calcium ion transport	GO:0051924	0.264	1	296	29	28193	Pdpk1|1
tissue migration	GO:0090130	0.265	1	297	29	28193	Pdpk1|1
female pregnancy	GO:0007565	0.265	1	298	29	28193	Ube2q1|1
reactive oxygen species metabolic process	GO:0072593	0.266	1	299	29	28193	Smpd3|1
stress-activated protein kinase signaling cascade	GO:0031098	0.267	1	300	29	28193	Arl6ip5|1
oxidation-reduction process	GO:0055114	0.268	3	1750	29	28193	Uqcrb|1;Aldh1a1|1;Mthfd2l|1
protein autophosphorylation	GO:0046777	0.268	1	302	29	28193	Aatk|1
regulation of cation transmembrane transport	GO:1904062	0.268	1	302	29	28193	Pdpk1|1
brain development	GO:0007420	0.268	2	983	29	28193	Aatk|1;Tpm3|1
regulation of cellular protein catabolic process	GO:1903362	0.269	1	303	29	28193	Psmg2|1
ion homeostasis	GO:0050801	0.269	2	985	29	28193	Smpd3|1;Pdpk1|1
anatomical structure development	GO:0048856	0.27	9	6932	29	28193	Ube2q1|1;Aldh1a1|1;Rhoq|1;Smpd3|1;Krt1|1;Aatk|1;Pdpk1|1;Dkk3|1;Tpm3|1
positive regulation of metabolic process	GO:0009893	0.271	6	4278	29	28193	Rhoq|1;Arl6ip5|1;Smpd3|1;Fhod1|1;Pdpk1|1;Fubp3|1
regulation of secretion	GO:0051046	0.271	2	990	29	28193	Smpd3|1;Pdpk1|1
glycerophospholipid metabolic process	GO:0006650	0.271	1	306	29	28193	Abhd12|1
regulation of cell cycle phase transition	GO:1901987	0.273	1	308	29	28193	Psmg2|1
positive regulation of transcription, DNA-templated	GO:0045893	0.273	3	1770	29	28193	Rhoq|1;Fhod1|1;Fubp3|1
positive regulation of nucleic acid-templated transcription	GO:1903508	0.274	3	1772	29	28193	Rhoq|1;Fhod1|1;Fubp3|1
positive regulation of RNA biosynthetic process	GO:1902680	0.275	3	1775	29	28193	Rhoq|1;Fhod1|1;Fubp3|1
obsolete death	GO:0016265	0.275	3	1775	29	28193	Aatk|1;Psmg2|1;Pdpk1|1
embryonic organ morphogenesis	GO:0048562	0.275	1	311	29	28193	Aldh1a1|1
intrinsic apoptotic signaling pathway	GO:0097193	0.275	1	311	29	28193	Arl6ip5|1
negative regulation of response to external stimulus	GO:0032102	0.278	1	315	29	28193	Krt1|1
second-messenger-mediated signaling	GO:0019932	0.278	1	315	29	28193	Pdpk1|1
activation of protein kinase activity	GO:0032147	0.279	1	316	29	28193	Pdpk1|1
cellular response to hormone stimulus	GO:0032870	0.279	2	1011	29	28193	Rhoq|1;Pdpk1|1
macromolecule metabolic process	GO:0043170	0.279	15	12583	29	28193	Abhd12|1;Wdr20|1;LOC297568|1;Ube2q1|1;Aup1|1;Rhoq|1;Arl6ip5|1;Smpd3|1;Pmm1|1;Krt1|1;Fhod1|1;Aatk|1;Psmg2|1;Pdpk1|1;Fubp3|1
organic substance biosynthetic process	GO:1901576	0.279	10	7907	29	28193	Isyna1|1;Aldh1a1|1;Rhoq|1;Smpd3|1;Pmm1|1;Mthfd2l|1;Fhod1|1;Pdpk1|1;Sephs2|1;Fubp3|1
positive regulation of macromolecule metabolic process	GO:0010604	0.281	5	3468	29	28193	Rhoq|1;Arl6ip5|1;Fhod1|1;Pdpk1|1;Fubp3|1
regulation of transferase activity	GO:0051338	0.283	2	1020	29	28193	Psmg2|1;Pdpk1|1
negative regulation of apoptotic process	GO:0043066	0.283	2	1020	29	28193	Psmg2|1;Pdpk1|1
peptide hormone secretion	GO:0030072	0.284	1	323	29	28193	Ube2q1|1
response to wounding	GO:0009611	0.285	2	1025	29	28193	Krt1|1;Pdpk1|1
cell-cell signaling	GO:0007267	0.285	3	1813	29	28193	Ube2q1|1;Plcb3|1;Dkk3|1
regulation of angiogenesis	GO:0045765	0.286	1	325	29	28193	Pdpk1|1
head development	GO:0060322	0.286	2	1029	29	28193	Aatk|1;Tpm3|1
regulation of response to stimulus	GO:0048583	0.287	6	4362	29	28193	Arl6ip5|1;Smpd3|1;Krt1|1;Pdpk1|1;Sec13|1;Dkk3|1
organonitrogen compound biosynthetic process	GO:1901566	0.288	4	2650	29	28193	Smpd3|1;Pmm1|1;Mthfd2l|1;Sephs2|1
positive regulation of immune system process	GO:0002684	0.288	2	1035	29	28193	Krt1|1;Pdpk1|1
macromolecule glycosylation	GO:0043413	0.289	1	330	29	28193	Pmm1|1
protein glycosylation	GO:0006486	0.289	1	330	29	28193	Pmm1|1
negative regulation of programmed cell death	GO:0043069	0.29	2	1039	29	28193	Psmg2|1;Pdpk1|1
regulation of chromosome organization	GO:0033044	0.291	1	332	29	28193	Psmg2|1
cellular chemical homeostasis	GO:0055082	0.291	2	1043	29	28193	Smpd3|1;Pdpk1|1
multicellular organism development	GO:0007275	0.292	8	6169	29	28193	Ube2q1|1;Aldh1a1|1;Smpd3|1;Krt1|1;Aatk|1;Pdpk1|1;Dkk3|1;Tpm3|1
positive regulation of RNA metabolic process	GO:0051254	0.293	3	1841	29	28193	Rhoq|1;Fhod1|1;Fubp3|1
cellular respiration	GO:0045333	0.294	1	336	29	28193	Uqcrb|1
negative regulation of endopeptidase activity	GO:0010951	0.294	1	336	29	28193	LOC297568|1
response to cytokine	GO:0034097	0.295	2	1051	29	28193	Smpd3|1;Pmm1|1
regulation of cell division	GO:0051302	0.295	1	338	29	28193	Psmg2|1
positive regulation of ion transport	GO:0043270	0.297	1	340	29	28193	Pdpk1|1
monosaccharide metabolic process	GO:0005996	0.297	1	340	29	28193	Pmm1|1
regulation of inflammatory response	GO:0050727	0.297	1	340	29	28193	Krt1|1
biosynthetic process	GO:0009058	0.299	10	8039	29	28193	Isyna1|1;Aldh1a1|1;Rhoq|1;Smpd3|1;Pmm1|1;Mthfd2l|1;Fhod1|1;Pdpk1|1;Sephs2|1;Fubp3|1
glycosylation	GO:0070085	0.3	1	345	29	28193	Pmm1|1
response to mechanical stimulus	GO:0009612	0.3	1	345	29	28193	Abhd12|1
peptidyl-serine phosphorylation	GO:0018105	0.3	1	345	29	28193	Pdpk1|1
negative regulation of neurogenesis	GO:0050768	0.301	1	346	29	28193	Aatk|1
positive regulation of signaling	GO:0023056	0.301	3	1868	29	28193	Arl6ip5|1;Smpd3|1;Sec13|1
positive regulation of cell communication	GO:0010647	0.303	3	1874	29	28193	Arl6ip5|1;Smpd3|1;Sec13|1
positive regulation of protein phosphorylation	GO:0001934	0.303	2	1074	29	28193	Arl6ip5|1;Pdpk1|1
chromosome segregation	GO:0007059	0.305	1	351	29	28193	Psmg2|1
protein polymerization	GO:0051258	0.305	1	352	29	28193	Arpc5l|1
positive regulation of proteolysis	GO:0045862	0.305	1	352	29	28193	Arl6ip5|1
cell-substrate adhesion	GO:0031589	0.306	1	353	29	28193	Pdpk1|1
cellular response to chemical stimulus	GO:0070887	0.307	5	3589	29	28193	Rhoq|1;Arl6ip5|1;Smpd3|1;Pmm1|1;Pdpk1|1
enzyme linked receptor protein signaling pathway	GO:0007167	0.307	2	1083	29	28193	Rhoq|1;Pdpk1|1
regulation of molecular function	GO:0065009	0.308	5	3594	29	28193	LOC297568|1;Aup1|1;Arl6ip5|1;Psmg2|1;Pdpk1|1
negative regulation of peptidase activity	GO:0010466	0.308	1	356	29	28193	LOC297568|1
positive regulation of defense response	GO:0031349	0.308	1	356	29	28193	Pdpk1|1
carbohydrate metabolic process	GO:0005975	0.309	2	1088	29	28193	Isyna1|1;Pmm1|1
inorganic cation transmembrane transport	GO:0098662	0.309	2	1088	29	28193	Uqcrb|1;Pdpk1|1
positive regulation of hydrolase activity	GO:0051345	0.31	2	1090	29	28193	Arl6ip5|1;Pdpk1|1
positive regulation of cytosolic calcium ion concentration	GO:0007204	0.311	1	359	29	28193	Pdpk1|1
mitotic nuclear division	GO:0007067	0.311	1	359	29	28193	Psmg2|1
cellular carbohydrate metabolic process	GO:0044262	0.312	1	361	29	28193	Isyna1|1
regulation of immune effector process	GO:0002697	0.312	1	361	29	28193	Pdpk1|1
camera-type eye development	GO:0043010	0.312	1	361	29	28193	Aldh1a1|1
cell projection assembly	GO:0030031	0.312	1	361	29	28193	Rhoq|1
multi-multicellular organism process	GO:0044706	0.312	1	361	29	28193	Ube2q1|1
regulation of vasculature development	GO:1901342	0.313	1	363	29	28193	Pdpk1|1
maintenance of location	GO:0051235	0.317	1	368	29	28193	Pdpk1|1
transmembrane receptor protein serine/threonine kinase signaling pathway	GO:0007178	0.317	1	368	29	28193	Pdpk1|1
cellular response to oxidative stress	GO:0034599	0.319	1	371	29	28193	Arl6ip5|1
regulation of lipid metabolic process	GO:0019216	0.319	1	371	29	28193	Smpd3|1
peptidyl-serine modification	GO:0018209	0.319	1	371	29	28193	Pdpk1|1
catabolic process	GO:0009056	0.319	4	2780	29	28193	Abhd12|1;Aup1|1;Plcb3|1;Psmg2|1
vesicle organization	GO:0016050	0.32	1	372	29	28193	Sec13|1
negative regulation of nervous system development	GO:0051961	0.32	1	372	29	28193	Aatk|1
negative regulation of organelle organization	GO:0010639	0.321	1	373	29	28193	Psmg2|1
cellular macromolecule catabolic process	GO:0044265	0.321	2	1121	29	28193	Aup1|1;Psmg2|1
positive regulation of phosphorylation	GO:0042327	0.323	2	1124	29	28193	Arl6ip5|1;Pdpk1|1
positive regulation of intracellular transport	GO:0032388	0.323	1	377	29	28193	Pdpk1|1
mitotic cell cycle phase transition	GO:0044772	0.324	1	378	29	28193	Psmg2|1
small molecule catabolic process	GO:0044282	0.325	1	379	29	28193	Abhd12|1
regulation of signaling	GO:0023051	0.327	5	3684	29	28193	Arl6ip5|1;Smpd3|1;Pdpk1|1;Sec13|1;Dkk3|1
multicellular organismal homeostasis	GO:0048871	0.327	1	382	29	28193	Krt1|1
anatomical structure homeostasis	GO:0060249	0.329	1	385	29	28193	Krt1|1
immune response-activating signal transduction	GO:0002757	0.332	1	390	29	28193	Pdpk1|1
regulation of neuron death	GO:1901214	0.336	1	395	29	28193	Pdpk1|1
negative regulation of cell death	GO:0060548	0.337	2	1162	29	28193	Psmg2|1;Pdpk1|1
glycoprotein biosynthetic process	GO:0009101	0.337	1	397	29	28193	Pmm1|1
regulation of cell communication	GO:0010646	0.339	5	3742	29	28193	Arl6ip5|1;Smpd3|1;Pdpk1|1;Sec13|1;Dkk3|1
single-organism developmental process	GO:0044767	0.34	9	7378	29	28193	Ube2q1|1;Aldh1a1|1;Rhoq|1;Smpd3|1;Krt1|1;Aatk|1;Pdpk1|1;Dkk3|1;Tpm3|1
sulfur compound metabolic process	GO:0006790	0.341	1	402	29	28193	Mthfd2l|1
ameboidal-type cell migration	GO:0001667	0.342	1	404	29	28193	Pdpk1|1
regulation of developmental growth	GO:0048638	0.342	1	404	29	28193	Aatk|1
purine nucleotide biosynthetic process	GO:0006164	0.344	1	406	29	28193	Mthfd2l|1
positive regulation of cellular protein localization	GO:1903829	0.344	1	406	29	28193	Pdpk1|1
regulation of protein modification process	GO:0031399	0.344	3	2015	29	28193	Arl6ip5|1;Psmg2|1;Pdpk1|1
microtubule-based movement	GO:0007018	0.344	1	407	29	28193	Klc1|1
carboxylic acid transport	GO:0046942	0.345	1	408	29	28193	Arl6ip5|1
epithelium development	GO:0060429	0.348	2	1190	29	28193	Aldh1a1|1;Pdpk1|1
cell-cell signaling by wnt	GO:0198738	0.348	1	413	29	28193	Dkk3|1
hormone secretion	GO:0046879	0.35	1	415	29	28193	Ube2q1|1
immune response-regulating signaling pathway	GO:0002764	0.351	1	417	29	28193	Pdpk1|1
organic acid transport	GO:0015849	0.351	1	417	29	28193	Arl6ip5|1
regulation of protein localization	GO:0032880	0.351	2	1199	29	28193	Rhoq|1;Pdpk1|1
developmental process	GO:0032502	0.352	9	7451	29	28193	Ube2q1|1;Aldh1a1|1;Rhoq|1;Smpd3|1;Krt1|1;Aatk|1;Pdpk1|1;Dkk3|1;Tpm3|1
cation transmembrane transport	GO:0098655	0.353	2	1204	29	28193	Uqcrb|1;Pdpk1|1
negative regulation of cell development	GO:0010721	0.354	1	421	29	28193	Aatk|1
cell cycle phase transition	GO:0044770	0.354	1	422	29	28193	Psmg2|1
eye development	GO:0001654	0.355	1	423	29	28193	Aldh1a1|1
purine-containing compound biosynthetic process	GO:0072522	0.356	1	425	29	28193	Mthfd2l|1
glycerolipid metabolic process	GO:0046486	0.356	1	425	29	28193	Abhd12|1
inorganic ion transmembrane transport	GO:0098660	0.357	2	1213	29	28193	Uqcrb|1;Pdpk1|1
cellular homeostasis	GO:0019725	0.359	2	1219	29	28193	Smpd3|1;Pdpk1|1
positive regulation of macromolecule biosynthetic process	GO:0010557	0.359	3	2068	29	28193	Rhoq|1;Fhod1|1;Fubp3|1
regulation of cytoplasmic transport	GO:1903649	0.36	1	430	29	28193	Pdpk1|1
regulation of cell morphogenesis involved in differentiation	GO:0010769	0.36	1	431	29	28193	Aatk|1
hormone transport	GO:0009914	0.364	1	436	29	28193	Ube2q1|1
leukocyte mediated immunity	GO:0002443	0.365	1	438	29	28193	Pdpk1|1
calcium ion transmembrane transport	GO:0070588	0.365	1	438	29	28193	Pdpk1|1
regulation of protein catabolic process	GO:0042176	0.366	1	440	29	28193	Psmg2|1
regulation of cellular protein metabolic process	GO:0032268	0.368	4	2980	29	28193	LOC297568|1;Arl6ip5|1;Psmg2|1;Pdpk1|1
cellular response to organic substance	GO:0071310	0.369	4	2984	29	28193	Rhoq|1;Smpd3|1;Pmm1|1;Pdpk1|1
negative regulation of immune system process	GO:0002683	0.369	1	444	29	28193	Pdpk1|1
macromolecular complex subunit organization	GO:0043933	0.37	4	2990	29	28193	Uqcrb|1;Krt1|1;Arpc5l|1;Psmg2|1
energy derivation by oxidation of organic compounds	GO:0015980	0.371	1	447	29	28193	Uqcrb|1
central nervous system development	GO:0007417	0.372	2	1255	29	28193	Aatk|1;Tpm3|1
Wnt signaling pathway	GO:0016055	0.372	1	449	29	28193	Dkk3|1
homeostatic process	GO:0042592	0.374	3	2119	29	28193	Smpd3|1;Krt1|1;Pdpk1|1
single-organism process	GO:0044699	0.375	23	21074	29	28193	Abhd12|1;Isyna1|1;Uqcrb|1;Ube2q1|1;Aup1|1;Aldh1a1|1;Rhoq|1;Arl6ip5|1;Smpd3|1;Pmm1|1;Mthfd2l|1;Krt1|1;Fhod1|1;Arpc5l|1;Aatk|1;Plcb3|1;Psmg2|1;Pdpk1|1;Sec13|1;Dkk3|1;Klc1|1;Sephs2|1;Tpm3|1
negative regulation of signal transduction	GO:0009968	0.378	2	1269	29	28193	Pdpk1|1;Dkk3|1
coenzyme metabolic process	GO:0006732	0.378	1	457	29	28193	Mthfd2l|1
glycoprotein metabolic process	GO:0009100	0.378	1	458	29	28193	Pmm1|1
regulation of cellular amide metabolic process	GO:0034248	0.378	1	458	29	28193	Smpd3|1
ATP metabolic process	GO:0046034	0.38	1	460	29	28193	Uqcrb|1
regulation of metal ion transport	GO:0010959	0.381	1	463	29	28193	Pdpk1|1
negative regulation of protein phosphorylation	GO:0001933	0.384	1	467	29	28193	Pdpk1|1
peptidyl-tyrosine phosphorylation	GO:0018108	0.386	1	470	29	28193	Aatk|1
phosphorylation	GO:0016310	0.387	4	3057	29	28193	Uqcrb|1;Arl6ip5|1;Aatk|1;Pdpk1|1
positive regulation of protein modification process	GO:0031401	0.387	2	1294	29	28193	Arl6ip5|1;Pdpk1|1
positive regulation of gene expression	GO:0010628	0.388	3	2168	29	28193	Rhoq|1;Fhod1|1;Fubp3|1
positive regulation of cell projection organization	GO:0031346	0.389	1	474	29	28193	Rhoq|1
peptidyl-tyrosine modification	GO:0018212	0.389	1	474	29	28193	Aatk|1
regulation of protein complex assembly	GO:0043254	0.39	1	477	29	28193	Arpc5l|1
positive regulation of nucleobase-containing compound metabolic process	GO:0045935	0.391	3	2178	29	28193	Rhoq|1;Fhod1|1;Fubp3|1
regulation of cell growth	GO:0001558	0.391	1	478	29	28193	Aatk|1
movement of cell or subcellular component	GO:0006928	0.392	3	2183	29	28193	Arpc5l|1;Pdpk1|1;Klc1|1
positive regulation of phosphorus metabolic process	GO:0010562	0.395	2	1316	29	28193	Arl6ip5|1;Pdpk1|1
positive regulation of phosphate metabolic process	GO:0045937	0.395	2	1316	29	28193	Arl6ip5|1;Pdpk1|1
positive regulation of secretion by cell	GO:1903532	0.396	1	485	29	28193	Smpd3|1
organonitrogen compound catabolic process	GO:1901565	0.397	2	1322	29	28193	Abhd12|1;Aup1|1
embryonic organ development	GO:0048568	0.398	1	489	29	28193	Aldh1a1|1
regulation of transcription from RNA polymerase II promoter	GO:0006357	0.402	3	2218	29	28193	Rhoq|1;Fhod1|1;Fubp3|1
anatomical structure morphogenesis	GO:0009653	0.403	4	3125	29	28193	Aldh1a1|1;Rhoq|1;Aatk|1;Pdpk1|1
animal organ development	GO:0048513	0.404	5	4041	29	28193	Aldh1a1|1;Krt1|1;Aatk|1;Pdpk1|1;Tpm3|1
axonogenesis	GO:0007409	0.406	1	502	29	28193	Aatk|1
negative regulation of hydrolase activity	GO:0051346	0.408	1	505	29	28193	LOC297568|1
cellular response to stress	GO:0033554	0.408	3	2240	29	28193	Aup1|1;Arl6ip5|1;Pithd1|1
nuclear division	GO:0000280	0.41	1	508	29	28193	Psmg2|1
negative regulation of phosphorylation	GO:0042326	0.412	1	512	29	28193	Pdpk1|1
purine ribonucleoside monophosphate metabolic process	GO:0009167	0.413	1	513	29	28193	Uqcrb|1
purine nucleoside monophosphate metabolic process	GO:0009126	0.414	1	514	29	28193	Uqcrb|1
regulation of response to wounding	GO:1903034	0.414	1	515	29	28193	Krt1|1
negative regulation of cell cycle	GO:0045786	0.415	1	516	29	28193	Psmg2|1
anatomical structure formation involved in morphogenesis	GO:0048646	0.415	2	1370	29	28193	Aldh1a1|1;Pdpk1|1
positive regulation of secretion	GO:0051047	0.417	1	519	29	28193	Smpd3|1
positive regulation of protein kinase activity	GO:0045860	0.417	1	519	29	28193	Pdpk1|1
amide biosynthetic process	GO:0043604	0.42	2	1385	29	28193	Smpd3|1;Mthfd2l|1
regulation of protein metabolic process	GO:0051246	0.422	4	3200	29	28193	LOC297568|1;Arl6ip5|1;Psmg2|1;Pdpk1|1
angiogenesis	GO:0001525	0.422	1	527	29	28193	Pdpk1|1
ribonucleoside monophosphate metabolic process	GO:0009161	0.422	1	527	29	28193	Uqcrb|1
cofactor metabolic process	GO:0051186	0.428	1	537	29	28193	Mthfd2l|1
transcription from RNA polymerase II promoter	GO:0006366	0.428	3	2310	29	28193	Rhoq|1;Fhod1|1;Fubp3|1
aging	GO:0007568	0.429	1	539	29	28193	Smpd3|1
morphogenesis of an epithelium	GO:0002009	0.429	1	540	29	28193	Aldh1a1|1
positive regulation of establishment of protein localization	GO:1904951	0.43	1	541	29	28193	Pdpk1|1
Ras protein signal transduction	GO:0007265	0.431	1	542	29	28193	Aatk|1
nucleobase-containing compound biosynthetic process	GO:0034654	0.431	6	5099	29	28193	Rhoq|1;Pmm1|1;Mthfd2l|1;Fhod1|1;Pdpk1|1;Fubp3|1
nucleoside monophosphate metabolic process	GO:0009123	0.432	1	544	29	28193	Uqcrb|1
regulation of immune system process	GO:0002682	0.433	2	1419	29	28193	Krt1|1;Pdpk1|1
cellular catabolic process	GO:0044248	0.434	3	2331	29	28193	Abhd12|1;Aup1|1;Psmg2|1
positive regulation of cell migration	GO:0030335	0.439	1	556	29	28193	Pdpk1|1
positive regulation of kinase activity	GO:0033674	0.439	1	556	29	28193	Pdpk1|1
axon development	GO:0061564	0.441	1	559	29	28193	Aatk|1
negative regulation of signaling	GO:0023057	0.441	2	1442	29	28193	Pdpk1|1;Dkk3|1
negative regulation of cell communication	GO:0010648	0.442	2	1444	29	28193	Pdpk1|1;Dkk3|1
regulation of mitotic cell cycle	GO:0007346	0.442	1	561	29	28193	Psmg2|1
single-multicellular organism process	GO:0044707	0.443	10	8944	29	28193	Abhd12|1;Ube2q1|1;Aldh1a1|1;Smpd3|1;Krt1|1;Aatk|1;Plcb3|1;Pdpk1|1;Dkk3|1;Tpm3|1
wound healing	GO:0042060	0.443	1	563	29	28193	Pdpk1|1
organelle fission	GO:0048285	0.443	1	563	29	28193	Psmg2|1
regulation of homeostatic process	GO:0032844	0.444	1	565	29	28193	Pdpk1|1
positive regulation of MAPK cascade	GO:0043410	0.445	1	567	29	28193	Arl6ip5|1
peptidyl-amino acid modification	GO:0018193	0.447	2	1458	29	28193	Aatk|1;Pdpk1|1
protein phosphorylation	GO:0006468	0.448	3	2379	29	28193	Arl6ip5|1;Aatk|1;Pdpk1|1
organic anion transport	GO:0015711	0.448	1	571	29	28193	Arl6ip5|1
aromatic compound biosynthetic process	GO:0019438	0.45	6	5196	29	28193	Rhoq|1;Pmm1|1;Mthfd2l|1;Fhod1|1;Pdpk1|1;Fubp3|1
positive regulation of cell motility	GO:2000147	0.451	1	576	29	28193	Pdpk1|1
heterocycle biosynthetic process	GO:0018130	0.452	6	5204	29	28193	Rhoq|1;Pmm1|1;Mthfd2l|1;Fhod1|1;Pdpk1|1;Fubp3|1
response to organic substance	GO:0010033	0.454	5	4271	29	28193	Aup1|1;Rhoq|1;Smpd3|1;Pmm1|1;Pdpk1|1
regulation of leukocyte activation	GO:0002694	0.454	1	582	29	28193	Pdpk1|1
cell growth	GO:0016049	0.455	1	583	29	28193	Aatk|1
cellular response to oxygen-containing compound	GO:1901701	0.456	2	1485	29	28193	Rhoq|1;Pdpk1|1
cell surface receptor signaling pathway involved in cell-cell signaling	GO:1905114	0.457	1	587	29	28193	Dkk3|1
cell migration	GO:0016477	0.459	2	1493	29	28193	Arpc5l|1;Pdpk1|1
regulation of membrane potential	GO:0042391	0.461	1	595	29	28193	Arl6ip5|1
positive regulation of cellular component movement	GO:0051272	0.462	1	596	29	28193	Pdpk1|1
single-organism behavior	GO:0044708	0.463	1	597	29	28193	Abhd12|1
generation of precursor metabolites and energy	GO:0006091	0.464	1	600	29	28193	Uqcrb|1
reproductive system development	GO:0061458	0.465	1	601	29	28193	Ube2q1|1
positive regulation of locomotion	GO:0040017	0.465	1	602	29	28193	Pdpk1|1
regulation of primary metabolic process	GO:0080090	0.466	8	7176	29	28193	LOC297568|1;Rhoq|1;Arl6ip5|1;Smpd3|1;Fhod1|1;Psmg2|1;Pdpk1|1;Fubp3|1
cell morphogenesis	GO:0000902	0.466	2	1514	29	28193	Rhoq|1;Aatk|1
establishment of protein localization to organelle	GO:0072594	0.467	1	605	29	28193	Pmm1|1
negative regulation of transport	GO:0051051	0.467	1	605	29	28193	Arl6ip5|1
regulation of localization	GO:0032879	0.467	4	3390	29	28193	Rhoq|1;Arl6ip5|1;Smpd3|1;Pdpk1|1
cell projection organization	GO:0030030	0.469	2	1522	29	28193	Rhoq|1;Aatk|1
regulation of macromolecule metabolic process	GO:0060255	0.47	8	7197	29	28193	LOC297568|1;Rhoq|1;Arl6ip5|1;Smpd3|1;Fhod1|1;Psmg2|1;Pdpk1|1;Fubp3|1
cell division	GO:0051301	0.472	1	614	29	28193	Psmg2|1
signal release	GO:0023061	0.473	1	615	29	28193	Ube2q1|1
calcium ion transport	GO:0006816	0.473	1	616	29	28193	Pdpk1|1
response to oxidative stress	GO:0006979	0.473	1	616	29	28193	Arl6ip5|1
blood vessel morphogenesis	GO:0048514	0.475	1	620	29	28193	Pdpk1|1
protein secretion	GO:0009306	0.478	1	624	29	28193	Ube2q1|1
negative regulation of cellular process	GO:0048523	0.479	6	5343	29	28193	LOC297568|1;Rhoq|1;Aatk|1;Psmg2|1;Pdpk1|1;Dkk3|1
positive regulation of transferase activity	GO:0051347	0.48	1	628	29	28193	Pdpk1|1
regulation of cell activation	GO:0050865	0.483	1	633	29	28193	Pdpk1|1
organic cyclic compound biosynthetic process	GO:1901362	0.483	6	5360	29	28193	Rhoq|1;Pmm1|1;Mthfd2l|1;Fhod1|1;Pdpk1|1;Fubp3|1
peptide secretion	GO:0002790	0.483	1	634	29	28193	Ube2q1|1
response to stimulus	GO:0050896	0.487	14	13052	29	28193	Abhd12|1;Aup1|1;Aldh1a1|1;Rhoq|1;Arl6ip5|1;Smpd3|1;Pmm1|1;Krt1|1;Pithd1|1;Aatk|1;Plcb3|1;Pdpk1|1;Sec13|1;Dkk3|1
regulation of cell cycle process	GO:0010564	0.487	1	642	29	28193	Psmg2|1
embryonic morphogenesis	GO:0048598	0.489	1	645	29	28193	Aldh1a1|1
regulation of protein phosphorylation	GO:0001932	0.489	2	1581	29	28193	Arl6ip5|1;Pdpk1|1
sensory organ development	GO:0007423	0.492	1	651	29	28193	Aldh1a1|1
response to abiotic stimulus	GO:0009628	0.493	2	1591	29	28193	Abhd12|1;Pdpk1|1
regulation of cellular metabolic process	GO:0031323	0.493	8	7331	29	28193	LOC297568|1;Rhoq|1;Arl6ip5|1;Smpd3|1;Fhod1|1;Psmg2|1;Pdpk1|1;Fubp3|1
regulation of intracellular transport	GO:0032386	0.493	1	653	29	28193	Pdpk1|1
negative regulation of phosphorus metabolic process	GO:0010563	0.494	1	655	29	28193	Pdpk1|1
negative regulation of phosphate metabolic process	GO:0045936	0.494	1	655	29	28193	Pdpk1|1
regulation of neuron projection development	GO:0010975	0.495	1	656	29	28193	Aatk|1
regulation of ion transmembrane transport	GO:0034765	0.499	1	664	29	28193	Pdpk1|1
epithelial cell differentiation	GO:0030855	0.5	1	665	29	28193	Pdpk1|1
localization of cell	GO:0051674	0.501	2	1614	29	28193	Arpc5l|1;Pdpk1|1
cell motility	GO:0048870	0.501	2	1614	29	28193	Arpc5l|1;Pdpk1|1
cell morphogenesis involved in neuron differentiation	GO:0048667	0.502	1	670	29	28193	Aatk|1
response to hormone	GO:0009725	0.503	2	1620	29	28193	Rhoq|1;Pdpk1|1
divalent metal ion transport	GO:0070838	0.503	1	671	29	28193	Pdpk1|1
divalent inorganic cation transport	GO:0072511	0.504	1	674	29	28193	Pdpk1|1
cellular nitrogen compound biosynthetic process	GO:0044271	0.507	7	6446	29	28193	Rhoq|1;Smpd3|1;Pmm1|1;Mthfd2l|1;Fhod1|1;Pdpk1|1;Fubp3|1
mitochondrion organization	GO:0007005	0.507	1	679	29	28193	Uqcrb|1
cellular component morphogenesis	GO:0032989	0.508	2	1635	29	28193	Rhoq|1;Aatk|1
positive regulation of cellular protein metabolic process	GO:0032270	0.51	2	1641	29	28193	Arl6ip5|1;Pdpk1|1
cellular amide metabolic process	GO:0043603	0.51	2	1641	29	28193	Smpd3|1;Mthfd2l|1
regulation of transmembrane transport	GO:0034762	0.51	1	685	29	28193	Pdpk1|1
protein targeting	GO:0006605	0.51	1	685	29	28193	Pmm1|1
tissue morphogenesis	GO:0048729	0.518	1	700	29	28193	Aldh1a1|1
response to stress	GO:0006950	0.521	5	4588	29	28193	Aup1|1;Arl6ip5|1;Krt1|1;Pithd1|1;Pdpk1|1
ion transmembrane transport	GO:0034220	0.526	2	1691	29	28193	Uqcrb|1;Pdpk1|1
blood vessel development	GO:0001568	0.528	1	720	29	28193	Pdpk1|1
defense response	GO:0006952	0.529	2	1701	29	28193	Krt1|1;Pdpk1|1
regulation of phosphorylation	GO:0042325	0.532	2	1711	29	28193	Arl6ip5|1;Pdpk1|1
neuron projection morphogenesis	GO:0048812	0.537	1	738	29	28193	Aatk|1
system development	GO:0048731	0.538	6	5645	29	28193	Ube2q1|1;Aldh1a1|1;Krt1|1;Aatk|1;Pdpk1|1;Tpm3|1
mitotic cell cycle process	GO:1903047	0.542	1	749	29	28193	Psmg2|1
vasculature development	GO:0001944	0.544	1	753	29	28193	Pdpk1|1
regulation of growth	GO:0040008	0.545	1	754	29	28193	Aatk|1
positive regulation of protein metabolic process	GO:0051247	0.547	2	1755	29	28193	Arl6ip5|1;Pdpk1|1
regulation of cellular response to stress	GO:0080135	0.549	1	764	29	28193	Arl6ip5|1
monocarboxylic acid metabolic process	GO:0032787	0.55	1	766	29	28193	Aldh1a1|1
cell cycle	GO:0007049	0.551	2	1769	29	28193	Smpd3|1;Psmg2|1
regulation of cellular catabolic process	GO:0031329	0.552	1	770	29	28193	Psmg2|1
cellular response to stimulus	GO:0051716	0.553	11	10585	29	28193	Aup1|1;Rhoq|1;Arl6ip5|1;Smpd3|1;Pmm1|1;Pithd1|1;Aatk|1;Plcb3|1;Pdpk1|1;Sec13|1;Dkk3|1
developmental growth	GO:0048589	0.557	1	781	29	28193	Aatk|1
positive regulation of catalytic activity	GO:0043085	0.559	2	1794	29	28193	Arl6ip5|1;Pdpk1|1
negative regulation of cellular metabolic process	GO:0031324	0.56	3	2798	29	28193	LOC297568|1;Psmg2|1;Pdpk1|1
inflammatory response	GO:0006954	0.56	1	787	29	28193	Krt1|1
negative regulation of macromolecule metabolic process	GO:0010605	0.563	3	2811	29	28193	LOC297568|1;Psmg2|1;Pdpk1|1
response to chemical	GO:0042221	0.566	7	6776	29	28193	Aup1|1;Aldh1a1|1;Rhoq|1;Arl6ip5|1;Smpd3|1;Pmm1|1;Pdpk1|1
cellular response to endogenous stimulus	GO:0071495	0.567	2	1822	29	28193	Rhoq|1;Pdpk1|1
regulation of macromolecule biosynthetic process	GO:0010556	0.569	5	4822	29	28193	Rhoq|1;Smpd3|1;Fhod1|1;Pdpk1|1;Fubp3|1
regulation of MAPK cascade	GO:0043408	0.569	1	807	29	28193	Arl6ip5|1
cell projection morphogenesis	GO:0048858	0.57	1	809	29	28193	Aatk|1
response to drug	GO:0042493	0.57	1	809	29	28193	Aldh1a1|1
anterograde trans-synaptic signaling	GO:0098916	0.571	1	811	29	28193	Plcb3|1
trans-synaptic signaling	GO:0099537	0.572	1	812	29	28193	Plcb3|1
synaptic signaling	GO:0099536	0.577	1	824	29	28193	Plcb3|1
regulation of protein kinase activity	GO:0045859	0.582	1	834	29	28193	Pdpk1|1
cell part morphogenesis	GO:0032990	0.582	1	834	29	28193	Aatk|1
cellular response to growth factor stimulus	GO:0071363	0.584	1	839	29	28193	Pdpk1|1
multicellular organismal process	GO:0032501	0.585	10	9822	29	28193	Abhd12|1;Ube2q1|1;Aldh1a1|1;Smpd3|1;Krt1|1;Aatk|1;Plcb3|1;Pdpk1|1;Dkk3|1;Tpm3|1
negative regulation of cell differentiation	GO:0045596	0.588	1	848	29	28193	Aatk|1
locomotion	GO:0040011	0.589	2	1894	29	28193	Arpc5l|1;Pdpk1|1
anion transport	GO:0006820	0.59	1	854	29	28193	Arl6ip5|1
cellular response to DNA damage stimulus	GO:0006974	0.59	1	854	29	28193	Pithd1|1
regulation of neuron differentiation	GO:0045664	0.598	1	872	29	28193	Aatk|1
immune response	GO:0006955	0.604	2	1945	29	28193	Krt1|1;Pdpk1|1
cell surface receptor signaling pathway	GO:0007166	0.604	3	2980	29	28193	Rhoq|1;Pdpk1|1;Dkk3|1
response to growth factor	GO:0070848	0.606	1	890	29	28193	Pdpk1|1
regulation of developmental process	GO:0050793	0.606	3	2986	29	28193	Rhoq|1;Aatk|1;Pdpk1|1
MAPK cascade	GO:0000165	0.609	1	898	29	28193	Arl6ip5|1
regulation of catabolic process	GO:0009894	0.609	1	898	29	28193	Psmg2|1
regulation of kinase activity	GO:0043549	0.612	1	905	29	28193	Pdpk1|1
leukocyte activation	GO:0045321	0.613	1	907	29	28193	Pdpk1|1
regulation of response to external stimulus	GO:0032101	0.613	1	907	29	28193	Krt1|1
regulation of cell migration	GO:0030334	0.614	1	910	29	28193	Pdpk1|1
regulation of cellular biosynthetic process	GO:0031326	0.617	5	5072	29	28193	Rhoq|1;Smpd3|1;Fhod1|1;Pdpk1|1;Fubp3|1
cell morphogenesis involved in differentiation	GO:0000904	0.617	1	918	29	28193	Aatk|1
protein localization to organelle	GO:0033365	0.619	1	922	29	28193	Pmm1|1
chemical synaptic transmission	GO:0007268	0.623	1	933	29	28193	Plcb3|1
regulation of phosphate metabolic process	GO:0019220	0.625	2	2019	29	28193	Arl6ip5|1;Pdpk1|1
regulation of phosphorus metabolic process	GO:0051174	0.627	2	2026	29	28193	Arl6ip5|1;Pdpk1|1
signal transduction by protein phosphorylation	GO:0023014	0.628	1	945	29	28193	Arl6ip5|1
mitotic cell cycle	GO:0000278	0.629	1	946	29	28193	Psmg2|1
carbohydrate derivative biosynthetic process	GO:1901137	0.629	1	947	29	28193	Pmm1|1
regulation of biosynthetic process	GO:0009889	0.633	5	5158	29	28193	Rhoq|1;Smpd3|1;Fhod1|1;Pdpk1|1;Fubp3|1
regulation of cell motility	GO:2000145	0.635	1	962	29	28193	Pdpk1|1
negative regulation of metabolic process	GO:0009892	0.637	3	3121	29	28193	LOC297568|1;Psmg2|1;Pdpk1|1
regulation of transcription, DNA-templated	GO:0006355	0.64	4	4172	29	28193	Rhoq|1;Fhod1|1;Pdpk1|1;Fubp3|1
single organism signaling	GO:0044700	0.641	9	9199	29	28193	Ube2q1|1;Rhoq|1;Arl6ip5|1;Smpd3|1;Aatk|1;Plcb3|1;Pdpk1|1;Sec13|1;Dkk3|1
signaling	GO:0023052	0.644	9	9221	29	28193	Ube2q1|1;Rhoq|1;Arl6ip5|1;Smpd3|1;Aatk|1;Plcb3|1;Pdpk1|1;Sec13|1;Dkk3|1
regulation of nitrogen compound metabolic process	GO:0051171	0.646	5	5227	29	28193	Rhoq|1;Smpd3|1;Fhod1|1;Pdpk1|1;Fubp3|1
tissue development	GO:0009888	0.647	2	2100	29	28193	Aldh1a1|1;Pdpk1|1
regulation of nucleic acid-templated transcription	GO:1903506	0.648	4	4214	29	28193	Rhoq|1;Fhod1|1;Pdpk1|1;Fubp3|1
regulation of RNA biosynthetic process	GO:2001141	0.65	4	4221	29	28193	Rhoq|1;Fhod1|1;Pdpk1|1;Fubp3|1
sexual reproduction	GO:0019953	0.653	1	1010	29	28193	Ube2q1|1
biological regulation	GO:0065007	0.654	17	17028	29	28193	LOC297568|1;Ube2q1|1;Aup1|1;Aldh1a1|1;Rhoq|1;Arl6ip5|1;Smpd3|1;Krt1|1;Fhod1|1;Arpc5l|1;Aatk|1;Plcb3|1;Psmg2|1;Pdpk1|1;Sec13|1;Dkk3|1;Fubp3|1
regulation of metabolic process	GO:0019222	0.657	8	8314	29	28193	LOC297568|1;Rhoq|1;Arl6ip5|1;Smpd3|1;Fhod1|1;Psmg2|1;Pdpk1|1;Fubp3|1
nucleobase-containing compound metabolic process	GO:0006139	0.658	7	7323	29	28193	Uqcrb|1;Rhoq|1;Pmm1|1;Mthfd2l|1;Fhod1|1;Pdpk1|1;Fubp3|1
animal organ morphogenesis	GO:0009887	0.661	1	1033	29	28193	Aldh1a1|1
microtubule-based process	GO:0007017	0.663	1	1036	29	28193	Klc1|1
regulation of locomotion	GO:0040012	0.665	1	1043	29	28193	Pdpk1|1
cardiovascular system development	GO:0072358	0.667	1	1049	29	28193	Pdpk1|1
transmembrane transport	GO:0055085	0.669	2	2187	29	28193	Uqcrb|1;Pdpk1|1
regulation of neurogenesis	GO:0050767	0.67	1	1056	29	28193	Aatk|1
positive regulation of molecular function	GO:0044093	0.67	2	2190	29	28193	Arl6ip5|1;Pdpk1|1
regulation of cellular component movement	GO:0051270	0.674	1	1068	29	28193	Pdpk1|1
cell activation	GO:0001775	0.676	1	1075	29	28193	Pdpk1|1
cell communication	GO:0007154	0.68	9	9465	29	28193	Ube2q1|1;Rhoq|1;Arl6ip5|1;Smpd3|1;Aatk|1;Plcb3|1;Pdpk1|1;Sec13|1;Dkk3|1
regulation of RNA metabolic process	GO:0051252	0.682	4	4389	29	28193	Rhoq|1;Fhod1|1;Pdpk1|1;Fubp3|1
multicellular organismal reproductive process	GO:0048609	0.686	1	1103	29	28193	Ube2q1|1
transcription, DNA-templated	GO:0006351	0.686	4	4411	29	28193	Rhoq|1;Fhod1|1;Pdpk1|1;Fubp3|1
signal transduction	GO:0007165	0.69	8	8538	29	28193	Rhoq|1;Arl6ip5|1;Smpd3|1;Aatk|1;Plcb3|1;Pdpk1|1;Sec13|1;Dkk3|1
heterocycle metabolic process	GO:0046483	0.691	7	7532	29	28193	Uqcrb|1;Rhoq|1;Pmm1|1;Mthfd2l|1;Fhod1|1;Pdpk1|1;Fubp3|1
multicellular organism reproduction	GO:0032504	0.692	1	1120	29	28193	Ube2q1|1
negative regulation of developmental process	GO:0051093	0.692	1	1121	29	28193	Aatk|1
nucleic acid-templated transcription	GO:0097659	0.693	4	4450	29	28193	Rhoq|1;Fhod1|1;Pdpk1|1;Fubp3|1
regulation of multicellular organismal development	GO:2000026	0.694	2	2289	29	28193	Aatk|1;Pdpk1|1
macromolecule biosynthetic process	GO:0009059	0.695	6	6539	29	28193	Rhoq|1;Smpd3|1;Pmm1|1;Fhod1|1;Pdpk1|1;Fubp3|1
RNA biosynthetic process	GO:0032774	0.696	4	4469	29	28193	Rhoq|1;Fhod1|1;Pdpk1|1;Fubp3|1
regulation of cell cycle	GO:0051726	0.697	1	1136	29	28193	Psmg2|1
cellular aromatic compound metabolic process	GO:0006725	0.697	7	7572	29	28193	Uqcrb|1;Rhoq|1;Pmm1|1;Mthfd2l|1;Fhod1|1;Pdpk1|1;Fubp3|1
embryo development	GO:0009790	0.705	1	1163	29	28193	Aldh1a1|1
growth	GO:0040007	0.706	1	1166	29	28193	Aatk|1
regulation of nervous system development	GO:0051960	0.708	1	1170	29	28193	Aatk|1
circulatory system development	GO:0072359	0.711	1	1181	29	28193	Pdpk1|1
system process	GO:0003008	0.716	3	3500	29	28193	Smpd3|1;Plcb3|1;Tpm3|1
neuron projection development	GO:0031175	0.717	1	1199	29	28193	Aatk|1
cellular nitrogen compound metabolic process	GO:0034641	0.719	8	8736	29	28193	Uqcrb|1;Rhoq|1;Smpd3|1;Pmm1|1;Mthfd2l|1;Fhod1|1;Pdpk1|1;Fubp3|1
regulation of cellular macromolecule biosynthetic process	GO:2000112	0.732	4	4673	29	28193	Rhoq|1;Fhod1|1;Pdpk1|1;Fubp3|1
organic cyclic compound metabolic process	GO:1901360	0.733	7	7826	29	28193	Uqcrb|1;Rhoq|1;Pmm1|1;Mthfd2l|1;Fhod1|1;Pdpk1|1;Fubp3|1
response to oxygen-containing compound	GO:1901700	0.736	2	2473	29	28193	Rhoq|1;Pdpk1|1
regulation of cell development	GO:0060284	0.739	1	1275	29	28193	Aatk|1
multi-organism reproductive process	GO:0044703	0.74	1	1279	29	28193	Ube2q1|1
metal ion transport	GO:0030001	0.741	1	1284	29	28193	Pdpk1|1
cell cycle process	GO:0022402	0.745	1	1297	29	28193	Psmg2|1
negative regulation of multicellular organismal process	GO:0051241	0.749	1	1313	29	28193	Aatk|1
response to endogenous stimulus	GO:0009719	0.75	2	2540	29	28193	Rhoq|1;Pdpk1|1
chromosome organization	GO:0051276	0.759	1	1348	29	28193	Psmg2|1
regulation of nucleobase-containing compound metabolic process	GO:0019219	0.763	4	4872	29	28193	Rhoq|1;Fhod1|1;Pdpk1|1;Fubp3|1
neuron development	GO:0048666	0.768	1	1385	29	28193	Aatk|1
cell development	GO:0048468	0.785	2	2723	29	28193	Aatk|1;Pdpk1|1
regulation of biological process	GO:0050789	0.788	15	16159	29	28193	LOC297568|1;Aldh1a1|1;Rhoq|1;Arl6ip5|1;Smpd3|1;Krt1|1;Fhod1|1;Arpc5l|1;Aatk|1;Plcb3|1;Psmg2|1;Pdpk1|1;Sec13|1;Dkk3|1;Fubp3|1
regulation of gene expression	GO:0010468	0.803	4	5153	29	28193	Rhoq|1;Fhod1|1;Pdpk1|1;Fubp3|1
regulation of cellular process	GO:0050794	0.807	14	15383	29	28193	LOC297568|1;Aldh1a1|1;Rhoq|1;Arl6ip5|1;Smpd3|1;Fhod1|1;Arpc5l|1;Aatk|1;Plcb3|1;Psmg2|1;Pdpk1|1;Sec13|1;Dkk3|1;Fubp3|1
cellular macromolecule biosynthetic process	GO:0034645	0.817	5	6371	29	28193	Rhoq|1;Pmm1|1;Fhod1|1;Pdpk1|1;Fubp3|1
positive regulation of developmental process	GO:0051094	0.823	1	1634	29	28193	Pdpk1|1
single organism reproductive process	GO:0044702	0.824	1	1636	29	28193	Ube2q1|1
cell adhesion	GO:0007155	0.825	1	1646	29	28193	Pdpk1|1
immune system process	GO:0002376	0.826	2	2975	29	28193	Krt1|1;Pdpk1|1
biological adhesion	GO:0022610	0.828	1	1657	29	28193	Pdpk1|1
nervous system development	GO:0007399	0.829	2	2993	29	28193	Aatk|1;Tpm3|1
response to external stimulus	GO:0009605	0.835	2	3040	29	28193	Abhd12|1;Krt1|1
neuron differentiation	GO:0030182	0.844	1	1750	29	28193	Aatk|1
reproduction	GO:0000003	0.853	1	1802	29	28193	Ube2q1|1
RNA metabolic process	GO:0016070	0.854	4	5581	29	28193	Rhoq|1;Fhod1|1;Pdpk1|1;Fubp3|1
reproductive process	GO:0022414	0.859	1	1841	29	28193	Ube2q1|1
generation of neurons	GO:0048699	0.874	1	1940	29	28193	Aatk|1
positive regulation of multicellular organismal process	GO:0051240	0.882	1	1999	29	28193	Pdpk1|1
regulation of multicellular organismal process	GO:0051239	0.883	2	3427	29	28193	Aatk|1;Pdpk1|1
neurogenesis	GO:0022008	0.893	1	2087	29	28193	Aatk|1
regulation of cell differentiation	GO:0045595	0.893	1	2093	29	28193	Aatk|1
cellular developmental process	GO:0048869	0.911	3	5024	29	28193	Rhoq|1;Aatk|1;Pdpk1|1
nucleic acid metabolic process	GO:0090304	0.914	4	6278	29	28193	Rhoq|1;Fhod1|1;Pdpk1|1;Fubp3|1
multi-organism process	GO:0051704	0.94	1	2607	29	28193	Ube2q1|1
gene expression	GO:0010467	0.953	4	7018	29	28193	Rhoq|1;Fhod1|1;Pdpk1|1;Fubp3|1
G-protein coupled receptor signaling pathway	GO:0007186	0.957	1	2900	29	28193	Plcb3|1
cell differentiation	GO:0030154	0.962	2	4597	29	28193	Aatk|1;Pdpk1|1

## Sheet: GOCC
GO_Name	GO_ID	Pvalue	Count	Pop_Hit	List_Total	Background_Genes	Genes
polymeric cytoskeletal fiber	GO:0099513	0.00095	5	752	30	29087	Rhoq|1;Krt1|1;Krt77|1;Klc1|1;Tpm3|1
vesicle	GO:0031982	0.00122	11	3923	30	29087	Aup1|1;Rhoq|1;Arl6ip5|1;Krt1|1;Synpr|1;Arpc5l|1;Krt77|1;Pdpk1|1;Sec13|1;Klc1|1;Tpm3|1
extracellular exosome	GO:0070062	0.00196	8	2326	30	29087	Aup1|1;Rhoq|1;Arl6ip5|1;Krt1|1;Arpc5l|1;Krt77|1;Sec13|1;Tpm3|1
extracellular vesicle	GO:1903561	0.00206	8	2345	30	29087	Aup1|1;Rhoq|1;Arl6ip5|1;Krt1|1;Arpc5l|1;Krt77|1;Sec13|1;Tpm3|1
extracellular organelle	GO:0043230	0.00208	8	2349	30	29087	Aup1|1;Rhoq|1;Arl6ip5|1;Krt1|1;Arpc5l|1;Krt77|1;Sec13|1;Tpm3|1
stress fiber	GO:0001725	0.00251	2	72	30	29087	Fhod1|1;Tpm3|1
supramolecular fiber	GO:0099512	0.00308	5	983	30	29087	Rhoq|1;Krt1|1;Krt77|1;Klc1|1;Tpm3|1
actin filament bundle	GO:0032432	0.00309	2	80	30	29087	Fhod1|1;Tpm3|1
actin cytoskeleton	GO:0015629	0.00346	4	613	30	29087	Rhoq|1;Fhod1|1;Arpc5l|1;Tpm3|1
actomyosin	GO:0042641	0.00356	2	86	30	29087	Fhod1|1;Tpm3|1
cytoskeletal part	GO:0044430	0.00382	7	2022	30	29087	Rhoq|1;Krt1|1;Fhod1|1;Arpc5l|1;Krt77|1;Klc1|1;Tpm3|1
Hrd1p ubiquitin ligase ERAD-L complex	GO:0000839	0.00412	1	4	30	29087	Aup1|1
muscle thin filament tropomyosin	GO:0005862	0.00412	1	4	30	29087	Tpm3|1
membrane-bounded vesicle	GO:0031988	0.00595	8	2783	30	29087	Aup1|1;Rhoq|1;Synpr|1;Arpc5l|1;Pdpk1|1;Sec13|1;Klc1|1;Tpm3|1
actin filament	GO:0005884	0.0067	2	119	30	29087	Rhoq|1;Tpm3|1
extracellular region part	GO:0044421	0.00714	10	4182	30	29087	LOC297568|1;Aup1|1;Rhoq|1;Arl6ip5|1;Krt1|1;Arpc5l|1;Krt77|1;Sec13|1;Dkk3|1;Tpm3|1
membrane-bounded organelle	GO:0043227	0.00929	22	14686	30	29087	Uqcrb|1;Aup1|1;Rhoq|1;Arl6ip5|1;Smpd3|1;Mthfd2l|1;Krt1|1;Fhod1|1;Synpr|1;Arpc5l|1;Pithd1|1;Aatk|1;Krt77|1;Bri3bp|1;Plcb3|1;Psmg2|1;Pdpk1|1;Sec13|1;Klc1|1;Tpm3|1;Fubp3|1;Rcn2|1
keratin filament	GO:0045095	0.00941	2	142	30	29087	Krt1|1;Krt77|1
GATOR2 complex	GO:0061700	0.0103	1	10	30	29087	Sec13|1
Hrd1p ubiquitin ligase complex	GO:0000836	0.0123	1	12	30	29087	Aup1|1
nuclear pore outer ring	GO:0031080	0.0123	1	12	30	29087	Sec13|1
ER ubiquitin ligase complex	GO:0000835	0.0123	1	12	30	29087	Aup1|1
transport vesicle membrane	GO:0030658	0.0128	2	167	30	29087	Synpr|1;Sec13|1
Seh1-associated complex	GO:0035859	0.0154	1	15	30	29087	Sec13|1
mitochondrial respiratory chain complex III	GO:0005750	0.0154	1	15	30	29087	Uqcrb|1
ciliary rootlet	GO:0035253	0.0154	1	15	30	29087	Klc1|1
cytoskeleton	GO:0005856	0.0155	7	2627	30	29087	Rhoq|1;Krt1|1;Fhod1|1;Arpc5l|1;Krt77|1;Klc1|1;Tpm3|1
intrinsic component of synaptic vesicle membrane	GO:0098563	0.0184	1	18	30	29087	Synpr|1
COPII vesicle coat	GO:0030127	0.0194	1	19	30	29087	Sec13|1
neuron part	GO:0097458	0.0208	6	2154	30	29087	Abhd12|1;Pmm1|1;Synpr|1;Aatk|1;Pdpk1|1;Klc1|1
integral component of synaptic vesicle membrane	GO:0030285	0.0214	1	21	30	29087	Synpr|1
cytoplasm	GO:0005737	0.0217	20	13568	30	29087	Abhd12|1;Isyna1|1;Uqcrb|1;Aup1|1;Rhoq|1;Smpd3|1;Pmm1|1;Mthfd2l|1;Fhod1|1;Synpr|1;Arpc5l|1;Aatk|1;Bri3bp|1;Psmg2|1;Pdpk1|1;Sec13|1;Klc1|1;Tpm3|1;Fubp3|1;Rcn2|1
Arp2/3 protein complex	GO:0005885	0.0225	1	22	30	29087	Arpc5l|1
extracellular region	GO:0005576	0.0226	10	4951	30	29087	LOC297568|1;Aup1|1;Rhoq|1;Arl6ip5|1;Krt1|1;Arpc5l|1;Krt77|1;Sec13|1;Dkk3|1;Tpm3|1
growth cone	GO:0030426	0.0232	2	229	30	29087	Aatk|1;Klc1|1
cytoplasmic, membrane-bounded vesicle	GO:0016023	0.0235	4	1073	30	29087	Synpr|1;Pdpk1|1;Sec13|1;Klc1|1
site of polarized growth	GO:0030427	0.0244	2	235	30	29087	Aatk|1;Klc1|1
ER to Golgi transport vesicle membrane	GO:0012507	0.0305	1	30	30	29087	Sec13|1
intermediate filament	GO:0005882	0.0317	2	271	30	29087	Krt1|1;Krt77|1
dendrite cytoplasm	GO:0032839	0.0325	1	32	30	29087	Abhd12|1
somatodendritic compartment	GO:0036477	0.0329	4	1192	30	29087	Abhd12|1;Pmm1|1;Pdpk1|1;Klc1|1
AMPA glutamate receptor complex	GO:0032281	0.0335	1	33	30	29087	Abhd12|1
cytoplasmic ubiquitin ligase complex	GO:0000153	0.0335	1	33	30	29087	Aup1|1
striated muscle thin filament	GO:0005865	0.0375	1	37	30	29087	Tpm3|1
intracellular part	GO:0044424	0.0384	24	18378	30	29087	Abhd12|1;Isyna1|1;Uqcrb|1;Aup1|1;Rhoq|1;Smpd3|1;Pmm1|1;Mthfd2l|1;Krt1|1;Fhod1|1;Synpr|1;Arpc5l|1;Pithd1|1;Aatk|1;Krt77|1;Bri3bp|1;Plcb3|1;Psmg2|1;Pdpk1|1;Sec13|1;Klc1|1;Tpm3|1;Fubp3|1;Rcn2|1
intracellular	GO:0005622	0.0385	25	19492	30	29087	Abhd12|1;Isyna1|1;Uqcrb|1;Aup1|1;Rhoq|1;Arl6ip5|1;Smpd3|1;Pmm1|1;Mthfd2l|1;Krt1|1;Fhod1|1;Synpr|1;Arpc5l|1;Pithd1|1;Aatk|1;Krt77|1;Bri3bp|1;Plcb3|1;Psmg2|1;Pdpk1|1;Sec13|1;Klc1|1;Tpm3|1;Fubp3|1;Rcn2|1
myofilament	GO:0036379	0.0395	1	39	30	29087	Tpm3|1
cytoplasmic part	GO:0044444	0.0403	16	10509	30	29087	Abhd12|1;Uqcrb|1;Aup1|1;Smpd3|1;Pmm1|1;Mthfd2l|1;Fhod1|1;Synpr|1;Aatk|1;Bri3bp|1;Psmg2|1;Pdpk1|1;Sec13|1;Klc1|1;Tpm3|1;Rcn2|1
ER to Golgi transport vesicle	GO:0030134	0.0415	1	41	30	29087	Sec13|1
cornified envelope	GO:0001533	0.0424	1	42	30	29087	Krt1|1
axonal growth cone	GO:0044295	0.0434	1	43	30	29087	Aatk|1
intracellular organelle part	GO:0044446	0.0436	15	9700	30	29087	Uqcrb|1;Aup1|1;Rhoq|1;Smpd3|1;Mthfd2l|1;Krt1|1;Fhod1|1;Synpr|1;Arpc5l|1;Krt77|1;Plcb3|1;Sec13|1;Klc1|1;Tpm3|1;Rcn2|1
intermediate filament cytoskeleton	GO:0045111	0.0446	2	327	30	29087	Krt1|1;Krt77|1
intracellular non-membrane-bounded organelle	GO:0043232	0.0494	10	5614	30	29087	Rhoq|1;Krt1|1;Fhod1|1;Arpc5l|1;Krt77|1;Pdpk1|1;Sec13|1;Klc1|1;Tpm3|1;Rcn2|1
non-membrane-bounded organelle	GO:0043228	0.0494	10	5614	30	29087	Rhoq|1;Krt1|1;Fhod1|1;Arpc5l|1;Krt77|1;Pdpk1|1;Sec13|1;Klc1|1;Tpm3|1;Rcn2|1
neuronal cell body	GO:0043025	0.0525	3	826	30	29087	Pmm1|1;Pdpk1|1;Klc1|1
neuronal postsynaptic density	GO:0097481	0.0533	1	53	30	29087	Pdpk1|1
organelle part	GO:0044422	0.057	15	10017	30	29087	Uqcrb|1;Aup1|1;Rhoq|1;Smpd3|1;Mthfd2l|1;Krt1|1;Fhod1|1;Synpr|1;Arpc5l|1;Krt77|1;Plcb3|1;Sec13|1;Klc1|1;Tpm3|1;Rcn2|1
cell projection	GO:0042995	0.0571	5	2056	30	29087	Synpr|1;Aatk|1;Pdpk1|1;Klc1|1;Tpm3|1
cell junction	GO:0030054	0.0573	4	1427	30	29087	Fhod1|1;Synpr|1;Arpc5l|1;Pdpk1|1
intracellular organelle	GO:0043229	0.0582	21	15761	30	29087	Uqcrb|1;Aup1|1;Rhoq|1;Smpd3|1;Mthfd2l|1;Krt1|1;Fhod1|1;Synpr|1;Arpc5l|1;Pithd1|1;Aatk|1;Krt77|1;Bri3bp|1;Plcb3|1;Psmg2|1;Pdpk1|1;Sec13|1;Klc1|1;Tpm3|1;Fubp3|1;Rcn2|1
transport vesicle	GO:0030133	0.0585	2	381	30	29087	Synpr|1;Sec13|1
neurotransmitter receptor complex	GO:0098878	0.062	1	62	30	29087	Abhd12|1
organelle	GO:0043226	0.0629	22	16887	30	29087	Uqcrb|1;Aup1|1;Rhoq|1;Arl6ip5|1;Smpd3|1;Mthfd2l|1;Krt1|1;Fhod1|1;Synpr|1;Arpc5l|1;Pithd1|1;Aatk|1;Krt77|1;Bri3bp|1;Plcb3|1;Psmg2|1;Pdpk1|1;Sec13|1;Klc1|1;Tpm3|1;Fubp3|1;Rcn2|1
focal adhesion	GO:0005925	0.0643	2	402	30	29087	Arpc5l|1;Pdpk1|1
contractile actin filament bundle	GO:0097517	0.0659	1	66	30	29087	Fhod1|1
intercalated disc	GO:0014704	0.0659	1	66	30	29087	Fhod1|1
cell-substrate adherens junction	GO:0005924	0.066	2	408	30	29087	Arpc5l|1;Pdpk1|1
cytoplasmic vesicle membrane	GO:0030659	0.0671	2	412	30	29087	Synpr|1;Sec13|1
cell body	GO:0044297	0.0677	3	918	30	29087	Pmm1|1;Pdpk1|1;Klc1|1
vesicle coat	GO:0030120	0.0678	1	68	30	29087	Sec13|1
cell-substrate junction	GO:0030055	0.0694	2	420	30	29087	Arpc5l|1;Pdpk1|1
cell projection part	GO:0044463	0.0702	3	932	30	29087	Aatk|1;Pdpk1|1;Klc1|1
ionotropic glutamate receptor complex	GO:0008328	0.0736	1	74	30	29087	Abhd12|1
vesicle membrane	GO:0012506	0.0767	2	445	30	29087	Synpr|1;Sec13|1
nuclear pore	GO:0005643	0.0774	1	78	30	29087	Sec13|1
respiratory chain complex III	GO:0045275	0.0774	1	78	30	29087	Uqcrb|1
pore complex	GO:0046930	0.0784	1	79	30	29087	Sec13|1
endoplasmic reticulum lumen	GO:0005788	0.0831	1	84	30	29087	Rcn2|1
kinesin complex	GO:0005871	0.0831	1	84	30	29087	Klc1|1
cell-cell contact zone	GO:0044291	0.0841	1	85	30	29087	Fhod1|1
endoplasmic reticulum part	GO:0044432	0.0879	3	1026	30	29087	Aup1|1;Sec13|1;Rcn2|1
organelle membrane	GO:0031090	0.0895	6	3067	30	29087	Uqcrb|1;Aup1|1;Smpd3|1;Mthfd2l|1;Synpr|1;Sec13|1
neuron projection	GO:0043005	0.0914	4	1675	30	29087	Abhd12|1;Synpr|1;Aatk|1;Klc1|1
exocytic vesicle membrane	GO:0099501	0.0916	1	93	30	29087	Synpr|1
synaptic vesicle membrane	GO:0030672	0.0954	1	97	30	29087	Synpr|1
coated vesicle membrane	GO:0030662	0.0963	1	98	30	29087	Sec13|1
Golgi membrane	GO:0000139	0.105	2	535	30	29087	Smpd3|1;Sec13|1
cytochrome complex	GO:0070069	0.106	1	108	30	29087	Uqcrb|1
intracellular vesicle	GO:0097708	0.108	4	1776	30	29087	Synpr|1;Pdpk1|1;Sec13|1;Klc1|1
mitochondrial respiratory chain	GO:0005746	0.109	1	112	30	29087	Uqcrb|1
adherens junction	GO:0005912	0.11	2	551	30	29087	Arpc5l|1;Pdpk1|1
endoplasmic reticulum	GO:0005783	0.111	4	1794	30	29087	Aup1|1;Aatk|1;Sec13|1;Rcn2|1
cytosol	GO:0005829	0.112	7	4036	30	29087	Smpd3|1;Pmm1|1;Mthfd2l|1;Fhod1|1;Psmg2|1;Pdpk1|1;Sec13|1
anchoring junction	GO:0070161	0.114	2	562	30	29087	Arpc5l|1;Pdpk1|1
extracellular membrane-bounded organelle	GO:0065010	0.12	4	1851	30	29087	Aup1|1;Rhoq|1;Arpc5l|1;Tpm3|1
cytoplasmic vesicle	GO:0031410	0.122	4	1862	30	29087	Synpr|1;Pdpk1|1;Sec13|1;Klc1|1
proteasome complex	GO:0000502	0.125	1	129	30	29087	Psmg2|1
transmembrane transporter complex	GO:1902495	0.127	2	602	30	29087	Abhd12|1;Uqcrb|1
transporter complex	GO:1990351	0.129	2	608	30	29087	Abhd12|1;Uqcrb|1
coated membrane	GO:0048475	0.132	1	137	30	29087	Sec13|1
membrane coat	GO:0030117	0.132	1	137	30	29087	Sec13|1
kinetochore	GO:0000776	0.138	1	144	30	29087	Sec13|1
brush border	GO:0005903	0.141	1	147	30	29087	Tpm3|1
mitochondrial inner membrane	GO:0005743	0.142	2	643	30	29087	Uqcrb|1;Mthfd2l|1
integral component of endoplasmic reticulum membrane	GO:0030176	0.154	1	162	30	29087	Aup1|1
Golgi subcompartment	GO:0098791	0.155	2	680	30	29087	Smpd3|1;Sec13|1
cytoplasmic vesicle part	GO:0044433	0.159	2	690	30	29087	Synpr|1;Sec13|1
intrinsic component of endoplasmic reticulum membrane	GO:0031227	0.159	1	167	30	29087	Aup1|1
recycling endosome	GO:0055037	0.161	1	170	30	29087	Aatk|1
bounding membrane of organelle	GO:0098588	0.162	4	2073	30	29087	Aup1|1;Smpd3|1;Synpr|1;Sec13|1
organelle inner membrane	GO:0019866	0.163	2	701	30	29087	Uqcrb|1;Mthfd2l|1
cell projection cytoplasm	GO:0032838	0.164	1	173	30	29087	Abhd12|1
respiratory chain complex	GO:0098803	0.167	1	176	30	29087	Uqcrb|1
intracellular membrane-bounded organelle	GO:0043231	0.167	17	13443	30	29087	Uqcrb|1;Aup1|1;Smpd3|1;Mthfd2l|1;Krt1|1;Fhod1|1;Synpr|1;Pithd1|1;Aatk|1;Bri3bp|1;Plcb3|1;Psmg2|1;Pdpk1|1;Sec13|1;Klc1|1;Fubp3|1;Rcn2|1
blood microparticle	GO:0072562	0.168	1	178	30	29087	Krt1|1
inner mitochondrial membrane protein complex	GO:0098800	0.173	1	183	30	29087	Uqcrb|1
cluster of actin-based cell projections	GO:0098862	0.173	1	183	30	29087	Tpm3|1
perikaryon	GO:0043204	0.174	1	185	30	29087	Pdpk1|1
axon	GO:0030424	0.178	2	742	30	29087	Aatk|1;Klc1|1
organelle subcompartment	GO:0031984	0.178	3	1417	30	29087	Aup1|1;Smpd3|1;Sec13|1
organelle envelope	GO:0031967	0.18	3	1424	30	29087	Uqcrb|1;Mthfd2l|1;Sec13|1
envelope	GO:0031975	0.181	3	1427	30	29087	Uqcrb|1;Mthfd2l|1;Sec13|1
sarcolemma	GO:0042383	0.188	1	201	30	29087	Plcb3|1
chromosome, centromeric region	GO:0000775	0.19	1	204	30	29087	Sec13|1
Golgi apparatus part	GO:0044431	0.191	2	777	30	29087	Smpd3|1;Sec13|1
coated vesicle	GO:0030135	0.195	1	209	30	29087	Sec13|1
microtubule associated complex	GO:0005875	0.199	1	214	30	29087	Klc1|1
oxidoreductase complex	GO:1990204	0.205	1	221	30	29087	Uqcrb|1
protein complex	GO:0043234	0.205	9	6454	30	29087	Abhd12|1;Uqcrb|1;Aup1|1;Rhoq|1;Arpc5l|1;Plcb3|1;Psmg2|1;Sec13|1;Klc1|1
plasma membrane receptor complex	GO:0098802	0.207	1	224	30	29087	Abhd12|1
mitochondrial protein complex	GO:0098798	0.211	1	229	30	29087	Uqcrb|1
exocytic vesicle	GO:0070382	0.214	1	233	30	29087	Synpr|1
sarcomere	GO:0030017	0.215	1	234	30	29087	Tpm3|1
synaptic vesicle	GO:0008021	0.217	1	236	30	29087	Synpr|1
endoplasmic reticulum subcompartment	GO:0098827	0.218	2	850	30	29087	Aup1|1;Sec13|1
lytic vacuole membrane	GO:0098852	0.223	1	243	30	29087	Sec13|1
respiratory chain	GO:0070469	0.224	1	245	30	29087	Uqcrb|1
lysosomal membrane	GO:0005765	0.227	1	249	30	29087	Sec13|1
mitochondrial membrane	GO:0031966	0.229	2	877	30	29087	Uqcrb|1;Mthfd2l|1
contractile fiber part	GO:0044449	0.232	1	255	30	29087	Tpm3|1
membrane	GO:0016020	0.239	18	15084	30	29087	Abhd12|1;Uqcrb|1;Aup1|1;Rhoq|1;Arl6ip5|1;Smpd3|1;Mthfd2l|1;Krt1|1;Fhod1|1;Synpr|1;LOC100910829|1;Bri3bp|1;Plcb3|1;Pdpk1|1;Sec13|1;Klc1|1;Rnf170|1;Fubp3|1
endoplasmic reticulum membrane	GO:0005789	0.242	2	913	30	29087	Aup1|1;Sec13|1
myofibril	GO:0030016	0.243	1	268	30	29087	Tpm3|1
mitochondrial envelope	GO:0005740	0.251	2	935	30	29087	Uqcrb|1;Mthfd2l|1
nuclear outer membrane-endoplasmic reticulum membrane network	GO:0042175	0.252	2	939	30	29087	Aup1|1;Sec13|1
postsynaptic specialization	GO:0099572	0.253	1	281	30	29087	Pdpk1|1
contractile fiber	GO:0043292	0.255	1	284	30	29087	Tpm3|1
asymmetric synapse	GO:0032279	0.257	1	287	30	29087	Pdpk1|1
neuron to neuron synapse	GO:0098984	0.257	1	287	30	29087	Pdpk1|1
mitochondrial membrane part	GO:0044455	0.264	1	295	30	29087	Uqcrb|1
integral component of organelle membrane	GO:0031301	0.266	1	298	30	29087	Synpr|1
intrinsic component of organelle membrane	GO:0031300	0.273	1	307	30	29087	Synpr|1
postsynaptic density	GO:0014069	0.276	1	311	30	29087	Pdpk1|1
vacuolar membrane	GO:0005774	0.283	1	321	30	29087	Sec13|1
endomembrane system	GO:0012505	0.291	6	4373	30	29087	Aup1|1;Smpd3|1;Synpr|1;Aatk|1;Sec13|1;Rcn2|1
vacuolar part	GO:0044437	0.294	1	336	30	29087	Sec13|1
chromosomal region	GO:0098687	0.294	1	336	30	29087	Sec13|1
mitochondrial matrix	GO:0005759	0.297	1	339	30	29087	Mthfd2l|1
synapse part	GO:0044456	0.305	2	1076	30	29087	Synpr|1;Pdpk1|1
membrane protein complex	GO:0098796	0.311	3	1898	30	29087	Abhd12|1;Uqcrb|1;Sec13|1
cytoplasmic region	GO:0099568	0.322	1	374	30	29087	Abhd12|1
ubiquitin ligase complex	GO:0000151	0.327	1	381	30	29087	Aup1|1
axon part	GO:0033267	0.33	1	385	30	29087	Aatk|1
cation channel complex	GO:0034703	0.336	1	394	30	29087	Abhd12|1
extracellular space	GO:0005615	0.339	3	1994	30	29087	LOC297568|1;Krt1|1;Dkk3|1
membrane microdomain	GO:0098857	0.34	1	400	30	29087	Rhoq|1
receptor complex	GO:0043235	0.344	1	406	30	29087	Abhd12|1
mitochondrial part	GO:0044429	0.348	2	1188	30	29087	Uqcrb|1;Mthfd2l|1
membrane raft	GO:0045121	0.368	1	441	30	29087	Rhoq|1
cell	GO:0005623	0.375	26	23985	30	29087	Abhd12|1;Isyna1|1;Uqcrb|1;Ube2q1|1;Aup1|1;Rhoq|1;Arl6ip5|1;Smpd3|1;Pmm1|1;Mthfd2l|1;Krt1|1;Fhod1|1;Synpr|1;Arpc5l|1;Pithd1|1;Aatk|1;Krt77|1;Bri3bp|1;Plcb3|1;Psmg2|1;Pdpk1|1;Sec13|1;Klc1|1;Tpm3|1;Fubp3|1;Rcn2|1
microtubule	GO:0005874	0.379	1	458	30	29087	Klc1|1
synapse	GO:0045202	0.388	2	1293	30	29087	Synpr|1;Pdpk1|1
ciliary part	GO:0044441	0.394	1	481	30	29087	Klc1|1
ion channel complex	GO:0034702	0.406	1	501	30	29087	Abhd12|1
nuclear envelope	GO:0005635	0.412	1	510	30	29087	Sec13|1
presynapse	GO:0098793	0.43	1	539	30	29087	Synpr|1
lysosome	GO:0005764	0.436	1	550	30	29087	Sec13|1
lytic vacuole	GO:0000323	0.437	1	551	30	29087	Sec13|1
cell-cell junction	GO:0005911	0.443	1	561	30	29087	Fhod1|1
extracellular matrix	GO:0031012	0.444	1	564	30	29087	Krt1|1
mitochondrion	GO:0005739	0.446	3	2369	30	29087	Uqcrb|1;Mthfd2l|1;Bri3bp|1
macromolecular complex	GO:0032991	0.45	9	8016	30	29087	Abhd12|1;Uqcrb|1;Aup1|1;Rhoq|1;Arpc5l|1;Plcb3|1;Psmg2|1;Sec13|1;Klc1|1
secretory vesicle	GO:0099503	0.453	1	578	30	29087	Synpr|1
whole membrane	GO:0098805	0.466	3	2438	30	29087	Rhoq|1;Synpr|1;Sec13|1
cilium	GO:0005929	0.48	1	626	30	29087	Klc1|1
Golgi apparatus	GO:0005794	0.484	2	1561	30	29087	Smpd3|1;Sec13|1
postsynapse	GO:0098794	0.497	1	659	30	29087	Pdpk1|1
catalytic complex	GO:1902494	0.499	2	1606	30	29087	Uqcrb|1;Aup1|1
vacuole	GO:0005773	0.505	1	673	30	29087	Sec13|1
nucleus	GO:0005634	0.523	9	8448	30	29087	Krt1|1;Fhod1|1;Pithd1|1;Plcb3|1;Psmg2|1;Pdpk1|1;Sec13|1;Fubp3|1;Rcn2|1
cell part	GO:0044464	0.541	25	23860	30	29087	Abhd12|1;Isyna1|1;Uqcrb|1;Aup1|1;Rhoq|1;Arl6ip5|1;Smpd3|1;Pmm1|1;Mthfd2l|1;Krt1|1;Fhod1|1;Synpr|1;Arpc5l|1;Pithd1|1;Aatk|1;Krt77|1;Bri3bp|1;Plcb3|1;Psmg2|1;Pdpk1|1;Sec13|1;Klc1|1;Tpm3|1;Fubp3|1;Rcn2|1
perinuclear region of cytoplasm	GO:0048471	0.556	1	777	30	29087	Aatk|1
dendrite	GO:0030425	0.573	1	813	30	29087	Abhd12|1
endosome	GO:0005768	0.59	1	851	30	29087	Aatk|1
plasma membrane protein complex	GO:0098797	0.603	1	882	30	29087	Abhd12|1
chromosomal part	GO:0044427	0.641	1	975	30	29087	Sec13|1
nucleolus	GO:0005730	0.655	1	1012	30	29087	Rcn2|1
transferase complex	GO:1990234	0.656	1	1016	30	29087	Aup1|1
chromosome	GO:0005694	0.684	1	1094	30	29087	Sec13|1
intracellular organelle lumen	GO:0070013	0.692	4	4438	30	29087	Mthfd2l|1;Plcb3|1;Sec13|1;Rcn2|1
organelle lumen	GO:0043233	0.695	4	4452	30	29087	Mthfd2l|1;Plcb3|1;Sec13|1;Rcn2|1
membrane-enclosed lumen	GO:0031974	0.696	4	4459	30	29087	Mthfd2l|1;Plcb3|1;Sec13|1;Rcn2|1
microtubule cytoskeleton	GO:0015630	0.773	1	1400	30	29087	Klc1|1
nuclear lumen	GO:0031981	0.796	3	3963	30	29087	Plcb3|1;Sec13|1;Rcn2|1
membrane region	GO:0098589	0.805	1	1543	30	29087	Rhoq|1
integral component of membrane	GO:0016021	0.82	9	10586	30	29087	Abhd12|1;Uqcrb|1;Aup1|1;Arl6ip5|1;Synpr|1;LOC100910829|1;Bri3bp|1;Sec13|1;Rnf170|1
plasma membrane	GO:0005886	0.822	6	7482	30	29087	Abhd12|1;Rhoq|1;Smpd3|1;Krt1|1;Plcb3|1;Pdpk1|1
nucleoplasm	GO:0005654	0.832	2	3013	30	29087	Plcb3|1;Sec13|1
intrinsic component of membrane	GO:0031224	0.832	9	10712	30	29087	Abhd12|1;Uqcrb|1;Aup1|1;Arl6ip5|1;Synpr|1;LOC100910829|1;Bri3bp|1;Sec13|1;Rnf170|1
cell periphery	GO:0071944	0.839	6	7645	30	29087	Abhd12|1;Rhoq|1;Smpd3|1;Krt1|1;Plcb3|1;Pdpk1|1
nuclear part	GO:0044428	0.87	3	4553	30	29087	Plcb3|1;Sec13|1;Rcn2|1
membrane part	GO:0044425	0.885	10	12344	30	29087	Abhd12|1;Uqcrb|1;Aup1|1;Rhoq|1;Arl6ip5|1;Synpr|1;LOC100910829|1;Bri3bp|1;Sec13|1;Rnf170|1
integral component of plasma membrane	GO:0005887	0.888	1	2044	30	29087	Abhd12|1
intrinsic component of plasma membrane	GO:0031226	0.898	1	2133	30	29087	Abhd12|1
plasma membrane part	GO:0044459	0.987	1	3887	30	29087	Abhd12|1

## Sheet: GOMF
GO_Name	GO_ID	Pvalue	Count	Pop_Hit	List_Total	Background_Genes	Genes
phospholipase activity	GO:0004620	0.000311	3	134	28	28325	Abhd12|1;Smpd3|1;Plcb3|1
lipase activity	GO:0016298	0.000689	3	176	28	28325	Abhd12|1;Smpd3|1;Plcb3|1
3-phosphoinositide-dependent protein kinase activity	GO:0004676	0.000989	1	1	28	28325	Pdpk1|1
intramolecular lyase activity	GO:0016872	0.000989	1	1	28	28325	Isyna1|1
inositol-3-phosphate synthase activity	GO:0004512	0.000989	1	1	28	28325	Isyna1|1
methylenetetrahydrofolate dehydrogenase (NAD+) activity	GO:0004487	0.00198	1	2	28	28325	Mthfd2l|1
phosphotransferase activity, paired acceptors	GO:0016781	0.00198	1	2	28	28325	Sephs2|1
selenide, water dikinase activity	GO:0004756	0.00198	1	2	28	28325	Sephs2|1
GBD domain binding	GO:0032427	0.00198	1	2	28	28325	Rhoq|1
phosphomannomutase activity	GO:0004615	0.00198	1	2	28	28325	Pmm1|1
methenyltetrahydrofolate cyclohydrolase activity	GO:0004477	0.00493	1	5	28	28325	Mthfd2l|1
structural constituent of epidermis	GO:0030280	0.00493	1	5	28	28325	Krt1|1
formate-tetrahydrofolate ligase activity	GO:0004329	0.0069	1	7	28	28325	Mthfd2l|1
ubiquitin-protein transferase activator activity	GO:0097027	0.0069	1	7	28	28325	Aup1|1
cyclohydrolase activity	GO:0019238	0.00788	1	8	28	28325	Mthfd2l|1
catalytic activity	GO:0003824	0.00852	17	10416	28	28325	Abhd12|1;Isyna1|1;Uqcrb|1;Ube2q1|1;Aup1|1;Aldh1a1|1;Rhoq|1;Smpd3|1;Pmm1|1;Mthfd2l|1;LOC100910829|1;Aatk|1;Plcb3|1;Pdpk1|1;Klc1|1;Sephs2|1;Rnf170|1
acylglycerol lipase activity	GO:0047372	0.00886	1	9	28	28325	Abhd12|1
methylenetetrahydrofolate dehydrogenase (NADP+) activity	GO:0004488	0.00886	1	9	28	28325	Mthfd2l|1
sphingomyelin phosphodiesterase activity	GO:0004767	0.00886	1	9	28	28325	Smpd3|1
3-chloroallyl aldehyde dehydrogenase activity	GO:0004028	0.00984	1	10	28	28325	Aldh1a1|1
phosphoric diester hydrolase activity	GO:0008081	0.0105	2	157	28	28325	Smpd3|1;Plcb3|1
profilin binding	GO:0005522	0.0108	1	11	28	28325	Rhoq|1
ubiquitin-protein transferase regulator activity	GO:0055106	0.0118	1	12	28	28325	Aup1|1
phospholipase activator activity	GO:0016004	0.0138	1	14	28	28325	Pdpk1|1
ligase regulator activity	GO:0055103	0.0138	1	14	28	28325	Aup1|1
palmitoyl-(protein) hydrolase activity	GO:0008474	0.0147	1	15	28	28325	Abhd12|1
palmitoyl hydrolase activity	GO:0098599	0.0147	1	15	28	28325	Abhd12|1
lipase activator activity	GO:0060229	0.0167	1	17	28	28325	Pdpk1|1
intramolecular transferase activity, phosphotransferases	GO:0016868	0.0176	1	18	28	28325	Pmm1|1
lysophospholipase activity	GO:0004622	0.0196	1	20	28	28325	Abhd12|1
phospholipase binding	GO:0043274	0.0225	1	23	28	28325	Pdpk1|1
isomerase activity	GO:0016853	0.0227	2	236	28	28325	Isyna1|1;Pmm1|1
actin filament binding	GO:0051015	0.0267	2	258	28	28325	Arpc5l|1;Tpm3|1
ubiquitin conjugating enzyme activity	GO:0061631	0.0273	1	28	28	28325	Ube2q1|1
ubiquitin-like protein conjugating enzyme activity	GO:0061650	0.0292	1	30	28	28325	Ube2q1|1
endopeptidase inhibitor activity	GO:0004866	0.0321	2	285	28	28325	LOC297568|1;Q63581|1
endopeptidase regulator activity	GO:0061135	0.0338	2	293	28	28325	LOC297568|1;Q63581|1
structural constituent of muscle	GO:0008307	0.034	1	35	28	28325	Tpm3|1
peptidase inhibitor activity	GO:0030414	0.0368	2	307	28	28325	LOC297568|1;Q63581|1
oxidoreductase activity, acting on the CH-NH group of donors, NAD or NADP as acceptor	GO:0016646	0.0369	1	38	28	28325	Mthfd2l|1
phosphatidylinositol phospholipase C activity	GO:0004435	0.0388	1	40	28	28325	Plcb3|1
phospholipase C activity	GO:0004629	0.0398	1	41	28	28325	Plcb3|1
enzyme regulator activity	GO:0030234	0.0404	4	1330	28	28325	LOC297568|1;Aup1|1;Pdpk1|1;Q63581|1
intramolecular transferase activity	GO:0016866	0.0417	1	43	28	28325	Pmm1|1
insulin receptor binding	GO:0005158	0.0445	1	46	28	28325	Pdpk1|1
hydrolase activity, acting on carbon-nitrogen (but not peptide) bonds, in cyclic amidines	GO:0016814	0.0445	1	46	28	28325	Mthfd2l|1
peptidase regulator activity	GO:0061134	0.0452	2	344	28	28325	LOC297568|1;Q63581|1
structural molecule activity	GO:0005198	0.0489	4	1415	28	28325	Krt1|1;Krt77|1;Sec13|1;Tpm3|1
protein complex binding	GO:0032403	0.0493	4	1419	28	28325	Uqcrb|1;Arpc5l|1;Pdpk1|1;Tpm3|1
oxidoreductase activity, acting on the CH-NH group of donors	GO:0016645	0.0558	1	58	28	28325	Mthfd2l|1
transferase activity, transferring acyl groups	GO:0016746	0.0599	2	403	28	28325	Aup1|1;LOC100910829|1
thiolester hydrolase activity	GO:0016790	0.0605	1	63	28	28325	Abhd12|1
protein self-association	GO:0043621	0.0651	1	68	28	28325	Fhod1|1
oxidoreductase activity, acting on diphenols and related substances as donors, cytochrome as acceptor	GO:0016681	0.0679	1	71	28	28325	Uqcrb|1
ubiquinol-cytochrome-c reductase activity	GO:0008121	0.0679	1	71	28	28325	Uqcrb|1
oxidoreductase activity, acting on diphenols and related substances as donors	GO:0016679	0.0688	1	72	28	28325	Uqcrb|1
transferase activity	GO:0016740	0.0765	7	3855	28	28325	Ube2q1|1;Aup1|1;LOC100910829|1;Aatk|1;Pdpk1|1;Sephs2|1;Rnf170|1
ligase activity, forming carbon-nitrogen bonds	GO:0016879	0.0907	1	96	28	28325	Mthfd2l|1
cysteine-type endopeptidase inhibitor activity	GO:0004869	0.0934	1	99	28	28325	Q63581|1
enzyme inhibitor activity	GO:0004857	0.0967	2	532	28	28325	LOC297568|1;Q63581|1
molecular function regulator	GO:0098772	0.104	4	1834	28	28325	LOC297568|1;Aup1|1;Pdpk1|1;Q63581|1
ubiquitin-protein transferase activity	GO:0004842	0.106	2	562	28	28325	Ube2q1|1;Rnf170|1
ubiquitin-like protein transferase activity	GO:0019787	0.112	2	582	28	28325	Ube2q1|1;Rnf170|1
hydrolase activity, acting on ester bonds	GO:0016788	0.117	3	1215	28	28325	Abhd12|1;Smpd3|1;Plcb3|1
N-acetyltransferase activity	GO:0008080	0.118	1	127	28	28325	LOC100910829|1
ubiquitin binding	GO:0043130	0.121	1	130	28	28325	Aup1|1
phosphoric ester hydrolase activity	GO:0042578	0.131	2	640	28	28325	Smpd3|1;Plcb3|1
ubiquitin-like protein binding	GO:0032182	0.137	1	149	28	28325	Aup1|1
acetyltransferase activity	GO:0016407	0.14	1	152	28	28325	LOC100910829|1
macromolecular complex binding	GO:0044877	0.14	4	2047	28	28325	Uqcrb|1;Arpc5l|1;Pdpk1|1;Tpm3|1
actin binding	GO:0003779	0.142	2	672	28	28325	Arpc5l|1;Tpm3|1
N-acyltransferase activity	GO:0016410	0.143	1	156	28	28325	LOC100910829|1
cytoskeletal protein binding	GO:0008092	0.155	3	1385	28	28325	Arpc5l|1;Klc1|1;Tpm3|1
oxidoreductase activity, acting on the aldehyde or oxo group of donors, NAD or NADP as acceptor	GO:0016620	0.156	1	171	28	28325	Aldh1a1|1
oxidoreductase activity, acting on the aldehyde or oxo group of donors	GO:0016903	0.174	1	193	28	28325	Aldh1a1|1
carboxylic ester hydrolase activity	GO:0052689	0.178	1	197	28	28325	Abhd12|1
hydrolase activity, acting on carbon-nitrogen (but not peptide) bonds	GO:0016810	0.184	1	205	28	28325	Mthfd2l|1
kinase activity	GO:0016301	0.196	3	1551	28	28325	Aatk|1;Pdpk1|1;Sephs2|1
protein binding	GO:0005515	0.197	12	9496	28	28325	Uqcrb|1;Aup1|1;Rhoq|1;Smpd3|1;Krt1|1;Fhod1|1;Arpc5l|1;Plcb3|1;Pdpk1|1;Sec13|1;Klc1|1;Tpm3|1
protein domain specific binding	GO:0019904	0.208	2	858	28	28325	Rhoq|1;Fhod1|1
calmodulin binding	GO:0005516	0.214	1	242	28	28325	Plcb3|1
oxidoreductase activity	GO:0016491	0.215	3	1625	28	28325	Uqcrb|1;Aldh1a1|1;Mthfd2l|1
cadherin binding	GO:0045296	0.215	1	244	28	28325	Plcb3|1
purine ribonucleoside binding	GO:0032550	0.224	4	2469	28	28325	Rhoq|1;Aatk|1;Pdpk1|1;Sephs2|1
purine nucleoside binding	GO:0001883	0.225	4	2472	28	28325	Rhoq|1;Aatk|1;Pdpk1|1;Sephs2|1
ribonucleoside binding	GO:0032549	0.225	4	2474	28	28325	Rhoq|1;Aatk|1;Pdpk1|1;Sephs2|1
nucleoside binding	GO:0001882	0.228	4	2489	28	28325	Rhoq|1;Aatk|1;Pdpk1|1;Sephs2|1
microtubule motor activity	GO:0003777	0.229	1	262	28	28325	Klc1|1
protein tyrosine kinase activity	GO:0004713	0.235	1	269	28	28325	Aatk|1
transcriptional activator activity, RNA polymerase II core promoter proximal region sequence-specific binding	GO:0001077	0.239	1	275	28	28325	Fubp3|1
hydrogen ion transmembrane transporter activity	GO:0015078	0.25	1	290	28	28325	Uqcrb|1
transferase activity, transferring phosphorus-containing groups	GO:0016772	0.259	3	1791	28	28325	Aatk|1;Pdpk1|1;Sephs2|1
motor activity	GO:0003774	0.26	1	303	28	28325	Klc1|1
ubiquitin protein ligase activity	GO:0061630	0.261	1	304	28	28325	Rnf170|1
ubiquitin-like protein ligase activity	GO:0061659	0.264	1	308	28	28325	Rnf170|1
hydrolase activity	GO:0016787	0.267	6	4432	28	28325	Abhd12|1;Rhoq|1;Smpd3|1;Mthfd2l|1;Plcb3|1;Klc1|1
transferase activity, transferring acyl groups other than amino-acyl groups	GO:0016747	0.273	1	321	28	28325	LOC100910829|1
protein kinase activity	GO:0004672	0.305	2	1123	28	28325	Aatk|1;Pdpk1|1
transcriptional activator activity, RNA polymerase II transcription regulatory region sequence-specific binding	GO:0001228	0.333	1	407	28	28325	Fubp3|1
transcription factor activity, RNA polymerase II core promoter proximal region sequence-specific binding	GO:0000982	0.335	1	409	28	28325	Fubp3|1
calcium ion binding	GO:0005509	0.343	2	1226	28	28325	Plcb3|1;Rcn2|1
ligase activity	GO:0016874	0.349	1	431	28	28325	Mthfd2l|1
cell adhesion molecule binding	GO:0050839	0.359	1	446	28	28325	Plcb3|1
GTPase activity	GO:0003924	0.362	1	451	28	28325	Rhoq|1
RNA polymerase II core promoter proximal region sequence-specific DNA binding	GO:0000978	0.367	1	459	28	28325	Fubp3|1
carbohydrate binding	GO:0030246	0.378	1	476	28	28325	Krt1|1
phosphotransferase activity, alcohol group as acceptor	GO:0016773	0.382	2	1333	28	28325	Aatk|1;Pdpk1|1
core promoter proximal region DNA binding	GO:0001159	0.385	1	487	28	28325	Fubp3|1
core promoter proximal region sequence-specific DNA binding	GO:0000987	0.385	1	487	28	28325	Fubp3|1
purine ribonucleoside triphosphate binding	GO:0035639	0.414	4	3295	28	28325	Rhoq|1;Aatk|1;Pdpk1|1;Sephs2|1
nucleoside-triphosphatase activity	GO:0017111	0.422	2	1446	28	28325	Rhoq|1;Klc1|1
tubulin binding	GO:0015631	0.423	1	551	28	28325	Klc1|1
purine ribonucleotide binding	GO:0032555	0.432	4	3372	28	28325	Rhoq|1;Aatk|1;Pdpk1|1;Sephs2|1
purine nucleotide binding	GO:0017076	0.436	4	3390	28	28325	Rhoq|1;Aatk|1;Pdpk1|1;Sephs2|1
ribonucleotide binding	GO:0032553	0.438	4	3401	28	28325	Rhoq|1;Aatk|1;Pdpk1|1;Sephs2|1
pyrophosphatase activity	GO:0016462	0.443	2	1505	28	28325	Rhoq|1;Klc1|1
hydrolase activity, acting on acid anhydrides, in phosphorus-containing anhydrides	GO:0016818	0.445	2	1511	28	28325	Rhoq|1;Klc1|1
hydrolase activity, acting on acid anhydrides	GO:0016817	0.447	2	1519	28	28325	Rhoq|1;Klc1|1
enzyme activator activity	GO:0008047	0.453	1	604	28	28325	Pdpk1|1
GTP binding	GO:0005525	0.465	1	626	28	28325	Rhoq|1
guanyl ribonucleotide binding	GO:0032561	0.482	1	657	28	28325	Rhoq|1
guanyl nucleotide binding	GO:0019001	0.484	1	661	28	28325	Rhoq|1
protein heterodimerization activity	GO:0046982	0.484	1	661	28	28325	Krt1|1
protein serine/threonine kinase activity	GO:0004674	0.505	1	702	28	28325	Pdpk1|1
ATP binding	GO:0005524	0.508	3	2705	28	28325	Aatk|1;Pdpk1|1;Sephs2|1
identical protein binding	GO:0042802	0.523	2	1749	28	28325	Fhod1|1;Sec13|1
adenyl ribonucleotide binding	GO:0032559	0.523	3	2763	28	28325	Aatk|1;Pdpk1|1;Sephs2|1
adenyl nucleotide binding	GO:0030554	0.527	3	2776	28	28325	Aatk|1;Pdpk1|1;Sephs2|1
protein kinase binding	GO:0019901	0.527	1	747	28	28325	Pdpk1|1
RNA polymerase II regulatory region sequence-specific DNA binding	GO:0000977	0.534	1	762	28	28325	Fubp3|1
RNA polymerase II regulatory region DNA binding	GO:0001012	0.538	1	771	28	28325	Fubp3|1
sequence-specific double-stranded DNA binding	GO:1990837	0.541	1	777	28	28325	Fubp3|1
carbohydrate derivative binding	GO:0097367	0.542	4	3860	28	28325	Rhoq|1;Aatk|1;Pdpk1|1;Sephs2|1
monovalent inorganic cation transmembrane transporter activity	GO:0015077	0.55	1	795	28	28325	Uqcrb|1
kinase binding	GO:0019900	0.571	1	842	28	28325	Pdpk1|1
transcription regulatory region sequence-specific DNA binding	GO:0000976	0.571	1	844	28	28325	Fubp3|1
RNA polymerase II transcription factor activity, sequence-specific DNA binding	GO:0000981	0.584	1	873	28	28325	Fubp3|1
double-stranded DNA binding	GO:0003690	0.6	1	912	28	28325	Fubp3|1
nucleoside phosphate binding	GO:1901265	0.601	4	4142	28	28325	Rhoq|1;Aatk|1;Pdpk1|1;Sephs2|1
nucleotide binding	GO:0000166	0.601	4	4142	28	28325	Rhoq|1;Aatk|1;Pdpk1|1;Sephs2|1
transcription regulatory region DNA binding	GO:0044212	0.642	1	1019	28	28325	Fubp3|1
regulatory region DNA binding	GO:0000975	0.642	1	1020	28	28325	Fubp3|1
regulatory region nucleic acid binding	GO:0001067	0.644	1	1026	28	28325	Fubp3|1
poly(A) RNA binding	GO:0044822	0.648	1	1035	28	28325	Fubp3|1
inorganic cation transmembrane transporter activity	GO:0022890	0.692	1	1165	28	28325	Uqcrb|1
anion binding	GO:0043168	0.704	4	4692	28	28325	Rhoq|1;Aatk|1;Pdpk1|1;Sephs2|1
small molecule binding	GO:0036094	0.715	4	4755	28	28325	Rhoq|1;Aatk|1;Pdpk1|1;Sephs2|1
transporter activity	GO:0005215	0.741	2	2595	28	28325	Uqcrb|1;Synpr|1
cation transmembrane transporter activity	GO:0008324	0.75	1	1368	28	28325	Uqcrb|1
sequence-specific DNA binding	GO:0043565	0.778	1	1483	28	28325	Fubp3|1
ion binding	GO:0043167	0.798	8	9721	28	28325	Rhoq|1;Smpd3|1;Aatk|1;Plcb3|1;Pdpk1|1;Sephs2|1;Rnf170|1;Rcn2|1
transcription factor activity, sequence-specific DNA binding	GO:0003700	0.81	1	1632	28	28325	Fubp3|1
nucleic acid binding transcription factor activity	GO:0001071	0.81	1	1632	28	28325	Fubp3|1
protein dimerization activity	GO:0046983	0.814	1	1651	28	28325	Krt1|1
zinc ion binding	GO:0008270	0.823	1	1698	28	28325	Rnf170|1
ion transmembrane transporter activity	GO:0015075	0.841	1	1801	28	28325	Uqcrb|1
substrate-specific transmembrane transporter activity	GO:0022891	0.862	1	1931	28	28325	Uqcrb|1
metal ion binding	GO:0046872	0.869	4	5950	28	28325	Smpd3|1;Plcb3|1;Rnf170|1;Rcn2|1
cation binding	GO:0043169	0.882	4	6102	28	28325	Smpd3|1;Plcb3|1;Rnf170|1;Rcn2|1
transmembrane transporter activity	GO:0022857	0.896	1	2199	28	28325	Uqcrb|1
substrate-specific transporter activity	GO:0022892	0.897	1	2205	28	28325	Uqcrb|1
receptor binding	GO:0005102	0.899	1	2224	28	28325	Pdpk1|1
transition metal ion binding	GO:0046914	0.906	1	2289	28	28325	Rnf170|1
enzyme binding	GO:0019899	0.91	1	2335	28	28325	Pdpk1|1
RNA binding	GO:0003723	0.91	1	2338	28	28325	Fubp3|1
binding	GO:0005488	0.921	17	20161	28	28325	Uqcrb|1;Aup1|1;Rhoq|1;Smpd3|1;Krt1|1;Fhod1|1;Arpc5l|1;Aatk|1;Plcb3|1;Pdpk1|1;Sec13|1;Klc1|1;Sephs2|1;Rnf170|1;Tpm3|1;Fubp3|1;Rcn2|1
DNA binding	GO:0003677	0.952	1	2919	28	28325	Fubp3|1
heterocyclic compound binding	GO:1901363	0.984	5	9769	28	28325	Rhoq|1;Aatk|1;Pdpk1|1;Sephs2|1;Fubp3|1
signal transducer activity	GO:0004871	0.986	1	3976	28	28325	Plcb3|1
organic cyclic compound binding	GO:0097159	0.986	5	9870	28	28325	Rhoq|1;Aatk|1;Pdpk1|1;Sephs2|1;Fubp3|1
molecular transducer activity	GO:0060089	0.987	1	4053	28	28325	Plcb3|1
nucleic acid binding	GO:0003676	0.999	1	6018	28	28325	Fubp3|1

## Sheet: KEGG
Pathway Name	Pathway ID	Pvalue	Count	Pop Hit	List_Total	Background Genes	Genes
Inositol phosphate metabolism	rno00562	0.00545	2	78	13	8992	Isyna1|1;Plcb3|1
Cardiac muscle contraction	rno04260	0.00704	2	89	13	8992	Uqcrb|1;Tpm3|1
Thyroid hormone signaling pathway	rno04919	0.0127	2	121	13	8992	Plcb3|1;Pdpk1|1
Sphingolipid signaling pathway	rno04071	0.0135	2	125	13	8992	Plcb3|1;Pdpk1|1
Metabolic pathways	rno01100	0.0167	6	1589	13	8992	Isyna1|1;Uqcrb|1;Smpd3|1;Pmm1|1;Mthfd2l|1;Plcb3|1
Insulin signaling pathway	rno04910	0.017	2	141	13	8992	Rhoq|1;Pdpk1|1
Adrenergic signaling in cardiomyocytes	rno04261	0.0189	2	149	13	8992	Plcb3|1;Tpm3|1
One carbon pool by folate	rno00670	0.0257	1	18	13	8992	Mthfd2l|1
Salmonella infection	rno05132	0.0412	2	227	13	8992	Arpc5l|1;Klc1|1
Thyroid cancer	rno05216	0.0522	1	37	13	8992	Tpm3|1
Aldosterone-regulated sodium reabsorption	rno04960	0.055	1	39	13	8992	Pdpk1|1
Fructose and mannose metabolism	rno00051	0.055	1	39	13	8992	Pmm1|1
African trypanosomiasis	rno05143	0.0605	1	43	13	8992	Plcb3|1
Amino sugar and nucleotide sugar metabolism	rno00520	0.0673	1	48	13	8992	Pmm1|1
Sphingolipid metabolism	rno00600	0.0686	1	49	13	8992	Smpd3|1
Huntington disease	rno05016	0.0748	2	317	13	8992	Uqcrb|1;Plcb3|1
Endometrial cancer	rno05213	0.0807	1	58	13	8992	Pdpk1|1
Endocrine and other factor-regulated calcium reabsorption	rno04961	0.0861	1	62	13	8992	Plcb3|1
Long-term depression	rno04730	0.0861	1	62	13	8992	Plcb3|1
Long-term potentiation	rno04720	0.0914	1	66	13	8992	Plcb3|1
Non-small cell lung cancer	rno05223	0.094	1	68	13	8992	Pdpk1|1
Fc epsilon RI signaling pathway	rno04664	0.0954	1	69	13	8992	Pdpk1|1
Renin secretion	rno04924	0.0993	1	72	13	8992	Plcb3|1
Thyroid hormone synthesis	rno04918	0.101	1	73	13	8992	Plcb3|1
Bacterial invasion of epithelial cells	rno05100	0.103	1	75	13	8992	Arpc5l|1
Gastric acid secretion	rno04971	0.105	1	76	13	8992	Plcb3|1
Alzheimer disease	rno05010	0.106	2	388	13	8992	Uqcrb|1;Plcb3|1
Salivary secretion	rno04970	0.108	1	79	13	8992	Plcb3|1
PPAR signaling pathway	rno03320	0.116	1	85	13	8992	Pdpk1|1
Insulin secretion	rno04911	0.119	1	87	13	8992	Plcb3|1
Gap junction	rno04540	0.12	1	88	13	8992	Plcb3|1
Hypertrophic cardiomyopathy	rno05410	0.124	1	91	13	8992	Tpm3|1
GnRH signaling pathway	rno04912	0.128	1	94	13	8992	Plcb3|1
Fc gamma R-mediated phagocytosis	rno04666	0.129	1	95	13	8992	Arpc5l|1
Dilated cardiomyopathy	rno05414	0.129	1	95	13	8992	Tpm3|1
Choline metabolism in cancer	rno05231	0.133	1	98	13	8992	Pdpk1|1
Phosphatidylinositol signaling system	rno04070	0.133	1	98	13	8992	Plcb3|1
Aldosterone synthesis and secretion	rno04925	0.133	1	98	13	8992	Plcb3|1
Prostate cancer	rno05215	0.134	1	99	13	8992	Pdpk1|1
Melanogenesis	rno04916	0.135	1	100	13	8992	Plcb3|1
Circadian entrainment	rno04713	0.135	1	100	13	8992	Plcb3|1
AGE-RAGE signaling pathway in diabetic complications	rno04933	0.139	1	103	13	8992	Plcb3|1
Pancreatic secretion	rno04972	0.14	1	104	13	8992	Plcb3|1
Amoebiasis	rno05146	0.14	1	104	13	8992	Plcb3|1
Glucagon signaling pathway	rno04922	0.143	1	106	13	8992	Plcb3|1
T cell receptor signaling pathway	rno04660	0.145	1	108	13	8992	Pdpk1|1
Chagas disease	rno05142	0.145	1	108	13	8992	Plcb3|1
Insulin resistance	rno04931	0.148	1	110	13	8992	Pdpk1|1
Cholinergic synapse	rno04725	0.153	1	114	13	8992	Plcb3|1
Glutamatergic synapse	rno04724	0.155	1	116	13	8992	Plcb3|1
Inflammatory mediator regulation of TRP channels	rno04750	0.157	1	117	13	8992	Plcb3|1
Toxoplasmosis	rno05145	0.158	1	118	13	8992	Pdpk1|1
Neurotrophin signaling pathway	rno04722	0.166	1	125	13	8992	Pdpk1|1
Serotonergic synapse	rno04726	0.168	1	126	13	8992	Plcb3|1
AMPK signaling pathway	rno04152	0.169	1	127	13	8992	Pdpk1|1
Platelet activation	rno04611	0.17	1	128	13	8992	Plcb3|1
FoxO signaling pathway	rno04068	0.176	1	133	13	8992	Pdpk1|1
Estrogen signaling pathway	rno04915	0.177	1	134	13	8992	Plcb3|1
Dopaminergic synapse	rno04728	0.177	1	134	13	8992	Plcb3|1
Vascular smooth muscle contraction	rno04270	0.179	1	135	13	8992	Plcb3|1
Apoptosis	rno04210	0.183	1	139	13	8992	Pdpk1|1
Pathways in cancer	rno05200	0.185	2	547	13	8992	Plcb3|1;Tpm3|1
Oxidative phosphorylation	rno00190	0.189	1	144	13	8992	Uqcrb|1
Ubiquitin mediated proteolysis	rno04120	0.193	1	147	13	8992	Ube2q1|1
Phospholipase D signaling pathway	rno04072	0.199	1	152	13	8992	Plcb3|1
Oxytocin signaling pathway	rno04921	0.201	1	154	13	8992	Plcb3|1
Hepatitis C	rno05160	0.202	1	155	13	8992	Pdpk1|1
Retrograde endocannabinoid signaling	rno04723	0.204	1	156	13	8992	Plcb3|1
Non-alcoholic fatty liver disease	rno04932	0.208	1	160	13	8992	Uqcrb|1
mTOR signaling pathway	rno04150	0.209	1	161	13	8992	Pdpk1|1
Wnt signaling pathway	rno04310	0.211	1	162	13	8992	Plcb3|1
Protein processing in endoplasmic reticulum	rno04141	0.214	1	165	13	8992	Sec13|1
RNA transport	rno03013	0.218	1	168	13	8992	Sec13|1
cGMP-PKG signaling pathway	rno04022	0.223	1	173	13	8992	Plcb3|1
Chemokine signaling pathway	rno04062	0.231	1	180	13	8992	Plcb3|1
Calcium signaling pathway	rno04020	0.253	1	199	13	8992	Plcb3|1
Focal adhesion	rno04510	0.257	1	203	13	8992	Pdpk1|1
Proteoglycans in cancer	rno05205	0.264	1	209	13	8992	Pdpk1|1
Rap1 signaling pathway	rno04015	0.271	1	216	13	8992	Plcb3|1
Regulation of actin cytoskeleton	rno04810	0.275	1	220	13	8992	Arpc5l|1
Parkinson disease	rno05012	0.319	1	262	13	8992	Uqcrb|1
Endocytosis	rno04144	0.332	1	275	13	8992	Arpc5l|1
PI3K-Akt signaling pathway	rno04151	0.402	1	349	13	8992	Pdpk1|1
