# Supplementary material for: Analysis of Chronic Mild Stress-Induced Hypothalamic Proteome: Identification of Protein Dysregulations Associated With Vulnerability and Resiliency to Depression or Anxiety
Source: Front Mol Neurosci. 2021 Mar 2;14:633398. doi: 10.3389/fnmol.2021.633398 (PMC7960925; doi:10.3389/fnmol.2021.633398)
Supplement: Supplementary Table 5 — Enrichment results of gene ontology (GO) biological process (GOBP), cellular component (GOCC), molecular function (GOMF), and Kyoto Encyclopedia of Genes and Genomes (KEGG) pathway terms of 56 proteins affected in both of the susceptible groups. The significantly enriched terms were highlighted in blue. [file Table_5.XLSX]

## Sheet: GOBP
GO_Name	GO_ID	Pvalue	Count	Pop_Hit	List_Total	Background_Genes	Genes
organophosphate metabolic process	GO:0019637	0.000152	10	1614	44	28193	Abhd12|1;Isyna1|1;Uqcrb|1;Rhoq|1;Pmm1|1;Mthfd2l|1;Atp5o|1;Inpp5f|1;Atp5l|1;Mvk|1
glycerophospholipid catabolic process	GO:0046475	0.0004	2	19	44	28193	Abhd12|1;Inpp5f|1
protein targeting to ER	GO:0045047	0.000643	2	24	44	28193	Pmm1|1;SRP72|1
establishment of localization	GO:0051234	0.00101	20	6572	44	28193	Uqcrb|1;Ube2q1|1;Aup1|1;Rhoq|1;Arl6ip5|1;Smpd3|1;Pmm1|1;Fhod1|1;Synpr|1;Plcb3|1;Pdpk1|1;Sec13|1;Rab5a|1;Atp5o|1;Sv2b|1;Inpp5f|1;Atp5l|1;Ddx58|1;SRP72|1;Klc1|1
establishment of protein localization to endoplasmic reticulum	GO:0072599	0.00101	2	30	44	28193	Pmm1|1;SRP72|1
organophosphate biosynthetic process	GO:0090407	0.00116	6	766	44	28193	Isyna1|1;Pmm1|1;Mthfd2l|1;Atp5o|1;Atp5l|1;Mvk|1
muscle system process	GO:0003012	0.00126	5	520	44	28193	Smpd3|1;Hsbp1|1;Inpp5f|1;Tpm4|1;Tpm3|1
cellular localization	GO:0051641	0.00129	14	3774	44	28193	Ube2q1|1;Aup1|1;Rhoq|1;Smpd3|1;Pmm1|1;Fhod1|1;Plcb3|1;Pdpk1|1;Sec13|1;Rab5a|1;Inpp5f|1;Ddx58|1;SRP72|1;Klc1|1
phosphatidylserine catabolic process	GO:0006660	0.00156	1	1	44	28193	Abhd12|1
establishment of localization in cell	GO:0051649	0.00175	12	3014	44	28193	Ube2q1|1;Aup1|1;Pmm1|1;Fhod1|1;Plcb3|1;Pdpk1|1;Sec13|1;Rab5a|1;Inpp5f|1;Ddx58|1;SRP72|1;Klc1|1
single-organism biosynthetic process	GO:0044711	0.00196	9	1854	44	28193	Isyna1|1;Aldh1a1|1;Smpd3|1;Pmm1|1;Mthfd2l|1;Atp5o|1;Atp5l|1;Mvk|1;Sephs2|1
filopodium assembly	GO:0046847	0.00197	2	42	44	28193	Rhoq|1;Rab5a|1
intracellular transport	GO:0046907	0.00199	10	2240	44	28193	Aup1|1;Pmm1|1;Plcb3|1;Pdpk1|1;Sec13|1;Rab5a|1;Inpp5f|1;Ddx58|1;SRP72|1;Klc1|1
transport	GO:0006810	0.002	19	6399	44	28193	Uqcrb|1;Ube2q1|1;Aup1|1;Rhoq|1;Arl6ip5|1;Smpd3|1;Pmm1|1;Synpr|1;Plcb3|1;Pdpk1|1;Sec13|1;Rab5a|1;Atp5o|1;Sv2b|1;Inpp5f|1;Atp5l|1;Ddx58|1;SRP72|1;Klc1|1
establishment of protein localization	GO:0045184	0.00202	10	2244	44	28193	Ube2q1|1;Aup1|1;Rhoq|1;Pmm1|1;Pdpk1|1;Sec13|1;Rab5a|1;Ddx58|1;SRP72|1;Klc1|1
purine ribonucleoside metabolic process	GO:0046128	0.0023	4	357	44	28193	Uqcrb|1;Rhoq|1;Atp5o|1;Atp5l|1
purine nucleoside metabolic process	GO:0042278	0.00237	4	360	44	28193	Uqcrb|1;Rhoq|1;Atp5o|1;Atp5l|1
protein localization to endoplasmic reticulum	GO:0070972	0.00278	2	50	44	28193	Pmm1|1;SRP72|1
regulation of filopodium assembly	GO:0051489	0.003	2	52	44	28193	Rhoq|1;Rab5a|1
ribonucleoside metabolic process	GO:0009119	0.00305	4	386	44	28193	Uqcrb|1;Rhoq|1;Atp5o|1;Atp5l|1
hydrogen ion transmembrane transport	GO:1902600	0.00311	3	187	44	28193	Uqcrb|1;Atp5o|1;Atp5l|1
phospholipid catabolic process	GO:0009395	0.00312	2	53	44	28193	Abhd12|1;Inpp5f|1
isoprenoid biosynthetic process	GO:0008299	0.00312	2	53	44	28193	Aldh1a1|1;Mvk|1
box H/ACA snoRNA processing	GO:0034964	0.00312	1	2	44	28193	Dkc1|1
monoacylglycerol catabolic process	GO:0052651	0.00312	1	2	44	28193	Abhd12|1
monoacylglycerol metabolic process	GO:0046462	0.00312	1	2	44	28193	Abhd12|1
mannose biosynthetic process	GO:0019307	0.00312	1	2	44	28193	Pmm1|1
histidine biosynthetic process	GO:0000105	0.00312	1	2	44	28193	Mthfd2l|1
box H/ACA snoRNA 3'-end processing	GO:0000495	0.00312	1	2	44	28193	Dkc1|1
selenocysteine biosynthetic process	GO:0016260	0.00312	1	2	44	28193	Sephs2|1
muscle contraction	GO:0006936	0.00319	4	391	44	28193	Smpd3|1;Hsbp1|1;Tpm4|1;Tpm3|1
energy coupled proton transport, down electrochemical gradient	GO:0015985	0.00324	2	54	44	28193	Atp5o|1;Atp5l|1
ATP synthesis coupled proton transport	GO:0015986	0.00324	2	54	44	28193	Atp5o|1;Atp5l|1
small molecule biosynthetic process	GO:0044283	0.00325	5	647	44	28193	Isyna1|1;Aldh1a1|1;Mthfd2l|1;Mvk|1;Sephs2|1
regulation of establishment of protein localization to plasma membrane	GO:0090003	0.0036	2	57	44	28193	Rhoq|1;Pdpk1|1
small molecule metabolic process	GO:0044281	0.0039	11	2878	44	28193	Abhd12|1;Isyna1|1;Uqcrb|1;Aldh1a1|1;Rhoq|1;Pmm1|1;Mthfd2l|1;Atp5o|1;Atp5l|1;Mvk|1;Sephs2|1
single-organism metabolic process	GO:0044710	0.00403	19	6780	44	28193	Abhd12|1;Isyna1|1;Uqcrb|1;Aup1|1;Aldh1a1|1;Rhoq|1;Arl6ip5|1;Smpd3|1;Pmm1|1;Mthfd2l|1;Krt1|1;Plcb3|1;Psmg2|1;Atp5o|1;Inpp5f|1;LOC103692171|1;Atp5l|1;Mvk|1;Sephs2|1
negative regulation of L-glutamate transport	GO:0002037	0.00467	1	3	44	28193	Arl6ip5|1
enzyme-directed rRNA pseudouridine synthesis	GO:0000455	0.00467	1	3	44	28193	Dkc1|1
nucleoside metabolic process	GO:0009116	0.0047	4	436	44	28193	Uqcrb|1;Rhoq|1;Atp5o|1;Atp5l|1
glycerolipid catabolic process	GO:0046503	0.00493	2	67	44	28193	Abhd12|1;Inpp5f|1
localization	GO:0051179	0.00504	21	8008	44	28193	Uqcrb|1;Ube2q1|1;Aup1|1;Rhoq|1;Arl6ip5|1;Smpd3|1;Pmm1|1;Fhod1|1;Synpr|1;Arpc5l|1;Plcb3|1;Pdpk1|1;Sec13|1;Rab5a|1;Atp5o|1;Sv2b|1;Inpp5f|1;Atp5l|1;Ddx58|1;SRP72|1;Klc1|1
glycosyl compound metabolic process	GO:1901657	0.00559	4	458	44	28193	Uqcrb|1;Rhoq|1;Atp5o|1;Atp5l|1
phospholipid metabolic process	GO:0006644	0.00572	4	461	44	28193	Abhd12|1;Isyna1|1;Inpp5f|1;Mvk|1
proton transport	GO:0015992	0.00596	3	236	44	28193	Uqcrb|1;Atp5o|1;Atp5l|1
hydrogen transport	GO:0006818	0.00603	3	237	44	28193	Uqcrb|1;Atp5o|1;Atp5l|1
phosphatidylinositol catabolic process	GO:0031161	0.00623	1	4	44	28193	Inpp5f|1
detection of virus	GO:0009597	0.00623	1	4	44	28193	Ddx58|1
box H/ACA snoRNA metabolic process	GO:0033979	0.00623	1	4	44	28193	Dkc1|1
snRNA pseudouridine synthesis	GO:0031120	0.00623	1	4	44	28193	Dkc1|1
snRNA modification	GO:0040031	0.00623	1	4	44	28193	Dkc1|1
nucleotide metabolic process	GO:0009117	0.00637	6	1081	44	28193	Uqcrb|1;Rhoq|1;Pmm1|1;Mthfd2l|1;Atp5o|1;Atp5l|1
nucleoside phosphate metabolic process	GO:0006753	0.00663	6	1090	44	28193	Uqcrb|1;Rhoq|1;Pmm1|1;Mthfd2l|1;Atp5o|1;Atp5l|1
Rab protein signal transduction	GO:0032482	0.00663	2	78	44	28193	Aatk|1;Rab5a|1
ATP biosynthetic process	GO:0006754	0.00696	2	80	44	28193	Atp5o|1;Atp5l|1
actin filament organization	GO:0007015	0.00742	4	497	44	28193	Fhod1|1;Arpc5l|1;Tpm4|1;Tpm3|1
purine ribonucleoside triphosphate metabolic process	GO:0009205	0.00747	4	498	44	28193	Uqcrb|1;Rhoq|1;Atp5o|1;Atp5l|1
mRNA pseudouridine synthesis	GO:1990481	0.00778	1	5	44	28193	Dkc1|1
snoRNA guided rRNA pseudouridine synthesis	GO:0000454	0.00778	1	5	44	28193	Dkc1|1
GDP-mannose biosynthetic process	GO:0009298	0.00778	1	5	44	28193	Pmm1|1
isopentenyl diphosphate biosynthetic process, mevalonate pathway	GO:0019287	0.00778	1	5	44	28193	Mvk|1
establishment of centrosome localization	GO:0051660	0.00778	1	5	44	28193	Fhod1|1
ribonucleoside triphosphate metabolic process	GO:0009199	0.00784	4	505	44	28193	Uqcrb|1;Rhoq|1;Atp5o|1;Atp5l|1
purine nucleoside triphosphate metabolic process	GO:0009144	0.00795	4	507	44	28193	Uqcrb|1;Rhoq|1;Atp5o|1;Atp5l|1
nucleotide biosynthetic process	GO:0009165	0.00811	4	510	44	28193	Pmm1|1;Mthfd2l|1;Atp5o|1;Atp5l|1
regulation of exocytosis	GO:0017157	0.00827	3	266	44	28193	Smpd3|1;Pdpk1|1;Rab5a|1
nucleoside phosphate biosynthetic process	GO:1901293	0.00839	4	515	44	28193	Pmm1|1;Mthfd2l|1;Atp5o|1;Atp5l|1
organic substance transport	GO:0071702	0.00846	11	3189	44	28193	Ube2q1|1;Aup1|1;Rhoq|1;Arl6ip5|1;Smpd3|1;Pmm1|1;Sec13|1;Rab5a|1;Ddx58|1;SRP72|1;Klc1|1
nucleoside triphosphate metabolic process	GO:0009141	0.00926	4	530	44	28193	Uqcrb|1;Rhoq|1;Atp5o|1;Atp5l|1
9-cis-retinoic acid metabolic process	GO:0042905	0.00933	1	6	44	28193	Aldh1a1|1
9-cis-retinoic acid biosynthetic process	GO:0042904	0.00933	1	6	44	28193	Aldh1a1|1
inositol biosynthetic process	GO:0006021	0.00933	1	6	44	28193	Isyna1|1
positive regulation of sphingolipid biosynthetic process	GO:0090154	0.00933	1	6	44	28193	Smpd3|1
positive regulation of ceramide biosynthetic process	GO:2000304	0.00933	1	6	44	28193	Smpd3|1
nucleobase-containing small molecule metabolic process	GO:0055086	0.00939	6	1174	44	28193	Uqcrb|1;Rhoq|1;Pmm1|1;Mthfd2l|1;Atp5o|1;Atp5l|1
cellular protein localization	GO:0034613	0.0101	8	1961	44	28193	Aup1|1;Rhoq|1;Pmm1|1;Pdpk1|1;Rab5a|1;Ddx58|1;SRP72|1;Klc1|1
actin cytoskeleton organization	GO:0030036	0.0104	5	856	44	28193	Rhoq|1;Fhod1|1;Arpc5l|1;Tpm4|1;Tpm3|1
purine ribonucleoside triphosphate biosynthetic process	GO:0009206	0.0105	2	99	44	28193	Atp5o|1;Atp5l|1
regulation of protein localization to plasma membrane	GO:1903076	0.0105	2	99	44	28193	Rhoq|1;Pdpk1|1
cellular macromolecule localization	GO:0070727	0.0106	8	1977	44	28193	Aup1|1;Rhoq|1;Pmm1|1;Pdpk1|1;Rab5a|1;Ddx58|1;SRP72|1;Klc1|1
purine nucleoside triphosphate biosynthetic process	GO:0009145	0.0107	2	100	44	28193	Atp5o|1;Atp5l|1
regulation of L-glutamate transport	GO:0002036	0.0109	1	7	44	28193	Arl6ip5|1
regulation of endocytic recycling	GO:2001135	0.0109	1	7	44	28193	Inpp5f|1
adult locomotory behavior	GO:0008344	0.0109	2	101	44	28193	Abhd12|1;Inpp5f|1
cellular lipid metabolic process	GO:0044255	0.0111	6	1218	44	28193	Abhd12|1;Isyna1|1;Aldh1a1|1;Smpd3|1;Inpp5f|1;Mvk|1
phosphate-containing compound metabolic process	GO:0006796	0.0115	13	4281	44	28193	Abhd12|1;Isyna1|1;Uqcrb|1;Rhoq|1;Arl6ip5|1;Pmm1|1;Mthfd2l|1;Aatk|1;Pdpk1|1;Atp5o|1;Inpp5f|1;Atp5l|1;Mvk|1
single-organism cellular localization	GO:1902580	0.0116	6	1229	44	28193	Rhoq|1;Pdpk1|1;Sec13|1;Rab5a|1;Ddx58|1;SRP72|1
regulation of protein localization to cell periphery	GO:1904375	0.0117	2	105	44	28193	Rhoq|1;Pdpk1|1
intracellular protein transport	GO:0006886	0.0119	6	1236	44	28193	Aup1|1;Pmm1|1;Rab5a|1;Ddx58|1;SRP72|1;Klc1|1
ribonucleoside triphosphate biosynthetic process	GO:0009201	0.012	2	106	44	28193	Atp5o|1;Atp5l|1
cellular response to insulin stimulus	GO:0032869	0.012	3	305	44	28193	Rhoq|1;Pdpk1|1;Inpp5f|1
purine nucleotide metabolic process	GO:0006163	0.012	5	887	44	28193	Uqcrb|1;Rhoq|1;Mthfd2l|1;Atp5o|1;Atp5l|1
protein localization	GO:0008104	0.012	10	2889	44	28193	Ube2q1|1;Aup1|1;Rhoq|1;Pmm1|1;Pdpk1|1;Sec13|1;Rab5a|1;Ddx58|1;SRP72|1;Klc1|1
lipid metabolic process	GO:0006629	0.0123	7	1625	44	28193	Abhd12|1;Isyna1|1;Aldh1a1|1;Smpd3|1;Plcb3|1;Inpp5f|1;Mvk|1
histidine metabolic process	GO:0006547	0.0124	1	8	44	28193	Mthfd2l|1
positive regulation of TORC1 signaling	GO:1904263	0.0124	1	8	44	28193	Sec13|1
10-formyltetrahydrofolate metabolic process	GO:0009256	0.0124	1	8	44	28193	Mthfd2l|1
optic cup morphogenesis involved in camera-type eye development	GO:0002072	0.0124	1	8	44	28193	Aldh1a1|1
selenocysteine metabolic process	GO:0016259	0.0124	1	8	44	28193	Sephs2|1
nitrogen compound transport	GO:0071705	0.0132	9	2483	44	28193	Ube2q1|1;Aup1|1;Arl6ip5|1;Smpd3|1;Pmm1|1;Sec13|1;Rab5a|1;SRP72|1;Klc1|1
regulation of plasma membrane organization	GO:1903729	0.0133	2	112	44	28193	Rhoq|1;Pdpk1|1
phosphorus metabolic process	GO:0006793	0.0134	13	4364	44	28193	Abhd12|1;Isyna1|1;Uqcrb|1;Rhoq|1;Arl6ip5|1;Pmm1|1;Mthfd2l|1;Aatk|1;Pdpk1|1;Atp5o|1;Inpp5f|1;Atp5l|1;Mvk|1
establishment of protein localization to membrane	GO:0090150	0.0135	3	319	44	28193	Rhoq|1;Pdpk1|1;SRP72|1
protein transport	GO:0015031	0.0138	8	2073	44	28193	Ube2q1|1;Aup1|1;Pmm1|1;Sec13|1;Rab5a|1;Ddx58|1;SRP72|1;Klc1|1
rRNA pseudouridine synthesis	GO:0031118	0.014	1	9	44	28193	Dkc1|1
mitochondrial respiratory chain complex III assembly	GO:0034551	0.014	1	9	44	28193	Uqcrb|1
respiratory chain complex III assembly	GO:0017062	0.014	1	9	44	28193	Uqcrb|1
alpha-amino acid biosynthetic process	GO:1901607	0.0147	2	118	44	28193	Mthfd2l|1;Sephs2|1
nucleoside triphosphate biosynthetic process	GO:0009142	0.0149	2	119	44	28193	Atp5o|1;Atp5l|1
purine nucleoside biosynthetic process	GO:0042451	0.0154	2	121	44	28193	Atp5o|1;Atp5l|1
purine ribonucleoside biosynthetic process	GO:0046129	0.0154	2	121	44	28193	Atp5o|1;Atp5l|1
single-organism localization	GO:1902578	0.0154	15	5466	44	28193	Uqcrb|1;Ube2q1|1;Rhoq|1;Arl6ip5|1;Smpd3|1;Plcb3|1;Pdpk1|1;Sec13|1;Rab5a|1;Atp5o|1;Sv2b|1;Atp5l|1;Ddx58|1;SRP72|1;Klc1|1
actin filament-based process	GO:0030029	0.0155	5	946	44	28193	Rhoq|1;Fhod1|1;Arpc5l|1;Tpm4|1;Tpm3|1
mitochondrial respiratory chain complex III biogenesis	GO:0097033	0.0155	1	10	44	28193	Uqcrb|1
GDP-mannose metabolic process	GO:0019673	0.0155	1	10	44	28193	Pmm1|1
positive regulation of granulocyte macrophage colony-stimulating factor production	GO:0032725	0.0155	1	10	44	28193	Ddx58|1
protein depalmitoylation	GO:0002084	0.0155	1	10	44	28193	Abhd12|1
regulation of membrane lipid metabolic process	GO:1905038	0.0155	1	10	44	28193	Smpd3|1
purine ribonucleoside monophosphate biosynthetic process	GO:0009168	0.0156	2	122	44	28193	Atp5o|1;Atp5l|1
purine nucleoside monophosphate biosynthetic process	GO:0009127	0.0156	2	122	44	28193	Atp5o|1;Atp5l|1
regulation of vesicle-mediated transport	GO:0060627	0.0156	4	619	44	28193	Smpd3|1;Pdpk1|1;Rab5a|1;Inpp5f|1
alpha-amino acid metabolic process	GO:1901605	0.0157	3	338	44	28193	Abhd12|1;Mthfd2l|1;Sephs2|1
cellular component biogenesis	GO:0044085	0.0167	11	3508	44	28193	Uqcrb|1;Rhoq|1;Smpd3|1;Krt1|1;Fhod1|1;Arpc5l|1;Psmg2|1;Pdpk1|1;Rab5a|1;Dkc1|1;H1fx|1
purine-containing compound metabolic process	GO:0072521	0.0167	5	965	44	28193	Uqcrb|1;Rhoq|1;Mthfd2l|1;Atp5o|1;Atp5l|1
imidazole-containing compound metabolic process	GO:0052803	0.017	1	11	44	28193	Mthfd2l|1
isopentenyl diphosphate biosynthetic process	GO:0009240	0.017	1	11	44	28193	Mvk|1
diterpenoid biosynthetic process	GO:0016102	0.017	1	11	44	28193	Aldh1a1|1
isopentenyl diphosphate metabolic process	GO:0046490	0.017	1	11	44	28193	Mvk|1
regulation of ceramide biosynthetic process	GO:2000303	0.017	1	11	44	28193	Smpd3|1
prolactin secretion	GO:0070459	0.017	1	11	44	28193	Ube2q1|1
retinoic acid biosynthetic process	GO:0002138	0.017	1	11	44	28193	Aldh1a1|1
cellular amino acid biosynthetic process	GO:0008652	0.0171	2	128	44	28193	Mthfd2l|1;Sephs2|1
isoprenoid metabolic process	GO:0006720	0.0181	2	132	44	28193	Aldh1a1|1;Mvk|1
regulation of sphingolipid biosynthetic process	GO:0090153	0.0186	1	12	44	28193	Smpd3|1
tonic smooth muscle contraction	GO:0014820	0.0186	1	12	44	28193	Smpd3|1
artery smooth muscle contraction	GO:0014824	0.0186	1	12	44	28193	Smpd3|1
regulation of intracellular transport	GO:0032386	0.0186	4	653	44	28193	Pdpk1|1;Rab5a|1;Inpp5f|1;Ddx58|1
regulation of cellular component biogenesis	GO:0044087	0.0188	5	994	44	28193	Rhoq|1;Smpd3|1;Fhod1|1;Arpc5l|1;Rab5a|1
ribonucleoside monophosphate biosynthetic process	GO:0009156	0.0191	2	136	44	28193	Atp5o|1;Atp5l|1
granulocyte macrophage colony-stimulating factor production	GO:0032604	0.0201	1	13	44	28193	Ddx58|1
negative regulation of tyrosine phosphorylation of STAT protein	GO:0042532	0.0201	1	13	44	28193	Inpp5f|1
embryonic camera-type eye formation	GO:0060900	0.0201	1	13	44	28193	Aldh1a1|1
regulation of granulocyte macrophage colony-stimulating factor production	GO:0032645	0.0201	1	13	44	28193	Ddx58|1
snoRNA 3'-end processing	GO:0031126	0.0201	1	13	44	28193	Dkc1|1
lipid biosynthetic process	GO:0008610	0.0207	4	674	44	28193	Isyna1|1;Aldh1a1|1;Smpd3|1;Mvk|1
nucleoside biosynthetic process	GO:0009163	0.0213	2	144	44	28193	Atp5o|1;Atp5l|1
ribonucleoside biosynthetic process	GO:0042455	0.0213	2	144	44	28193	Atp5o|1;Atp5l|1
pattern recognition receptor signaling pathway	GO:0002221	0.0216	2	145	44	28193	Pdpk1|1;Ddx58|1
tetrahydrofolate interconversion	GO:0035999	0.0216	1	14	44	28193	Mthfd2l|1
dopamine uptake	GO:0090494	0.0216	1	14	44	28193	Smpd3|1
cellular response to brain-derived neurotrophic factor stimulus	GO:1990416	0.0216	1	14	44	28193	Pdpk1|1
snoRNA processing	GO:0043144	0.0216	1	14	44	28193	Dkc1|1
carboxylic acid biosynthetic process	GO:0046394	0.0218	3	383	44	28193	Aldh1a1|1;Mthfd2l|1;Sephs2|1
organic acid biosynthetic process	GO:0016053	0.0218	3	383	44	28193	Aldh1a1|1;Mthfd2l|1;Sephs2|1
glycosyl compound biosynthetic process	GO:1901659	0.0219	2	146	44	28193	Atp5o|1;Atp5l|1
insulin receptor signaling pathway	GO:0008286	0.0221	2	147	44	28193	Rhoq|1;Inpp5f|1
single-organism transport	GO:0044765	0.0223	14	5175	44	28193	Uqcrb|1;Ube2q1|1;Rhoq|1;Arl6ip5|1;Smpd3|1;Plcb3|1;Pdpk1|1;Sec13|1;Rab5a|1;Atp5o|1;Sv2b|1;Atp5l|1;Ddx58|1;Klc1|1
nucleoside monophosphate biosynthetic process	GO:0009124	0.0224	2	148	44	28193	Atp5o|1;Atp5l|1
innate immune response-activating signal transduction	GO:0002758	0.0224	2	148	44	28193	Pdpk1|1;Ddx58|1
nuclear migration	GO:0007097	0.0232	1	15	44	28193	Fhod1|1
macromolecule depalmitoylation	GO:0098734	0.0232	1	15	44	28193	Abhd12|1
catecholamine uptake	GO:0090493	0.0232	1	15	44	28193	Smpd3|1
negative regulation of establishment of protein localization to plasma membrane	GO:0090005	0.0232	1	15	44	28193	Rhoq|1
negative regulation of mitochondrial membrane potential	GO:0010917	0.0232	1	15	44	28193	Arl6ip5|1
negative regulation of axon regeneration	GO:0048681	0.0232	1	15	44	28193	Inpp5f|1
terpenoid biosynthetic process	GO:0016114	0.0232	1	15	44	28193	Aldh1a1|1
establishment of nucleus localization	GO:0040023	0.0232	1	15	44	28193	Fhod1|1
response to insulin	GO:0032868	0.0237	3	395	44	28193	Rhoq|1;Pdpk1|1;Inpp5f|1
lipid catabolic process	GO:0016042	0.0237	3	395	44	28193	Abhd12|1;Plcb3|1;Inpp5f|1
fibril organization	GO:0097435	0.0243	4	709	44	28193	Fhod1|1;Arpc5l|1;Tpm4|1;Tpm3|1
inositol metabolic process	GO:0006020	0.0247	1	16	44	28193	Isyna1|1
phosphatidylserine metabolic process	GO:0006658	0.0247	1	16	44	28193	Abhd12|1
SRP-dependent cotranslational protein targeting to membrane	GO:0006614	0.0247	1	16	44	28193	SRP72|1
lipoprotein catabolic process	GO:0042159	0.0247	1	16	44	28193	Abhd12|1
complement activation, lectin pathway	GO:0001867	0.0247	1	16	44	28193	Krt1|1
mannose metabolic process	GO:0006013	0.0247	1	16	44	28193	Pmm1|1
alcohol metabolic process	GO:0006066	0.0248	3	402	44	28193	Isyna1|1;Aldh1a1|1;Mvk|1
purine nucleotide biosynthetic process	GO:0006164	0.0254	3	406	44	28193	Mthfd2l|1;Atp5o|1;Atp5l|1
folic acid-containing compound biosynthetic process	GO:0009396	0.0262	1	17	44	28193	Mthfd2l|1
suckling behavior	GO:0001967	0.0262	1	17	44	28193	Ube2q1|1
regulation of regulated secretory pathway	GO:1903305	0.0274	2	165	44	28193	Pdpk1|1;Rab5a|1
regulation of exosomal secretion	GO:1903541	0.0277	1	18	44	28193	Smpd3|1
positive regulation of exosomal secretion	GO:1903543	0.0277	1	18	44	28193	Smpd3|1
nucleotide-sugar biosynthetic process	GO:0009226	0.0277	1	18	44	28193	Pmm1|1
negative regulation of amino acid transport	GO:0051956	0.0277	1	18	44	28193	Arl6ip5|1
negative regulation of membrane potential	GO:0045837	0.0277	1	18	44	28193	Arl6ip5|1
establishment of protein localization to plasma membrane	GO:0090002	0.0277	2	166	44	28193	Rhoq|1;Pdpk1|1
intracellular signal transduction	GO:0035556	0.0278	10	3292	44	28193	Rhoq|1;Arl6ip5|1;Smpd3|1;Aatk|1;Plcb3|1;Pdpk1|1;Sec13|1;Rab5a|1;Inpp5f|1;Ddx58|1
activation of innate immune response	GO:0002218	0.028	2	167	44	28193	Pdpk1|1;Ddx58|1
purine-containing compound biosynthetic process	GO:0072522	0.0286	3	425	44	28193	Mthfd2l|1;Atp5o|1;Atp5l|1
cotranslational protein targeting to membrane	GO:0006613	0.0292	1	19	44	28193	SRP72|1
regulation of cholesterol biosynthetic process	GO:0045540	0.0292	1	19	44	28193	Mvk|1
negative regulation of neuron projection regeneration	GO:0070571	0.0292	1	19	44	28193	Inpp5f|1
RIG-I signaling pathway	GO:0039529	0.0292	1	19	44	28193	Ddx58|1
positive regulation of receptor recycling	GO:0001921	0.0292	1	19	44	28193	Inpp5f|1
alcohol biosynthetic process	GO:0046165	0.0293	2	171	44	28193	Isyna1|1;Mvk|1
regulation of cytoplasmic transport	GO:1903649	0.0294	3	430	44	28193	Pdpk1|1;Rab5a|1;Ddx58|1
protein heterooligomerization	GO:0051291	0.0302	2	174	44	28193	Uqcrb|1;Krt1|1
negative regulation of cellular component organization	GO:0051129	0.0306	4	762	44	28193	Rhoq|1;Aatk|1;Psmg2|1;Inpp5f|1
macromolecule localization	GO:0033036	0.0307	10	3346	44	28193	Ube2q1|1;Aup1|1;Rhoq|1;Pmm1|1;Pdpk1|1;Sec13|1;Rab5a|1;Ddx58|1;SRP72|1;Klc1|1
peptide transport	GO:0015833	0.0315	7	1968	44	28193	Ube2q1|1;Aup1|1;Pmm1|1;Sec13|1;Rab5a|1;SRP72|1;Klc1|1
organophosphate catabolic process	GO:0046434	0.0319	2	179	44	28193	Abhd12|1;Inpp5f|1
regulation of cell projection assembly	GO:0060491	0.0322	2	180	44	28193	Rhoq|1;Rab5a|1
snoRNA metabolic process	GO:0016074	0.0323	1	21	44	28193	Dkc1|1
retinoic acid metabolic process	GO:0042573	0.0323	1	21	44	28193	Aldh1a1|1
type B pancreatic cell development	GO:0003323	0.0323	1	21	44	28193	Pdpk1|1
positive regulation of interferon-alpha production	GO:0032727	0.0323	1	21	44	28193	Ddx58|1
proteasome assembly	GO:0043248	0.0323	1	21	44	28193	Psmg2|1
establishment of skin barrier	GO:0061436	0.0323	1	21	44	28193	Krt1|1
adult behavior	GO:0030534	0.0328	2	182	44	28193	Abhd12|1;Inpp5f|1
cellular response to peptide hormone stimulus	GO:0071375	0.033	3	450	44	28193	Rhoq|1;Pdpk1|1;Inpp5f|1
exosomal secretion	GO:1990182	0.0338	1	22	44	28193	Smpd3|1
methionine biosynthetic process	GO:0009086	0.0338	1	22	44	28193	Mthfd2l|1
amide transport	GO:0042886	0.0342	7	2002	44	28193	Ube2q1|1;Aup1|1;Pmm1|1;Sec13|1;Rab5a|1;SRP72|1;Klc1|1
negative regulation of neuron projection development	GO:0010977	0.0342	2	186	44	28193	Aatk|1;Inpp5f|1
regulation of lipid biosynthetic process	GO:0046890	0.0342	2	186	44	28193	Smpd3|1;Mvk|1
ATP metabolic process	GO:0046034	0.0349	3	460	44	28193	Uqcrb|1;Atp5o|1;Atp5l|1
negative regulation of protein localization to plasma membrane	GO:1903077	0.0353	1	23	44	28193	Rhoq|1
cytoplasmic pattern recognition receptor signaling pathway in response to virus	GO:0039528	0.0353	1	23	44	28193	Ddx58|1
serine family amino acid biosynthetic process	GO:0009070	0.0353	1	23	44	28193	Sephs2|1
activation of protein kinase B activity	GO:0032148	0.0353	1	23	44	28193	Pdpk1|1
regulation of cell projection organization	GO:0031344	0.0354	4	798	44	28193	Rhoq|1;Aatk|1;Rab5a|1;Inpp5f|1
pteridine-containing compound biosynthetic process	GO:0042559	0.0368	1	24	44	28193	Mthfd2l|1
neurotransmitter uptake	GO:0001504	0.0368	1	24	44	28193	Sv2b|1
negative regulation of protein localization to cell periphery	GO:1904376	0.0368	1	24	44	28193	Rhoq|1
regulation of water loss via skin	GO:0033561	0.0368	1	24	44	28193	Krt1|1
cellular amino acid metabolic process	GO:0006520	0.0374	3	473	44	28193	Abhd12|1;Mthfd2l|1;Sephs2|1
exocytosis	GO:0006887	0.0378	3	475	44	28193	Smpd3|1;Pdpk1|1;Rab5a|1
phospholipid biosynthetic process	GO:0008654	0.0379	2	197	44	28193	Isyna1|1;Mvk|1
sulfur amino acid biosynthetic process	GO:0000097	0.0383	1	25	44	28193	Mthfd2l|1
regulation of vacuolar transport	GO:1903335	0.0383	1	25	44	28193	Inpp5f|1
regulation of interferon-alpha production	GO:0032647	0.0383	1	25	44	28193	Ddx58|1
positive regulation of defense response to virus by host	GO:0002230	0.0383	1	25	44	28193	Ddx58|1
negative regulation of organic acid transport	GO:0032891	0.0383	1	25	44	28193	Arl6ip5|1
single-organism intracellular transport	GO:1902582	0.0387	6	1619	44	28193	Plcb3|1;Pdpk1|1;Sec13|1;Rab5a|1;Ddx58|1;Klc1|1
activation of immune response	GO:0002253	0.0396	3	484	44	28193	Krt1|1;Pdpk1|1;Ddx58|1
interferon-alpha production	GO:0032607	0.0398	1	26	44	28193	Ddx58|1
vascular smooth muscle contraction	GO:0014829	0.0398	1	26	44	28193	Smpd3|1
negative regulation of ubiquitin-protein ligase activity involved in mitotic cell cycle	GO:0051436	0.0398	1	26	44	28193	Psmg2|1
pseudouridine synthesis	GO:0001522	0.0413	1	27	44	28193	Dkc1|1
methionine metabolic process	GO:0006555	0.0413	1	27	44	28193	Mthfd2l|1
muscle hypertrophy in response to stress	GO:0003299	0.0413	1	27	44	28193	Inpp5f|1
regulation of ubiquitin-protein ligase activity involved in mitotic cell cycle	GO:0051439	0.0413	1	27	44	28193	Psmg2|1
glandular epithelial cell development	GO:0002068	0.0413	1	27	44	28193	Pdpk1|1
COPII-coated vesicle budding	GO:0090114	0.0413	1	27	44	28193	Sec13|1
cardiac muscle hypertrophy in response to stress	GO:0014898	0.0413	1	27	44	28193	Inpp5f|1
retrograde protein transport, ER to cytosol	GO:0030970	0.0413	1	27	44	28193	Aup1|1
negative regulation of response to wounding	GO:1903035	0.0415	2	207	44	28193	Krt1|1;Inpp5f|1
regulation of biological quality	GO:0065008	0.042	12	4548	44	28193	Ube2q1|1;Aldh1a1|1;Rhoq|1;Arl6ip5|1;Smpd3|1;Krt1|1;Arpc5l|1;Aatk|1;Plcb3|1;Pdpk1|1;Rab5a|1;Sv2b|1
L-glutamate transport	GO:0015813	0.0428	1	28	44	28193	Arl6ip5|1
type B pancreatic cell differentiation	GO:0003309	0.0428	1	28	44	28193	Pdpk1|1
cellular modified amino acid catabolic process	GO:0042219	0.0428	1	28	44	28193	Abhd12|1
centrosome localization	GO:0051642	0.0428	1	28	44	28193	Fhod1|1
regulation of TORC1 signaling	GO:1903432	0.0428	1	28	44	28193	Sec13|1
nucleus localization	GO:0051647	0.0428	1	28	44	28193	Fhod1|1
cardiac muscle adaptation	GO:0014887	0.0428	1	28	44	28193	Inpp5f|1
alditol phosphate metabolic process	GO:0052646	0.0428	1	28	44	28193	Abhd12|1
embryonic camera-type eye morphogenesis	GO:0048596	0.0428	1	28	44	28193	Aldh1a1|1
primary metabolic process	GO:0044238	0.0428	29	14636	44	28193	Abhd12|1;Wdr20|1;Isyna1|1;Uqcrb|1;LOC297568|1;Ube2q1|1;Aup1|1;Aldh1a1|1;Rhoq|1;Arl6ip5|1;Smpd3|1;Pmm1|1;Mthfd2l|1;Krt1|1;Fhod1|1;Aatk|1;Plcb3|1;Psmg2|1;Pdpk1|1;Atp5o|1;Hsbp1|1;Dkc1|1;Inpp5f|1;LOC103692171|1;Atp5l|1;Mvk|1;Ddx58|1;Sephs2|1;Fubp3|1
tetrahydrofolate metabolic process	GO:0046653	0.0443	1	29	44	28193	Mthfd2l|1
regulation of cholesterol metabolic process	GO:0090181	0.0443	1	29	44	28193	Mvk|1
response to auditory stimulus	GO:0010996	0.0443	1	29	44	28193	Abhd12|1
mRNA modification	GO:0016556	0.0443	1	29	44	28193	Dkc1|1
negative regulation of cellular protein metabolic process	GO:0032269	0.0443	5	1251	44	28193	LOC297568|1;Psmg2|1;Pdpk1|1;Inpp5f|1;Mvk|1
regulation of cellular localization	GO:0060341	0.0448	6	1677	44	28193	Rhoq|1;Smpd3|1;Pdpk1|1;Rab5a|1;Inpp5f|1;Ddx58|1
cellular response to peptide	GO:1901653	0.0449	3	509	44	28193	Rhoq|1;Pdpk1|1;Inpp5f|1
extracellular matrix organization	GO:0030198	0.0455	4	866	44	28193	Fhod1|1;Arpc5l|1;Tpm4|1;Tpm3|1
positive regulation of fibril organization	GO:1902905	0.0455	2	218	44	28193	Fhod1|1;Arpc5l|1
purine ribonucleoside monophosphate metabolic process	GO:0009167	0.0458	3	513	44	28193	Uqcrb|1;Atp5o|1;Atp5l|1
positive regulation of interferon-beta production	GO:0032728	0.0458	1	30	44	28193	Ddx58|1
enteroendocrine cell differentiation	GO:0035883	0.0458	1	30	44	28193	Pdpk1|1
negative regulation of cytosolic calcium ion concentration	GO:0051481	0.0458	1	30	44	28193	Smpd3|1
extracellular structure organization	GO:0043062	0.0459	4	868	44	28193	Fhod1|1;Arpc5l|1;Tpm4|1;Tpm3|1
purine nucleoside monophosphate metabolic process	GO:0009126	0.046	3	514	44	28193	Uqcrb|1;Atp5o|1;Atp5l|1
purine ribonucleotide metabolic process	GO:0009150	0.0463	4	871	44	28193	Uqcrb|1;Rhoq|1;Atp5o|1;Atp5l|1
protein localization to membrane	GO:0072657	0.0464	3	516	44	28193	Rhoq|1;Pdpk1|1;SRP72|1
negative regulation of cell projection organization	GO:0031345	0.0467	2	221	44	28193	Aatk|1;Inpp5f|1
establishment of organelle localization	GO:0051656	0.0467	3	517	44	28193	Fhod1|1;Pdpk1|1;Rab5a|1
negative regulation of toll-like receptor signaling pathway	GO:0034122	0.0473	1	31	44	28193	Pdpk1|1
negative regulation of peptidyl-serine phosphorylation	GO:0033137	0.0473	1	31	44	28193	Inpp5f|1
carbohydrate derivative metabolic process	GO:1901135	0.0487	6	1712	44	28193	Abhd12|1;Uqcrb|1;Rhoq|1;Pmm1|1;Atp5o|1;Atp5l|1
regulation of synaptic vesicle exocytosis	GO:2000300	0.0488	1	32	44	28193	Rab5a|1
mating behavior	GO:0007617	0.0488	1	32	44	28193	Ube2q1|1
cytochrome complex assembly	GO:0017004	0.0488	1	32	44	28193	Uqcrb|1
regulation of receptor recycling	GO:0001919	0.0488	1	32	44	28193	Inpp5f|1
ribonucleoside monophosphate metabolic process	GO:0009161	0.0489	3	527	44	28193	Uqcrb|1;Atp5o|1;Atp5l|1
positive regulation of innate immune response	GO:0045089	0.0489	2	227	44	28193	Pdpk1|1;Ddx58|1
carbohydrate biosynthetic process	GO:0016051	0.0489	2	227	44	28193	Isyna1|1;Pmm1|1
ribonucleotide metabolic process	GO:0009259	0.0491	4	888	44	28193	Uqcrb|1;Rhoq|1;Atp5o|1;Atp5l|1
monovalent inorganic cation transport	GO:0015672	0.0496	4	891	44	28193	Uqcrb|1;Smpd3|1;Atp5o|1;Atp5l|1
regulation of axon regeneration	GO:0048679	0.0503	1	33	44	28193	Inpp5f|1
aspartate family amino acid biosynthetic process	GO:0009067	0.0503	1	33	44	28193	Mthfd2l|1
negative regulation of endothelial cell apoptotic process	GO:2000352	0.0503	1	33	44	28193	Pdpk1|1
cytoplasmic pattern recognition receptor signaling pathway	GO:0002753	0.0503	1	33	44	28193	Ddx58|1
acidic amino acid transport	GO:0015800	0.0503	1	33	44	28193	Arl6ip5|1
single-organism membrane budding	GO:1902591	0.0503	1	33	44	28193	Sec13|1
positive regulation of filopodium assembly	GO:0051491	0.0517	1	34	44	28193	Rhoq|1
multi-organism reproductive behavior	GO:0044705	0.0517	1	34	44	28193	Ube2q1|1
walking behavior	GO:0090659	0.0517	1	34	44	28193	Abhd12|1
ribose phosphate metabolic process	GO:0019693	0.0518	4	904	44	28193	Uqcrb|1;Rhoq|1;Atp5o|1;Atp5l|1
single-organism catabolic process	GO:0044712	0.0524	5	1311	44	28193	Abhd12|1;Aup1|1;Plcb3|1;Psmg2|1;Inpp5f|1
cellular component assembly	GO:0022607	0.0527	9	3164	44	28193	Uqcrb|1;Rhoq|1;Krt1|1;Fhod1|1;Arpc5l|1;Psmg2|1;Pdpk1|1;Rab5a|1;H1fx|1
nucleoside monophosphate metabolic process	GO:0009123	0.0528	3	544	44	28193	Uqcrb|1;Atp5o|1;Atp5l|1
negative regulation of ubiquitin-protein transferase activity	GO:0051444	0.0532	1	35	44	28193	Psmg2|1
TORC1 signaling	GO:0038202	0.0532	1	35	44	28193	Sec13|1
positive regulation of establishment of protein localization to plasma membrane	GO:0090004	0.0532	1	35	44	28193	Pdpk1|1
negative regulation of protein metabolic process	GO:0051248	0.0536	5	1320	44	28193	LOC297568|1;Psmg2|1;Pdpk1|1;Inpp5f|1;Mvk|1
locomotory behavior	GO:0007626	0.0536	2	239	44	28193	Abhd12|1;Inpp5f|1
positive regulation of extracellular matrix organization	GO:1903055	0.0536	2	239	44	28193	Fhod1|1;Arpc5l|1
negative regulation of cardiac muscle cell apoptotic process	GO:0010667	0.0547	1	36	44	28193	Pdpk1|1
spindle assembly checkpoint	GO:0071173	0.0547	1	36	44	28193	Psmg2|1
mitotic spindle assembly checkpoint	GO:0007094	0.0547	1	36	44	28193	Psmg2|1
negative regulation of ligase activity	GO:0051352	0.0547	1	36	44	28193	Psmg2|1
cellular lipid catabolic process	GO:0044242	0.0552	2	243	44	28193	Abhd12|1;Inpp5f|1
positive regulation of cytoplasmic transport	GO:1903651	0.0556	2	244	44	28193	Pdpk1|1;Ddx58|1
nucleotide-sugar metabolic process	GO:0009225	0.0562	1	37	44	28193	Pmm1|1
regulation of defense response to virus by host	GO:0050691	0.0562	1	37	44	28193	Ddx58|1
folic acid-containing compound metabolic process	GO:0006760	0.0562	1	37	44	28193	Mthfd2l|1
positive regulation of cellular component biogenesis	GO:0044089	0.0567	3	560	44	28193	Rhoq|1;Fhod1|1;Arpc5l|1
vesicle-mediated transport	GO:0016192	0.0574	6	1784	44	28193	Smpd3|1;Plcb3|1;Pdpk1|1;Sec13|1;Rab5a|1;Inpp5f|1
mitotic spindle checkpoint	GO:0071174	0.0577	1	38	44	28193	Psmg2|1
embryonic eye morphogenesis	GO:0048048	0.0577	1	38	44	28193	Aldh1a1|1
regulation of mast cell degranulation	GO:0043304	0.0577	1	38	44	28193	Pdpk1|1
protein exit from endoplasmic reticulum	GO:0032527	0.0577	1	38	44	28193	Aup1|1
positive regulation of sprouting angiogenesis	GO:1903672	0.0577	1	38	44	28193	Pdpk1|1
organic hydroxy compound biosynthetic process	GO:1901617	0.0585	2	251	44	28193	Isyna1|1;Mvk|1
regulation of neuron projection regeneration	GO:0070570	0.0591	1	39	44	28193	Inpp5f|1
negative regulation of striated muscle cell apoptotic process	GO:0010664	0.0591	1	39	44	28193	Pdpk1|1
negative regulation of mitotic metaphase/anaphase transition	GO:0045841	0.0591	1	39	44	28193	Psmg2|1
organonitrogen compound metabolic process	GO:1901564	0.0603	19	8757	44	28193	Abhd12|1;Wdr20|1;Uqcrb|1;LOC297568|1;Ube2q1|1;Aup1|1;Rhoq|1;Arl6ip5|1;Smpd3|1;Pmm1|1;Mthfd2l|1;Krt1|1;Aatk|1;Pdpk1|1;Atp5o|1;Inpp5f|1;Atp5l|1;Mvk|1;Sephs2|1
negative regulation of metaphase/anaphase transition of cell cycle	GO:1902100	0.0606	1	40	44	28193	Psmg2|1
adult walking behavior	GO:0007628	0.0606	1	40	44	28193	Abhd12|1
negative regulation of axon extension	GO:0030517	0.0606	1	40	44	28193	Aatk|1
embryonic camera-type eye development	GO:0031076	0.0606	1	40	44	28193	Aldh1a1|1
negative regulation of mitotic sister chromatid separation	GO:2000816	0.0606	1	40	44	28193	Psmg2|1
regulation of mast cell activation involved in immune response	GO:0033006	0.0606	1	40	44	28193	Pdpk1|1
hyperosmotic response	GO:0006972	0.0621	1	41	44	28193	Pdpk1|1
positive regulation of TOR signaling	GO:0032008	0.0621	1	41	44	28193	Sec13|1
regulated exocytosis	GO:0045055	0.0622	2	260	44	28193	Pdpk1|1;Rab5a|1
regulation of cell motility	GO:2000145	0.0624	4	962	44	28193	Pdpk1|1;Rab5a|1;Inpp5f|1;Ddx58|1
organic hydroxy compound metabolic process	GO:1901615	0.063	3	585	44	28193	Isyna1|1;Aldh1a1|1;Mvk|1
cytosolic transport	GO:0016482	0.0631	4	966	44	28193	Pdpk1|1;Sec13|1;Rab5a|1;Ddx58|1
GTP metabolic process	GO:0046039	0.0635	1	42	44	28193	Rhoq|1
retinol metabolic process	GO:0042572	0.0635	1	42	44	28193	Aldh1a1|1
negative regulation of amine transport	GO:0051953	0.0635	1	42	44	28193	Arl6ip5|1
single-organism cellular process	GO:0044763	0.0639	33	17746	44	28193	Abhd12|1;Isyna1|1;Uqcrb|1;Ube2q1|1;Aup1|1;Aldh1a1|1;Rhoq|1;Arl6ip5|1;Smpd3|1;Pmm1|1;Mthfd2l|1;Fhod1|1;Arpc5l|1;Aatk|1;Plcb3|1;Psmg2|1;Pdpk1|1;Sec13|1;Rab5a|1;Atp5o|1;Sv2b|1;Hsbp1|1;Inpp5f|1;Atp5l|1;Mvk|1;Gng10|1;Ddx58|1;SRP72|1;Tpm4|1;Dkk3|1;Klc1|1;Sephs2|1;Tpm3|1
negative regulation of protein kinase B signaling	GO:0051898	0.065	1	43	44	28193	Inpp5f|1
rRNA modification	GO:0000154	0.065	1	43	44	28193	Dkc1|1
positive regulation of release of sequestered calcium ion into cytosol	GO:0051281	0.065	1	43	44	28193	Pdpk1|1
negative regulation of mitotic sister chromatid segregation	GO:0033048	0.065	1	43	44	28193	Psmg2|1
negative regulation of anion transport	GO:1903792	0.065	1	43	44	28193	Arl6ip5|1
response to exogenous dsRNA	GO:0043330	0.065	1	43	44	28193	Ddx58|1
spindle checkpoint	GO:0031577	0.065	1	43	44	28193	Psmg2|1
cellular modified amino acid metabolic process	GO:0006575	0.066	2	269	44	28193	Abhd12|1;Mthfd2l|1
endodermal cell differentiation	GO:0035987	0.0665	1	44	44	28193	Hsbp1|1
anaphase-promoting complex-dependent catabolic process	GO:0031145	0.0665	1	44	44	28193	Psmg2|1
protein heterotetramerization	GO:0051290	0.0665	1	44	44	28193	Krt1|1
snRNA metabolic process	GO:0016073	0.0665	1	44	44	28193	Dkc1|1
receptor recycling	GO:0001881	0.0665	1	44	44	28193	Inpp5f|1
negative regulation of sister chromatid segregation	GO:0033046	0.0665	1	44	44	28193	Psmg2|1
positive regulation of cytoskeleton organization	GO:0051495	0.0673	2	272	44	28193	Fhod1|1;Arpc5l|1
negative regulation of chromosome segregation	GO:0051985	0.0679	1	45	44	28193	Psmg2|1
regulation of long-term neuronal synaptic plasticity	GO:0048169	0.0679	1	45	44	28193	Rab5a|1
endosome organization	GO:0007032	0.0679	1	45	44	28193	Rab5a|1
establishment of protein localization to organelle	GO:0072594	0.0682	3	605	44	28193	Pmm1|1;Ddx58|1;SRP72|1
negative regulation of neuron differentiation	GO:0045665	0.0682	2	274	44	28193	Aatk|1;Inpp5f|1
regulation of innate immune response	GO:0045088	0.0682	2	274	44	28193	Pdpk1|1;Ddx58|1
positive regulation of interleukin-8 production	GO:0032757	0.0694	1	46	44	28193	Ddx58|1
regulation of interferon-beta production	GO:0032648	0.0694	1	46	44	28193	Ddx58|1
endocytic recycling	GO:0032456	0.0694	1	46	44	28193	Inpp5f|1
reproductive behavior	GO:0019098	0.0694	1	46	44	28193	Ube2q1|1
positive regulation of nitric oxide biosynthetic process	GO:0045429	0.0694	1	46	44	28193	Smpd3|1
regulation of defense response	GO:0031347	0.0695	3	610	44	28193	Krt1|1;Pdpk1|1;Ddx58|1
Golgi vesicle transport	GO:0048193	0.0704	2	279	44	28193	Plcb3|1;Sec13|1
positive regulation of nitric oxide metabolic process	GO:1904407	0.0708	1	47	44	28193	Smpd3|1
pteridine-containing compound metabolic process	GO:0042558	0.0708	1	47	44	28193	Mthfd2l|1
secondary alcohol biosynthetic process	GO:1902653	0.0708	1	47	44	28193	Mvk|1
organelle localization	GO:0051640	0.0709	3	615	44	28193	Fhod1|1;Pdpk1|1;Rab5a|1
regulation of leukocyte degranulation	GO:0043300	0.0723	1	48	44	28193	Pdpk1|1
interferon-beta production	GO:0032608	0.0723	1	48	44	28193	Ddx58|1
cellular response to virus	GO:0098586	0.0723	1	48	44	28193	Ddx58|1
sulfur amino acid metabolic process	GO:0000096	0.0723	1	48	44	28193	Mthfd2l|1
ncRNA 3'-end processing	GO:0043628	0.0723	1	48	44	28193	Dkc1|1
positive regulation of type I interferon production	GO:0032481	0.0723	1	48	44	28193	Ddx58|1
regulation of response to stress	GO:0080134	0.0727	5	1442	44	28193	Arl6ip5|1;Krt1|1;Pdpk1|1;Inpp5f|1;Ddx58|1
positive regulation of transcription factor import into nucleus	GO:0042993	0.0737	1	49	44	28193	Ddx58|1
cholesterol biosynthetic process	GO:0006695	0.0737	1	49	44	28193	Mvk|1
acylglycerol catabolic process	GO:0046464	0.0737	1	49	44	28193	Abhd12|1
phosphatidylinositol dephosphorylation	GO:0046856	0.0737	1	49	44	28193	Inpp5f|1
neurotransmitter transport	GO:0006836	0.0748	2	289	44	28193	Rab5a|1;Sv2b|1
negative regulation of epithelial cell apoptotic process	GO:1904036	0.0752	1	50	44	28193	Pdpk1|1
cortical actin cytoskeleton organization	GO:0030866	0.0752	1	50	44	28193	Rhoq|1
cellular component organization or biogenesis	GO:0071840	0.0752	17	7798	44	28193	Uqcrb|1;Rhoq|1;Smpd3|1;Krt1|1;Fhod1|1;Arpc5l|1;Aatk|1;Psmg2|1;Pdpk1|1;Sec13|1;Rab5a|1;Dkc1|1;Inpp5f|1;SRP72|1;H1fx|1;Tpm4|1;Tpm3|1
regulation of neurotransmitter levels	GO:0001505	0.0752	2	290	44	28193	Rab5a|1;Sv2b|1
protein localization to plasma membrane	GO:0072659	0.0752	2	290	44	28193	Rhoq|1;Pdpk1|1
organic substance metabolic process	GO:0071704	0.0753	29	15234	44	28193	Abhd12|1;Wdr20|1;Isyna1|1;Uqcrb|1;LOC297568|1;Ube2q1|1;Aup1|1;Aldh1a1|1;Rhoq|1;Arl6ip5|1;Smpd3|1;Pmm1|1;Mthfd2l|1;Krt1|1;Fhod1|1;Aatk|1;Plcb3|1;Psmg2|1;Pdpk1|1;Atp5o|1;Hsbp1|1;Dkc1|1;Inpp5f|1;LOC103692171|1;Atp5l|1;Mvk|1;Ddx58|1;Sephs2|1;Fubp3|1
single-organism membrane organization	GO:0044802	0.0763	4	1031	44	28193	Rhoq|1;Pdpk1|1;Sec13|1;SRP72|1
negative regulation of STAT cascade	GO:1904893	0.0766	1	51	44	28193	Inpp5f|1
multicellular organismal water homeostasis	GO:0050891	0.0766	1	51	44	28193	Krt1|1
neutral lipid catabolic process	GO:0046461	0.0766	1	51	44	28193	Abhd12|1
negative regulation of insulin receptor signaling pathway	GO:0046627	0.0766	1	51	44	28193	Inpp5f|1
glandular epithelial cell differentiation	GO:0002067	0.0766	1	51	44	28193	Pdpk1|1
regulation of amino acid transport	GO:0051955	0.0781	1	52	44	28193	Arl6ip5|1
positive regulation of blood vessel endothelial cell migration	GO:0043536	0.0781	1	52	44	28193	Pdpk1|1
endocrine pancreas development	GO:0031018	0.0781	1	52	44	28193	Pdpk1|1
acetyl-CoA metabolic process	GO:0006084	0.0781	1	52	44	28193	Mvk|1
regulation of mast cell activation	GO:0033003	0.0781	1	52	44	28193	Pdpk1|1
regulation of locomotion	GO:0040012	0.0789	4	1043	44	28193	Pdpk1|1;Rab5a|1;Inpp5f|1;Ddx58|1
protein localization to cell periphery	GO:1990778	0.0793	2	299	44	28193	Rhoq|1;Pdpk1|1
striated muscle adaptation	GO:0014888	0.0795	1	53	44	28193	Inpp5f|1
one-carbon metabolic process	GO:0006730	0.0795	1	53	44	28193	Mthfd2l|1
negative regulation of cellular response to insulin stimulus	GO:1900077	0.081	1	54	44	28193	Inpp5f|1
ceramide biosynthetic process	GO:0046513	0.081	1	54	44	28193	Smpd3|1
regulation of endothelial cell apoptotic process	GO:2000351	0.081	1	54	44	28193	Pdpk1|1
polyol biosynthetic process	GO:0046173	0.081	1	54	44	28193	Isyna1|1
endoderm formation	GO:0001706	0.081	1	54	44	28193	Hsbp1|1
negative regulation of mitotic nuclear division	GO:0045839	0.081	1	54	44	28193	Psmg2|1
regulation of cellular protein localization	GO:1903827	0.0821	3	655	44	28193	Rhoq|1;Pdpk1|1;Ddx58|1
negative regulation of proteasomal ubiquitin-dependent protein catabolic process	GO:0032435	0.0824	1	55	44	28193	Psmg2|1
regulation of mitotic metaphase/anaphase transition	GO:0030071	0.0824	1	55	44	28193	Psmg2|1
negative regulation of peptidyl-tyrosine phosphorylation	GO:0050732	0.0824	1	55	44	28193	Inpp5f|1
Arp2/3 complex-mediated actin nucleation	GO:0034314	0.0824	1	55	44	28193	Arpc5l|1
mating	GO:0007618	0.0824	1	55	44	28193	Ube2q1|1
cortical cytoskeleton organization	GO:0030865	0.0824	1	55	44	28193	Rhoq|1
regulation of synaptic vesicle transport	GO:1902803	0.0824	1	55	44	28193	Rab5a|1
intrinsic apoptotic signaling pathway in response to oxidative stress	GO:0008631	0.0824	1	55	44	28193	Arl6ip5|1
glycerophospholipid metabolic process	GO:0006650	0.0825	2	306	44	28193	Abhd12|1;Inpp5f|1
regulation of anatomical structure size	GO:0090066	0.0827	3	657	44	28193	Smpd3|1;Arpc5l|1;Aatk|1
cellular response to epidermal growth factor stimulus	GO:0071364	0.0838	1	56	44	28193	Pdpk1|1
positive regulation of phospholipase activity	GO:0010518	0.0838	1	56	44	28193	Pdpk1|1
regulation of cardiac muscle cell apoptotic process	GO:0010665	0.0838	1	56	44	28193	Pdpk1|1
endomembrane system organization	GO:0010256	0.0839	3	661	44	28193	Rhoq|1;Pdpk1|1;Rab5a|1
regulation of cellular component movement	GO:0051270	0.0843	4	1068	44	28193	Pdpk1|1;Rab5a|1;Inpp5f|1;Ddx58|1
regulation of transport	GO:0051049	0.0851	7	2461	44	28193	Rhoq|1;Arl6ip5|1;Smpd3|1;Pdpk1|1;Rab5a|1;Inpp5f|1;Ddx58|1
mast cell mediated immunity	GO:0002448	0.0853	1	57	44	28193	Pdpk1|1
negative regulation of JAK-STAT cascade	GO:0046426	0.0853	1	57	44	28193	Inpp5f|1
mast cell degranulation	GO:0043303	0.0853	1	57	44	28193	Pdpk1|1
metaphase/anaphase transition of mitotic cell cycle	GO:0007091	0.0853	1	57	44	28193	Psmg2|1
regulation of metaphase/anaphase transition of cell cycle	GO:1902099	0.0853	1	57	44	28193	Psmg2|1
neuron apoptotic process	GO:0051402	0.0857	2	313	44	28193	Aatk|1;Pdpk1|1
negative regulation of response to external stimulus	GO:0032102	0.0867	2	315	44	28193	Krt1|1;Inpp5f|1
endothelial cell apoptotic process	GO:0072577	0.0867	1	58	44	28193	Pdpk1|1
sterol biosynthetic process	GO:0016126	0.0867	1	58	44	28193	Mvk|1
dopamine transport	GO:0015872	0.0867	1	58	44	28193	Smpd3|1
regulation of alcohol biosynthetic process	GO:1902930	0.0867	1	58	44	28193	Mvk|1
regulation of striated muscle cell apoptotic process	GO:0010662	0.0867	1	58	44	28193	Pdpk1|1
response to peptide hormone	GO:0043434	0.0871	3	672	44	28193	Rhoq|1;Pdpk1|1;Inpp5f|1
negative regulation of transforming growth factor beta receptor signaling pathway	GO:0030512	0.0881	1	59	44	28193	Pdpk1|1
metaphase/anaphase transition of cell cycle	GO:0044784	0.0881	1	59	44	28193	Psmg2|1
positive regulation of stress fiber assembly	GO:0051496	0.0881	1	59	44	28193	Fhod1|1
peptide cross-linking	GO:0018149	0.0881	1	59	44	28193	Krt1|1
regulation of myeloid leukocyte mediated immunity	GO:0002886	0.0881	1	59	44	28193	Pdpk1|1
regulation of toll-like receptor signaling pathway	GO:0034121	0.0881	1	59	44	28193	Pdpk1|1
positive regulation of calcium ion import	GO:0090280	0.0881	1	59	44	28193	Pdpk1|1
positive regulation of calcium ion transport into cytosol	GO:0010524	0.0881	1	59	44	28193	Pdpk1|1
positive regulation of reactive oxygen species biosynthetic process	GO:1903428	0.0881	1	59	44	28193	Smpd3|1
mast cell activation involved in immune response	GO:0002279	0.0881	1	59	44	28193	Pdpk1|1
positive regulation of glucose import	GO:0046326	0.0881	1	59	44	28193	Rhoq|1
retina homeostasis	GO:0001895	0.0881	1	59	44	28193	Krt1|1
positive regulation of immune response	GO:0050778	0.0886	3	677	44	28193	Krt1|1;Pdpk1|1;Ddx58|1
inorganic cation transmembrane transport	GO:0098662	0.0889	4	1088	44	28193	Uqcrb|1;Pdpk1|1;Atp5o|1;Atp5l|1
positive regulation of protein localization to plasma membrane	GO:1903078	0.0895	1	60	44	28193	Pdpk1|1
regulation of mitotic sister chromatid separation	GO:0010965	0.0895	1	60	44	28193	Psmg2|1
negative regulation of protein modification process	GO:0031400	0.0904	3	683	44	28193	Psmg2|1;Pdpk1|1;Inpp5f|1
positive regulation of NIK/NF-kappaB signaling	GO:1901224	0.091	1	61	44	28193	Smpd3|1
endoplasmic reticulum to cytosol transport	GO:1903513	0.091	1	61	44	28193	Aup1|1
protein targeting	GO:0006605	0.091	3	685	44	28193	Pmm1|1;Ddx58|1;SRP72|1
mitotic sister chromatid separation	GO:0051306	0.0924	1	62	44	28193	Psmg2|1
cardiac muscle cell apoptotic process	GO:0010659	0.0924	1	62	44	28193	Pdpk1|1
embryo implantation	GO:0007566	0.0924	1	62	44	28193	Ube2q1|1
regulation of ubiquitin-protein transferase activity	GO:0051438	0.0924	1	62	44	28193	Psmg2|1
aspartate family amino acid metabolic process	GO:0009066	0.0924	1	62	44	28193	Mthfd2l|1
negative regulation of cellular response to transforming growth factor beta stimulus	GO:1903845	0.0938	1	63	44	28193	Pdpk1|1
negative regulation of axonogenesis	GO:0050771	0.0938	1	63	44	28193	Aatk|1
phospholipid dephosphorylation	GO:0046839	0.0952	1	64	44	28193	Inpp5f|1
negative regulation of muscle cell apoptotic process	GO:0010656	0.0952	1	64	44	28193	Pdpk1|1
regulation of interleukin-8 production	GO:0032677	0.0952	1	64	44	28193	Ddx58|1
oligosaccharide metabolic process	GO:0009311	0.0952	1	64	44	28193	LOC103692171|1
regulation of sprouting angiogenesis	GO:1903670	0.0952	1	64	44	28193	Pdpk1|1
striated muscle cell apoptotic process	GO:0010658	0.0952	1	64	44	28193	Pdpk1|1
serine family amino acid metabolic process	GO:0009069	0.0952	1	64	44	28193	Sephs2|1
negative regulation of proteasomal protein catabolic process	GO:1901799	0.0966	1	65	44	28193	Psmg2|1
guanosine-containing compound metabolic process	GO:1901068	0.0966	1	65	44	28193	Rhoq|1
regulation of phospholipase activity	GO:0010517	0.0966	1	65	44	28193	Pdpk1|1
peptidyl-tyrosine autophosphorylation	GO:0038083	0.0966	1	65	44	28193	Aatk|1
retinoid metabolic process	GO:0001523	0.0966	1	65	44	28193	Aldh1a1|1
positive regulation of protein localization to cell periphery	GO:1904377	0.0966	1	65	44	28193	Pdpk1|1
negative regulation of transferase activity	GO:0051348	0.0976	2	338	44	28193	Psmg2|1;Pdpk1|1
primary alcohol metabolic process	GO:0034308	0.0981	1	66	44	28193	Aldh1a1|1
negative regulation of nuclear division	GO:0051784	0.0981	1	66	44	28193	Psmg2|1
columnar/cuboidal epithelial cell development	GO:0002066	0.0981	1	66	44	28193	Pdpk1|1
water homeostasis	GO:0030104	0.0981	1	66	44	28193	Krt1|1
positive regulation of glucose transport	GO:0010828	0.0981	1	66	44	28193	Rhoq|1
membrane organization	GO:0061024	0.0988	4	1130	44	28193	Rhoq|1;Pdpk1|1;Sec13|1;SRP72|1
mitochondrial respiratory chain complex assembly	GO:0033108	0.0995	1	67	44	28193	Uqcrb|1
regulation of nitric oxide biosynthetic process	GO:0045428	0.0995	1	67	44	28193	Smpd3|1
protein localization to synapse	GO:0035418	0.0995	1	67	44	28193	Klc1|1
regulation of cellular component organization	GO:0051128	0.1	8	3070	44	28193	Rhoq|1;Fhod1|1;Arpc5l|1;Aatk|1;Psmg2|1;Pdpk1|1;Rab5a|1;Inpp5f|1
metabolic process	GO:0008152	0.101	32	17576	44	28193	Abhd12|1;Wdr20|1;Isyna1|1;Uqcrb|1;LOC297568|1;Ube2q1|1;Aup1|1;Aldh1a1|1;Rhoq|1;Arl6ip5|1;Smpd3|1;Pmm1|1;Mthfd2l|1;Krt1|1;Fhod1|1;LOC100910829|1;Aatk|1;Plcb3|1;Psmg2|1;Pdpk1|1;Gstm6|1;Atp5o|1;Hsbp1|1;Dkc1|1;Inpp5f|1;LOC103692171|1;Atp5l|1;Mvk|1;Ddx58|1;Klc1|1;Sephs2|1;Fubp3|1
regulation of defense response to virus	GO:0050688	0.101	1	68	44	28193	Ddx58|1
response to epidermal growth factor	GO:0070849	0.101	1	68	44	28193	Pdpk1|1
peptidyl-serine phosphorylation	GO:0018105	0.101	2	345	44	28193	Pdpk1|1;Inpp5f|1
negative regulation of neurogenesis	GO:0050768	0.102	2	346	44	28193	Aatk|1;Inpp5f|1
cellular protein complex assembly	GO:0043623	0.102	3	720	44	28193	Uqcrb|1;Arpc5l|1;Psmg2|1
axon regeneration	GO:0031103	0.102	1	69	44	28193	Inpp5f|1
interleukin-8 production	GO:0032637	0.104	1	70	44	28193	Ddx58|1
regulation of tyrosine phosphorylation of STAT protein	GO:0042509	0.104	1	70	44	28193	Inpp5f|1
regulation of mitotic sister chromatid segregation	GO:0033047	0.105	1	71	44	28193	Psmg2|1
positive regulation of lipase activity	GO:0060193	0.105	1	71	44	28193	Pdpk1|1
cell motility	GO:0048870	0.105	5	1614	44	28193	Arpc5l|1;Pdpk1|1;Rab5a|1;Inpp5f|1;Ddx58|1
localization of cell	GO:0051674	0.105	5	1614	44	28193	Arpc5l|1;Pdpk1|1;Rab5a|1;Inpp5f|1;Ddx58|1
positive regulation of defense response	GO:0031349	0.106	2	356	44	28193	Pdpk1|1;Ddx58|1
regulation of ligase activity	GO:0051340	0.106	1	72	44	28193	Psmg2|1
regulation of type I interferon production	GO:0032479	0.106	1	72	44	28193	Ddx58|1
transmembrane receptor protein tyrosine kinase signaling pathway	GO:0007169	0.107	3	736	44	28193	Rhoq|1;Pdpk1|1;Inpp5f|1
positive regulation of actin filament bundle assembly	GO:0032233	0.108	1	73	44	28193	Fhod1|1
positive regulation of smooth muscle cell migration	GO:0014911	0.108	1	73	44	28193	Rab5a|1
regulation of insulin receptor signaling pathway	GO:0046626	0.108	1	73	44	28193	Inpp5f|1
axo-dendritic transport	GO:0008088	0.108	1	73	44	28193	Klc1|1
regulation of fibril organization	GO:1902903	0.108	2	360	44	28193	Fhod1|1;Arpc5l|1
cell projection assembly	GO:0030031	0.109	2	361	44	28193	Rhoq|1;Rab5a|1
regulation of immune effector process	GO:0002697	0.109	2	361	44	28193	Pdpk1|1;Ddx58|1
type I interferon production	GO:0032606	0.111	1	75	44	28193	Ddx58|1
actin nucleation	GO:0045010	0.112	1	76	44	28193	Arpc5l|1
mast cell activation	GO:0045576	0.113	1	77	44	28193	Pdpk1|1
leukocyte degranulation	GO:0043299	0.113	1	77	44	28193	Pdpk1|1
regulation of steroid biosynthetic process	GO:0050810	0.113	1	77	44	28193	Mvk|1
tyrosine phosphorylation of STAT protein	GO:0007260	0.113	1	77	44	28193	Inpp5f|1
negative regulation of proteolysis involved in cellular protein catabolic process	GO:1903051	0.113	1	77	44	28193	Psmg2|1
positive regulation of calcium ion transmembrane transport	GO:1904427	0.113	1	77	44	28193	Pdpk1|1
peptidyl-serine modification	GO:0018209	0.114	2	371	44	28193	Pdpk1|1;Inpp5f|1
regulation of lipid metabolic process	GO:0019216	0.114	2	371	44	28193	Smpd3|1;Mvk|1
cellular metabolic process	GO:0044237	0.114	27	14427	44	28193	Abhd12|1;Wdr20|1;Isyna1|1;Uqcrb|1;LOC297568|1;Ube2q1|1;Aup1|1;Aldh1a1|1;Rhoq|1;Arl6ip5|1;Smpd3|1;Pmm1|1;Mthfd2l|1;Krt1|1;Fhod1|1;Aatk|1;Psmg2|1;Pdpk1|1;Atp5o|1;Hsbp1|1;Dkc1|1;Inpp5f|1;Atp5l|1;Mvk|1;Ddx58|1;Sephs2|1;Fubp3|1
vesicle organization	GO:0016050	0.115	2	372	44	28193	Sec13|1;Rab5a|1
negative regulation of nervous system development	GO:0051961	0.115	2	372	44	28193	Aatk|1;Inpp5f|1
organonitrogen compound biosynthetic process	GO:1901566	0.115	7	2650	44	28193	Smpd3|1;Pmm1|1;Mthfd2l|1;Atp5o|1;Atp5l|1;Mvk|1;Sephs2|1
cellular modified amino acid biosynthetic process	GO:0042398	0.115	1	78	44	28193	Mthfd2l|1
sphingolipid biosynthetic process	GO:0030148	0.115	1	78	44	28193	Smpd3|1
endoderm development	GO:0007492	0.115	1	78	44	28193	Hsbp1|1
regulation of organic acid transport	GO:0032890	0.115	1	78	44	28193	Arl6ip5|1
response to nitrogen compound	GO:1901698	0.115	5	1660	44	28193	Aup1|1;Rhoq|1;Pdpk1|1;Inpp5f|1;Ddx58|1
lysosome localization	GO:0032418	0.116	1	79	44	28193	Pdpk1|1
response to peptide	GO:1901652	0.117	3	765	44	28193	Rhoq|1;Pdpk1|1;Inpp5f|1
positive regulation of intracellular transport	GO:0032388	0.117	2	377	44	28193	Pdpk1|1;Ddx58|1
cation transmembrane transport	GO:0098655	0.117	4	1204	44	28193	Uqcrb|1;Pdpk1|1;Atp5o|1;Atp5l|1
diterpenoid metabolic process	GO:0016101	0.118	1	80	44	28193	Aldh1a1|1
regulation of neurotransmitter secretion	GO:0046928	0.118	1	80	44	28193	Rab5a|1
positive regulation of transport	GO:0051050	0.119	4	1210	44	28193	Rhoq|1;Smpd3|1;Pdpk1|1;Ddx58|1
cytoskeleton organization	GO:0007010	0.12	5	1681	44	28193	Rhoq|1;Fhod1|1;Arpc5l|1;Tpm4|1;Tpm3|1
inorganic ion transmembrane transport	GO:0098660	0.12	4	1213	44	28193	Uqcrb|1;Pdpk1|1;Atp5o|1;Atp5l|1
regulation of sister chromatid segregation	GO:0033045	0.12	1	82	44	28193	Psmg2|1
ubiquitin-dependent ERAD pathway	GO:0030433	0.12	1	82	44	28193	Aup1|1
membrane budding	GO:0006900	0.122	1	83	44	28193	Sec13|1
cell-substrate adherens junction assembly	GO:0007045	0.122	1	83	44	28193	Pdpk1|1
focal adhesion assembly	GO:0048041	0.122	1	83	44	28193	Pdpk1|1
movement of cell or subcellular component	GO:0006928	0.122	6	2183	44	28193	Arpc5l|1;Pdpk1|1;Rab5a|1;Inpp5f|1;Ddx58|1;Klc1|1
cellular macromolecular complex assembly	GO:0034622	0.122	4	1221	44	28193	Uqcrb|1;Arpc5l|1;Psmg2|1;H1fx|1
negative regulation of cell division	GO:0051782	0.123	1	84	44	28193	Psmg2|1
neuron projection regeneration	GO:0031102	0.123	1	84	44	28193	Inpp5f|1
mitochondrial electron transport, ubiquinol to cytochrome c	GO:0006122	0.123	1	84	44	28193	Uqcrb|1
immune response-activating signal transduction	GO:0002757	0.124	2	390	44	28193	Pdpk1|1;Ddx58|1
regulation of mitochondrial membrane potential	GO:0051881	0.124	1	85	44	28193	Arl6ip5|1
innate immune response	GO:0045087	0.125	3	789	44	28193	Krt1|1;Pdpk1|1;Ddx58|1
plasma membrane organization	GO:0007009	0.125	2	393	44	28193	Rhoq|1;Pdpk1|1
chromosome separation	GO:0051304	0.126	1	86	44	28193	Psmg2|1
regulation of blood vessel endothelial cell migration	GO:0043535	0.126	1	86	44	28193	Pdpk1|1
positive regulation of interleukin-6 production	GO:0032755	0.126	1	86	44	28193	Ddx58|1
cellular carbohydrate biosynthetic process	GO:0034637	0.126	1	86	44	28193	Isyna1|1
nitric oxide biosynthetic process	GO:0006809	0.126	1	86	44	28193	Smpd3|1
cellular response to organonitrogen compound	GO:0071417	0.127	3	794	44	28193	Rhoq|1;Pdpk1|1;Inpp5f|1
cation transport	GO:0006812	0.127	5	1715	44	28193	Uqcrb|1;Smpd3|1;Pdpk1|1;Atp5o|1;Atp5l|1
cellular response to leukemia inhibitory factor	GO:1990830	0.127	1	87	44	28193	Pmm1|1
regulation of lipase activity	GO:0060191	0.127	1	87	44	28193	Pdpk1|1
response to leukemia inhibitory factor	GO:1990823	0.127	1	87	44	28193	Pmm1|1
cellular response to nerve growth factor stimulus	GO:1990090	0.127	1	87	44	28193	Pdpk1|1
negative regulation of cellular protein catabolic process	GO:1903363	0.127	1	87	44	28193	Psmg2|1
purine ribonucleotide biosynthetic process	GO:0009152	0.128	2	398	44	28193	Atp5o|1;Atp5l|1
regulation of extracellular matrix organization	GO:1903053	0.128	2	398	44	28193	Fhod1|1;Arpc5l|1
regulation of epithelial cell apoptotic process	GO:1904035	0.129	1	88	44	28193	Pdpk1|1
protein N-linked glycosylation	GO:0006487	0.129	1	88	44	28193	Pmm1|1
regulation of actin cytoskeleton organization	GO:0032956	0.129	2	400	44	28193	Fhod1|1;Arpc5l|1
terpenoid metabolic process	GO:0006721	0.13	1	89	44	28193	Aldh1a1|1
clathrin-mediated endocytosis	GO:0072583	0.13	1	89	44	28193	Inpp5f|1
regulation of release of sequestered calcium ion into cytosol	GO:0051279	0.13	1	89	44	28193	Pdpk1|1
sulfur compound metabolic process	GO:0006790	0.13	2	402	44	28193	Mthfd2l|1;Mvk|1
secretion by cell	GO:0032940	0.131	4	1254	44	28193	Ube2q1|1;Smpd3|1;Pdpk1|1;Rab5a|1
immune effector process	GO:0002252	0.131	3	807	44	28193	Krt1|1;Pdpk1|1;Ddx58|1
regulation of NIK/NF-kappaB signaling	GO:1901222	0.131	1	90	44	28193	Smpd3|1
protein complex assembly	GO:0006461	0.132	5	1734	44	28193	Uqcrb|1;Krt1|1;Arpc5l|1;Psmg2|1;H1fx|1
protein complex biogenesis	GO:0070271	0.132	5	1735	44	28193	Uqcrb|1;Krt1|1;Arpc5l|1;Psmg2|1;H1fx|1
positive regulation of cellular protein localization	GO:1903829	0.132	2	406	44	28193	Pdpk1|1;Ddx58|1
anterograde trans-synaptic signaling	GO:0098916	0.132	3	811	44	28193	Plcb3|1;Rab5a|1;Sv2b|1
response to nerve growth factor	GO:1990089	0.133	1	91	44	28193	Pdpk1|1
regulation of glucose import	GO:0046324	0.133	1	91	44	28193	Rhoq|1
trans-synaptic signaling	GO:0099537	0.133	3	812	44	28193	Plcb3|1;Rab5a|1;Sv2b|1
small GTPase mediated signal transduction	GO:0007264	0.133	3	812	44	28193	Rhoq|1;Aatk|1;Rab5a|1
L-amino acid transport	GO:0015807	0.134	1	92	44	28193	Arl6ip5|1
import into cell	GO:0098657	0.134	1	92	44	28193	Sv2b|1
ceramide metabolic process	GO:0006672	0.134	1	92	44	28193	Smpd3|1
regulation of transcription factor import into nucleus	GO:0042990	0.134	1	92	44	28193	Ddx58|1
regulation of stress fiber assembly	GO:0051492	0.135	1	93	44	28193	Fhod1|1
myeloid cell activation involved in immune response	GO:0002275	0.135	1	93	44	28193	Pdpk1|1
regulation of neurotransmitter transport	GO:0051588	0.135	1	93	44	28193	Rab5a|1
ribonucleotide biosynthetic process	GO:0009260	0.136	2	413	44	28193	Atp5o|1;Atp5l|1
hexose biosynthetic process	GO:0019319	0.137	1	94	44	28193	Pmm1|1
nitric oxide metabolic process	GO:0046209	0.137	1	94	44	28193	Smpd3|1
adherens junction assembly	GO:0034333	0.137	1	94	44	28193	Pdpk1|1
synaptic signaling	GO:0099536	0.137	3	824	44	28193	Plcb3|1;Rab5a|1;Sv2b|1
ribose phosphate biosynthetic process	GO:0046390	0.137	2	416	44	28193	Atp5o|1;Atp5l|1
immune response-regulating signaling pathway	GO:0002764	0.138	2	417	44	28193	Pdpk1|1;Ddx58|1
positive regulation of transcription from RNA polymerase II promoter	GO:0045944	0.138	4	1280	44	28193	Rhoq|1;Fhod1|1;Ddx58|1;Fubp3|1
positive regulation of endothelial cell migration	GO:0010595	0.138	1	95	44	28193	Pdpk1|1
transcription factor import into nucleus	GO:0042991	0.138	1	95	44	28193	Ddx58|1
regulation of muscle cell apoptotic process	GO:0010660	0.139	1	96	44	28193	Pdpk1|1
myeloid leukocyte mediated immunity	GO:0002444	0.139	1	96	44	28193	Pdpk1|1
negative regulation of chromosome organization	GO:2001251	0.139	1	96	44	28193	Psmg2|1
post-Golgi vesicle-mediated transport	GO:0006892	0.139	1	96	44	28193	Plcb3|1
regulation of neuronal synaptic plasticity	GO:0048168	0.139	1	96	44	28193	Rab5a|1
ERAD pathway	GO:0036503	0.139	1	96	44	28193	Aup1|1
regulation of immune response	GO:0050776	0.14	3	832	44	28193	Krt1|1;Pdpk1|1;Ddx58|1
negative regulation of cell development	GO:0010721	0.14	2	421	44	28193	Aatk|1;Inpp5f|1
positive regulation of cellular process	GO:0048522	0.141	13	6117	44	28193	Aldh1a1|1;Rhoq|1;Arl6ip5|1;Smpd3|1;Fhod1|1;Arpc5l|1;Pdpk1|1;Sec13|1;Rab5a|1;Dkc1|1;Inpp5f|1;Ddx58|1;Fubp3|1
reactive nitrogen species metabolic process	GO:2001057	0.141	1	97	44	28193	Smpd3|1
negative regulation of protein ubiquitination	GO:0031397	0.141	1	97	44	28193	Psmg2|1
positive regulation of lipid biosynthetic process	GO:0046889	0.142	1	98	44	28193	Smpd3|1
response to dsRNA	GO:0043331	0.142	1	98	44	28193	Ddx58|1
glycerolipid metabolic process	GO:0046486	0.142	2	425	44	28193	Abhd12|1;Inpp5f|1
regulation of reactive oxygen species biosynthetic process	GO:1903426	0.143	1	99	44	28193	Smpd3|1
regulation of smooth muscle cell migration	GO:0014910	0.143	1	99	44	28193	Rab5a|1
cell-substrate junction assembly	GO:0007044	0.145	1	100	44	28193	Pdpk1|1
regulation of cellular response to insulin stimulus	GO:1900076	0.145	1	100	44	28193	Inpp5f|1
regulation of cytosolic calcium ion concentration	GO:0051480	0.146	2	432	44	28193	Smpd3|1;Pdpk1|1
monosaccharide biosynthetic process	GO:0046364	0.146	1	101	44	28193	Pmm1|1
contractile actin filament bundle assembly	GO:0030038	0.146	1	101	44	28193	Fhod1|1
ER to Golgi vesicle-mediated transport	GO:0006888	0.146	1	101	44	28193	Sec13|1
catecholamine transport	GO:0051937	0.146	1	101	44	28193	Smpd3|1
positive regulation of nucleocytoplasmic transport	GO:0046824	0.148	1	102	44	28193	Ddx58|1
regulation of transforming growth factor beta receptor signaling pathway	GO:0017015	0.149	1	103	44	28193	Pdpk1|1
mRNA transport	GO:0051028	0.149	1	103	44	28193	Sec13|1
muscle cell apoptotic process	GO:0010657	0.149	1	103	44	28193	Pdpk1|1
neuron death	GO:0070997	0.149	2	438	44	28193	Aatk|1;Pdpk1|1
regulation of steroid metabolic process	GO:0019218	0.15	1	104	44	28193	Mvk|1
cell-cell signaling	GO:0007267	0.151	5	1813	44	28193	Ube2q1|1;Plcb3|1;Rab5a|1;Sv2b|1;Dkk3|1
pancreas development	GO:0031016	0.152	1	105	44	28193	Pdpk1|1
stress fiber assembly	GO:0043149	0.152	1	105	44	28193	Fhod1|1
macromolecule modification	GO:0043412	0.152	11	5052	44	28193	Abhd12|1;Wdr20|1;Ube2q1|1;Arl6ip5|1;Pmm1|1;Krt1|1;Aatk|1;Psmg2|1;Pdpk1|1;Dkc1|1;Inpp5f|1
sprouting angiogenesis	GO:0002040	0.153	1	106	44	28193	Pdpk1|1
smooth muscle cell migration	GO:0014909	0.153	1	106	44	28193	Rab5a|1
NIK/NF-kappaB signaling	GO:0038061	0.153	1	106	44	28193	Smpd3|1
positive regulation of protein import into nucleus	GO:0042307	0.153	1	106	44	28193	Ddx58|1
epidermal growth factor receptor signaling pathway	GO:0007173	0.153	1	106	44	28193	Pdpk1|1
regulation of cellular response to transforming growth factor beta stimulus	GO:1903844	0.154	1	107	44	28193	Pdpk1|1
dicarboxylic acid transport	GO:0006835	0.155	1	108	44	28193	Arl6ip5|1
negative regulation of protein modification by small protein conjugation or removal	GO:1903321	0.155	1	108	44	28193	Psmg2|1
regulation of glucose transport	GO:0010827	0.155	1	108	44	28193	Rhoq|1
cell death in response to oxidative stress	GO:0036473	0.155	1	108	44	28193	Arl6ip5|1
single-organism organelle organization	GO:1902589	0.156	7	2874	44	28193	Rhoq|1;Fhod1|1;Arpc5l|1;Psmg2|1;Sec13|1;Tpm4|1;Tpm3|1
regulation of calcium ion transport into cytosol	GO:0010522	0.157	1	109	44	28193	Pdpk1|1
negative regulation of transmembrane receptor protein serine/threonine kinase signaling pathway	GO:0090101	0.157	1	109	44	28193	Pdpk1|1
blood vessel endothelial cell migration	GO:0043534	0.157	1	109	44	28193	Pdpk1|1
cardiac muscle hypertrophy	GO:0003300	0.157	1	109	44	28193	Inpp5f|1
adherens junction organization	GO:0034332	0.158	1	110	44	28193	Pdpk1|1
toll-like receptor signaling pathway	GO:0002224	0.158	1	110	44	28193	Pdpk1|1
positive regulation of reactive oxygen species metabolic process	GO:2000379	0.158	1	110	44	28193	Smpd3|1
obsolete cell-type specific apoptotic process	GO:0097285	0.158	2	455	44	28193	Aatk|1;Pdpk1|1
carboxylic acid metabolic process	GO:0019752	0.159	4	1353	44	28193	Abhd12|1;Aldh1a1|1;Mthfd2l|1;Sephs2|1
organelle organization	GO:0006996	0.159	10	4537	44	28193	Uqcrb|1;Rhoq|1;Fhod1|1;Arpc5l|1;Psmg2|1;Sec13|1;Rab5a|1;H1fx|1;Tpm4|1;Tpm3|1
glucose import	GO:0046323	0.159	1	111	44	28193	Rhoq|1
regulation of chromosome segregation	GO:0051983	0.159	1	111	44	28193	Psmg2|1
multi-organism behavior	GO:0051705	0.159	1	111	44	28193	Ube2q1|1
coenzyme metabolic process	GO:0006732	0.159	2	457	44	28193	Mthfd2l|1;Mvk|1
regulation of cellular amide metabolic process	GO:0034248	0.16	2	458	44	28193	Smpd3|1;Mvk|1
regulation of actin filament-based process	GO:0032970	0.161	2	459	44	28193	Fhod1|1;Arpc5l|1
regulation of actin filament bundle assembly	GO:0032231	0.161	1	112	44	28193	Fhod1|1
vasoconstriction	GO:0042310	0.161	1	112	44	28193	Smpd3|1
positive regulation of exocytosis	GO:0045921	0.162	1	113	44	28193	Smpd3|1
thioester metabolic process	GO:0035383	0.162	1	113	44	28193	Mvk|1
regulation of systemic arterial blood pressure	GO:0003073	0.162	1	113	44	28193	Plcb3|1
acyl-CoA metabolic process	GO:0006637	0.162	1	113	44	28193	Mvk|1
striated muscle hypertrophy	GO:0014897	0.162	1	113	44	28193	Inpp5f|1
response to osmotic stress	GO:0006970	0.165	1	115	44	28193	Pdpk1|1
muscle hypertrophy	GO:0014896	0.165	1	115	44	28193	Inpp5f|1
negative regulation of proteolysis	GO:0045861	0.165	2	467	44	28193	LOC297568|1;Psmg2|1
negative regulation of protein phosphorylation	GO:0001933	0.165	2	467	44	28193	Pdpk1|1;Inpp5f|1
peptidyl-tyrosine phosphorylation	GO:0018108	0.167	2	470	44	28193	Aatk|1;Inpp5f|1
regulation of body fluid levels	GO:0050878	0.167	2	470	44	28193	Krt1|1;Pdpk1|1
cellular response to nitrogen compound	GO:1901699	0.167	3	905	44	28193	Rhoq|1;Pdpk1|1;Inpp5f|1
negative regulation of developmental growth	GO:0048640	0.167	1	117	44	28193	Aatk|1
regulation of calcium ion import	GO:0090279	0.167	1	117	44	28193	Pdpk1|1
regulation of axon extension	GO:0030516	0.167	1	117	44	28193	Aatk|1
regulation of response to external stimulus	GO:0032101	0.168	3	907	44	28193	Krt1|1;Inpp5f|1;Ddx58|1
polyol metabolic process	GO:0019751	0.169	1	118	44	28193	Isyna1|1
epithelial cell apoptotic process	GO:1904019	0.169	1	118	44	28193	Pdpk1|1
ERBB signaling pathway	GO:0038127	0.169	1	118	44	28193	Pdpk1|1
response to axon injury	GO:0048678	0.169	1	118	44	28193	Inpp5f|1
camera-type eye morphogenesis	GO:0048593	0.169	1	118	44	28193	Aldh1a1|1
regulation of cellular component size	GO:0032535	0.169	2	474	44	28193	Arpc5l|1;Aatk|1
peptidyl-tyrosine modification	GO:0018212	0.169	2	474	44	28193	Aatk|1;Inpp5f|1
regulation of cell migration	GO:0030334	0.169	3	910	44	28193	Pdpk1|1;Rab5a|1;Ddx58|1
monoamine transport	GO:0015844	0.17	1	119	44	28193	Smpd3|1
cellular component organization	GO:0016043	0.17	15	7508	44	28193	Uqcrb|1;Rhoq|1;Krt1|1;Fhod1|1;Arpc5l|1;Aatk|1;Psmg2|1;Pdpk1|1;Sec13|1;Rab5a|1;Inpp5f|1;SRP72|1;H1fx|1;Tpm4|1;Tpm3|1
single-organism carbohydrate metabolic process	GO:0044723	0.171	3	915	44	28193	Isyna1|1;Pmm1|1;LOC103692171|1
locomotion	GO:0040011	0.171	5	1894	44	28193	Arpc5l|1;Pdpk1|1;Rab5a|1;Inpp5f|1;Ddx58|1
positive regulation of response to stimulus	GO:0048584	0.171	6	2414	44	28193	Arl6ip5|1;Smpd3|1;Krt1|1;Pdpk1|1;Sec13|1;Ddx58|1
RNA 3'-end processing	GO:0031123	0.171	1	120	44	28193	Dkc1|1
negative regulation of cell morphogenesis involved in differentiation	GO:0010771	0.171	1	120	44	28193	Aatk|1
positive regulation of actin filament polymerization	GO:0030838	0.171	1	120	44	28193	Arpc5l|1
muscle cell migration	GO:0014812	0.173	1	121	44	28193	Rab5a|1
localization within membrane	GO:0051668	0.173	1	121	44	28193	Sec13|1
protein localization to organelle	GO:0033365	0.174	3	922	44	28193	Pmm1|1;Ddx58|1;SRP72|1
regulation of secretion by cell	GO:1903530	0.174	3	922	44	28193	Smpd3|1;Pdpk1|1;Rab5a|1
regulation of proteolysis	GO:0030162	0.174	3	923	44	28193	LOC297568|1;Arl6ip5|1;Psmg2|1
secondary alcohol metabolic process	GO:1902652	0.175	1	123	44	28193	Mvk|1
negative regulation of inflammatory response	GO:0050728	0.175	1	123	44	28193	Krt1|1
protein deacylation	GO:0035601	0.176	1	124	44	28193	Abhd12|1
nucleosome assembly	GO:0006334	0.178	1	125	44	28193	H1fx|1
regulation of amine transport	GO:0051952	0.178	1	125	44	28193	Arl6ip5|1
regulation of TOR signaling	GO:0032006	0.178	1	125	44	28193	Sec13|1
chemical synaptic transmission	GO:0007268	0.178	3	933	44	28193	Plcb3|1;Rab5a|1;Sv2b|1
behavior	GO:0007610	0.178	3	933	44	28193	Abhd12|1;Ube2q1|1;Inpp5f|1
alpha-amino acid catabolic process	GO:1901606	0.179	1	126	44	28193	Abhd12|1
regulation of interleukin-6 production	GO:0032675	0.18	1	127	44	28193	Ddx58|1
cholesterol metabolic process	GO:0008203	0.182	1	128	44	28193	Mvk|1
regulation of response to biotic stimulus	GO:0002831	0.182	1	128	44	28193	Ddx58|1
positive regulation of cysteine-type endopeptidase activity involved in apoptotic process	GO:0043280	0.182	1	128	44	28193	Arl6ip5|1
synaptic vesicle exocytosis	GO:0016079	0.182	1	128	44	28193	Rab5a|1
proteasome-mediated ubiquitin-dependent protein catabolic process	GO:0043161	0.182	2	497	44	28193	Aup1|1;Psmg2|1
macromolecule deacylation	GO:0098732	0.183	1	129	44	28193	Abhd12|1
aerobic respiration	GO:0009060	0.183	1	129	44	28193	Uqcrb|1
carbohydrate derivative biosynthetic process	GO:1901137	0.183	3	947	44	28193	Pmm1|1;Atp5o|1;Atp5l|1
single-organism process	GO:0044699	0.184	36	21074	44	28193	Abhd12|1;Isyna1|1;Uqcrb|1;Ube2q1|1;Aup1|1;Aldh1a1|1;Rhoq|1;Arl6ip5|1;Smpd3|1;Pmm1|1;Mthfd2l|1;Krt1|1;Fhod1|1;Arpc5l|1;Aatk|1;Plcb3|1;Psmg2|1;Pdpk1|1;Sec13|1;Rab5a|1;Atp5o|1;Sv2b|1;Hsbp1|1;Dkc1|1;Inpp5f|1;LOC103692171|1;Atp5l|1;Mvk|1;Gng10|1;Ddx58|1;SRP72|1;Tpm4|1;Dkk3|1;Klc1|1;Sephs2|1;Tpm3|1
oxoacid metabolic process	GO:0043436	0.184	4	1433	44	28193	Abhd12|1;Aldh1a1|1;Mthfd2l|1;Sephs2|1
membrane lipid biosynthetic process	GO:0046467	0.184	1	130	44	28193	Smpd3|1
peptidyl-threonine phosphorylation	GO:0018107	0.184	1	130	44	28193	Pdpk1|1
amine transport	GO:0015837	0.184	1	130	44	28193	Arl6ip5|1
regulation of calcium ion-dependent exocytosis	GO:0017158	0.184	1	130	44	28193	Rab5a|1
dicarboxylic acid metabolic process	GO:0043648	0.184	1	130	44	28193	Mthfd2l|1
ion transport	GO:0006811	0.184	6	2470	44	28193	Uqcrb|1;Arl6ip5|1;Smpd3|1;Pdpk1|1;Atp5o|1;Atp5l|1
negative regulation of catalytic activity	GO:0043086	0.185	3	952	44	28193	LOC297568|1;Psmg2|1;Pdpk1|1
regulation of peptidyl-serine phosphorylation	GO:0033135	0.185	1	131	44	28193	Inpp5f|1
positive regulation of cellular metabolic process	GO:0031325	0.186	8	3566	44	28193	Rhoq|1;Arl6ip5|1;Smpd3|1;Fhod1|1;Pdpk1|1;Inpp5f|1;Ddx58|1;Fubp3|1
regulation of endopeptidase activity	GO:0052548	0.186	2	505	44	28193	LOC297568|1;Arl6ip5|1
reactive oxygen species biosynthetic process	GO:1903409	0.187	1	132	44	28193	Smpd3|1
regulation of intracellular signal transduction	GO:1902531	0.187	5	1955	44	28193	Arl6ip5|1;Smpd3|1;Pdpk1|1;Sec13|1;Inpp5f|1
negative regulation of protein catabolic process	GO:0042177	0.188	1	133	44	28193	Psmg2|1
cellular hormone metabolic process	GO:0034754	0.189	1	134	44	28193	Aldh1a1|1
regulation of extent of cell growth	GO:0061387	0.189	1	134	44	28193	Aatk|1
protein targeting to membrane	GO:0006612	0.189	1	134	44	28193	SRP72|1
formation of primary germ layer	GO:0001704	0.189	1	134	44	28193	Hsbp1|1
negative regulation of phosphorylation	GO:0042326	0.19	2	512	44	28193	Pdpk1|1;Inpp5f|1
organic acid metabolic process	GO:0006082	0.19	4	1454	44	28193	Abhd12|1;Aldh1a1|1;Mthfd2l|1;Sephs2|1
regulation of establishment of protein localization	GO:0070201	0.19	3	965	44	28193	Rhoq|1;Pdpk1|1;Ddx58|1
interleukin-6 production	GO:0032635	0.191	1	135	44	28193	Ddx58|1
platelet activation	GO:0030168	0.191	1	135	44	28193	Pdpk1|1
nitrogen compound metabolic process	GO:0006807	0.191	24	13205	44	28193	Abhd12|1;Wdr20|1;Uqcrb|1;LOC297568|1;Ube2q1|1;Aup1|1;Rhoq|1;Arl6ip5|1;Smpd3|1;Pmm1|1;Mthfd2l|1;Krt1|1;Fhod1|1;Aatk|1;Pdpk1|1;Atp5o|1;Hsbp1|1;Dkc1|1;Inpp5f|1;Atp5l|1;Mvk|1;Ddx58|1;Sephs2|1;Fubp3|1
positive regulation of calcium ion transport	GO:0051928	0.192	1	136	44	28193	Pdpk1|1
regulation of response to wounding	GO:1903034	0.192	2	515	44	28193	Krt1|1;Inpp5f|1
positive regulation of cation transmembrane transport	GO:1904064	0.193	1	137	44	28193	Pdpk1|1
ammonium transport	GO:0015696	0.193	1	137	44	28193	Smpd3|1
secretion	GO:0046903	0.194	4	1465	44	28193	Ube2q1|1;Smpd3|1;Pdpk1|1;Rab5a|1
peptidyl-threonine modification	GO:0018210	0.194	1	138	44	28193	Pdpk1|1
negative regulation of sequestering of calcium ion	GO:0051283	0.194	1	138	44	28193	Pdpk1|1
release of sequestered calcium ion into cytosol	GO:0051209	0.194	1	138	44	28193	Pdpk1|1
sphingolipid metabolic process	GO:0006665	0.196	1	139	44	28193	Smpd3|1
regulation of sequestering of calcium ion	GO:0051282	0.196	1	139	44	28193	Pdpk1|1
positive regulation of biological process	GO:0048518	0.196	14	7091	44	28193	Aldh1a1|1;Rhoq|1;Arl6ip5|1;Smpd3|1;Krt1|1;Fhod1|1;Arpc5l|1;Pdpk1|1;Sec13|1;Rab5a|1;Dkc1|1;Inpp5f|1;Ddx58|1;Fubp3|1
sequestering of calcium ion	GO:0051208	0.197	1	140	44	28193	Pdpk1|1
acylglycerol metabolic process	GO:0006639	0.197	1	140	44	28193	Abhd12|1
sterol metabolic process	GO:0016125	0.198	1	141	44	28193	Mvk|1
neutral lipid metabolic process	GO:0006638	0.199	1	142	44	28193	Abhd12|1
chromatin assembly	GO:0031497	0.199	1	142	44	28193	H1fx|1
TOR signaling	GO:0031929	0.199	1	142	44	28193	Sec13|1
positive regulation of smooth muscle cell proliferation	GO:0048661	0.199	1	142	44	28193	Rab5a|1
regulation of secretion	GO:0051046	0.2	3	990	44	28193	Smpd3|1;Pdpk1|1;Rab5a|1
smooth muscle contraction	GO:0006939	0.201	1	143	44	28193	Smpd3|1
axon extension	GO:0048675	0.201	1	143	44	28193	Aatk|1
mitotic cell cycle checkpoint	GO:0007093	0.201	1	143	44	28193	Psmg2|1
cellular protein modification process	GO:0006464	0.202	10	4780	44	28193	Abhd12|1;Wdr20|1;Ube2q1|1;Arl6ip5|1;Pmm1|1;Krt1|1;Aatk|1;Psmg2|1;Pdpk1|1;Inpp5f|1
protein modification process	GO:0036211	0.202	10	4780	44	28193	Abhd12|1;Wdr20|1;Ube2q1|1;Arl6ip5|1;Pmm1|1;Krt1|1;Aatk|1;Psmg2|1;Pdpk1|1;Inpp5f|1
positive regulation of cysteine-type endopeptidase activity	GO:2001056	0.202	1	144	44	28193	Arl6ip5|1
positive regulation of epithelial cell migration	GO:0010634	0.202	1	144	44	28193	Pdpk1|1
muscle adaptation	GO:0043500	0.202	1	144	44	28193	Inpp5f|1
organic cyclic compound biosynthetic process	GO:1901362	0.202	11	5360	44	28193	Rhoq|1;Pmm1|1;Mthfd2l|1;Fhod1|1;Pdpk1|1;Atp5o|1;Hsbp1|1;Atp5l|1;Mvk|1;Ddx58|1;Fubp3|1
cell migration	GO:0016477	0.203	4	1493	44	28193	Arpc5l|1;Pdpk1|1;Rab5a|1;Ddx58|1
cellular amino acid catabolic process	GO:0009063	0.203	1	145	44	28193	Abhd12|1
calcium ion transmembrane import into cytosol	GO:0097553	0.203	1	145	44	28193	Pdpk1|1
regulation of protein kinase B signaling	GO:0051896	0.203	1	145	44	28193	Inpp5f|1
positive regulation of protein localization to nucleus	GO:1900182	0.203	1	145	44	28193	Ddx58|1
calcium ion import into cytosol	GO:1902656	0.203	1	145	44	28193	Pdpk1|1
cofactor metabolic process	GO:0051186	0.204	2	537	44	28193	Mthfd2l|1;Mvk|1
negative regulation of cellular response to growth factor stimulus	GO:0090288	0.204	1	146	44	28193	Pdpk1|1
negative regulation of Wnt signaling pathway	GO:0030178	0.206	1	147	44	28193	Dkk3|1
negative regulation of mitotic cell cycle phase transition	GO:1901991	0.206	1	147	44	28193	Psmg2|1
regulation of STAT cascade	GO:1904892	0.206	1	147	44	28193	Inpp5f|1
vacuolar transport	GO:0007034	0.206	1	147	44	28193	Inpp5f|1
regulation of peptidase activity	GO:0052547	0.207	2	541	44	28193	LOC297568|1;Arl6ip5|1
Ras protein signal transduction	GO:0007265	0.207	2	542	44	28193	Aatk|1;Rab5a|1
proteasomal protein catabolic process	GO:0010498	0.207	2	542	44	28193	Aup1|1;Psmg2|1
cellular biosynthetic process	GO:0044249	0.207	15	7760	44	28193	Isyna1|1;Aldh1a1|1;Rhoq|1;Smpd3|1;Pmm1|1;Mthfd2l|1;Fhod1|1;Pdpk1|1;Atp5o|1;Hsbp1|1;Atp5l|1;Mvk|1;Ddx58|1;Sephs2|1;Fubp3|1
positive regulation of cellular component organization	GO:0051130	0.207	4	1507	44	28193	Rhoq|1;Fhod1|1;Arpc5l|1;Pdpk1|1
positive regulation of cellular amide metabolic process	GO:0034250	0.208	1	149	44	28193	Smpd3|1
cellular response to interleukin-1	GO:0071347	0.208	1	149	44	28193	Smpd3|1
cellular response to hormone stimulus	GO:0032870	0.209	3	1011	44	28193	Rhoq|1;Pdpk1|1;Inpp5f|1
sulfur compound biosynthetic process	GO:0044272	0.209	1	150	44	28193	Mthfd2l|1
RNA transport	GO:0050658	0.209	1	150	44	28193	Sec13|1
nucleic acid transport	GO:0050657	0.209	1	150	44	28193	Sec13|1
feeding behavior	GO:0007631	0.211	1	151	44	28193	Ube2q1|1
mitochondrial ATP synthesis coupled electron transport	GO:0042775	0.212	1	152	44	28193	Uqcrb|1
cell projection organization	GO:0030030	0.212	4	1522	44	28193	Rhoq|1;Aatk|1;Rab5a|1;Inpp5f|1
cellular calcium ion homeostasis	GO:0006874	0.212	2	551	44	28193	Smpd3|1;Pdpk1|1
establishment of RNA localization	GO:0051236	0.213	1	153	44	28193	Sec13|1
columnar/cuboidal epithelial cell differentiation	GO:0002065	0.214	1	154	44	28193	Pdpk1|1
response to wounding	GO:0009611	0.215	3	1025	44	28193	Krt1|1;Pdpk1|1;Inpp5f|1
positive regulation of cell migration	GO:0030335	0.215	2	556	44	28193	Pdpk1|1;Rab5a|1
regulation of endothelial cell migration	GO:0010594	0.216	1	155	44	28193	Pdpk1|1
positive regulation of stress-activated MAPK cascade	GO:0032874	0.216	1	155	44	28193	Arl6ip5|1
positive regulation of protein polymerization	GO:0032273	0.216	1	155	44	28193	Arpc5l|1
transport along microtubule	GO:0010970	0.216	1	155	44	28193	Klc1|1
response to organonitrogen compound	GO:0010243	0.217	4	1535	44	28193	Aup1|1;Rhoq|1;Pdpk1|1;Inpp5f|1
coenzyme biosynthetic process	GO:0009108	0.217	1	156	44	28193	Mthfd2l|1
positive regulation of stress-activated protein kinase signaling cascade	GO:0070304	0.217	1	156	44	28193	Arl6ip5|1
axon development	GO:0061564	0.217	2	559	44	28193	Aatk|1;Inpp5f|1
positive regulation of immune system process	GO:0002684	0.219	3	1035	44	28193	Krt1|1;Pdpk1|1;Ddx58|1
protein deubiquitination	GO:0016579	0.219	1	158	44	28193	Wdr20|1
regulation of JAK-STAT cascade	GO:0046425	0.219	1	158	44	28193	Inpp5f|1
complement activation	GO:0006956	0.219	1	158	44	28193	Krt1|1
nucleosome organization	GO:0034728	0.22	1	159	44	28193	H1fx|1
carbohydrate derivative catabolic process	GO:1901136	0.222	1	160	44	28193	Abhd12|1
regulation of cell shape	GO:0008360	0.222	1	160	44	28193	Rhoq|1
protein complex subunit organization	GO:0071822	0.223	5	2082	44	28193	Uqcrb|1;Krt1|1;Arpc5l|1;Psmg2|1;H1fx|1
regulation of proteasomal ubiquitin-dependent protein catabolic process	GO:0032434	0.223	1	161	44	28193	Psmg2|1
calcium ion homeostasis	GO:0055074	0.224	2	571	44	28193	Smpd3|1;Pdpk1|1
protein catabolic process	GO:0030163	0.225	3	1050	44	28193	Abhd12|1;Aup1|1;Psmg2|1
eye morphogenesis	GO:0048592	0.225	1	163	44	28193	Aldh1a1|1
negative regulation of cellular protein localization	GO:1903828	0.225	1	163	44	28193	Rhoq|1
positive regulation of endopeptidase activity	GO:0010950	0.225	1	163	44	28193	Arl6ip5|1
chromatin assembly or disassembly	GO:0006333	0.227	1	164	44	28193	H1fx|1
positive regulation of cell motility	GO:2000147	0.227	2	576	44	28193	Pdpk1|1;Rab5a|1
mitotic sister chromatid segregation	GO:0000070	0.228	1	165	44	28193	Psmg2|1
positive regulation of intracellular signal transduction	GO:1902533	0.228	3	1059	44	28193	Arl6ip5|1;Smpd3|1;Sec13|1
glucose transport	GO:0015758	0.229	1	166	44	28193	Rhoq|1
synaptic vesicle cycle	GO:0099504	0.229	1	166	44	28193	Rab5a|1
endocrine system development	GO:0035270	0.229	1	166	44	28193	Pdpk1|1
blood circulation	GO:0008015	0.23	2	582	44	28193	Smpd3|1;Plcb3|1
ATP synthesis coupled electron transport	GO:0042773	0.23	1	167	44	28193	Uqcrb|1
organic substance biosynthetic process	GO:1901576	0.231	15	7907	44	28193	Isyna1|1;Aldh1a1|1;Rhoq|1;Smpd3|1;Pmm1|1;Mthfd2l|1;Fhod1|1;Pdpk1|1;Atp5o|1;Hsbp1|1;Atp5l|1;Mvk|1;Ddx58|1;Sephs2|1;Fubp3|1
cellular divalent inorganic cation homeostasis	GO:0072503	0.232	2	585	44	28193	Smpd3|1;Pdpk1|1
transforming growth factor beta receptor signaling pathway	GO:0007179	0.233	1	169	44	28193	Pdpk1|1
lipoprotein metabolic process	GO:0042157	0.233	1	169	44	28193	Abhd12|1
regulation of mitotic nuclear division	GO:0007088	0.234	1	170	44	28193	Psmg2|1
hexose transport	GO:0008645	0.234	1	170	44	28193	Rhoq|1
circulatory system process	GO:0003013	0.235	2	590	44	28193	Smpd3|1;Plcb3|1
sequestering of metal ion	GO:0051238	0.235	1	171	44	28193	Pdpk1|1
negative regulation of cell cycle phase transition	GO:1901988	0.235	1	171	44	28193	Psmg2|1
STAT cascade	GO:0097696	0.235	1	171	44	28193	Inpp5f|1
cytoskeleton-dependent intracellular transport	GO:0030705	0.236	1	172	44	28193	Klc1|1
actin filament bundle assembly	GO:0051017	0.236	1	172	44	28193	Fhod1|1
regulation of calcium ion transmembrane transport	GO:1903169	0.237	1	173	44	28193	Pdpk1|1
positive regulation of lipid metabolic process	GO:0045834	0.237	1	173	44	28193	Smpd3|1
monosaccharide transport	GO:0015749	0.237	1	173	44	28193	Rhoq|1
positive regulation of cellular component movement	GO:0051272	0.238	2	596	44	28193	Pdpk1|1;Rab5a|1
enzyme linked receptor protein signaling pathway	GO:0007167	0.238	3	1083	44	28193	Rhoq|1;Pdpk1|1;Inpp5f|1
cellular protein metabolic process	GO:0044267	0.239	13	6749	44	28193	Abhd12|1;Wdr20|1;LOC297568|1;Ube2q1|1;Aup1|1;Arl6ip5|1;Pmm1|1;Krt1|1;Aatk|1;Psmg2|1;Pdpk1|1;Inpp5f|1;Mvk|1
morphogenesis of embryonic epithelium	GO:0016331	0.239	1	174	44	28193	Aldh1a1|1
single-organism behavior	GO:0044708	0.239	2	597	44	28193	Abhd12|1;Inpp5f|1
negative regulation of translation	GO:0017148	0.24	1	175	44	28193	Mvk|1
actin filament bundle organization	GO:0061572	0.24	1	175	44	28193	Fhod1|1
carbohydrate metabolic process	GO:0005975	0.241	3	1088	44	28193	Isyna1|1;Pmm1|1;LOC103692171|1
positive regulation of locomotion	GO:0040017	0.242	2	602	44	28193	Pdpk1|1;Rab5a|1
protein kinase B signaling	GO:0043491	0.242	1	177	44	28193	Inpp5f|1
steroid biosynthetic process	GO:0006694	0.243	1	178	44	28193	Mvk|1
macromolecular complex assembly	GO:0065003	0.244	5	2154	44	28193	Uqcrb|1;Krt1|1;Arpc5l|1;Psmg2|1;H1fx|1
negative regulation of ion transport	GO:0043271	0.245	1	179	44	28193	Arl6ip5|1
signal release from synapse	GO:0099643	0.246	1	180	44	28193	Rab5a|1
calcium-mediated signaling	GO:0019722	0.246	1	180	44	28193	Pdpk1|1
positive regulation of peptidase activity	GO:0010952	0.246	1	180	44	28193	Arl6ip5|1
protein activation cascade	GO:0072376	0.247	1	181	44	28193	Krt1|1
phosphatidylinositol-mediated signaling	GO:0048015	0.248	1	182	44	28193	Inpp5f|1
response to interleukin-1	GO:0070555	0.248	1	182	44	28193	Smpd3|1
divalent inorganic cation homeostasis	GO:0072507	0.249	2	615	44	28193	Smpd3|1;Pdpk1|1
signal release	GO:0023061	0.249	2	615	44	28193	Ube2q1|1;Rab5a|1
negative regulation of neuron apoptotic process	GO:0043524	0.249	1	183	44	28193	Pdpk1|1
receptor metabolic process	GO:0043112	0.249	1	183	44	28193	Inpp5f|1
calcium ion transport into cytosol	GO:0060402	0.249	1	183	44	28193	Pdpk1|1
positive regulation of ion transmembrane transport	GO:0034767	0.249	1	183	44	28193	Pdpk1|1
biosynthetic process	GO:0009058	0.253	15	8039	44	28193	Isyna1|1;Aldh1a1|1;Rhoq|1;Smpd3|1;Pmm1|1;Mthfd2l|1;Fhod1|1;Pdpk1|1;Atp5o|1;Hsbp1|1;Atp5l|1;Mvk|1;Ddx58|1;Sephs2|1;Fubp3|1
protein modification by small protein conjugation or removal	GO:0070647	0.253	3	1117	44	28193	Wdr20|1;Ube2q1|1;Psmg2|1
fertilization	GO:0009566	0.253	1	186	44	28193	Ube2q1|1
negative regulation of defense response	GO:0031348	0.253	1	186	44	28193	Krt1|1
RNA localization	GO:0006403	0.253	1	186	44	28193	Sec13|1
transmembrane transport	GO:0055085	0.254	5	2187	44	28193	Uqcrb|1;Pdpk1|1;Atp5o|1;Sv2b|1;Atp5l|1
regulation of blood vessel size	GO:0050880	0.254	1	187	44	28193	Smpd3|1
RNA modification	GO:0009451	0.254	1	187	44	28193	Dkc1|1
inositol lipid-mediated signaling	GO:0048017	0.255	1	188	44	28193	Inpp5f|1
regulation of tube size	GO:0035150	0.255	1	188	44	28193	Smpd3|1
positive regulation of angiogenesis	GO:0045766	0.256	1	189	44	28193	Pdpk1|1
JAK-STAT cascade	GO:0007259	0.256	1	189	44	28193	Inpp5f|1
presynaptic process involved in chemical synaptic transmission	GO:0099531	0.256	1	189	44	28193	Rab5a|1
apoptotic process	GO:0006915	0.257	5	2197	44	28193	Aldh1a1|1;Arl6ip5|1;Aatk|1;Psmg2|1;Pdpk1|1
negative regulation of cellular amide metabolic process	GO:0034249	0.258	1	190	44	28193	Mvk|1
DNA packaging	GO:0006323	0.258	1	190	44	28193	H1fx|1
protein tetramerization	GO:0051262	0.258	1	190	44	28193	Krt1|1
protein modification by small protein removal	GO:0070646	0.26	1	192	44	28193	Wdr20|1
negative regulation of response to stimulus	GO:0048585	0.26	4	1664	44	28193	Krt1|1;Pdpk1|1;Inpp5f|1;Dkk3|1
sister chromatid segregation	GO:0000819	0.261	1	193	44	28193	Psmg2|1
negative regulation of cell growth	GO:0030308	0.261	1	193	44	28193	Aatk|1
calcium ion regulated exocytosis	GO:0017156	0.261	1	193	44	28193	Rab5a|1
phosphatidylinositol metabolic process	GO:0046488	0.262	1	194	44	28193	Inpp5f|1
regulation of protein import into nucleus	GO:0042306	0.262	1	194	44	28193	Ddx58|1
regulation of hormone levels	GO:0010817	0.263	2	639	44	28193	Ube2q1|1;Aldh1a1|1
positive regulation of transmembrane transport	GO:0034764	0.263	1	195	44	28193	Pdpk1|1
regulation of nucleocytoplasmic transport	GO:0046822	0.263	1	195	44	28193	Ddx58|1
nucleobase-containing compound biosynthetic process	GO:0034654	0.264	10	5099	44	28193	Rhoq|1;Pmm1|1;Mthfd2l|1;Fhod1|1;Pdpk1|1;Atp5o|1;Hsbp1|1;Atp5l|1;Ddx58|1;Fubp3|1
neuron projection extension	GO:1990138	0.264	1	196	44	28193	Aatk|1
negative regulation of cellular catabolic process	GO:0031330	0.264	1	196	44	28193	Psmg2|1
regulation of cytoskeleton organization	GO:0051493	0.266	2	643	44	28193	Fhod1|1;Arpc5l|1
cytosolic calcium ion transport	GO:0060401	0.266	1	197	44	28193	Pdpk1|1
apoptotic signaling pathway	GO:0097190	0.267	2	645	44	28193	Arl6ip5|1;Pdpk1|1
embryonic morphogenesis	GO:0048598	0.267	2	645	44	28193	Aldh1a1|1;Hsbp1|1
regulation of actin filament polymerization	GO:0030833	0.267	1	198	44	28193	Arpc5l|1
endothelial cell migration	GO:0043542	0.267	1	198	44	28193	Pdpk1|1
regulation of anion transport	GO:0044070	0.268	1	199	44	28193	Arl6ip5|1
negative regulation of cellular metabolic process	GO:0031324	0.269	6	2798	44	28193	LOC297568|1;Psmg2|1;Pdpk1|1;Hsbp1|1;Inpp5f|1;Mvk|1
programmed cell death	GO:0012501	0.269	5	2237	44	28193	Aldh1a1|1;Arl6ip5|1;Aatk|1;Psmg2|1;Pdpk1|1
cellular process	GO:0009987	0.269	40	24364	44	28193	Abhd12|1;Wdr20|1;Isyna1|1;Uqcrb|1;LOC297568|1;Ube2q1|1;Aup1|1;Aldh1a1|1;Rhoq|1;Arl6ip5|1;Smpd3|1;Pmm1|1;Mthfd2l|1;Krt1|1;Fhod1|1;Arpc5l|1;Pithd1|1;Aatk|1;Plcb3|1;Psmg2|1;Pdpk1|1;Sec13|1;Rab5a|1;Atp5o|1;Sv2b|1;Hsbp1|1;Dkc1|1;Inpp5f|1;Atp5l|1;Mvk|1;Gng10|1;Ddx58|1;SRP72|1;H1fx|1;Tpm4|1;Dkk3|1;Klc1|1;Sephs2|1;Tpm3|1;Fubp3|1
regulation of nuclear division	GO:0051783	0.269	1	200	44	28193	Psmg2|1
ion transmembrane transport	GO:0034220	0.27	4	1691	44	28193	Uqcrb|1;Pdpk1|1;Atp5o|1;Atp5l|1
respiratory electron transport chain	GO:0022904	0.27	1	201	44	28193	Uqcrb|1
gastrulation	GO:0007369	0.271	1	202	44	28193	Hsbp1|1
amino acid transport	GO:0006865	0.271	1	202	44	28193	Arl6ip5|1
negative regulation of macromolecule metabolic process	GO:0010605	0.272	6	2811	44	28193	LOC297568|1;Psmg2|1;Pdpk1|1;Hsbp1|1;Inpp5f|1;Mvk|1
negative regulation of phosphorus metabolic process	GO:0010563	0.273	2	655	44	28193	Pdpk1|1;Inpp5f|1
negative regulation of phosphate metabolic process	GO:0045936	0.273	2	655	44	28193	Pdpk1|1;Inpp5f|1
regulation of reactive oxygen species metabolic process	GO:2000377	0.273	1	203	44	28193	Smpd3|1
regulation of neuron projection development	GO:0010975	0.273	2	656	44	28193	Aatk|1;Inpp5f|1
nucleobase-containing compound transport	GO:0015931	0.274	1	204	44	28193	Sec13|1
regulation of localization	GO:0032879	0.274	7	3390	44	28193	Rhoq|1;Arl6ip5|1;Smpd3|1;Pdpk1|1;Rab5a|1;Inpp5f|1;Ddx58|1
organic substance catabolic process	GO:1901575	0.275	5	2258	44	28193	Abhd12|1;Aup1|1;Plcb3|1;Psmg2|1;Inpp5f|1
positive regulation of cellular biosynthetic process	GO:0031328	0.275	5	2259	44	28193	Rhoq|1;Smpd3|1;Fhod1|1;Ddx58|1;Fubp3|1
multi-organism cellular process	GO:0044764	0.278	1	208	44	28193	Ddx58|1
membrane lipid metabolic process	GO:0006643	0.279	1	209	44	28193	Smpd3|1
protein oligomerization	GO:0051259	0.28	2	668	44	28193	Uqcrb|1;Krt1|1
regulation of smooth muscle cell proliferation	GO:0048660	0.281	1	210	44	28193	Rab5a|1
positive regulation of vasculature development	GO:1904018	0.281	1	210	44	28193	Pdpk1|1
electron transport chain	GO:0022900	0.282	1	211	44	28193	Uqcrb|1
cell cycle checkpoint	GO:0000075	0.282	1	211	44	28193	Psmg2|1
establishment of synaptic vesicle localization	GO:0097480	0.283	1	212	44	28193	Rab5a|1
synaptic vesicle transport	GO:0048489	0.283	1	212	44	28193	Rab5a|1
positive regulation of organelle organization	GO:0010638	0.284	2	674	44	28193	Fhod1|1;Arpc5l|1
cofactor biosynthetic process	GO:0051188	0.284	1	213	44	28193	Mthfd2l|1
aromatic compound biosynthetic process	GO:0019438	0.284	10	5196	44	28193	Rhoq|1;Pmm1|1;Mthfd2l|1;Fhod1|1;Pdpk1|1;Atp5o|1;Hsbp1|1;Atp5l|1;Ddx58|1;Fubp3|1
regulation of axonogenesis	GO:0050770	0.285	1	214	44	28193	Aatk|1
actomyosin structure organization	GO:0031032	0.286	1	215	44	28193	Fhod1|1
positive regulation of immune effector process	GO:0002699	0.286	1	215	44	28193	Pdpk1|1
smooth muscle cell proliferation	GO:0048659	0.286	1	215	44	28193	Rab5a|1
heterocycle biosynthetic process	GO:0018130	0.286	10	5204	44	28193	Rhoq|1;Pmm1|1;Mthfd2l|1;Fhod1|1;Pdpk1|1;Atp5o|1;Hsbp1|1;Atp5l|1;Ddx58|1;Fubp3|1
regulation of cell morphogenesis	GO:0022604	0.287	2	680	44	28193	Rhoq|1;Aatk|1
vascular process in circulatory system	GO:0003018	0.287	1	216	44	28193	Smpd3|1
regulation of protein localization	GO:0032880	0.288	3	1199	44	28193	Rhoq|1;Pdpk1|1;Ddx58|1
neurotransmitter secretion	GO:0007269	0.291	1	219	44	28193	Rab5a|1
cell junction assembly	GO:0034329	0.291	1	219	44	28193	Pdpk1|1
protein-DNA complex assembly	GO:0065004	0.291	1	219	44	28193	H1fx|1
myeloid leukocyte activation	GO:0002274	0.292	1	220	44	28193	Pdpk1|1
regulation of leukocyte mediated immunity	GO:0002703	0.292	1	220	44	28193	Pdpk1|1
carbohydrate transport	GO:0008643	0.292	1	220	44	28193	Rhoq|1
proteolysis	GO:0006508	0.292	5	2313	44	28193	Wdr20|1;LOC297568|1;Aup1|1;Arl6ip5|1;Psmg2|1
positive regulation of nitrogen compound metabolic process	GO:0051173	0.292	5	2314	44	28193	Rhoq|1;Smpd3|1;Fhod1|1;Ddx58|1;Fubp3|1
negative regulation of biological process	GO:0048519	0.293	11	5834	44	28193	LOC297568|1;Rhoq|1;Arl6ip5|1;Krt1|1;Aatk|1;Psmg2|1;Pdpk1|1;Hsbp1|1;Inpp5f|1;Mvk|1;Dkk3|1
synaptic vesicle localization	GO:0097479	0.293	1	221	44	28193	Rab5a|1
regulation of stress-activated MAPK cascade	GO:0032872	0.293	1	221	44	28193	Arl6ip5|1
positive regulation of biosynthetic process	GO:0009891	0.293	5	2317	44	28193	Rhoq|1;Smpd3|1;Fhod1|1;Ddx58|1;Fubp3|1
positive regulation of macromolecule metabolic process	GO:0010604	0.294	7	3468	44	28193	Rhoq|1;Arl6ip5|1;Fhod1|1;Pdpk1|1;Inpp5f|1;Ddx58|1;Fubp3|1
regulation of stress-activated protein kinase signaling cascade	GO:0070302	0.294	1	222	44	28193	Arl6ip5|1
regulation of protein ubiquitination	GO:0031396	0.294	1	222	44	28193	Psmg2|1
cellular nitrogen compound biosynthetic process	GO:0044271	0.294	12	6446	44	28193	Rhoq|1;Smpd3|1;Pmm1|1;Mthfd2l|1;Fhod1|1;Pdpk1|1;Atp5o|1;Hsbp1|1;Atp5l|1;Mvk|1;Ddx58|1;Fubp3|1
actin filament polymerization	GO:0030041	0.295	1	223	44	28193	Arpc5l|1
regulation of actin filament length	GO:0030832	0.296	1	224	44	28193	Arpc5l|1
regulation of cysteine-type endopeptidase activity involved in apoptotic process	GO:0043281	0.296	1	224	44	28193	Arl6ip5|1
regulation of actin polymerization or depolymerization	GO:0008064	0.296	1	224	44	28193	Arpc5l|1
monocarboxylic acid biosynthetic process	GO:0072330	0.297	1	225	44	28193	Aldh1a1|1
oxidative phosphorylation	GO:0006119	0.297	1	225	44	28193	Uqcrb|1
cell-matrix adhesion	GO:0007160	0.297	1	225	44	28193	Pdpk1|1
positive regulation of transcription, DNA-templated	GO:0045893	0.298	4	1770	44	28193	Rhoq|1;Fhod1|1;Ddx58|1;Fubp3|1
cellular metal ion homeostasis	GO:0006875	0.298	2	699	44	28193	Smpd3|1;Pdpk1|1
regulation of epithelial cell migration	GO:0010632	0.298	1	226	44	28193	Pdpk1|1
positive regulation of nucleic acid-templated transcription	GO:1903508	0.299	4	1772	44	28193	Rhoq|1;Fhod1|1;Ddx58|1;Fubp3|1
humoral immune response	GO:0006959	0.3	1	227	44	28193	Krt1|1
positive regulation of RNA biosynthetic process	GO:1902680	0.3	4	1775	44	28193	Rhoq|1;Fhod1|1;Ddx58|1;Fubp3|1
single-organism nuclear import	GO:1902593	0.303	1	230	44	28193	Ddx58|1
defense response to virus	GO:0051607	0.303	1	230	44	28193	Ddx58|1
extrinsic apoptotic signaling pathway	GO:0097191	0.303	1	230	44	28193	Pdpk1|1
regulation of I-kappaB kinase/NF-kappaB signaling	GO:0043122	0.303	1	230	44	28193	Pdpk1|1
positive regulation of apoptotic process	GO:0043065	0.304	2	709	44	28193	Aldh1a1|1;Arl6ip5|1
negative regulation of establishment of protein localization	GO:1904950	0.305	1	232	44	28193	Rhoq|1
negative regulation of mitotic cell cycle	GO:0045930	0.306	1	233	44	28193	Psmg2|1
regulation of anatomical structure morphogenesis	GO:0022603	0.306	3	1242	44	28193	Rhoq|1;Aatk|1;Pdpk1|1
positive regulation of programmed cell death	GO:0043068	0.307	2	715	44	28193	Aldh1a1|1;Arl6ip5|1
nuclear import	GO:0051170	0.308	1	235	44	28193	Ddx58|1
hormone metabolic process	GO:0042445	0.308	1	235	44	28193	Aldh1a1|1
osteoblast differentiation	GO:0001649	0.309	1	236	44	28193	Tpm4|1
regulation of cell size	GO:0008361	0.309	1	236	44	28193	Aatk|1
tissue homeostasis	GO:0001894	0.31	1	237	44	28193	Krt1|1
cell-cell junction organization	GO:0045216	0.312	1	238	44	28193	Pdpk1|1
regulation of transmembrane receptor protein serine/threonine kinase signaling pathway	GO:0090092	0.313	1	239	44	28193	Pdpk1|1
regulation of apoptotic process	GO:0042981	0.313	4	1812	44	28193	Aldh1a1|1;Arl6ip5|1;Psmg2|1;Pdpk1|1
leukocyte activation involved in immune response	GO:0002366	0.314	1	240	44	28193	Pdpk1|1
calcium ion import	GO:0070509	0.314	1	240	44	28193	Pdpk1|1
regulation of blood pressure	GO:0008217	0.315	1	241	44	28193	Plcb3|1
ubiquitin-dependent protein catabolic process	GO:0006511	0.315	2	728	44	28193	Aup1|1;Psmg2|1
cell activation involved in immune response	GO:0002263	0.317	1	243	44	28193	Pdpk1|1
negative regulation of cell cycle process	GO:0010948	0.317	1	243	44	28193	Psmg2|1
negative regulation of signal transduction	GO:0009968	0.318	3	1269	44	28193	Pdpk1|1;Inpp5f|1;Dkk3|1
modification-dependent protein catabolic process	GO:0019941	0.319	2	735	44	28193	Aup1|1;Psmg2|1
negative regulation of catabolic process	GO:0009895	0.319	1	245	44	28193	Psmg2|1
negative regulation of molecular function	GO:0044092	0.319	3	1272	44	28193	LOC297568|1;Psmg2|1;Pdpk1|1
regulation of cellular protein metabolic process	GO:0032268	0.319	6	2980	44	28193	LOC297568|1;Arl6ip5|1;Psmg2|1;Pdpk1|1;Inpp5f|1;Mvk|1
regulation of synaptic plasticity	GO:0048167	0.32	1	246	44	28193	Rab5a|1
regulation of programmed cell death	GO:0043067	0.321	4	1834	44	28193	Aldh1a1|1;Arl6ip5|1;Psmg2|1;Pdpk1|1
negative regulation of homeostatic process	GO:0032845	0.322	1	248	44	28193	Pdpk1|1
positive regulation of RNA metabolic process	GO:0051254	0.323	4	1841	44	28193	Rhoq|1;Fhod1|1;Ddx58|1;Fubp3|1
regulation of proteasomal protein catabolic process	GO:0061136	0.323	1	249	44	28193	Psmg2|1
response to endoplasmic reticulum stress	GO:0034976	0.323	1	249	44	28193	Aup1|1
modification-dependent macromolecule catabolic process	GO:0043632	0.324	2	744	44	28193	Aup1|1;Psmg2|1
negative regulation of neuron death	GO:1901215	0.324	1	250	44	28193	Pdpk1|1
regulation of protein localization to nucleus	GO:1900180	0.324	1	250	44	28193	Ddx58|1
skin development	GO:0043588	0.326	1	251	44	28193	Krt1|1
regulation of ion homeostasis	GO:2000021	0.327	1	252	44	28193	Pdpk1|1
protein-DNA complex subunit organization	GO:0071824	0.329	1	254	44	28193	H1fx|1
cell death	GO:0008219	0.33	5	2433	44	28193	Aldh1a1|1;Arl6ip5|1;Aatk|1;Psmg2|1;Pdpk1|1
regulation of protein polymerization	GO:0032271	0.33	1	255	44	28193	Arpc5l|1
regulation of protein modification by small protein conjugation or removal	GO:1903320	0.332	1	257	44	28193	Psmg2|1
positive regulation of signaling	GO:0023056	0.333	4	1868	44	28193	Arl6ip5|1;Smpd3|1;Sec13|1;Inpp5f|1
epithelial cell development	GO:0002064	0.334	1	259	44	28193	Pdpk1|1
phagocytosis	GO:0006909	0.334	1	259	44	28193	Rab5a|1
cellular response to transforming growth factor beta stimulus	GO:0071560	0.335	1	260	44	28193	Pdpk1|1
positive regulation of homeostatic process	GO:0032846	0.335	1	260	44	28193	Pdpk1|1
positive regulation of protein complex assembly	GO:0031334	0.335	1	260	44	28193	Arpc5l|1
regulation of cellular response to stress	GO:0080135	0.336	2	764	44	28193	Arl6ip5|1;Inpp5f|1
blood coagulation	GO:0007596	0.336	1	261	44	28193	Pdpk1|1
stress-activated MAPK cascade	GO:0051403	0.337	1	262	44	28193	Arl6ip5|1
regulation of cysteine-type endopeptidase activity	GO:2000116	0.338	1	263	44	28193	Arl6ip5|1
hemostasis	GO:0007599	0.339	1	264	44	28193	Pdpk1|1
rRNA processing	GO:0006364	0.34	1	265	44	28193	Dkc1|1
positive regulation of intracellular protein transport	GO:0090316	0.34	1	265	44	28193	Ddx58|1
developmental cell growth	GO:0048588	0.34	1	265	44	28193	Aatk|1
I-kappaB kinase/NF-kappaB signaling	GO:0007249	0.341	1	266	44	28193	Pdpk1|1
phosphorylation	GO:0016310	0.341	6	3057	44	28193	Uqcrb|1;Arl6ip5|1;Aatk|1;Pdpk1|1;Inpp5f|1;Mvk|1
cell junction organization	GO:0034330	0.342	1	267	44	28193	Pdpk1|1
regulation of mitotic cell cycle phase transition	GO:1901990	0.342	1	267	44	28193	Psmg2|1
coagulation	GO:0050817	0.342	1	267	44	28193	Pdpk1|1
actin polymerization or depolymerization	GO:0008154	0.342	1	267	44	28193	Arpc5l|1
cellular cation homeostasis	GO:0030003	0.345	2	780	44	28193	Smpd3|1;Pdpk1|1
negative regulation of protein kinase activity	GO:0006469	0.346	1	271	44	28193	Pdpk1|1
response to transforming growth factor beta	GO:0071559	0.346	1	271	44	28193	Pdpk1|1
positive regulation of cell death	GO:0010942	0.347	2	784	44	28193	Aldh1a1|1;Arl6ip5|1
regulation of peptidyl-tyrosine phosphorylation	GO:0050730	0.348	1	273	44	28193	Inpp5f|1
negative regulation of growth	GO:0045926	0.348	1	273	44	28193	Aatk|1
positive regulation of metabolic process	GO:0009893	0.349	8	4278	44	28193	Rhoq|1;Arl6ip5|1;Smpd3|1;Fhod1|1;Pdpk1|1;Inpp5f|1;Ddx58|1;Fubp3|1
regulation of signaling	GO:0023051	0.35	7	3684	44	28193	Arl6ip5|1;Smpd3|1;Pdpk1|1;Sec13|1;Rab5a|1;Inpp5f|1;Dkk3|1
endocytosis	GO:0006897	0.35	2	790	44	28193	Rab5a|1;Inpp5f|1
carboxylic acid catabolic process	GO:0046395	0.351	1	275	44	28193	Abhd12|1
organic acid catabolic process	GO:0016054	0.351	1	275	44	28193	Abhd12|1
macromolecule catabolic process	GO:0009057	0.352	3	1349	44	28193	Abhd12|1;Aup1|1;Psmg2|1
regulation of proteolysis involved in cellular protein catabolic process	GO:1903050	0.353	1	277	44	28193	Psmg2|1
cellular ion homeostasis	GO:0006873	0.356	2	799	44	28193	Smpd3|1;Pdpk1|1
DNA conformation change	GO:0071103	0.357	1	281	44	28193	H1fx|1
regulation of cellular response to growth factor stimulus	GO:0090287	0.359	1	283	44	28193	Pdpk1|1
regulation of Wnt signaling pathway	GO:0030111	0.359	1	283	44	28193	Dkk3|1
metal ion homeostasis	GO:0055065	0.359	2	805	44	28193	Smpd3|1;Pdpk1|1
hexose metabolic process	GO:0019318	0.36	1	284	44	28193	Pmm1|1
negative regulation of metabolic process	GO:0009892	0.36	6	3121	44	28193	LOC297568|1;Psmg2|1;Pdpk1|1;Hsbp1|1;Inpp5f|1;Mvk|1
muscle cell proliferation	GO:0033002	0.361	1	285	44	28193	Rab5a|1
sensory organ morphogenesis	GO:0090596	0.361	1	285	44	28193	Aldh1a1|1
regulation of endocytosis	GO:0030100	0.361	1	285	44	28193	Rab5a|1
anatomical structure formation involved in morphogenesis	GO:0048646	0.362	3	1370	44	28193	Aldh1a1|1;Pdpk1|1;Hsbp1|1
regulation of neuron apoptotic process	GO:0043523	0.362	1	286	44	28193	Pdpk1|1
epithelial cell migration	GO:0010631	0.363	1	287	44	28193	Pdpk1|1
nuclear chromosome segregation	GO:0098813	0.364	1	288	44	28193	Psmg2|1
organic hydroxy compound transport	GO:0015850	0.364	1	288	44	28193	Smpd3|1
epithelium migration	GO:0090132	0.365	1	289	44	28193	Pdpk1|1
endosomal transport	GO:0016197	0.365	1	289	44	28193	Inpp5f|1
regulation of cell communication	GO:0010646	0.366	7	3742	44	28193	Arl6ip5|1;Smpd3|1;Pdpk1|1;Sec13|1;Rab5a|1;Inpp5f|1;Dkk3|1
negative regulation of kinase activity	GO:0033673	0.367	1	291	44	28193	Pdpk1|1
regulation of signal transduction	GO:0009966	0.367	6	3147	44	28193	Arl6ip5|1;Smpd3|1;Pdpk1|1;Sec13|1;Inpp5f|1;Dkk3|1
amide biosynthetic process	GO:0043604	0.368	3	1385	44	28193	Smpd3|1;Mthfd2l|1;Mvk|1
developmental growth involved in morphogenesis	GO:0060560	0.369	1	293	44	28193	Aatk|1
establishment of vesicle localization	GO:0051650	0.37	1	294	44	28193	Rab5a|1
regulation of response to stimulus	GO:0048583	0.37	8	4362	44	28193	Arl6ip5|1;Smpd3|1;Krt1|1;Pdpk1|1;Sec13|1;Inpp5f|1;Ddx58|1;Dkk3|1
intracellular receptor signaling pathway	GO:0030522	0.371	1	295	44	28193	Ddx58|1
lipid modification	GO:0030258	0.372	1	296	44	28193	Inpp5f|1
regulation of calcium ion transport	GO:0051924	0.372	1	296	44	28193	Pdpk1|1
tissue migration	GO:0090130	0.373	1	297	44	28193	Pdpk1|1
female pregnancy	GO:0007565	0.374	1	298	44	28193	Ube2q1|1
reactive oxygen species metabolic process	GO:0072593	0.375	1	299	44	28193	Smpd3|1
stress-activated protein kinase signaling cascade	GO:0031098	0.376	1	300	44	28193	Arl6ip5|1
regulation of cation transmembrane transport	GO:1904062	0.378	1	302	44	28193	Pdpk1|1
protein autophosphorylation	GO:0046777	0.378	1	302	44	28193	Aatk|1
regulation of cellular protein catabolic process	GO:1903362	0.379	1	303	44	28193	Psmg2|1
rRNA metabolic process	GO:0016072	0.379	1	303	44	28193	Dkc1|1
response to virus	GO:0009615	0.38	1	304	44	28193	Ddx58|1
proteolysis involved in cellular protein catabolic process	GO:0051603	0.382	2	846	44	28193	Aup1|1;Psmg2|1
regulation of immune system process	GO:0002682	0.383	3	1419	44	28193	Krt1|1;Pdpk1|1;Ddx58|1
regulation of protein metabolic process	GO:0051246	0.383	6	3200	44	28193	LOC297568|1;Arl6ip5|1;Psmg2|1;Pdpk1|1;Inpp5f|1;Mvk|1
negative regulation of cell differentiation	GO:0045596	0.383	2	848	44	28193	Aatk|1;Inpp5f|1
regulation of cell cycle phase transition	GO:1901987	0.384	1	308	44	28193	Psmg2|1
regulation of cell death	GO:0010941	0.385	4	2011	44	28193	Aldh1a1|1;Arl6ip5|1;Psmg2|1;Pdpk1|1
regulation of protein modification process	GO:0031399	0.386	4	2015	44	28193	Arl6ip5|1;Psmg2|1;Pdpk1|1;Inpp5f|1
embryonic organ morphogenesis	GO:0048562	0.386	1	311	44	28193	Aldh1a1|1
intrinsic apoptotic signaling pathway	GO:0097193	0.386	1	311	44	28193	Arl6ip5|1
protein import into nucleus	GO:0006606	0.388	1	313	44	28193	Ddx58|1
protein targeting to nucleus	GO:0044744	0.388	1	313	44	28193	Ddx58|1
vesicle localization	GO:0051648	0.389	1	314	44	28193	Rab5a|1
regulation of protein targeting	GO:1903533	0.39	1	315	44	28193	Ddx58|1
second-messenger-mediated signaling	GO:0019932	0.39	1	315	44	28193	Pdpk1|1
chemical homeostasis	GO:0048878	0.391	3	1438	44	28193	Smpd3|1;Krt1|1;Pdpk1|1
activation of protein kinase activity	GO:0032147	0.391	1	316	44	28193	Pdpk1|1
negative regulation of signaling	GO:0023057	0.393	3	1442	44	28193	Pdpk1|1;Inpp5f|1;Dkk3|1
negative regulation of cell communication	GO:0010648	0.393	3	1444	44	28193	Pdpk1|1;Inpp5f|1;Dkk3|1
regulation of synapse structure or activity	GO:0050803	0.394	1	319	44	28193	Rab5a|1
regulation of neuron differentiation	GO:0045664	0.397	2	872	44	28193	Aatk|1;Inpp5f|1
peptide hormone secretion	GO:0030072	0.398	1	323	44	28193	Ube2q1|1
peptidyl-amino acid modification	GO:0018193	0.399	3	1458	44	28193	Aatk|1;Pdpk1|1;Inpp5f|1
regulation of angiogenesis	GO:0045765	0.4	1	325	44	28193	Pdpk1|1
protein ubiquitination	GO:0016567	0.401	2	880	44	28193	Ube2q1|1;Psmg2|1
cellular macromolecule metabolic process	GO:0044260	0.403	19	11359	44	28193	Abhd12|1;Wdr20|1;LOC297568|1;Ube2q1|1;Aup1|1;Rhoq|1;Arl6ip5|1;Pmm1|1;Krt1|1;Fhod1|1;Aatk|1;Psmg2|1;Pdpk1|1;Hsbp1|1;Dkc1|1;Inpp5f|1;Mvk|1;Ddx58|1;Fubp3|1
protein glycosylation	GO:0006486	0.405	1	330	44	28193	Pmm1|1
macromolecule glycosylation	GO:0043413	0.405	1	330	44	28193	Pmm1|1
positive regulation of macromolecule biosynthetic process	GO:0010557	0.405	4	2068	44	28193	Rhoq|1;Fhod1|1;Ddx58|1;Fubp3|1
steroid metabolic process	GO:0008202	0.406	1	332	44	28193	Mvk|1
regulation of chromosome organization	GO:0033044	0.406	1	332	44	28193	Psmg2|1
cellular protein catabolic process	GO:0044257	0.407	2	890	44	28193	Aup1|1;Psmg2|1
cellular response to cytokine stimulus	GO:0071345	0.408	2	892	44	28193	Smpd3|1;Pmm1|1
cation homeostasis	GO:0055080	0.408	2	893	44	28193	Smpd3|1;Pdpk1|1
cellular respiration	GO:0045333	0.41	1	336	44	28193	Uqcrb|1
negative regulation of endopeptidase activity	GO:0010951	0.41	1	336	44	28193	LOC297568|1
cellular response to oxygen-containing compound	GO:1901701	0.411	3	1485	44	28193	Rhoq|1;Pdpk1|1;Inpp5f|1
regulation of cell division	GO:0051302	0.412	1	338	44	28193	Psmg2|1
positive regulation of ion transport	GO:0043270	0.414	1	340	44	28193	Pdpk1|1
monosaccharide metabolic process	GO:0005996	0.414	1	340	44	28193	Pmm1|1
regulation of inflammatory response	GO:0050727	0.414	1	340	44	28193	Krt1|1
glycosylation	GO:0070085	0.419	1	345	44	28193	Pmm1|1
response to mechanical stimulus	GO:0009612	0.419	1	345	44	28193	Abhd12|1
inorganic ion homeostasis	GO:0098771	0.421	2	916	44	28193	Smpd3|1;Pdpk1|1
receptor-mediated endocytosis	GO:0006898	0.423	1	350	44	28193	Inpp5f|1
chromosome segregation	GO:0007059	0.424	1	351	44	28193	Psmg2|1
positive regulation of proteolysis	GO:0045862	0.425	1	352	44	28193	Arl6ip5|1
protein polymerization	GO:0051258	0.425	1	352	44	28193	Arpc5l|1
cell-substrate adhesion	GO:0031589	0.426	1	353	44	28193	Pdpk1|1
regulation of organelle organization	GO:0033043	0.427	3	1522	44	28193	Fhod1|1;Arpc5l|1;Psmg2|1
negative regulation of peptidase activity	GO:0010466	0.429	1	356	44	28193	LOC297568|1
regulation of ion transport	GO:0043269	0.43	2	932	44	28193	Arl6ip5|1;Pdpk1|1
positive regulation of cytosolic calcium ion concentration	GO:0007204	0.431	1	359	44	28193	Pdpk1|1
mitotic nuclear division	GO:0007067	0.431	1	359	44	28193	Psmg2|1
cellular carbohydrate metabolic process	GO:0044262	0.433	1	361	44	28193	Isyna1|1
camera-type eye development	GO:0043010	0.433	1	361	44	28193	Aldh1a1|1
multi-multicellular organism process	GO:0044706	0.433	1	361	44	28193	Ube2q1|1
regeneration	GO:0031099	0.434	1	362	44	28193	Inpp5f|1
protein modification by small protein conjugation	GO:0032446	0.434	2	941	44	28193	Ube2q1|1;Psmg2|1
regulation of vasculature development	GO:1901342	0.435	1	363	44	28193	Pdpk1|1
transmembrane receptor protein serine/threonine kinase signaling pathway	GO:0007178	0.439	1	368	44	28193	Pdpk1|1
maintenance of location	GO:0051235	0.439	1	368	44	28193	Pdpk1|1
catabolic process	GO:0009056	0.44	5	2780	44	28193	Abhd12|1;Aup1|1;Plcb3|1;Psmg2|1;Inpp5f|1
positive regulation of gene expression	GO:0010628	0.441	4	2168	44	28193	Rhoq|1;Fhod1|1;Ddx58|1;Fubp3|1
cellular response to oxidative stress	GO:0034599	0.442	1	371	44	28193	Arl6ip5|1
negative regulation of organelle organization	GO:0010639	0.444	1	373	44	28193	Psmg2|1
positive regulation of nucleobase-containing compound metabolic process	GO:0045935	0.445	4	2178	44	28193	Rhoq|1;Fhod1|1;Ddx58|1;Fubp3|1
regulation of primary metabolic process	GO:0080090	0.447	12	7176	44	28193	LOC297568|1;Rhoq|1;Arl6ip5|1;Smpd3|1;Fhod1|1;Psmg2|1;Pdpk1|1;Hsbp1|1;Inpp5f|1;Mvk|1;Ddx58|1;Fubp3|1
mitotic cell cycle phase transition	GO:0044772	0.448	1	378	44	28193	Psmg2|1
protein import	GO:0017038	0.448	1	378	44	28193	Ddx58|1
regulation of multi-organism process	GO:0043900	0.449	1	379	44	28193	Ddx58|1
small molecule catabolic process	GO:0044282	0.449	1	379	44	28193	Abhd12|1
regulation of protein phosphorylation	GO:0001932	0.451	3	1581	44	28193	Arl6ip5|1;Pdpk1|1;Inpp5f|1
multicellular organismal homeostasis	GO:0048871	0.452	1	382	44	28193	Krt1|1
organic cyclic compound metabolic process	GO:1901360	0.452	13	7826	44	28193	Uqcrb|1;Rhoq|1;Pmm1|1;Mthfd2l|1;Fhod1|1;Pdpk1|1;Atp5o|1;Hsbp1|1;Dkc1|1;Atp5l|1;Mvk|1;Ddx58|1;Fubp3|1
regulation of macromolecule metabolic process	GO:0060255	0.452	12	7197	44	28193	LOC297568|1;Rhoq|1;Arl6ip5|1;Smpd3|1;Fhod1|1;Psmg2|1;Pdpk1|1;Hsbp1|1;Inpp5f|1;Mvk|1;Ddx58|1;Fubp3|1
anatomical structure homeostasis	GO:0060249	0.454	1	385	44	28193	Krt1|1
brain development	GO:0007420	0.457	2	983	44	28193	Aatk|1;Tpm3|1
protein metabolic process	GO:0019538	0.457	13	7850	44	28193	Abhd12|1;Wdr20|1;LOC297568|1;Ube2q1|1;Aup1|1;Arl6ip5|1;Pmm1|1;Krt1|1;Aatk|1;Psmg2|1;Pdpk1|1;Inpp5f|1;Mvk|1
ion homeostasis	GO:0050801	0.458	2	985	44	28193	Smpd3|1;Pdpk1|1
regulation of transcription from RNA polymerase II promoter	GO:0006357	0.459	4	2218	44	28193	Rhoq|1;Fhod1|1;Ddx58|1;Fubp3|1
negative regulation of cellular process	GO:0048523	0.459	9	5343	44	28193	LOC297568|1;Rhoq|1;Aatk|1;Psmg2|1;Pdpk1|1;Hsbp1|1;Inpp5f|1;Mvk|1;Dkk3|1
regulation of neuron death	GO:1901214	0.463	1	395	44	28193	Pdpk1|1
glycoprotein biosynthetic process	GO:0009101	0.464	1	397	44	28193	Pmm1|1
regulation of catalytic activity	GO:0050790	0.465	5	2858	44	28193	LOC297568|1;Aup1|1;Arl6ip5|1;Psmg2|1;Pdpk1|1
positive regulation of signal transduction	GO:0009967	0.465	3	1615	44	28193	Arl6ip5|1;Smpd3|1;Sec13|1
cellular response to stress	GO:0033554	0.467	4	2240	44	28193	Aup1|1;Arl6ip5|1;Pithd1|1;Inpp5f|1
response to hormone	GO:0009725	0.467	3	1620	44	28193	Rhoq|1;Pdpk1|1;Inpp5f|1
system process	GO:0003008	0.47	6	3500	44	28193	Smpd3|1;Plcb3|1;Hsbp1|1;Inpp5f|1;Tpm4|1;Tpm3|1
regulation of developmental growth	GO:0048638	0.47	1	404	44	28193	Aatk|1
ameboidal-type cell migration	GO:0001667	0.47	1	404	44	28193	Pdpk1|1
regulation of intracellular protein transport	GO:0033157	0.472	1	406	44	28193	Ddx58|1
microtubule-based movement	GO:0007018	0.473	1	407	44	28193	Klc1|1
carboxylic acid transport	GO:0046942	0.474	1	408	44	28193	Arl6ip5|1
cellular amide metabolic process	GO:0043603	0.476	3	1641	44	28193	Smpd3|1;Mthfd2l|1;Mvk|1
regulation of transferase activity	GO:0051338	0.476	2	1020	44	28193	Psmg2|1;Pdpk1|1
negative regulation of apoptotic process	GO:0043066	0.476	2	1020	44	28193	Psmg2|1;Pdpk1|1
cell-cell signaling by wnt	GO:0198738	0.478	1	413	44	28193	Dkk3|1
nucleobase-containing compound metabolic process	GO:0006139	0.479	12	7323	44	28193	Uqcrb|1;Rhoq|1;Pmm1|1;Mthfd2l|1;Fhod1|1;Pdpk1|1;Atp5o|1;Hsbp1|1;Dkc1|1;Atp5l|1;Ddx58|1;Fubp3|1
regulation of translation	GO:0006417	0.48	1	415	44	28193	Mvk|1
hormone secretion	GO:0046879	0.48	1	415	44	28193	Ube2q1|1
head development	GO:0060322	0.481	2	1029	44	28193	Aatk|1;Tpm3|1
regulation of cellular metabolic process	GO:0031323	0.481	12	7331	44	28193	LOC297568|1;Rhoq|1;Arl6ip5|1;Smpd3|1;Fhod1|1;Psmg2|1;Pdpk1|1;Hsbp1|1;Inpp5f|1;Mvk|1;Ddx58|1;Fubp3|1
organic acid transport	GO:0015849	0.481	1	417	44	28193	Arl6ip5|1
regulation of hydrolase activity	GO:0051336	0.483	3	1659	44	28193	LOC297568|1;Arl6ip5|1;Pdpk1|1
cell cycle phase transition	GO:0044770	0.485	1	422	44	28193	Psmg2|1
negative regulation of programmed cell death	GO:0043069	0.486	2	1039	44	28193	Psmg2|1;Pdpk1|1
eye development	GO:0001654	0.486	1	423	44	28193	Aldh1a1|1
regulation of macromolecule biosynthetic process	GO:0010556	0.486	8	4822	44	28193	Rhoq|1;Smpd3|1;Fhod1|1;Pdpk1|1;Hsbp1|1;Mvk|1;Ddx58|1;Fubp3|1
cellular chemical homeostasis	GO:0055082	0.488	2	1043	44	28193	Smpd3|1;Pdpk1|1
protein localization to nucleus	GO:0034504	0.489	1	426	44	28193	Ddx58|1
positive regulation of cytokine production	GO:0001819	0.49	1	428	44	28193	Ddx58|1
ossification	GO:0001503	0.491	1	429	44	28193	Tpm4|1
single-organism developmental process	GO:0044767	0.491	12	7378	44	28193	Ube2q1|1;Aldh1a1|1;Rhoq|1;Smpd3|1;Krt1|1;Aatk|1;Pdpk1|1;Hsbp1|1;Inpp5f|1;Tpm4|1;Dkk3|1;Tpm3|1
transcription from RNA polymerase II promoter	GO:0006366	0.491	4	2310	44	28193	Rhoq|1;Fhod1|1;Ddx58|1;Fubp3|1
response to cytokine	GO:0034097	0.492	2	1051	44	28193	Smpd3|1;Pmm1|1
regulation of cell morphogenesis involved in differentiation	GO:0010769	0.493	1	431	44	28193	Aatk|1
nucleocytoplasmic transport	GO:0006913	0.494	1	433	44	28193	Ddx58|1
regulation of neurogenesis	GO:0050767	0.495	2	1056	44	28193	Aatk|1;Inpp5f|1
cellular response to chemical stimulus	GO:0070887	0.495	6	3589	44	28193	Rhoq|1;Arl6ip5|1;Smpd3|1;Pmm1|1;Pdpk1|1;Inpp5f|1
hormone transport	GO:0009914	0.497	1	436	44	28193	Ube2q1|1
leukocyte mediated immunity	GO:0002443	0.498	1	438	44	28193	Pdpk1|1
calcium ion transmembrane transport	GO:0070588	0.498	1	438	44	28193	Pdpk1|1
cellular catabolic process	GO:0044248	0.499	4	2331	44	28193	Abhd12|1;Aup1|1;Psmg2|1;Inpp5f|1
regulation of protein catabolic process	GO:0042176	0.5	1	440	44	28193	Psmg2|1
defense response	GO:0006952	0.5	3	1701	44	28193	Krt1|1;Pdpk1|1;Ddx58|1
ncRNA processing	GO:0034470	0.501	1	442	44	28193	Dkc1|1
negative regulation of immune system process	GO:0002683	0.503	1	444	44	28193	Pdpk1|1
positive regulation of protein phosphorylation	GO:0001934	0.504	2	1074	44	28193	Arl6ip5|1;Pdpk1|1
cellular response to organic substance	GO:0071310	0.504	5	2984	44	28193	Rhoq|1;Smpd3|1;Pmm1|1;Pdpk1|1;Inpp5f|1
regulation of phosphorylation	GO:0042325	0.504	3	1711	44	28193	Arl6ip5|1;Pdpk1|1;Inpp5f|1
multicellular organism development	GO:0007275	0.505	10	6169	44	28193	Ube2q1|1;Aldh1a1|1;Smpd3|1;Krt1|1;Aatk|1;Pdpk1|1;Hsbp1|1;Inpp5f|1;Dkk3|1;Tpm3|1
energy derivation by oxidation of organic compounds	GO:0015980	0.505	1	447	44	28193	Uqcrb|1
macromolecular complex subunit organization	GO:0043933	0.506	5	2990	44	28193	Uqcrb|1;Krt1|1;Arpc5l|1;Psmg2|1;H1fx|1
developmental process	GO:0032502	0.507	12	7451	44	28193	Ube2q1|1;Aldh1a1|1;Rhoq|1;Smpd3|1;Krt1|1;Aatk|1;Pdpk1|1;Hsbp1|1;Inpp5f|1;Tpm4|1;Dkk3|1;Tpm3|1
Wnt signaling pathway	GO:0016055	0.507	1	449	44	28193	Dkk3|1
response to organic substance	GO:0010033	0.508	7	4271	44	28193	Aup1|1;Rhoq|1;Smpd3|1;Pmm1|1;Pdpk1|1;Inpp5f|1;Ddx58|1
cellular nitrogen compound metabolic process	GO:0034641	0.509	14	8736	44	28193	Uqcrb|1;Rhoq|1;Smpd3|1;Pmm1|1;Mthfd2l|1;Fhod1|1;Pdpk1|1;Atp5o|1;Hsbp1|1;Dkc1|1;Atp5l|1;Mvk|1;Ddx58|1;Fubp3|1
positive regulation of cell proliferation	GO:0008284	0.511	2	1088	44	28193	Rab5a|1;Dkc1|1
ribosome biogenesis	GO:0042254	0.512	1	455	44	28193	Dkc1|1
positive regulation of hydrolase activity	GO:0051345	0.512	2	1090	44	28193	Arl6ip5|1;Pdpk1|1
glycoprotein metabolic process	GO:0009100	0.514	1	458	44	28193	Pmm1|1
macromolecule metabolic process	GO:0043170	0.514	20	12583	44	28193	Abhd12|1;Wdr20|1;LOC297568|1;Ube2q1|1;Aup1|1;Rhoq|1;Arl6ip5|1;Smpd3|1;Pmm1|1;Krt1|1;Fhod1|1;Aatk|1;Psmg2|1;Pdpk1|1;Hsbp1|1;Dkc1|1;Inpp5f|1;Mvk|1;Ddx58|1;Fubp3|1
protein phosphorylation	GO:0006468	0.515	4	2379	44	28193	Arl6ip5|1;Aatk|1;Pdpk1|1;Inpp5f|1
regulation of metal ion transport	GO:0010959	0.518	1	463	44	28193	Pdpk1|1
oxidation-reduction process	GO:0055114	0.52	3	1750	44	28193	Uqcrb|1;Aldh1a1|1;Mthfd2l|1
heterocycle metabolic process	GO:0046483	0.524	12	7532	44	28193	Uqcrb|1;Rhoq|1;Pmm1|1;Mthfd2l|1;Fhod1|1;Pdpk1|1;Atp5o|1;Hsbp1|1;Dkc1|1;Atp5l|1;Ddx58|1;Fubp3|1
positive regulation of cell projection organization	GO:0031346	0.526	1	474	44	28193	Rhoq|1
negative regulation of developmental process	GO:0051093	0.527	2	1121	44	28193	Aatk|1;Inpp5f|1
cellular macromolecule catabolic process	GO:0044265	0.527	2	1121	44	28193	Aup1|1;Psmg2|1
positive regulation of phosphorylation	GO:0042327	0.528	2	1124	44	28193	Arl6ip5|1;Pdpk1|1
regulation of protein complex assembly	GO:0043254	0.528	1	477	44	28193	Arpc5l|1
regulation of cell growth	GO:0001558	0.529	1	478	44	28193	Aatk|1
obsolete death	GO:0016265	0.53	3	1775	44	28193	Aatk|1;Psmg2|1;Pdpk1|1
cellular aromatic compound metabolic process	GO:0006725	0.532	12	7572	44	28193	Uqcrb|1;Rhoq|1;Pmm1|1;Mthfd2l|1;Fhod1|1;Pdpk1|1;Atp5o|1;Hsbp1|1;Dkc1|1;Atp5l|1;Ddx58|1;Fubp3|1
anatomical structure development	GO:0048856	0.533	11	6932	44	28193	Ube2q1|1;Aldh1a1|1;Rhoq|1;Smpd3|1;Krt1|1;Aatk|1;Pdpk1|1;Hsbp1|1;Inpp5f|1;Dkk3|1;Tpm3|1
positive regulation of secretion by cell	GO:1903532	0.534	1	485	44	28193	Smpd3|1
embryonic organ development	GO:0048568	0.537	1	489	44	28193	Aldh1a1|1
posttranscriptional regulation of gene expression	GO:0010608	0.542	1	496	44	28193	Mvk|1
modulation of synaptic transmission	GO:0050804	0.542	1	496	44	28193	Rab5a|1
nuclear transport	GO:0051169	0.543	1	497	44	28193	Ddx58|1
negative regulation of cell death	GO:0060548	0.546	2	1162	44	28193	Psmg2|1;Pdpk1|1
axonogenesis	GO:0007409	0.547	1	502	44	28193	Aatk|1
embryo development	GO:0009790	0.547	2	1163	44	28193	Aldh1a1|1;Hsbp1|1
anatomical structure morphogenesis	GO:0009653	0.547	5	3125	44	28193	Aldh1a1|1;Rhoq|1;Aatk|1;Pdpk1|1;Hsbp1|1
cellular response to endogenous stimulus	GO:0071495	0.548	3	1822	44	28193	Rhoq|1;Pdpk1|1;Inpp5f|1
regulation of cellular biosynthetic process	GO:0031326	0.548	8	5072	44	28193	Rhoq|1;Smpd3|1;Fhod1|1;Pdpk1|1;Hsbp1|1;Mvk|1;Ddx58|1;Fubp3|1
negative regulation of hydrolase activity	GO:0051346	0.549	1	505	44	28193	LOC297568|1
regulation of nervous system development	GO:0051960	0.55	2	1170	44	28193	Aatk|1;Inpp5f|1
nuclear division	GO:0000280	0.551	1	508	44	28193	Psmg2|1
single-multicellular organism process	GO:0044707	0.551	14	8944	44	28193	Abhd12|1;Ube2q1|1;Aldh1a1|1;Smpd3|1;Krt1|1;Aatk|1;Plcb3|1;Pdpk1|1;Hsbp1|1;Inpp5f|1;Ddx58|1;Tpm4|1;Dkk3|1;Tpm3|1
negative regulation of cell cycle	GO:0045786	0.557	1	516	44	28193	Psmg2|1
positive regulation of secretion	GO:0051047	0.559	1	519	44	28193	Smpd3|1
positive regulation of protein kinase activity	GO:0045860	0.559	1	519	44	28193	Pdpk1|1
epithelium development	GO:0060429	0.56	2	1190	44	28193	Aldh1a1|1;Pdpk1|1
neuron projection development	GO:0031175	0.564	2	1199	44	28193	Aatk|1;Inpp5f|1
angiogenesis	GO:0001525	0.564	1	527	44	28193	Pdpk1|1
positive regulation of cell communication	GO:0010647	0.567	3	1874	44	28193	Arl6ip5|1;Smpd3|1;Sec13|1
regulation of biosynthetic process	GO:0009889	0.569	8	5158	44	28193	Rhoq|1;Smpd3|1;Fhod1|1;Pdpk1|1;Hsbp1|1;Mvk|1;Ddx58|1;Fubp3|1
positive regulation of protein transport	GO:0051222	0.573	1	539	44	28193	Ddx58|1
aging	GO:0007568	0.573	1	539	44	28193	Smpd3|1
cellular homeostasis	GO:0019725	0.573	2	1219	44	28193	Smpd3|1;Pdpk1|1
morphogenesis of an epithelium	GO:0002009	0.573	1	540	44	28193	Aldh1a1|1
positive regulation of establishment of protein localization	GO:1904951	0.574	1	541	44	28193	Pdpk1|1
positive regulation of kinase activity	GO:0033674	0.584	1	556	44	28193	Pdpk1|1
regulation of nitrogen compound metabolic process	GO:0051171	0.585	8	5227	44	28193	Rhoq|1;Smpd3|1;Fhod1|1;Pdpk1|1;Hsbp1|1;Mvk|1;Ddx58|1;Fubp3|1
regulation of mitotic cell cycle	GO:0007346	0.587	1	561	44	28193	Psmg2|1
organelle fission	GO:0048285	0.589	1	563	44	28193	Psmg2|1
wound healing	GO:0042060	0.589	1	563	44	28193	Pdpk1|1
central nervous system development	GO:0007417	0.589	2	1255	44	28193	Aatk|1;Tpm3|1
response to stress	GO:0006950	0.589	7	4588	44	28193	Aup1|1;Arl6ip5|1;Krt1|1;Pithd1|1;Pdpk1|1;Inpp5f|1;Ddx58|1
regulation of homeostatic process	GO:0032844	0.59	1	565	44	28193	Pdpk1|1
positive regulation of MAPK cascade	GO:0043410	0.591	1	567	44	28193	Arl6ip5|1
immune response	GO:0006955	0.593	3	1945	44	28193	Krt1|1;Pdpk1|1;Ddx58|1
organic anion transport	GO:0015711	0.594	1	571	44	28193	Arl6ip5|1
regulation of cell development	GO:0060284	0.598	2	1275	44	28193	Aatk|1;Inpp5f|1
negative regulation of intracellular signal transduction	GO:1902532	0.6	1	581	44	28193	Inpp5f|1
regulation of leukocyte activation	GO:0002694	0.601	1	582	44	28193	Pdpk1|1
cell growth	GO:0016049	0.602	1	583	44	28193	Aatk|1
single organism signaling	GO:0044700	0.602	14	9199	44	28193	Ube2q1|1;Rhoq|1;Arl6ip5|1;Smpd3|1;Aatk|1;Plcb3|1;Pdpk1|1;Sec13|1;Rab5a|1;Sv2b|1;Inpp5f|1;Gng10|1;Ddx58|1;Dkk3|1
cell surface receptor signaling pathway involved in cell-cell signaling	GO:1905114	0.604	1	587	44	28193	Dkk3|1
defense response to other organism	GO:0098542	0.605	1	589	44	28193	Ddx58|1
positive regulation of protein modification process	GO:0031401	0.606	2	1294	44	28193	Arl6ip5|1;Pdpk1|1
signaling	GO:0023052	0.606	14	9221	44	28193	Ube2q1|1;Rhoq|1;Arl6ip5|1;Smpd3|1;Aatk|1;Plcb3|1;Pdpk1|1;Sec13|1;Rab5a|1;Sv2b|1;Inpp5f|1;Gng10|1;Ddx58|1;Dkk3|1
dephosphorylation	GO:0016311	0.608	1	594	44	28193	Inpp5f|1
regulation of membrane potential	GO:0042391	0.609	1	595	44	28193	Arl6ip5|1
generation of precursor metabolites and energy	GO:0006091	0.612	1	600	44	28193	Uqcrb|1
reproductive system development	GO:0061458	0.613	1	601	44	28193	Ube2q1|1
negative regulation of multicellular organismal process	GO:0051241	0.614	2	1313	44	28193	Aatk|1;Inpp5f|1
positive regulation of phosphorus metabolic process	GO:0010562	0.615	2	1316	44	28193	Arl6ip5|1;Pdpk1|1
positive regulation of phosphate metabolic process	GO:0045937	0.615	2	1316	44	28193	Arl6ip5|1;Pdpk1|1
negative regulation of transport	GO:0051051	0.615	1	605	44	28193	Arl6ip5|1
ncRNA metabolic process	GO:0034660	0.615	1	605	44	28193	Dkc1|1
organonitrogen compound catabolic process	GO:1901565	0.618	2	1322	44	28193	Abhd12|1;Aup1|1
regulation of phosphate metabolic process	GO:0019220	0.619	3	2019	44	28193	Arl6ip5|1;Pdpk1|1;Inpp5f|1
cell division	GO:0051301	0.621	1	614	44	28193	Psmg2|1
regulation of phosphorus metabolic process	GO:0051174	0.621	3	2026	44	28193	Arl6ip5|1;Pdpk1|1;Inpp5f|1
calcium ion transport	GO:0006816	0.622	1	616	44	28193	Pdpk1|1
response to oxidative stress	GO:0006979	0.622	1	616	44	28193	Arl6ip5|1
blood vessel morphogenesis	GO:0048514	0.624	1	620	44	28193	Pdpk1|1
ribonucleoprotein complex biogenesis	GO:0022613	0.627	1	624	44	28193	Dkc1|1
protein secretion	GO:0009306	0.627	1	624	44	28193	Ube2q1|1
chromosome organization	GO:0051276	0.629	2	1348	44	28193	Psmg2|1;H1fx|1
positive regulation of transferase activity	GO:0051347	0.629	1	628	44	28193	Pdpk1|1
mRNA metabolic process	GO:0016071	0.63	1	629	44	28193	Dkc1|1
regulation of cell activation	GO:0050865	0.632	1	633	44	28193	Pdpk1|1
peptide secretion	GO:0002790	0.633	1	634	44	28193	Ube2q1|1
regulation of cell cycle process	GO:0010564	0.637	1	642	44	28193	Psmg2|1
regulation of cytokine production	GO:0001817	0.64	1	646	44	28193	Ddx58|1
sensory organ development	GO:0007423	0.643	1	651	44	28193	Aldh1a1|1
neuron development	GO:0048666	0.643	2	1385	44	28193	Aatk|1;Inpp5f|1
tissue development	GO:0009888	0.646	3	2100	44	28193	Aldh1a1|1;Pdpk1|1;Hsbp1|1
regulation of ion transmembrane transport	GO:0034765	0.65	1	664	44	28193	Pdpk1|1
epithelial cell differentiation	GO:0030855	0.65	1	665	44	28193	Pdpk1|1
cell communication	GO:0007154	0.652	14	9465	44	28193	Ube2q1|1;Rhoq|1;Arl6ip5|1;Smpd3|1;Aatk|1;Plcb3|1;Pdpk1|1;Sec13|1;Rab5a|1;Sv2b|1;Inpp5f|1;Gng10|1;Ddx58|1;Dkk3|1
homeostatic process	GO:0042592	0.652	3	2119	44	28193	Smpd3|1;Krt1|1;Pdpk1|1
cell morphogenesis involved in neuron differentiation	GO:0048667	0.653	1	670	44	28193	Aatk|1
divalent metal ion transport	GO:0070838	0.654	1	671	44	28193	Pdpk1|1
divalent inorganic cation transport	GO:0072511	0.655	1	674	44	28193	Pdpk1|1
mitochondrion organization	GO:0007005	0.658	1	679	44	28193	Uqcrb|1
regulation of nucleic acid-templated transcription	GO:1903506	0.661	6	4214	44	28193	Rhoq|1;Fhod1|1;Pdpk1|1;Hsbp1|1;Ddx58|1;Fubp3|1
regulation of transmembrane transport	GO:0034762	0.661	1	685	44	28193	Pdpk1|1
regulation of RNA biosynthetic process	GO:2001141	0.662	6	4221	44	28193	Rhoq|1;Fhod1|1;Pdpk1|1;Hsbp1|1;Ddx58|1;Fubp3|1
tissue morphogenesis	GO:0048729	0.669	1	700	44	28193	Aldh1a1|1
regulation of molecular function	GO:0065009	0.676	5	3594	44	28193	LOC297568|1;Aup1|1;Arl6ip5|1;Psmg2|1;Pdpk1|1
blood vessel development	GO:0001568	0.68	1	720	44	28193	Pdpk1|1
regulation of metabolic process	GO:0019222	0.681	12	8314	44	28193	LOC297568|1;Rhoq|1;Arl6ip5|1;Smpd3|1;Fhod1|1;Psmg2|1;Pdpk1|1;Hsbp1|1;Inpp5f|1;Mvk|1;Ddx58|1;Fubp3|1
cytokine production	GO:0001816	0.682	1	725	44	28193	Ddx58|1
neuron projection morphogenesis	GO:0048812	0.689	1	738	44	28193	Aatk|1
cell morphogenesis	GO:0000902	0.692	2	1514	44	28193	Rhoq|1;Aatk|1
mitotic cell cycle process	GO:1903047	0.694	1	749	44	28193	Psmg2|1
vasculature development	GO:0001944	0.696	1	753	44	28193	Pdpk1|1
regulation of growth	GO:0040008	0.697	1	754	44	28193	Aatk|1
cell surface receptor signaling pathway	GO:0007166	0.697	4	2980	44	28193	Rhoq|1;Pdpk1|1;Inpp5f|1;Dkk3|1
regulation of developmental process	GO:0050793	0.699	4	2986	44	28193	Rhoq|1;Aatk|1;Pdpk1|1;Inpp5f|1
regulation of RNA metabolic process	GO:0051252	0.701	6	4389	44	28193	Rhoq|1;Fhod1|1;Pdpk1|1;Hsbp1|1;Ddx58|1;Fubp3|1
monocarboxylic acid metabolic process	GO:0032787	0.703	1	766	44	28193	Aldh1a1|1
regulation of multicellular organismal development	GO:2000026	0.704	3	2289	44	28193	Aatk|1;Pdpk1|1;Inpp5f|1
regulation of cellular catabolic process	GO:0031329	0.705	1	770	44	28193	Psmg2|1
developmental growth	GO:0048589	0.71	1	781	44	28193	Aatk|1
inflammatory response	GO:0006954	0.713	1	787	44	28193	Krt1|1
response to external stimulus	GO:0009605	0.713	4	3040	44	28193	Abhd12|1;Krt1|1;Inpp5f|1;Ddx58|1
nucleic acid-templated transcription	GO:0097659	0.714	6	4450	44	28193	Rhoq|1;Fhod1|1;Pdpk1|1;Hsbp1|1;Ddx58|1;Fubp3|1
multicellular organismal process	GO:0032501	0.715	14	9822	44	28193	Abhd12|1;Ube2q1|1;Aldh1a1|1;Smpd3|1;Krt1|1;Aatk|1;Plcb3|1;Pdpk1|1;Hsbp1|1;Inpp5f|1;Ddx58|1;Tpm4|1;Dkk3|1;Tpm3|1
RNA biosynthetic process	GO:0032774	0.718	6	4469	44	28193	Rhoq|1;Fhod1|1;Pdpk1|1;Hsbp1|1;Ddx58|1;Fubp3|1
response to abiotic stimulus	GO:0009628	0.718	2	1591	44	28193	Abhd12|1;Pdpk1|1
signal transduction	GO:0007165	0.721	12	8538	44	28193	Rhoq|1;Arl6ip5|1;Smpd3|1;Aatk|1;Plcb3|1;Pdpk1|1;Sec13|1;Rab5a|1;Inpp5f|1;Gng10|1;Ddx58|1;Dkk3|1
regulation of MAPK cascade	GO:0043408	0.722	1	807	44	28193	Arl6ip5|1
macromolecule biosynthetic process	GO:0009059	0.722	9	6539	44	28193	Rhoq|1;Smpd3|1;Pmm1|1;Fhod1|1;Pdpk1|1;Hsbp1|1;Mvk|1;Ddx58|1;Fubp3|1
response to drug	GO:0042493	0.723	1	809	44	28193	Aldh1a1|1
cell projection morphogenesis	GO:0048858	0.723	1	809	44	28193	Aatk|1
negative regulation of macromolecule biosynthetic process	GO:0010558	0.726	2	1614	44	28193	Hsbp1|1;Mvk|1
cellular response to stimulus	GO:0051716	0.733	15	10585	44	28193	Aup1|1;Rhoq|1;Arl6ip5|1;Smpd3|1;Pmm1|1;Pithd1|1;Aatk|1;Plcb3|1;Pdpk1|1;Sec13|1;Rab5a|1;Inpp5f|1;Gng10|1;Ddx58|1;Dkk3|1
cellular component morphogenesis	GO:0032989	0.733	2	1635	44	28193	Rhoq|1;Aatk|1
regulation of protein kinase activity	GO:0045859	0.733	1	834	44	28193	Pdpk1|1
cell part morphogenesis	GO:0032990	0.733	1	834	44	28193	Aatk|1
positive regulation of cellular protein metabolic process	GO:0032270	0.734	2	1641	44	28193	Arl6ip5|1;Pdpk1|1
cellular response to growth factor stimulus	GO:0071363	0.736	1	839	44	28193	Pdpk1|1
biological regulation	GO:0065007	0.741	25	17028	44	28193	LOC297568|1;Ube2q1|1;Aup1|1;Aldh1a1|1;Rhoq|1;Arl6ip5|1;Smpd3|1;Krt1|1;Fhod1|1;Arpc5l|1;Aatk|1;Plcb3|1;Psmg2|1;Pdpk1|1;Sec13|1;Rab5a|1;Sv2b|1;Hsbp1|1;Dkc1|1;Inpp5f|1;Mvk|1;Gng10|1;Ddx58|1;Dkk3|1;Fubp3|1
cellular response to DNA damage stimulus	GO:0006974	0.742	1	854	44	28193	Pithd1|1
anion transport	GO:0006820	0.742	1	854	44	28193	Arl6ip5|1
negative regulation of cellular biosynthetic process	GO:0031327	0.751	2	1696	44	28193	Hsbp1|1;Mvk|1
response to oxygen-containing compound	GO:1901700	0.754	3	2473	44	28193	Rhoq|1;Pdpk1|1;Inpp5f|1
response to growth factor	GO:0070848	0.756	1	890	44	28193	Pdpk1|1
MAPK cascade	GO:0000165	0.76	1	898	44	28193	Arl6ip5|1
regulation of catabolic process	GO:0009894	0.76	1	898	44	28193	Psmg2|1
regulation of cellular macromolecule biosynthetic process	GO:2000112	0.76	6	4673	44	28193	Rhoq|1;Fhod1|1;Pdpk1|1;Mvk|1;Ddx58|1;Fubp3|1
regulation of protein transport	GO:0051223	0.762	1	904	44	28193	Ddx58|1
regulation of kinase activity	GO:0043549	0.762	1	905	44	28193	Pdpk1|1
leukocyte activation	GO:0045321	0.763	1	907	44	28193	Pdpk1|1
response to chemical	GO:0042221	0.764	9	6776	44	28193	Aup1|1;Aldh1a1|1;Rhoq|1;Arl6ip5|1;Smpd3|1;Pmm1|1;Pdpk1|1;Inpp5f|1;Ddx58|1
negative regulation of biosynthetic process	GO:0009890	0.764	2	1738	44	28193	Hsbp1|1;Mvk|1
neuron differentiation	GO:0030182	0.767	2	1750	44	28193	Aatk|1;Inpp5f|1
cell morphogenesis involved in differentiation	GO:0000904	0.767	1	918	44	28193	Aatk|1
positive regulation of protein metabolic process	GO:0051247	0.768	2	1755	44	28193	Arl6ip5|1;Pdpk1|1
negative regulation of nitrogen compound metabolic process	GO:0051172	0.769	2	1758	44	28193	Hsbp1|1;Mvk|1
chromatin organization	GO:0006325	0.77	1	925	44	28193	H1fx|1
response to endogenous stimulus	GO:0009719	0.771	3	2540	44	28193	Rhoq|1;Pdpk1|1;Inpp5f|1
cell cycle	GO:0007049	0.772	2	1769	44	28193	Smpd3|1;Psmg2|1
animal organ development	GO:0048513	0.775	5	4041	44	28193	Aldh1a1|1;Krt1|1;Aatk|1;Pdpk1|1;Tpm3|1
signal transduction by protein phosphorylation	GO:0023014	0.777	1	945	44	28193	Arl6ip5|1
mitotic cell cycle	GO:0000278	0.778	1	946	44	28193	Psmg2|1
positive regulation of catalytic activity	GO:0043085	0.779	2	1794	44	28193	Arl6ip5|1;Pdpk1|1
RNA metabolic process	GO:0016070	0.795	7	5581	44	28193	Rhoq|1;Fhod1|1;Pdpk1|1;Hsbp1|1;Dkc1|1;Ddx58|1;Fubp3|1
regulation of nucleobase-containing compound metabolic process	GO:0019219	0.796	6	4872	44	28193	Rhoq|1;Fhod1|1;Pdpk1|1;Hsbp1|1;Ddx58|1;Fubp3|1
regulation of multicellular organismal process	GO:0051239	0.799	4	3427	44	28193	Aatk|1;Pdpk1|1;Inpp5f|1;Ddx58|1
sexual reproduction	GO:0019953	0.799	1	1010	44	28193	Ube2q1|1
regulation of transcription, DNA-templated	GO:0006355	0.8	5	4172	44	28193	Rhoq|1;Fhod1|1;Pdpk1|1;Ddx58|1;Fubp3|1
system development	GO:0048731	0.806	7	5645	44	28193	Ube2q1|1;Aldh1a1|1;Krt1|1;Aatk|1;Pdpk1|1;Inpp5f|1;Tpm3|1
animal organ morphogenesis	GO:0009887	0.807	1	1033	44	28193	Aldh1a1|1
response to stimulus	GO:0050896	0.807	18	13052	44	28193	Abhd12|1;Aup1|1;Aldh1a1|1;Rhoq|1;Arl6ip5|1;Smpd3|1;Pmm1|1;Krt1|1;Pithd1|1;Aatk|1;Plcb3|1;Pdpk1|1;Sec13|1;Rab5a|1;Inpp5f|1;Gng10|1;Ddx58|1;Dkk3|1
microtubule-based process	GO:0007017	0.808	1	1036	44	28193	Klc1|1
RNA processing	GO:0006396	0.81	1	1045	44	28193	Dkc1|1
cell development	GO:0048468	0.811	3	2723	44	28193	Aatk|1;Pdpk1|1;Inpp5f|1
cardiovascular system development	GO:0072358	0.812	1	1049	44	28193	Pdpk1|1
regulation of cell proliferation	GO:0042127	0.813	2	1928	44	28193	Rab5a|1;Dkc1|1
generation of neurons	GO:0048699	0.816	2	1940	44	28193	Aatk|1;Inpp5f|1
cell activation	GO:0001775	0.819	1	1075	44	28193	Pdpk1|1
cellular developmental process	GO:0048869	0.821	6	5024	44	28193	Rhoq|1;Aatk|1;Pdpk1|1;Hsbp1|1;Inpp5f|1;Tpm4|1
multicellular organismal reproductive process	GO:0048609	0.828	1	1103	44	28193	Ube2q1|1
positive regulation of multicellular organismal process	GO:0051240	0.829	2	1999	44	28193	Pdpk1|1;Ddx58|1
multicellular organism reproduction	GO:0032504	0.832	1	1120	44	28193	Ube2q1|1
regulation of cell cycle	GO:0051726	0.837	1	1136	44	28193	Psmg2|1
transcription, DNA-templated	GO:0006351	0.839	5	4411	44	28193	Rhoq|1;Fhod1|1;Pdpk1|1;Ddx58|1;Fubp3|1
regulation of gene expression	GO:0010468	0.84	6	5153	44	28193	Rhoq|1;Fhod1|1;Pdpk1|1;Mvk|1;Ddx58|1;Fubp3|1
response to other organism	GO:0051707	0.844	1	1164	44	28193	Ddx58|1
growth	GO:0040007	0.844	1	1166	44	28193	Aatk|1
response to external biotic stimulus	GO:0043207	0.845	1	1170	44	28193	Ddx58|1
neurogenesis	GO:0022008	0.847	2	2087	44	28193	Aatk|1;Inpp5f|1
circulatory system development	GO:0072359	0.848	1	1181	44	28193	Pdpk1|1
regulation of cell differentiation	GO:0045595	0.848	2	2093	44	28193	Aatk|1;Inpp5f|1
regulation of cellular process	GO:0050794	0.856	21	15383	44	28193	LOC297568|1;Aldh1a1|1;Rhoq|1;Arl6ip5|1;Smpd3|1;Fhod1|1;Arpc5l|1;Aatk|1;Plcb3|1;Psmg2|1;Pdpk1|1;Sec13|1;Rab5a|1;Hsbp1|1;Dkc1|1;Inpp5f|1;Mvk|1;Gng10|1;Ddx58|1;Dkk3|1;Fubp3|1
immune system process	GO:0002376	0.857	3	2975	44	28193	Krt1|1;Pdpk1|1;Ddx58|1
response to biotic stimulus	GO:0009607	0.86	1	1230	44	28193	Ddx58|1
nervous system development	GO:0007399	0.86	3	2993	44	28193	Aatk|1;Inpp5f|1;Tpm3|1
cell differentiation	GO:0030154	0.866	5	4597	44	28193	Aatk|1;Pdpk1|1;Hsbp1|1;Inpp5f|1;Tpm4|1
positive regulation of molecular function	GO:0044093	0.866	2	2190	44	28193	Arl6ip5|1;Pdpk1|1
translation	GO:0006412	0.868	1	1267	44	28193	Mvk|1
multi-organism reproductive process	GO:0044703	0.871	1	1279	44	28193	Ube2q1|1
regulation of biological process	GO:0050789	0.871	22	16159	44	28193	LOC297568|1;Aldh1a1|1;Rhoq|1;Arl6ip5|1;Smpd3|1;Krt1|1;Fhod1|1;Arpc5l|1;Aatk|1;Plcb3|1;Psmg2|1;Pdpk1|1;Sec13|1;Rab5a|1;Hsbp1|1;Dkc1|1;Inpp5f|1;Mvk|1;Gng10|1;Ddx58|1;Dkk3|1;Fubp3|1
metal ion transport	GO:0030001	0.872	1	1284	44	28193	Pdpk1|1
peptide biosynthetic process	GO:0043043	0.874	1	1294	44	28193	Mvk|1
cell cycle process	GO:0022402	0.874	1	1297	44	28193	Psmg2|1
cell proliferation	GO:0008283	0.883	2	2291	44	28193	Rab5a|1;Dkc1|1
negative regulation of nucleic acid-templated transcription	GO:1903507	0.883	1	1342	44	28193	Hsbp1|1
negative regulation of RNA biosynthetic process	GO:1902679	0.885	1	1353	44	28193	Hsbp1|1
nucleic acid metabolic process	GO:0090304	0.888	7	6278	44	28193	Rhoq|1;Fhod1|1;Pdpk1|1;Hsbp1|1;Dkc1|1;Ddx58|1;Fubp3|1
negative regulation of RNA metabolic process	GO:0051253	0.895	1	1405	44	28193	Hsbp1|1
cellular macromolecule biosynthetic process	GO:0034645	0.897	7	6371	44	28193	Rhoq|1;Pmm1|1;Fhod1|1;Pdpk1|1;Mvk|1;Ddx58|1;Fubp3|1
peptide metabolic process	GO:0006518	0.905	1	1467	44	28193	Mvk|1
negative regulation of cellular macromolecule biosynthetic process	GO:2000113	0.916	1	1542	44	28193	Mvk|1
negative regulation of nucleobase-containing compound metabolic process	GO:0045934	0.922	1	1584	44	28193	Hsbp1|1
multi-organism process	GO:0051704	0.923	2	2607	44	28193	Ube2q1|1;Ddx58|1
positive regulation of developmental process	GO:0051094	0.928	1	1634	44	28193	Pdpk1|1
single organism reproductive process	GO:0044702	0.928	1	1636	44	28193	Ube2q1|1
cell adhesion	GO:0007155	0.929	1	1646	44	28193	Pdpk1|1
biological adhesion	GO:0022610	0.931	1	1657	44	28193	Pdpk1|1
response to organic cyclic compound	GO:0014070	0.942	1	1763	44	28193	Ddx58|1
negative regulation of gene expression	GO:0010629	0.945	1	1793	44	28193	Mvk|1
reproduction	GO:0000003	0.945	1	1802	44	28193	Ube2q1|1
gene expression	GO:0010467	0.946	7	7018	44	28193	Rhoq|1;Fhod1|1;Pdpk1|1;Dkc1|1;Mvk|1;Ddx58|1;Fubp3|1
reproductive process	GO:0022414	0.949	1	1841	44	28193	Ube2q1|1
G-protein coupled receptor signaling pathway	GO:0007186	0.949	2	2900	44	28193	Plcb3|1;Gng10|1

## Sheet: GOCC
GO_Name	GO_ID	Pvalue	Count	Pop_Hit	List_Total	Background_Genes	Genes
muscle thin filament tropomyosin	GO:0005862	1.47e-05	2	4	46	29087	Tpm4|1;Tpm3|1
polymeric cytoskeletal fiber	GO:0099513	0.000167	7	752	46	29087	Rhoq|1;Krt1|1;Krt77|1;Krt5|1;Tpm4|1;Klc1|1;Tpm3|1
stress fiber	GO:0001725	0.000205	3	72	46	29087	Fhod1|1;Tpm4|1;Tpm3|1
vesicle	GO:0031982	0.000207	16	3923	46	29087	Aup1|1;Rhoq|1;Arl6ip5|1;Krt1|1;Synpr|1;Arpc5l|1;Krt77|1;Pdpk1|1;Sec13|1;Rab5a|1;Sv2b|1;Inpp5f|1;Gng10|1;Tpm4|1;Klc1|1;Tpm3|1
actin filament bundle	GO:0032432	0.000279	3	80	46	29087	Fhod1|1;Tpm4|1;Tpm3|1
actomyosin	GO:0042641	0.000346	3	86	46	29087	Fhod1|1;Tpm4|1;Tpm3|1
actin cytoskeleton	GO:0015629	0.000391	6	613	46	29087	Rhoq|1;Fhod1|1;Arpc5l|1;Ddx58|1;Tpm4|1;Tpm3|1
mitochondrial proton-transporting ATP synthase complex, coupling factor F(o)	GO:0000276	0.000504	2	21	46	29087	Atp5o|1;Atp5l|1
supramolecular fiber	GO:0099512	0.000834	7	983	46	29087	Rhoq|1;Krt1|1;Krt77|1;Krt5|1;Tpm4|1;Klc1|1;Tpm3|1
actin filament	GO:0005884	0.000891	3	119	46	29087	Rhoq|1;Tpm4|1;Tpm3|1
membrane-bounded vesicle	GO:0031988	0.00101	12	2783	46	29087	Aup1|1;Rhoq|1;Synpr|1;Arpc5l|1;Pdpk1|1;Sec13|1;Rab5a|1;Sv2b|1;Gng10|1;Tpm4|1;Klc1|1;Tpm3|1
proton-transporting ATP synthase complex, coupling factor F(o)	GO:0045263	0.0011	2	31	46	29087	Atp5o|1;Atp5l|1
keratin filament	GO:0045095	0.00148	3	142	46	29087	Krt1|1;Krt77|1;Krt5|1
mitochondrial proton-transporting ATP synthase complex	GO:0005753	0.00157	2	37	46	29087	Atp5o|1;Atp5l|1
striated muscle thin filament	GO:0005865	0.00157	2	37	46	29087	Tpm4|1;Tpm3|1
myofilament	GO:0036379	0.00175	2	39	46	29087	Tpm4|1;Tpm3|1
cytoskeleton	GO:0005856	0.00218	11	2627	46	29087	Rhoq|1;Krt1|1;Fhod1|1;Arpc5l|1;Krt77|1;Hsbp1|1;Krt5|1;Ddx58|1;Tpm4|1;Klc1|1;Tpm3|1
transport vesicle membrane	GO:0030658	0.00235	3	167	46	29087	Synpr|1;Sec13|1;Sv2b|1
recycling endosome	GO:0055037	0.00248	3	170	46	29087	Aatk|1;Rab5a|1;Inpp5f|1
membrane-bounded organelle	GO:0043227	0.00276	33	14686	46	29087	Uqcrb|1;Aup1|1;Rhoq|1;Arl6ip5|1;Smpd3|1;Mthfd2l|1;Krt1|1;Fhod1|1;Synpr|1;Arpc5l|1;Pithd1|1;Aatk|1;Krt77|1;Bri3bp|1;Plcb3|1;Psmg2|1;Pdpk1|1;Sec13|1;Rab5a|1;Atp5o|1;Sv2b|1;Hsbp1|1;Dkc1|1;Inpp5f|1;Atp5l|1;Mvk|1;Gng10|1;H1fx|1;Tpm4|1;Klc1|1;Tpm3|1;Fubp3|1;Rcn2|1
extracellular exosome	GO:0070062	0.00296	10	2326	46	29087	Aup1|1;Rhoq|1;Arl6ip5|1;Krt1|1;Arpc5l|1;Krt77|1;Sec13|1;Gng10|1;Tpm4|1;Tpm3|1
proton-transporting ATP synthase complex	GO:0045259	0.00297	2	51	46	29087	Atp5o|1;Atp5l|1
inner mitochondrial membrane protein complex	GO:0098800	0.00305	3	183	46	29087	Uqcrb|1;Atp5o|1;Atp5l|1
transport vesicle	GO:0030133	0.00306	4	381	46	29087	Synpr|1;Sec13|1;Rab5a|1;Sv2b|1
extracellular vesicle	GO:1903561	0.00314	10	2345	46	29087	Aup1|1;Rhoq|1;Arl6ip5|1;Krt1|1;Arpc5l|1;Krt77|1;Sec13|1;Gng10|1;Tpm4|1;Tpm3|1
postsynaptic early endosome	GO:0098842	0.00316	1	2	46	29087	Rab5a|1
extracellular organelle	GO:0043230	0.00318	10	2349	46	29087	Aup1|1;Rhoq|1;Arl6ip5|1;Krt1|1;Arpc5l|1;Krt77|1;Sec13|1;Gng10|1;Tpm4|1;Tpm3|1
cell projection part	GO:0044463	0.00334	6	932	46	29087	Aatk|1;Pdpk1|1;Rab5a|1;Sv2b|1;Ddx58|1;Klc1|1
proton-transporting two-sector ATPase complex, proton-transporting domain	GO:0033177	0.00344	2	55	46	29087	Atp5o|1;Atp5l|1
intracellular part	GO:0044424	0.00346	38	18378	46	29087	Abhd12|1;Isyna1|1;Uqcrb|1;Aup1|1;Rhoq|1;Smpd3|1;Pmm1|1;Mthfd2l|1;Krt1|1;Fhod1|1;Synpr|1;Arpc5l|1;Pithd1|1;Aatk|1;Krt77|1;Bri3bp|1;Plcb3|1;Psmg2|1;Pdpk1|1;Sec13|1;Rab5a|1;Atp5o|1;Sv2b|1;Hsbp1|1;Krt5|1;Dkc1|1;Inpp5f|1;Atp5l|1;Mvk|1;Gng10|1;Ddx58|1;SRP72|1;H1fx|1;Tpm4|1;Klc1|1;Tpm3|1;Fubp3|1;Rcn2|1
cytoskeletal part	GO:0044430	0.00392	9	2022	46	29087	Rhoq|1;Krt1|1;Fhod1|1;Arpc5l|1;Krt77|1;Krt5|1;Tpm4|1;Klc1|1;Tpm3|1
cytoplasmic vesicle membrane	GO:0030659	0.00405	4	412	46	29087	Synpr|1;Sec13|1;Rab5a|1;Sv2b|1
contractile actin filament bundle	GO:0097517	0.00492	2	66	46	29087	Fhod1|1;Tpm4|1
vesicle membrane	GO:0012506	0.00531	4	445	46	29087	Synpr|1;Sec13|1;Rab5a|1;Sv2b|1
intracellular	GO:0005622	0.00561	39	19492	46	29087	Abhd12|1;Isyna1|1;Uqcrb|1;Aup1|1;Rhoq|1;Arl6ip5|1;Smpd3|1;Pmm1|1;Mthfd2l|1;Krt1|1;Fhod1|1;Synpr|1;Arpc5l|1;Pithd1|1;Aatk|1;Krt77|1;Bri3bp|1;Plcb3|1;Psmg2|1;Pdpk1|1;Sec13|1;Rab5a|1;Atp5o|1;Sv2b|1;Hsbp1|1;Krt5|1;Dkc1|1;Inpp5f|1;Atp5l|1;Mvk|1;Gng10|1;Ddx58|1;SRP72|1;H1fx|1;Tpm4|1;Klc1|1;Tpm3|1;Fubp3|1;Rcn2|1
mitochondrial protein complex	GO:0098798	0.0057	3	229	46	29087	Uqcrb|1;Atp5o|1;Atp5l|1
neuron part	GO:0097458	0.00594	9	2154	46	29087	Abhd12|1;Pmm1|1;Synpr|1;Aatk|1;Pdpk1|1;Rab5a|1;Sv2b|1;Inpp5f|1;Klc1|1
exocytic vesicle	GO:0070382	0.00598	3	233	46	29087	Synpr|1;Rab5a|1;Sv2b|1
axon	GO:0030424	0.00616	5	742	46	29087	Aatk|1;Rab5a|1;Sv2b|1;Inpp5f|1;Klc1|1
synaptic vesicle	GO:0008021	0.00619	3	236	46	29087	Synpr|1;Rab5a|1;Sv2b|1
Hrd1p ubiquitin ligase ERAD-L complex	GO:0000839	0.00631	1	4	46	29087	Aup1|1
cytoplasmic, membrane-bounded vesicle	GO:0016023	0.0066	6	1073	46	29087	Synpr|1;Pdpk1|1;Sec13|1;Rab5a|1;Sv2b|1;Klc1|1
cell junction	GO:0030054	0.00674	7	1427	46	29087	Fhod1|1;Synpr|1;Arpc5l|1;Pdpk1|1;Sv2b|1;Ddx58|1;Tpm4|1
organelle	GO:0043226	0.00842	35	16887	46	29087	Uqcrb|1;Aup1|1;Rhoq|1;Arl6ip5|1;Smpd3|1;Mthfd2l|1;Krt1|1;Fhod1|1;Synpr|1;Arpc5l|1;Pithd1|1;Aatk|1;Krt77|1;Bri3bp|1;Plcb3|1;Psmg2|1;Pdpk1|1;Sec13|1;Rab5a|1;Atp5o|1;Sv2b|1;Hsbp1|1;Krt5|1;Dkc1|1;Inpp5f|1;Atp5l|1;Mvk|1;Gng10|1;Ddx58|1;H1fx|1;Tpm4|1;Klc1|1;Tpm3|1;Fubp3|1;Rcn2|1
intermediate filament	GO:0005882	0.00904	3	271	46	29087	Krt1|1;Krt77|1;Krt5|1
exocytic vesicle membrane	GO:0099501	0.00955	2	93	46	29087	Synpr|1;Sv2b|1
neuronal cell body	GO:0043025	0.00956	5	826	46	29087	Pmm1|1;Pdpk1|1;Rab5a|1;Inpp5f|1;Klc1|1
intracellular non-membrane-bounded organelle	GO:0043232	0.0098	16	5614	46	29087	Rhoq|1;Krt1|1;Fhod1|1;Arpc5l|1;Krt77|1;Pdpk1|1;Sec13|1;Hsbp1|1;Krt5|1;Dkc1|1;Ddx58|1;H1fx|1;Tpm4|1;Klc1|1;Tpm3|1;Rcn2|1
non-membrane-bounded organelle	GO:0043228	0.0098	16	5614	46	29087	Rhoq|1;Krt1|1;Fhod1|1;Arpc5l|1;Krt77|1;Pdpk1|1;Sec13|1;Hsbp1|1;Krt5|1;Dkc1|1;Ddx58|1;H1fx|1;Tpm4|1;Klc1|1;Tpm3|1;Rcn2|1
synaptic vesicle membrane	GO:0030672	0.0104	2	97	46	29087	Synpr|1;Sv2b|1
somatodendritic compartment	GO:0036477	0.0108	6	1192	46	29087	Abhd12|1;Pmm1|1;Pdpk1|1;Rab5a|1;Inpp5f|1;Klc1|1
extracellular region part	GO:0044421	0.0108	13	4182	46	29087	LOC297568|1;Aup1|1;Rhoq|1;Arl6ip5|1;Krt1|1;Arpc5l|1;Krt77|1;Sec13|1;Fcgbp|1;Gng10|1;Tpm4|1;Dkk3|1;Tpm3|1
postsynaptic endosome	GO:0098845	0.011	1	7	46	29087	Rab5a|1
mitochondrial membrane part	GO:0044455	0.0114	3	295	46	29087	Uqcrb|1;Atp5o|1;Atp5l|1
proton-transporting two-sector ATPase complex	GO:0016469	0.0123	2	106	46	29087	Atp5o|1;Atp5l|1
box H/ACA RNP complex	GO:0072588	0.0141	1	9	46	29087	Dkc1|1
box H/ACA snoRNP complex	GO:0031429	0.0141	1	9	46	29087	Dkc1|1
intracellular organelle part	GO:0044446	0.0142	23	9700	46	29087	Uqcrb|1;Aup1|1;Rhoq|1;Smpd3|1;Mthfd2l|1;Krt1|1;Fhod1|1;Synpr|1;Arpc5l|1;Krt77|1;Plcb3|1;Sec13|1;Rab5a|1;Atp5o|1;Sv2b|1;Krt5|1;Dkc1|1;Atp5l|1;H1fx|1;Tpm4|1;Klc1|1;Tpm3|1;Rcn2|1
cell projection	GO:0042995	0.0144	8	2056	46	29087	Synpr|1;Aatk|1;Pdpk1|1;Rab5a|1;Sv2b|1;Ddx58|1;Klc1|1;Tpm3|1
cell body	GO:0044297	0.0146	5	918	46	29087	Pmm1|1;Pdpk1|1;Rab5a|1;Inpp5f|1;Klc1|1
intermediate filament cytoskeleton	GO:0045111	0.015	3	327	46	29087	Krt1|1;Krt77|1;Krt5|1
neuron projection	GO:0043005	0.0155	7	1675	46	29087	Abhd12|1;Synpr|1;Aatk|1;Rab5a|1;Sv2b|1;Inpp5f|1;Klc1|1
GATOR2 complex	GO:0061700	0.0157	1	10	46	29087	Sec13|1
protein complex	GO:0043234	0.0163	17	6454	46	29087	Abhd12|1;Uqcrb|1;Aup1|1;Rhoq|1;Arpc5l|1;Plcb3|1;Psmg2|1;Sec13|1;Rab5a|1;Atp5o|1;Krt5|1;Dkc1|1;Atp5l|1;Gng10|1;H1fx|1;Tpm4|1;Klc1|1
terminal bouton	GO:0043195	0.0183	2	131	46	29087	Rab5a|1;Sv2b|1
cytoplasm	GO:0005737	0.0185	29	13568	46	29087	Abhd12|1;Isyna1|1;Uqcrb|1;Aup1|1;Rhoq|1;Smpd3|1;Pmm1|1;Mthfd2l|1;Fhod1|1;Synpr|1;Arpc5l|1;Aatk|1;Bri3bp|1;Psmg2|1;Pdpk1|1;Sec13|1;Rab5a|1;Atp5o|1;Sv2b|1;Inpp5f|1;Atp5l|1;Mvk|1;Ddx58|1;SRP72|1;Tpm4|1;Klc1|1;Tpm3|1;Fubp3|1;Rcn2|1
mitochondrial inner membrane	GO:0005743	0.0186	4	643	46	29087	Uqcrb|1;Mthfd2l|1;Atp5o|1;Atp5l|1
cytoplasmic part	GO:0044444	0.0188	24	10509	46	29087	Abhd12|1;Uqcrb|1;Aup1|1;Smpd3|1;Pmm1|1;Mthfd2l|1;Fhod1|1;Synpr|1;Aatk|1;Bri3bp|1;Psmg2|1;Pdpk1|1;Sec13|1;Rab5a|1;Atp5o|1;Sv2b|1;Inpp5f|1;Atp5l|1;Mvk|1;SRP72|1;Tpm4|1;Klc1|1;Tpm3|1;Rcn2|1
Hrd1p ubiquitin ligase complex	GO:0000836	0.0188	1	12	46	29087	Aup1|1
signal recognition particle	GO:0048500	0.0188	1	12	46	29087	SRP72|1
nuclear pore outer ring	GO:0031080	0.0188	1	12	46	29087	Sec13|1
ER ubiquitin ligase complex	GO:0000835	0.0188	1	12	46	29087	Aup1|1
organelle membrane	GO:0031090	0.0197	10	3067	46	29087	Uqcrb|1;Aup1|1;Smpd3|1;Mthfd2l|1;Synpr|1;Sec13|1;Rab5a|1;Atp5o|1;Sv2b|1;Atp5l|1
intracellular vesicle	GO:0097708	0.0207	7	1776	46	29087	Synpr|1;Pdpk1|1;Sec13|1;Rab5a|1;Sv2b|1;Inpp5f|1;Klc1|1
organelle part	GO:0044422	0.0212	23	10017	46	29087	Uqcrb|1;Aup1|1;Rhoq|1;Smpd3|1;Mthfd2l|1;Krt1|1;Fhod1|1;Synpr|1;Arpc5l|1;Krt77|1;Plcb3|1;Sec13|1;Rab5a|1;Atp5o|1;Sv2b|1;Krt5|1;Dkc1|1;Atp5l|1;H1fx|1;Tpm4|1;Klc1|1;Tpm3|1;Rcn2|1
axon part	GO:0033267	0.023	3	385	46	29087	Aatk|1;Rab5a|1;Sv2b|1
cytoplasmic vesicle part	GO:0044433	0.0233	4	690	46	29087	Synpr|1;Sec13|1;Rab5a|1;Sv2b|1
Seh1-associated complex	GO:0035859	0.0235	1	15	46	29087	Sec13|1
mitochondrial respiratory chain complex III	GO:0005750	0.0235	1	15	46	29087	Uqcrb|1
ciliary rootlet	GO:0035253	0.0235	1	15	46	29087	Klc1|1
intracellular organelle	GO:0043229	0.0244	32	15761	46	29087	Uqcrb|1;Aup1|1;Rhoq|1;Smpd3|1;Mthfd2l|1;Krt1|1;Fhod1|1;Synpr|1;Arpc5l|1;Pithd1|1;Aatk|1;Krt77|1;Bri3bp|1;Plcb3|1;Psmg2|1;Pdpk1|1;Sec13|1;Rab5a|1;Atp5o|1;Sv2b|1;Hsbp1|1;Krt5|1;Dkc1|1;Atp5l|1;Mvk|1;Ddx58|1;H1fx|1;Tpm4|1;Klc1|1;Tpm3|1;Fubp3|1;Rcn2|1
organelle inner membrane	GO:0019866	0.0246	4	701	46	29087	Uqcrb|1;Mthfd2l|1;Atp5o|1;Atp5l|1
focal adhesion	GO:0005925	0.0257	3	402	46	29087	Arpc5l|1;Pdpk1|1;Tpm4|1
cytoplasmic vesicle	GO:0031410	0.026	7	1862	46	29087	Synpr|1;Pdpk1|1;Sec13|1;Rab5a|1;Sv2b|1;Inpp5f|1;Klc1|1
cell-substrate adherens junction	GO:0005924	0.0267	3	408	46	29087	Arpc5l|1;Pdpk1|1;Tpm4|1
intrinsic component of synaptic vesicle membrane	GO:0098563	0.0281	1	18	46	29087	Synpr|1
zymogen granule membrane	GO:0042589	0.0281	1	18	46	29087	Rab5a|1
cell-substrate junction	GO:0030055	0.0287	3	420	46	29087	Arpc5l|1;Pdpk1|1;Tpm4|1
COPII vesicle coat	GO:0030127	0.0296	1	19	46	29087	Sec13|1
ruffle	GO:0001726	0.0304	2	172	46	29087	Rab5a|1;Ddx58|1
endocytic vesicle	GO:0030139	0.0317	2	176	46	29087	Rab5a|1;Inpp5f|1
integral component of synaptic vesicle membrane	GO:0030285	0.0327	1	21	46	29087	Synpr|1
Arp2/3 protein complex	GO:0005885	0.0342	1	22	46	29087	Arpc5l|1
phagocytic vesicle membrane	GO:0030670	0.0388	1	25	46	29087	Rab5a|1
extracellular region	GO:0005576	0.0395	13	4951	46	29087	LOC297568|1;Aup1|1;Rhoq|1;Arl6ip5|1;Krt1|1;Arpc5l|1;Krt77|1;Sec13|1;Fcgbp|1;Gng10|1;Tpm4|1;Dkk3|1;Tpm3|1
telomerase holoenzyme complex	GO:0005697	0.0419	1	27	46	29087	Dkc1|1
coated vesicle	GO:0030135	0.0433	2	209	46	29087	Sec13|1;Inpp5f|1
podosome	GO:0002102	0.0434	1	28	46	29087	Tpm4|1
ER to Golgi transport vesicle membrane	GO:0012507	0.0464	1	30	46	29087	Sec13|1
zymogen granule	GO:0042588	0.0464	1	30	46	29087	Rab5a|1
axon terminus	GO:0043679	0.0482	2	222	46	29087	Rab5a|1;Sv2b|1
mitochondrial membrane	GO:0031966	0.0494	4	877	46	29087	Uqcrb|1;Mthfd2l|1;Atp5o|1;Atp5l|1
dendrite cytoplasm	GO:0032839	0.0494	1	32	46	29087	Abhd12|1
AMPA glutamate receptor complex	GO:0032281	0.0509	1	33	46	29087	Abhd12|1
cytoplasmic ubiquitin ligase complex	GO:0000153	0.0509	1	33	46	29087	Aup1|1
growth cone	GO:0030426	0.0509	2	229	46	29087	Aatk|1;Klc1|1
small nucleolar ribonucleoprotein complex	GO:0005732	0.0524	1	34	46	29087	Dkc1|1
sarcomere	GO:0030017	0.0529	2	234	46	29087	Tpm4|1;Tpm3|1
site of polarized growth	GO:0030427	0.0533	2	235	46	29087	Aatk|1;Klc1|1
presynapse	GO:0098793	0.0534	3	539	46	29087	Synpr|1;Rab5a|1;Sv2b|1
clathrin-coated endocytic vesicle	GO:0045334	0.0539	1	35	46	29087	Inpp5f|1
filamentous actin	GO:0031941	0.0554	1	36	46	29087	Tpm4|1
neuron projection terminus	GO:0044306	0.0558	2	241	46	29087	Rab5a|1;Sv2b|1
adherens junction	GO:0005912	0.0564	3	551	46	29087	Arpc5l|1;Pdpk1|1;Tpm4|1
macromolecular complex	GO:0032991	0.059	18	8016	46	29087	Abhd12|1;Uqcrb|1;Aup1|1;Rhoq|1;Arpc5l|1;Plcb3|1;Psmg2|1;Sec13|1;Rab5a|1;Atp5o|1;Krt5|1;Dkc1|1;Atp5l|1;Gng10|1;SRP72|1;H1fx|1;Tpm4|1;Klc1|1
anchoring junction	GO:0070161	0.0591	3	562	46	29087	Arpc5l|1;Pdpk1|1;Tpm4|1
mitochondrial envelope	GO:0005740	0.0598	4	935	46	29087	Uqcrb|1;Mthfd2l|1;Atp5o|1;Atp5l|1
contractile fiber part	GO:0044449	0.0616	2	255	46	29087	Tpm4|1;Tpm3|1
ER to Golgi transport vesicle	GO:0030134	0.0629	1	41	46	29087	Sec13|1
secretory vesicle	GO:0099503	0.0632	3	578	46	29087	Synpr|1;Rab5a|1;Sv2b|1
cornified envelope	GO:0001533	0.0644	1	42	46	29087	Krt1|1
axonal growth cone	GO:0044295	0.0658	1	43	46	29087	Aatk|1
myofibril	GO:0030016	0.0672	2	268	46	29087	Tpm4|1;Tpm3|1
extracellular membrane-bounded organelle	GO:0065010	0.07	6	1851	46	29087	Aup1|1;Rhoq|1;Arpc5l|1;Gng10|1;Tpm4|1;Tpm3|1
endocytic vesicle membrane	GO:0030666	0.0717	1	47	46	29087	Rab5a|1
organelle envelope	GO:0031967	0.0731	5	1424	46	29087	Uqcrb|1;Mthfd2l|1;Sec13|1;Atp5o|1;Atp5l|1
envelope	GO:0031975	0.0736	5	1427	46	29087	Uqcrb|1;Mthfd2l|1;Sec13|1;Atp5o|1;Atp5l|1
contractile fiber	GO:0043292	0.0743	2	284	46	29087	Tpm4|1;Tpm3|1
membrane protein complex	GO:0098796	0.0771	6	1898	46	29087	Abhd12|1;Uqcrb|1;Sec13|1;Atp5o|1;Atp5l|1;Gng10|1
neuronal postsynaptic density	GO:0097481	0.0805	1	53	46	29087	Pdpk1|1
heterotrimeric G-protein complex	GO:0005834	0.082	1	54	46	29087	Gng10|1
whole membrane	GO:0098805	0.0869	7	2438	46	29087	Rhoq|1;Synpr|1;Sec13|1;Rab5a|1;Sv2b|1;Inpp5f|1;Ddx58|1
Cajal body	GO:0015030	0.0878	1	58	46	29087	Dkc1|1
synapse part	GO:0044456	0.0896	4	1076	46	29087	Synpr|1;Pdpk1|1;Rab5a|1;Sv2b|1
early endosome	GO:0005769	0.0921	2	322	46	29087	Rab5a|1;Inpp5f|1
neurotransmitter receptor complex	GO:0098878	0.0936	1	62	46	29087	Abhd12|1
intercalated disc	GO:0014704	0.0993	1	66	46	29087	Fhod1|1
vesicle coat	GO:0030120	0.102	1	68	46	29087	Sec13|1
bounding membrane of organelle	GO:0098588	0.107	6	2073	46	29087	Aup1|1;Smpd3|1;Synpr|1;Sec13|1;Rab5a|1;Sv2b|1
ionotropic glutamate receptor complex	GO:0008328	0.111	1	74	46	29087	Abhd12|1
nuclear pore	GO:0005643	0.116	1	78	46	29087	Sec13|1
respiratory chain complex III	GO:0045275	0.116	1	78	46	29087	Uqcrb|1
mitochondrial part	GO:0044429	0.118	4	1188	46	29087	Uqcrb|1;Mthfd2l|1;Atp5o|1;Atp5l|1
pore complex	GO:0046930	0.118	1	79	46	29087	Sec13|1
cytoplasmic region	GO:0099568	0.118	2	374	46	29087	Abhd12|1;Tpm4|1
clathrin-coated pit	GO:0005905	0.119	1	80	46	29087	Inpp5f|1
ruffle membrane	GO:0032587	0.119	1	80	46	29087	Ddx58|1
early endosome membrane	GO:0031901	0.123	1	83	46	29087	Rab5a|1
endoplasmic reticulum lumen	GO:0005788	0.125	1	84	46	29087	Rcn2|1
kinesin complex	GO:0005871	0.125	1	84	46	29087	Klc1|1
cell-cell contact zone	GO:0044291	0.126	1	85	46	29087	Fhod1|1
phagocytic vesicle	GO:0045335	0.126	1	85	46	29087	Rab5a|1
pigment granule	GO:0048770	0.137	1	93	46	29087	Rab5a|1
melanosome	GO:0042470	0.137	1	93	46	29087	Rab5a|1
dendrite	GO:0030425	0.137	3	813	46	29087	Abhd12|1;Rab5a|1;Inpp5f|1
coated vesicle membrane	GO:0030662	0.144	1	98	46	29087	Sec13|1
cell leading edge	GO:0031252	0.145	2	424	46	29087	Rab5a|1;Ddx58|1
synapse	GO:0045202	0.147	4	1293	46	29087	Synpr|1;Pdpk1|1;Rab5a|1;Sv2b|1
nucleosome	GO:0000786	0.151	1	103	46	29087	H1fx|1
endosome	GO:0005768	0.151	3	851	46	29087	Aatk|1;Rab5a|1;Inpp5f|1
secretory granule	GO:0030141	0.151	2	436	46	29087	Rab5a|1;Sv2b|1
secretory granule membrane	GO:0030667	0.153	1	105	46	29087	Rab5a|1
cortical cytoskeleton	GO:0030863	0.156	1	107	46	29087	Tpm4|1
cytochrome complex	GO:0070069	0.157	1	108	46	29087	Uqcrb|1
mitochondrial respiratory chain	GO:0005746	0.163	1	112	46	29087	Uqcrb|1
DNA packaging complex	GO:0044815	0.163	1	112	46	29087	H1fx|1
intracellular membrane-bounded organelle	GO:0043231	0.169	25	13443	46	29087	Uqcrb|1;Aup1|1;Smpd3|1;Mthfd2l|1;Krt1|1;Fhod1|1;Synpr|1;Pithd1|1;Aatk|1;Bri3bp|1;Plcb3|1;Psmg2|1;Pdpk1|1;Sec13|1;Rab5a|1;Atp5o|1;Sv2b|1;Hsbp1|1;Dkc1|1;Atp5l|1;Mvk|1;H1fx|1;Klc1|1;Fubp3|1;Rcn2|1
cytosol	GO:0005829	0.18	9	4036	46	29087	Smpd3|1;Pmm1|1;Mthfd2l|1;Fhod1|1;Psmg2|1;Pdpk1|1;Sec13|1;Rab5a|1;Mvk|1
proteasome complex	GO:0000502	0.185	1	129	46	29087	Psmg2|1
clathrin-coated vesicle	GO:0030136	0.194	1	136	46	29087	Inpp5f|1
coated membrane	GO:0048475	0.195	1	137	46	29087	Sec13|1
membrane coat	GO:0030117	0.195	1	137	46	29087	Sec13|1
bicellular tight junction	GO:0005923	0.203	1	143	46	29087	Ddx58|1
kinetochore	GO:0000776	0.204	1	144	46	29087	Sec13|1
Golgi membrane	GO:0000139	0.207	2	535	46	29087	Smpd3|1;Sec13|1
occluding junction	GO:0070160	0.208	1	147	46	29087	Ddx58|1
brush border	GO:0005903	0.208	1	147	46	29087	Tpm3|1
nucleolus	GO:0005730	0.215	3	1012	46	29087	Dkc1|1;H1fx|1;Rcn2|1
acrosomal vesicle	GO:0001669	0.217	1	154	46	29087	Sv2b|1
membrane	GO:0016020	0.218	27	15084	46	29087	Abhd12|1;Uqcrb|1;Aup1|1;Rhoq|1;Arl6ip5|1;Smpd3|1;Mthfd2l|1;Krt1|1;Fhod1|1;Synpr|1;LOC100910829|1;Bri3bp|1;Plcb3|1;Pdpk1|1;Sec13|1;Rab5a|1;Atp5o|1;Sv2b|1;Inpp5f|1;LOC103692171|1;Atp5l|1;Gng10|1;Ddx58|1;Tpm4|1;Klc1|1;Rnf170|1;Fubp3|1
extrinsic component of cytoplasmic side of plasma membrane	GO:0031234	0.221	1	157	46	29087	Gng10|1
endoplasmic reticulum part	GO:0044432	0.221	3	1026	46	29087	Aup1|1;Sec13|1;Rcn2|1
cell-cell junction	GO:0005911	0.222	2	561	46	29087	Fhod1|1;Ddx58|1
extracellular matrix	GO:0031012	0.224	2	564	46	29087	Krt1|1;Fcgbp|1
leading edge membrane	GO:0031256	0.225	1	161	46	29087	Ddx58|1
integral component of endoplasmic reticulum membrane	GO:0030176	0.227	1	162	46	29087	Aup1|1
apical junction complex	GO:0043296	0.23	1	165	46	29087	Ddx58|1
intrinsic component of endoplasmic reticulum membrane	GO:0031227	0.233	1	167	46	29087	Aup1|1
cell projection cytoplasm	GO:0032838	0.24	1	173	46	29087	Abhd12|1
microbody	GO:0042579	0.241	1	174	46	29087	Mvk|1
peroxisome	GO:0005777	0.241	1	174	46	29087	Mvk|1
respiratory chain complex	GO:0098803	0.244	1	176	46	29087	Uqcrb|1
blood microparticle	GO:0072562	0.246	1	178	46	29087	Krt1|1
transmembrane transporter complex	GO:1902495	0.246	2	602	46	29087	Abhd12|1;Uqcrb|1
endomembrane system	GO:0012505	0.248	9	4373	46	29087	Aup1|1;Smpd3|1;Synpr|1;Aatk|1;Sec13|1;Rab5a|1;Sv2b|1;Inpp5f|1;Rcn2|1
catalytic complex	GO:1902494	0.248	4	1606	46	29087	Uqcrb|1;Aup1|1;Dkc1|1;Gng10|1
transporter complex	GO:1990351	0.25	2	608	46	29087	Abhd12|1;Uqcrb|1
cell cortex part	GO:0044448	0.251	1	182	46	29087	Tpm4|1
cluster of actin-based cell projections	GO:0098862	0.252	1	183	46	29087	Tpm3|1
perikaryon	GO:0043204	0.255	1	185	46	29087	Pdpk1|1
nucleolar part	GO:0044452	0.263	1	192	46	29087	Dkc1|1
myelin sheath	GO:0043209	0.272	1	200	46	29087	Atp5o|1
sarcolemma	GO:0042383	0.273	1	201	46	29087	Plcb3|1
chromosome, centromeric region	GO:0000775	0.277	1	204	46	29087	Sec13|1
extrinsic component of plasma membrane	GO:0019897	0.277	1	204	46	29087	Gng10|1
postsynapse	GO:0098794	0.28	2	659	46	29087	Pdpk1|1;Rab5a|1
cell	GO:0005623	0.281	40	23985	46	29087	Abhd12|1;Isyna1|1;Uqcrb|1;Ube2q1|1;Aup1|1;Rhoq|1;Arl6ip5|1;Smpd3|1;Pmm1|1;Mthfd2l|1;Krt1|1;Fhod1|1;Synpr|1;Arpc5l|1;Pithd1|1;Aatk|1;Krt77|1;Bri3bp|1;Plcb3|1;Psmg2|1;Pdpk1|1;Sec13|1;Rab5a|1;Atp5o|1;Sv2b|1;Hsbp1|1;Krt5|1;Dkc1|1;Inpp5f|1;Atp5l|1;Mvk|1;Gng10|1;Ddx58|1;SRP72|1;H1fx|1;Tpm4|1;Klc1|1;Tpm3|1;Fubp3|1;Rcn2|1
microtubule associated complex	GO:0005875	0.288	1	214	46	29087	Klc1|1
protein-DNA complex	GO:0032993	0.29	1	216	46	29087	H1fx|1
Golgi subcompartment	GO:0098791	0.292	2	680	46	29087	Smpd3|1;Sec13|1
oxidoreductase complex	GO:1990204	0.296	1	221	46	29087	Uqcrb|1
plasma membrane receptor complex	GO:0098802	0.299	1	224	46	29087	Abhd12|1
cytoplasmic side of plasma membrane	GO:0009898	0.309	1	233	46	29087	Gng10|1
endoplasmic reticulum	GO:0005783	0.315	4	1794	46	29087	Aup1|1;Aatk|1;Sec13|1;Rcn2|1
mitochondrion	GO:0005739	0.319	5	2369	46	29087	Uqcrb|1;Mthfd2l|1;Bri3bp|1;Atp5o|1;Atp5l|1
lytic vacuole membrane	GO:0098852	0.32	1	243	46	29087	Sec13|1
respiratory chain	GO:0070469	0.323	1	245	46	29087	Uqcrb|1
lysosomal membrane	GO:0005765	0.327	1	249	46	29087	Sec13|1
sperm part	GO:0097223	0.328	1	250	46	29087	Sv2b|1
cytoplasmic side of membrane	GO:0098562	0.33	1	252	46	29087	Gng10|1
perinuclear region of cytoplasm	GO:0048471	0.349	2	777	46	29087	Aatk|1;Rab5a|1
Golgi apparatus part	GO:0044431	0.349	2	777	46	29087	Smpd3|1;Sec13|1
postsynaptic specialization	GO:0099572	0.36	1	281	46	29087	Pdpk1|1
asymmetric synapse	GO:0032279	0.366	1	287	46	29087	Pdpk1|1
neuron to neuron synapse	GO:0098984	0.366	1	287	46	29087	Pdpk1|1
integral component of organelle membrane	GO:0031301	0.378	1	298	46	29087	Synpr|1
endosome membrane	GO:0010008	0.38	1	300	46	29087	Rab5a|1
cell cortex	GO:0005938	0.382	1	302	46	29087	Tpm4|1
intrinsic component of organelle membrane	GO:0031300	0.386	1	307	46	29087	Synpr|1
organelle subcompartment	GO:0031984	0.39	3	1417	46	29087	Aup1|1;Smpd3|1;Sec13|1
postsynaptic density	GO:0014069	0.39	1	311	46	29087	Pdpk1|1
endoplasmic reticulum subcompartment	GO:0098827	0.391	2	850	46	29087	Aup1|1;Sec13|1
cell part	GO:0044464	0.399	39	23860	46	29087	Abhd12|1;Isyna1|1;Uqcrb|1;Aup1|1;Rhoq|1;Arl6ip5|1;Smpd3|1;Pmm1|1;Mthfd2l|1;Krt1|1;Fhod1|1;Synpr|1;Arpc5l|1;Pithd1|1;Aatk|1;Krt77|1;Bri3bp|1;Plcb3|1;Psmg2|1;Pdpk1|1;Sec13|1;Rab5a|1;Atp5o|1;Sv2b|1;Hsbp1|1;Krt5|1;Dkc1|1;Inpp5f|1;Atp5l|1;Mvk|1;Gng10|1;Ddx58|1;SRP72|1;H1fx|1;Tpm4|1;Klc1|1;Tpm3|1;Fubp3|1;Rcn2|1
vacuolar membrane	GO:0005774	0.4	1	321	46	29087	Sec13|1
endosomal part	GO:0044440	0.4	1	321	46	29087	Rab5a|1
plasma membrane protein complex	GO:0098797	0.409	2	882	46	29087	Abhd12|1;Gng10|1
cell projection membrane	GO:0031253	0.41	1	332	46	29087	Ddx58|1
vacuolar part	GO:0044437	0.414	1	336	46	29087	Sec13|1
chromosomal region	GO:0098687	0.414	1	336	46	29087	Sec13|1
mitochondrial matrix	GO:0005759	0.417	1	339	46	29087	Mthfd2l|1
endoplasmic reticulum membrane	GO:0005789	0.426	2	913	46	29087	Aup1|1;Sec13|1
nuclear outer membrane-endoplasmic reticulum membrane network	GO:0042175	0.44	2	939	46	29087	Aup1|1;Sec13|1
membrane region	GO:0098589	0.444	3	1543	46	29087	Rhoq|1;Inpp5f|1;Ddx58|1
ubiquitin ligase complex	GO:0000151	0.455	1	381	46	29087	Aup1|1
chromosomal part	GO:0044427	0.459	2	975	46	29087	Sec13|1;H1fx|1
proteinaceous extracellular matrix	GO:0005578	0.459	1	386	46	29087	Fcgbp|1
extrinsic component of membrane	GO:0019898	0.465	1	393	46	29087	Gng10|1
cation channel complex	GO:0034703	0.466	1	394	46	29087	Abhd12|1
membrane microdomain	GO:0098857	0.471	1	400	46	29087	Rhoq|1
receptor complex	GO:0043235	0.476	1	406	46	29087	Abhd12|1
membrane raft	GO:0045121	0.505	1	441	46	29087	Rhoq|1
microtubule	GO:0005874	0.518	1	458	46	29087	Klc1|1
chromosome	GO:0005694	0.521	2	1094	46	29087	Sec13|1;H1fx|1
ciliary part	GO:0044441	0.536	1	481	46	29087	Klc1|1
ion channel complex	GO:0034702	0.551	1	501	46	29087	Abhd12|1
nuclear envelope	GO:0005635	0.557	1	510	46	29087	Sec13|1
lysosome	GO:0005764	0.585	1	550	46	29087	Sec13|1
lytic vacuole	GO:0000323	0.585	1	551	46	29087	Sec13|1
chromatin	GO:0000785	0.604	1	580	46	29087	H1fx|1
extracellular space	GO:0005615	0.619	3	1994	46	29087	LOC297568|1;Krt1|1;Dkk3|1
ribonucleoprotein complex	GO:1990904	0.622	2	1315	46	29087	Dkc1|1;SRP72|1
side of membrane	GO:0098552	0.626	1	615	46	29087	Gng10|1
cilium	GO:0005929	0.633	1	626	46	29087	Klc1|1
vacuole	GO:0005773	0.66	1	673	46	29087	Sec13|1
nuclear body	GO:0016604	0.67	1	693	46	29087	Dkc1|1
intracellular ribonucleoprotein complex	GO:0030529	0.707	2	1539	46	29087	Dkc1|1;SRP72|1
Golgi apparatus	GO:0005794	0.715	2	1561	46	29087	Smpd3|1;Sec13|1
nucleus	GO:0005634	0.722	12	8448	46	29087	Krt1|1;Fhod1|1;Pithd1|1;Plcb3|1;Psmg2|1;Pdpk1|1;Sec13|1;Hsbp1|1;Dkc1|1;H1fx|1;Fubp3|1;Rcn2|1
intracellular organelle lumen	GO:0070013	0.723	6	4438	46	29087	Mthfd2l|1;Plcb3|1;Sec13|1;Dkc1|1;H1fx|1;Rcn2|1
organelle lumen	GO:0043233	0.726	6	4452	46	29087	Mthfd2l|1;Plcb3|1;Sec13|1;Dkc1|1;H1fx|1;Rcn2|1
membrane-enclosed lumen	GO:0031974	0.728	6	4459	46	29087	Mthfd2l|1;Plcb3|1;Sec13|1;Dkc1|1;H1fx|1;Rcn2|1
nuclear lumen	GO:0031981	0.769	5	3963	46	29087	Plcb3|1;Sec13|1;Dkc1|1;H1fx|1;Rcn2|1
transferase complex	GO:1990234	0.805	1	1016	46	29087	Aup1|1
cell periphery	GO:0071944	0.806	10	7645	46	29087	Abhd12|1;Rhoq|1;Smpd3|1;Krt1|1;Plcb3|1;Pdpk1|1;Rab5a|1;Gng10|1;Ddx58|1;Tpm4|1
membrane part	GO:0044425	0.816	17	12344	46	29087	Abhd12|1;Uqcrb|1;Aup1|1;Rhoq|1;Arl6ip5|1;Synpr|1;LOC100910829|1;Bri3bp|1;Sec13|1;Atp5o|1;Sv2b|1;Inpp5f|1;LOC103692171|1;Atp5l|1;Gng10|1;Ddx58|1;Rnf170|1
nucleoplasm part	GO:0044451	0.851	1	1177	46	29087	Dkc1|1
nuclear part	GO:0044428	0.867	5	4553	46	29087	Plcb3|1;Sec13|1;Dkc1|1;H1fx|1;Rcn2|1
nucleoplasm	GO:0005654	0.869	3	3013	46	29087	Plcb3|1;Sec13|1;Dkc1|1
plasma membrane region	GO:0098590	0.869	1	1255	46	29087	Ddx58|1
plasma membrane	GO:0005886	0.872	9	7482	46	29087	Abhd12|1;Rhoq|1;Smpd3|1;Krt1|1;Plcb3|1;Pdpk1|1;Rab5a|1;Gng10|1;Ddx58|1
microtubule cytoskeleton	GO:0015630	0.897	1	1400	46	29087	Klc1|1
plasma membrane part	GO:0044459	0.956	3	3887	46	29087	Abhd12|1;Gng10|1;Ddx58|1
integral component of plasma membrane	GO:0005887	0.965	1	2044	46	29087	Abhd12|1
intrinsic component of plasma membrane	GO:0031226	0.97	1	2133	46	29087	Abhd12|1
integral component of membrane	GO:0016021	0.975	11	10586	46	29087	Abhd12|1;Uqcrb|1;Aup1|1;Arl6ip5|1;Synpr|1;LOC100910829|1;Bri3bp|1;Sec13|1;Sv2b|1;LOC103692171|1;Rnf170|1
intrinsic component of membrane	GO:0031224	0.979	11	10712	46	29087	Abhd12|1;Uqcrb|1;Aup1|1;Arl6ip5|1;Synpr|1;LOC100910829|1;Bri3bp|1;Sec13|1;Sv2b|1;LOC103692171|1;Rnf170|1

## Sheet: GOMF
GO_Name	GO_ID	Pvalue	Count	Pop_Hit	List_Total	Background_Genes	Genes
catalytic activity	GO:0003824	0.000788	27	10416	44	28325	Abhd12|1;Isyna1|1;Uqcrb|1;Ube2q1|1;Aup1|1;Aldh1a1|1;Rhoq|1;Smpd3|1;Pmm1|1;Mthfd2l|1;LOC100910829|1;Aatk|1;Plcb3|1;Pdpk1|1;Rab5a|1;Gstm6|1;Atp5o|1;Dkc1|1;Inpp5f|1;LOC103692171|1;Atp5l|1;Mvk|1;Gng10|1;Ddx58|1;Klc1|1;Sephs2|1;Rnf170|1
proton-transporting ATP synthase activity, rotational mechanism	GO:0046933	0.000869	2	28	44	28325	Atp5o|1;Atp5l|1
phospholipase activity	GO:0004620	0.00119	3	134	44	28325	Abhd12|1;Smpd3|1;Plcb3|1
structural constituent of muscle	GO:0008307	0.00136	2	35	44	28325	Tpm4|1;Tpm3|1
3-phosphoinositide-dependent protein kinase activity	GO:0004676	0.00155	1	1	44	28325	Pdpk1|1
intramolecular lyase activity	GO:0016872	0.00155	1	1	44	28325	Isyna1|1
inositol-3-phosphate synthase activity	GO:0004512	0.00155	1	1	44	28325	Isyna1|1
intramolecular transferase activity	GO:0016866	0.00205	2	43	44	28325	Pmm1|1;Dkc1|1
lipase activity	GO:0016298	0.00259	3	176	44	28325	Abhd12|1;Smpd3|1;Plcb3|1
mevalonate kinase activity	GO:0004496	0.0031	1	2	44	28325	Mvk|1
methylenetetrahydrofolate dehydrogenase (NAD+) activity	GO:0004487	0.0031	1	2	44	28325	Mthfd2l|1
phosphotransferase activity, paired acceptors	GO:0016781	0.0031	1	2	44	28325	Sephs2|1
selenide, water dikinase activity	GO:0004756	0.0031	1	2	44	28325	Sephs2|1
GBD domain binding	GO:0032427	0.0031	1	2	44	28325	Rhoq|1
phosphomannomutase activity	GO:0004615	0.0031	1	2	44	28325	Pmm1|1
ATPase activity, coupled to transmembrane movement of ions, rotational mechanism	GO:0044769	0.00332	2	55	44	28325	Atp5o|1;Atp5l|1
mannosyl-oligosaccharide glucosidase activity	GO:0004573	0.00465	1	3	44	28325	LOC103692171|1
isomerase activity	GO:0016853	0.00588	3	236	44	28325	Isyna1|1;Pmm1|1;Dkc1|1
actin filament binding	GO:0051015	0.00751	3	258	44	28325	Arpc5l|1;Tpm4|1;Tpm3|1
methenyltetrahydrofolate cyclohydrolase activity	GO:0004477	0.00774	1	5	44	28325	Mthfd2l|1
structural constituent of epidermis	GO:0030280	0.00774	1	5	44	28325	Krt1|1
inositol monophosphate phosphatase activity	GO:0052834	0.00929	1	6	44	28325	Inpp5f|1
inositol monophosphate 4-phosphatase activity	GO:0052833	0.00929	1	6	44	28325	Inpp5f|1
hydrogen ion transmembrane transporter activity	GO:0015078	0.0103	3	290	44	28325	Uqcrb|1;Atp5o|1;Atp5l|1
formate-tetrahydrofolate ligase activity	GO:0004329	0.0108	1	7	44	28325	Mthfd2l|1
ubiquitin-protein transferase activator activity	GO:0097027	0.0108	1	7	44	28325	Aup1|1
phosphatidylinositol phosphate 4-phosphatase activity	GO:0034596	0.0108	1	7	44	28325	Inpp5f|1
7S RNA binding	GO:0008312	0.0124	1	8	44	28325	SRP72|1
cyclohydrolase activity	GO:0019238	0.0124	1	8	44	28325	Mthfd2l|1
GDP-dissociation inhibitor binding	GO:0051021	0.0124	1	8	44	28325	Rab5a|1
acylglycerol lipase activity	GO:0047372	0.0139	1	9	44	28325	Abhd12|1
methylenetetrahydrofolate dehydrogenase (NADP+) activity	GO:0004488	0.0139	1	9	44	28325	Mthfd2l|1
sphingomyelin phosphodiesterase activity	GO:0004767	0.0139	1	9	44	28325	Smpd3|1
hydrolase activity	GO:0016787	0.0146	13	4432	44	28325	Abhd12|1;Rhoq|1;Smpd3|1;Mthfd2l|1;Plcb3|1;Rab5a|1;Atp5o|1;Inpp5f|1;LOC103692171|1;Atp5l|1;Gng10|1;Ddx58|1;Klc1|1
3-chloroallyl aldehyde dehydrogenase activity	GO:0004028	0.0154	1	10	44	28325	Aldh1a1|1
profilin binding	GO:0005522	0.017	1	11	44	28325	Rhoq|1
identical protein binding	GO:0042802	0.0174	7	1749	44	28325	Fhod1|1;Sec13|1;Hsbp1|1;Inpp5f|1;Mvk|1;Ddx58|1;Tpm4|1
cation-transporting ATPase activity	GO:0019829	0.0174	2	130	44	28325	Atp5o|1;Atp5l|1
ATPase coupled ion transmembrane transporter activity	GO:0042625	0.0179	2	132	44	28325	Atp5o|1;Atp5l|1
ubiquitin-protein transferase regulator activity	GO:0055106	0.0185	1	12	44	28325	Aup1|1
structural molecule activity	GO:0005198	0.0214	6	1415	44	28325	Krt1|1;Krt77|1;Sec13|1;Krt5|1;Tpm4|1;Tpm3|1
phospholipase activator activity	GO:0016004	0.0215	1	14	44	28325	Pdpk1|1
ligase regulator activity	GO:0055103	0.0215	1	14	44	28325	Aup1|1
sequence-specific mRNA binding	GO:1990825	0.0215	1	14	44	28325	Mvk|1
protein complex binding	GO:0032403	0.0217	6	1419	44	28325	Uqcrb|1;Arpc5l|1;Pdpk1|1;Atp5o|1;Tpm4|1;Tpm3|1
palmitoyl-(protein) hydrolase activity	GO:0008474	0.0231	1	15	44	28325	Abhd12|1
palmitoyl hydrolase activity	GO:0098599	0.0231	1	15	44	28325	Abhd12|1
nucleoside-triphosphatase activity	GO:0017111	0.0235	6	1446	44	28325	Rhoq|1;Rab5a|1;Atp5o|1;Atp5l|1;Gng10|1;Klc1|1
phosphoric diester hydrolase activity	GO:0008081	0.0248	2	157	44	28325	Smpd3|1;Plcb3|1
phosphatidylinositol phosphate 5-phosphatase activity	GO:0034595	0.0261	1	17	44	28325	Inpp5f|1
lipase activator activity	GO:0060229	0.0261	1	17	44	28325	Pdpk1|1
intramolecular transferase activity, phosphotransferases	GO:0016868	0.0276	1	18	44	28325	Pmm1|1
glucosidase activity	GO:0015926	0.0276	1	18	44	28325	LOC103692171|1
pseudouridine synthase activity	GO:0009982	0.0276	1	18	44	28325	Dkc1|1
pyrophosphatase activity	GO:0016462	0.0279	6	1505	44	28325	Rhoq|1;Rab5a|1;Atp5o|1;Atp5l|1;Gng10|1;Klc1|1
hydrolase activity, acting on acid anhydrides, in phosphorus-containing anhydrides	GO:0016818	0.0284	6	1511	44	28325	Rhoq|1;Rab5a|1;Atp5o|1;Atp5l|1;Gng10|1;Klc1|1
hydrolase activity, acting on acid anhydrides	GO:0016817	0.0291	6	1519	44	28325	Rhoq|1;Rab5a|1;Atp5o|1;Atp5l|1;Gng10|1;Klc1|1
lysophospholipase activity	GO:0004622	0.0306	1	20	44	28325	Abhd12|1
GTPase activity	GO:0003924	0.0328	3	451	44	28325	Rhoq|1;Rab5a|1;Gng10|1
phospholipase binding	GO:0043274	0.0351	1	23	44	28325	Pdpk1|1
protein binding	GO:0005515	0.0354	21	9496	44	28325	Uqcrb|1;Aup1|1;Rhoq|1;Smpd3|1;Krt1|1;Fhod1|1;Arpc5l|1;Plcb3|1;Pdpk1|1;Sec13|1;Rab5a|1;Atp5o|1;Hsbp1|1;Dkc1|1;Inpp5f|1;Mvk|1;Ddx58|1;H1fx|1;Tpm4|1;Klc1|1;Tpm3|1
inositol phosphate phosphatase activity	GO:0052745	0.0396	1	26	44	28325	Inpp5f|1
ubiquitin conjugating enzyme activity	GO:0061631	0.0426	1	28	44	28325	Ube2q1|1
ubiquitin-like protein conjugating enzyme activity	GO:0061650	0.0456	1	30	44	28325	Ube2q1|1
cadherin binding	GO:0045296	0.0552	2	244	44	28325	Plcb3|1;H1fx|1
oxidoreductase activity, acting on the CH-NH group of donors, NAD or NADP as acceptor	GO:0016646	0.0574	1	38	44	28325	Mthfd2l|1
phosphatidylinositol phosphate phosphatase activity	GO:0052866	0.0574	1	38	44	28325	Inpp5f|1
phosphatidylinositol phospholipase C activity	GO:0004435	0.0603	1	40	44	28325	Plcb3|1
ATPase activity, coupled to transmembrane movement of substances	GO:0042626	0.0617	2	260	44	28325	Atp5o|1;Atp5l|1
phospholipase C activity	GO:0004629	0.0618	1	41	44	28325	Plcb3|1
hydrolase activity, acting on acid anhydrides, catalyzing transmembrane movement of substances	GO:0016820	0.0626	2	262	44	28325	Atp5o|1;Atp5l|1
active ion transmembrane transporter activity	GO:0022853	0.0634	2	264	44	28325	Atp5o|1;Atp5l|1
insulin receptor binding	GO:0005158	0.0691	1	46	44	28325	Pdpk1|1
hydrolase activity, acting on carbon-nitrogen (but not peptide) bonds, in cyclic amidines	GO:0016814	0.0691	1	46	44	28325	Mthfd2l|1
primary active transmembrane transporter activity	GO:0015399	0.0707	2	281	44	28325	Atp5o|1;Atp5l|1
P-P-bond-hydrolysis-driven transmembrane transporter activity	GO:0015405	0.0707	2	281	44	28325	Atp5o|1;Atp5l|1
endopeptidase inhibitor activity	GO:0004866	0.0724	2	285	44	28325	LOC297568|1;Q63581|1
endopeptidase regulator activity	GO:0061135	0.076	2	293	44	28325	LOC297568|1;Q63581|1
ATPase activity, coupled to movement of substances	GO:0043492	0.0764	2	294	44	28325	Atp5o|1;Atp5l|1
phosphoric ester hydrolase activity	GO:0042578	0.077	3	640	44	28325	Smpd3|1;Plcb3|1;Inpp5f|1
peptidase inhibitor activity	GO:0030414	0.0823	2	307	44	28325	LOC297568|1;Q63581|1
purine ribonucleoside binding	GO:0032550	0.0846	7	2469	44	28325	Rhoq|1;Aatk|1;Pdpk1|1;Rab5a|1;Mvk|1;Ddx58|1;Sephs2|1
purine nucleoside binding	GO:0001883	0.085	7	2472	44	28325	Rhoq|1;Aatk|1;Pdpk1|1;Rab5a|1;Mvk|1;Ddx58|1;Sephs2|1
ribonucleoside binding	GO:0032549	0.0853	7	2474	44	28325	Rhoq|1;Aatk|1;Pdpk1|1;Rab5a|1;Mvk|1;Ddx58|1;Sephs2|1
actin binding	GO:0003779	0.0862	3	672	44	28325	Arpc5l|1;Tpm4|1;Tpm3|1
oxidoreductase activity, acting on the CH-NH group of donors	GO:0016645	0.0863	1	58	44	28325	Mthfd2l|1
nucleoside binding	GO:0001882	0.0874	7	2489	44	28325	Rhoq|1;Aatk|1;Pdpk1|1;Rab5a|1;Mvk|1;Ddx58|1;Sephs2|1
thiolester hydrolase activity	GO:0016790	0.0934	1	63	44	28325	Abhd12|1
macromolecular complex binding	GO:0044877	0.0952	6	2047	44	28325	Uqcrb|1;Arpc5l|1;Pdpk1|1;Atp5o|1;Tpm4|1;Tpm3|1
peptidase regulator activity	GO:0061134	0.0998	2	344	44	28325	LOC297568|1;Q63581|1
protein self-association	GO:0043621	0.1	1	68	44	28325	Fhod1|1
oxidoreductase activity, acting on diphenols and related substances as donors, cytochrome as acceptor	GO:0016681	0.105	1	71	44	28325	Uqcrb|1
ubiquinol-cytochrome-c reductase activity	GO:0008121	0.105	1	71	44	28325	Uqcrb|1
oxidoreductase activity, acting on diphenols and related substances as donors	GO:0016679	0.106	1	72	44	28325	Uqcrb|1
hydrolase activity, acting on ester bonds	GO:0016788	0.119	4	1215	44	28325	Abhd12|1;Smpd3|1;Plcb3|1;Inpp5f|1
glutathione transferase activity	GO:0004364	0.12	1	82	44	28325	Gstm6|1
monovalent inorganic cation transmembrane transporter activity	GO:0015077	0.126	3	795	44	28325	Uqcrb|1;Atp5o|1;Atp5l|1
transferase activity, transferring acyl groups	GO:0016746	0.13	2	403	44	28325	Aup1|1;LOC100910829|1
transferase activity	GO:0016740	0.136	9	3855	44	28325	Ube2q1|1;Aup1|1;LOC100910829|1;Aatk|1;Pdpk1|1;Gstm6|1;Mvk|1;Sephs2|1;Rnf170|1
ligase activity, forming carbon-nitrogen bonds	GO:0016879	0.139	1	96	44	28325	Mthfd2l|1
cysteine-type endopeptidase inhibitor activity	GO:0004869	0.143	1	99	44	28325	Q63581|1
enzyme regulator activity	GO:0030234	0.151	4	1330	44	28325	LOC297568|1;Aup1|1;Pdpk1|1;Q63581|1
RNA binding	GO:0003723	0.152	6	2338	44	28325	Dkc1|1;Mvk|1;Ddx58|1;SRP72|1;H1fx|1;Fubp3|1
cell adhesion molecule binding	GO:0050839	0.152	2	446	44	28325	Plcb3|1;H1fx|1
single-stranded RNA binding	GO:0003727	0.165	1	116	44	28325	Ddx58|1
cytoskeletal protein binding	GO:0008092	0.167	4	1385	44	28325	Arpc5l|1;Tpm4|1;Klc1|1;Tpm3|1
N-acetyltransferase activity	GO:0008080	0.18	1	127	44	28325	LOC100910829|1
transferase activity, transferring alkyl or aryl (other than methyl) groups	GO:0016765	0.18	1	127	44	28325	Gstm6|1
ubiquitin binding	GO:0043130	0.183	1	130	44	28325	Aup1|1
enzyme inhibitor activity	GO:0004857	0.2	2	532	44	28325	LOC297568|1;Q63581|1
steroid binding	GO:0005496	0.202	1	145	44	28325	Atp5o|1
ubiquitin-like protein binding	GO:0032182	0.207	1	149	44	28325	Aup1|1
ATPase activity, coupled	GO:0042623	0.207	2	545	44	28325	Atp5o|1;Atp5l|1
acetyltransferase activity	GO:0016407	0.211	1	152	44	28325	LOC100910829|1
N-acyltransferase activity	GO:0016410	0.216	1	156	44	28325	LOC100910829|1
poly(A) RNA binding	GO:0044822	0.217	3	1035	44	28325	Mvk|1;H1fx|1;Fubp3|1
ubiquitin-protein transferase activity	GO:0004842	0.217	2	562	44	28325	Ube2q1|1;Rnf170|1
kinase activity	GO:0016301	0.22	4	1551	44	28325	Aatk|1;Pdpk1|1;Mvk|1;Sephs2|1
ubiquitin-like protein transferase activity	GO:0019787	0.229	2	582	44	28325	Ube2q1|1;Rnf170|1
hydrolase activity, hydrolyzing O-glycosyl compounds	GO:0004553	0.233	1	170	44	28325	LOC103692171|1
oxidoreductase activity, acting on the aldehyde or oxo group of donors, NAD or NADP as acceptor	GO:0016620	0.234	1	171	44	28325	Aldh1a1|1
purine ribonucleoside triphosphate binding	GO:0035639	0.247	7	3295	44	28325	Rhoq|1;Aatk|1;Pdpk1|1;Rab5a|1;Mvk|1;Ddx58|1;Sephs2|1
transcription corepressor activity	GO:0003714	0.253	1	187	44	28325	Hsbp1|1
GTP binding	GO:0005525	0.254	2	626	44	28325	Rhoq|1;Rab5a|1
oxidoreductase activity, acting on the aldehyde or oxo group of donors	GO:0016903	0.26	1	193	44	28325	Aldh1a1|1
carboxylic ester hydrolase activity	GO:0052689	0.265	1	197	44	28325	Abhd12|1
purine ribonucleotide binding	GO:0032555	0.265	7	3372	44	28325	Rhoq|1;Aatk|1;Pdpk1|1;Rab5a|1;Mvk|1;Ddx58|1;Sephs2|1
purine nucleotide binding	GO:0017076	0.27	7	3390	44	28325	Rhoq|1;Aatk|1;Pdpk1|1;Rab5a|1;Mvk|1;Ddx58|1;Sephs2|1
inorganic cation transmembrane transporter activity	GO:0022890	0.271	3	1165	44	28325	Uqcrb|1;Atp5o|1;Atp5l|1
guanyl ribonucleotide binding	GO:0032561	0.272	2	657	44	28325	Rhoq|1;Rab5a|1
ribonucleotide binding	GO:0032553	0.273	7	3401	44	28325	Rhoq|1;Aatk|1;Pdpk1|1;Rab5a|1;Mvk|1;Ddx58|1;Sephs2|1
hydrolase activity, acting on carbon-nitrogen (but not peptide) bonds	GO:0016810	0.274	1	205	44	28325	Mthfd2l|1
guanyl nucleotide binding	GO:0019001	0.274	2	661	44	28325	Rhoq|1;Rab5a|1
protein heterodimerization activity	GO:0046982	0.274	2	661	44	28325	Krt1|1;Tpm4|1
hydrolase activity, acting on glycosyl bonds	GO:0016798	0.285	1	215	44	28325	LOC103692171|1
transferase activity, transferring phosphorus-containing groups	GO:0016772	0.302	4	1791	44	28325	Aatk|1;Pdpk1|1;Mvk|1;Sephs2|1
active transmembrane transporter activity	GO:0022804	0.311	2	725	44	28325	Atp5o|1;Atp5l|1
calmodulin binding	GO:0005516	0.315	1	242	44	28325	Plcb3|1
molecular function regulator	GO:0098772	0.318	4	1834	44	28325	LOC297568|1;Aup1|1;Pdpk1|1;Q63581|1
ATPase activity	GO:0016887	0.332	2	761	44	28325	Atp5o|1;Atp5l|1
microtubule motor activity	GO:0003777	0.336	1	262	44	28325	Klc1|1
phosphotransferase activity, alcohol group as acceptor	GO:0016773	0.343	3	1333	44	28325	Aatk|1;Pdpk1|1;Mvk|1
protein tyrosine kinase activity	GO:0004713	0.343	1	269	44	28325	Aatk|1
transcriptional activator activity, RNA polymerase II core promoter proximal region sequence-specific binding	GO:0001077	0.349	1	275	44	28325	Fubp3|1
mRNA binding	GO:0003729	0.349	1	275	44	28325	Mvk|1
cation transmembrane transporter activity	GO:0008324	0.358	3	1368	44	28325	Uqcrb|1;Atp5o|1;Atp5l|1
structure-specific DNA binding	GO:0043566	0.358	1	284	44	28325	Ddx58|1
motor activity	GO:0003774	0.377	1	303	44	28325	Klc1|1
transporter activity	GO:0005215	0.377	5	2595	44	28325	Uqcrb|1;Synpr|1;Atp5o|1;Sv2b|1;Atp5l|1
ubiquitin protein ligase activity	GO:0061630	0.378	1	304	44	28325	Rnf170|1
ubiquitin-like protein ligase activity	GO:0061659	0.382	1	308	44	28325	Rnf170|1
protein domain specific binding	GO:0019904	0.387	2	858	44	28325	Rhoq|1;Fhod1|1
carbohydrate derivative binding	GO:0097367	0.393	7	3860	44	28325	Rhoq|1;Aatk|1;Pdpk1|1;Rab5a|1;Mvk|1;Ddx58|1;Sephs2|1
magnesium ion binding	GO:0000287	0.394	1	320	44	28325	Mvk|1
transferase activity, transferring acyl groups other than amino-acyl groups	GO:0016747	0.395	1	321	44	28325	LOC100910829|1
ATP binding	GO:0005524	0.412	5	2705	44	28325	Aatk|1;Pdpk1|1;Mvk|1;Ddx58|1;Sephs2|1
double-stranded DNA binding	GO:0003690	0.416	2	912	44	28325	Ddx58|1;Fubp3|1
adenyl ribonucleotide binding	GO:0032559	0.431	5	2763	44	28325	Aatk|1;Pdpk1|1;Mvk|1;Ddx58|1;Sephs2|1
protein homodimerization activity	GO:0042803	0.433	2	943	44	28325	Inpp5f|1;Tpm4|1
adenyl nucleotide binding	GO:0030554	0.435	5	2776	44	28325	Aatk|1;Pdpk1|1;Mvk|1;Ddx58|1;Sephs2|1
transmembrane transporter activity	GO:0022857	0.449	4	2199	44	28325	Uqcrb|1;Atp5o|1;Sv2b|1;Atp5l|1
oxidoreductase activity	GO:0016491	0.466	3	1625	44	28325	Uqcrb|1;Aldh1a1|1;Mthfd2l|1
nucleoside phosphate binding	GO:1901265	0.468	7	4142	44	28325	Rhoq|1;Aatk|1;Pdpk1|1;Rab5a|1;Mvk|1;Ddx58|1;Sephs2|1
nucleotide binding	GO:0000166	0.468	7	4142	44	28325	Rhoq|1;Aatk|1;Pdpk1|1;Rab5a|1;Mvk|1;Ddx58|1;Sephs2|1
transcriptional activator activity, RNA polymerase II transcription regulatory region sequence-specific binding	GO:0001228	0.471	1	407	44	28325	Fubp3|1
transcription factor activity, RNA polymerase II core promoter proximal region sequence-specific binding	GO:0000982	0.473	1	409	44	28325	Fubp3|1
protein dimerization activity	GO:0046983	0.477	3	1651	44	28325	Krt1|1;Inpp5f|1;Tpm4|1
ligase activity	GO:0016874	0.491	1	431	44	28325	Mthfd2l|1
RNA polymerase II core promoter proximal region sequence-specific DNA binding	GO:0000978	0.513	1	459	44	28325	Fubp3|1
protein kinase activity	GO:0004672	0.525	2	1123	44	28325	Aatk|1;Pdpk1|1
carbohydrate binding	GO:0030246	0.526	1	476	44	28325	Krt1|1
phosphatase activity	GO:0016791	0.527	1	478	44	28325	Inpp5f|1
core promoter proximal region DNA binding	GO:0001159	0.534	1	487	44	28325	Fubp3|1
core promoter proximal region sequence-specific DNA binding	GO:0000987	0.534	1	487	44	28325	Fubp3|1
ion transmembrane transporter activity	GO:0015075	0.536	3	1801	44	28325	Uqcrb|1;Atp5o|1;Atp5l|1
transcription cofactor activity	GO:0003712	0.554	1	515	44	28325	Hsbp1|1
calcium ion binding	GO:0005509	0.573	2	1226	44	28325	Plcb3|1;Rcn2|1
tubulin binding	GO:0015631	0.579	1	551	44	28325	Klc1|1
substrate-specific transmembrane transporter activity	GO:0022891	0.585	3	1931	44	28325	Uqcrb|1;Atp5o|1;Atp5l|1
transcription factor activity, transcription factor binding	GO:0000989	0.602	1	586	44	28325	Hsbp1|1
transcription factor activity, protein binding	GO:0000988	0.608	1	596	44	28325	Hsbp1|1
anion binding	GO:0043168	0.609	7	4692	44	28325	Rhoq|1;Aatk|1;Pdpk1|1;Rab5a|1;Mvk|1;Ddx58|1;Sephs2|1
enzyme activator activity	GO:0008047	0.613	1	604	44	28325	Pdpk1|1
small molecule binding	GO:0036094	0.624	7	4755	44	28325	Rhoq|1;Aatk|1;Pdpk1|1;Rab5a|1;Mvk|1;Ddx58|1;Sephs2|1
protein serine/threonine kinase activity	GO:0004674	0.669	1	702	44	28325	Pdpk1|1
substrate-specific transporter activity	GO:0022892	0.676	3	2205	44	28325	Uqcrb|1;Atp5o|1;Atp5l|1
protein kinase binding	GO:0019901	0.692	1	747	44	28325	Pdpk1|1
RNA polymerase II regulatory region sequence-specific DNA binding	GO:0000977	0.699	1	762	44	28325	Fubp3|1
RNA polymerase II regulatory region DNA binding	GO:0001012	0.703	1	771	44	28325	Fubp3|1
sequence-specific double-stranded DNA binding	GO:1990837	0.706	1	777	44	28325	Fubp3|1
kinase binding	GO:0019900	0.735	1	842	44	28325	Pdpk1|1
transcription regulatory region sequence-specific DNA binding	GO:0000976	0.736	1	844	44	28325	Fubp3|1
RNA polymerase II transcription factor activity, sequence-specific DNA binding	GO:0000981	0.748	1	873	44	28325	Fubp3|1
zinc ion binding	GO:0008270	0.75	2	1698	44	28325	Ddx58|1;Rnf170|1
lipid binding	GO:0008289	0.77	1	929	44	28325	Atp5o|1
transcription regulatory region DNA binding	GO:0044212	0.801	1	1019	44	28325	Fubp3|1
regulatory region DNA binding	GO:0000975	0.801	1	1020	44	28325	Fubp3|1
regulatory region nucleic acid binding	GO:0001067	0.803	1	1026	44	28325	Fubp3|1
DNA binding	GO:0003677	0.845	3	2919	44	28325	Ddx58|1;H1fx|1;Fubp3|1
metal ion binding	GO:0046872	0.846	7	5950	44	28325	Smpd3|1;Plcb3|1;Mvk|1;Ddx58|1;Tpm4|1;Rnf170|1;Rcn2|1
cation binding	GO:0043169	0.865	7	6102	44	28325	Smpd3|1;Plcb3|1;Mvk|1;Ddx58|1;Tpm4|1;Rnf170|1;Rcn2|1
ion binding	GO:0043167	0.875	12	9721	44	28325	Rhoq|1;Smpd3|1;Aatk|1;Plcb3|1;Pdpk1|1;Rab5a|1;Mvk|1;Ddx58|1;Tpm4|1;Sephs2|1;Rnf170|1;Rcn2|1
transition metal ion binding	GO:0046914	0.881	2	2289	44	28325	Ddx58|1;Rnf170|1
organic cyclic compound binding	GO:0097159	0.889	12	9870	44	28325	Rhoq|1;Aatk|1;Pdpk1|1;Rab5a|1;Atp5o|1;Dkc1|1;Mvk|1;Ddx58|1;SRP72|1;H1fx|1;Sephs2|1;Fubp3|1
sequence-specific DNA binding	GO:0043565	0.906	1	1483	44	28325	Fubp3|1
transcription factor activity, sequence-specific DNA binding	GO:0003700	0.927	1	1632	44	28325	Fubp3|1
nucleic acid binding transcription factor activity	GO:0001071	0.927	1	1632	44	28325	Fubp3|1
nucleic acid binding	GO:0003676	0.929	6	6018	44	28325	Dkc1|1;Mvk|1;Ddx58|1;SRP72|1;H1fx|1;Fubp3|1
heterocyclic compound binding	GO:1901363	0.934	11	9769	44	28325	Rhoq|1;Aatk|1;Pdpk1|1;Rab5a|1;Dkc1|1;Mvk|1;Ddx58|1;SRP72|1;H1fx|1;Sephs2|1;Fubp3|1
binding	GO:0005488	0.942	27	20161	44	28325	Uqcrb|1;Aup1|1;Rhoq|1;Smpd3|1;Krt1|1;Fhod1|1;Arpc5l|1;Aatk|1;Plcb3|1;Pdpk1|1;Sec13|1;Rab5a|1;Atp5o|1;Hsbp1|1;Dkc1|1;Inpp5f|1;Mvk|1;Ddx58|1;SRP72|1;H1fx|1;Tpm4|1;Klc1|1;Sephs2|1;Rnf170|1;Tpm3|1;Fubp3|1;Rcn2|1
receptor binding	GO:0005102	0.973	1	2224	44	28325	Pdpk1|1
enzyme binding	GO:0019899	0.977	1	2335	44	28325	Pdpk1|1
signal transducer activity	GO:0004871	0.99	2	3976	44	28325	Plcb3|1;Gng10|1
molecular transducer activity	GO:0060089	0.991	2	4053	44	28325	Plcb3|1;Gng10|1

## Sheet: KEGG
Pathway Name	Pathway ID	Pvalue	Count	Pop Hit	List_Total	Background Genes	Genes
Cardiac muscle contraction	rno04260	0.00126	3	89	22	8992	Uqcrb|1;Tpm4|1;Tpm3|1
Oxidative phosphorylation	rno00190	0.00496	3	144	22	8992	Uqcrb|1;Atp5o|1;Atp5l|1
Adrenergic signaling in cardiomyocytes	rno04261	0.00545	3	149	22	8992	Plcb3|1;Tpm4|1;Tpm3|1
Metabolic pathways	rno01100	0.00899	9	1589	22	8992	Isyna1|1;Uqcrb|1;Smpd3|1;Pmm1|1;Mthfd2l|1;Plcb3|1;Atp5o|1;Atp5l|1;Mvk|1
Inositol phosphate metabolism	rno00562	0.0153	2	78	22	8992	Isyna1|1;Plcb3|1
Hypertrophic cardiomyopathy	rno05410	0.0205	2	91	22	8992	Tpm4|1;Tpm3|1
Dilated cardiomyopathy	rno05414	0.0222	2	95	22	8992	Tpm4|1;Tpm3|1
Circadian entrainment	rno04713	0.0245	2	100	22	8992	Plcb3|1;Gng10|1
Amoebiasis	rno05146	0.0263	2	104	22	8992	Plcb3|1;Rab5a|1
Cholinergic synapse	rno04725	0.0312	2	114	22	8992	Plcb3|1;Gng10|1
Glutamatergic synapse	rno04724	0.0322	2	116	22	8992	Plcb3|1;Gng10|1
Thyroid hormone signaling pathway	rno04919	0.0348	2	121	22	8992	Plcb3|1;Pdpk1|1
Sphingolipid signaling pathway	rno04071	0.0369	2	125	22	8992	Plcb3|1;Pdpk1|1
Serotonergic synapse	rno04726	0.0375	2	126	22	8992	Plcb3|1;Gng10|1
Huntington disease	rno05016	0.0407	3	317	22	8992	Uqcrb|1;Plcb3|1;Atp5o|1
Dopaminergic synapse	rno04728	0.0419	2	134	22	8992	Plcb3|1;Gng10|1
One carbon pool by folate	rno00670	0.0432	1	18	22	8992	Mthfd2l|1
Insulin signaling pathway	rno04910	0.046	2	141	22	8992	Rhoq|1;Pdpk1|1
Terpenoid backbone biosynthesis	rno00900	0.0548	1	23	22	8992	Mvk|1
Retrograde endocannabinoid signaling	rno04723	0.0551	2	156	22	8992	Plcb3|1;Gng10|1
Alzheimer disease	rno05010	0.0669	3	388	22	8992	Uqcrb|1;Plcb3|1;Atp5o|1
Chemokine signaling pathway	rno04062	0.0709	2	180	22	8992	Plcb3|1;Gng10|1
Thyroid cancer	rno05216	0.0868	1	37	22	8992	Tpm3|1
Aldosterone-regulated sodium reabsorption	rno04960	0.0913	1	39	22	8992	Pdpk1|1
Fructose and mannose metabolism	rno00051	0.0913	1	39	22	8992	Pmm1|1
African trypanosomiasis	rno05143	0.1	1	43	22	8992	Plcb3|1
Vasopressin-regulated water reabsorption	rno04962	0.1	1	43	22	8992	Rab5a|1
Salmonella infection	rno05132	0.105	2	227	22	8992	Arpc5l|1;Klc1|1
Amino sugar and nucleotide sugar metabolism	rno00520	0.111	1	48	22	8992	Pmm1|1
Sphingolipid metabolism	rno00600	0.113	1	49	22	8992	Smpd3|1
Ras signaling pathway	rno04014	0.116	2	240	22	8992	Rab5a|1;Gng10|1
Endometrial cancer	rno05213	0.133	1	58	22	8992	Pdpk1|1
Parkinson disease	rno05012	0.134	2	262	22	8992	Uqcrb|1;Atp5o|1
Endocrine and other factor-regulated calcium reabsorption	rno04961	0.141	1	62	22	8992	Plcb3|1
Long-term depression	rno04730	0.141	1	62	22	8992	Plcb3|1
Amyotrophic lateral sclerosis	rno05014	0.141	1	62	22	8992	Rab5a|1
Endocytosis	rno04144	0.144	2	275	22	8992	Arpc5l|1;Rab5a|1
Pathways in cancer	rno05200	0.147	3	547	22	8992	Plcb3|1;Gng10|1;Tpm3|1
Long-term potentiation	rno04720	0.15	1	66	22	8992	Plcb3|1
Non-small cell lung cancer	rno05223	0.154	1	68	22	8992	Pdpk1|1
Fc epsilon RI signaling pathway	rno04664	0.156	1	69	22	8992	Pdpk1|1
Renin secretion	rno04924	0.162	1	72	22	8992	Plcb3|1
Glutathione metabolism	rno00480	0.162	1	72	22	8992	Gstm6|1
Thyroid hormone synthesis	rno04918	0.164	1	73	22	8992	Plcb3|1
Drug metabolism - cytochrome P450	rno00982	0.168	1	75	22	8992	Gstm6|1
Bacterial invasion of epithelial cells	rno05100	0.168	1	75	22	8992	Arpc5l|1
Gastric acid secretion	rno04971	0.171	1	76	22	8992	Plcb3|1
Metabolism of xenobiotics by cytochrome P450	rno00980	0.171	1	76	22	8992	Gstm6|1
Salivary secretion	rno04970	0.177	1	79	22	8992	Plcb3|1
PPAR signaling pathway	rno03320	0.189	1	85	22	8992	Pdpk1|1
Insulin secretion	rno04911	0.193	1	87	22	8992	Plcb3|1
Peroxisome	rno04146	0.195	1	88	22	8992	Mvk|1
Gap junction	rno04540	0.195	1	88	22	8992	Plcb3|1
Ribosome biogenesis in eukaryotes	rno03008	0.197	1	89	22	8992	Dkc1|1
ECM-receptor interaction	rno04512	0.201	1	91	22	8992	Sv2b|1
GABAergic synapse	rno04727	0.203	1	92	22	8992	Gng10|1
Morphine addiction	rno05032	0.205	1	93	22	8992	Gng10|1
GnRH signaling pathway	rno04912	0.207	1	94	22	8992	Plcb3|1
Fc gamma R-mediated phagocytosis	rno04666	0.209	1	95	22	8992	Arpc5l|1
PI3K-Akt signaling pathway	rno04151	0.209	2	349	22	8992	Pdpk1|1;Gng10|1
Chemical carcinogenesis	rno05204	0.213	1	97	22	8992	Gstm6|1
Choline metabolism in cancer	rno05231	0.214	1	98	22	8992	Pdpk1|1
Phosphatidylinositol signaling system	rno04070	0.214	1	98	22	8992	Plcb3|1
Aldosterone synthesis and secretion	rno04925	0.214	1	98	22	8992	Plcb3|1
Prostate cancer	rno05215	0.216	1	99	22	8992	Pdpk1|1
Melanogenesis	rno04916	0.218	1	100	22	8992	Plcb3|1
AGE-RAGE signaling pathway in diabetic complications	rno04933	0.224	1	103	22	8992	Plcb3|1
Pancreatic secretion	rno04972	0.226	1	104	22	8992	Plcb3|1
Glucagon signaling pathway	rno04922	0.23	1	106	22	8992	Plcb3|1
Chagas disease	rno05142	0.234	1	108	22	8992	Plcb3|1
T cell receptor signaling pathway	rno04660	0.234	1	108	22	8992	Pdpk1|1
Insulin resistance	rno04931	0.237	1	110	22	8992	Pdpk1|1
Inflammatory mediator regulation of TRP channels	rno04750	0.251	1	117	22	8992	Plcb3|1
Toxoplasmosis	rno05145	0.252	1	118	22	8992	Pdpk1|1
Neurotrophin signaling pathway	rno04722	0.265	1	125	22	8992	Pdpk1|1
AMPK signaling pathway	rno04152	0.269	1	127	22	8992	Pdpk1|1
Platelet activation	rno04611	0.271	1	128	22	8992	Plcb3|1
FoxO signaling pathway	rno04068	0.28	1	133	22	8992	Pdpk1|1
Estrogen signaling pathway	rno04915	0.282	1	134	22	8992	Plcb3|1
Vascular smooth muscle contraction	rno04270	0.283	1	135	22	8992	Plcb3|1
Apoptosis	rno04210	0.29	1	139	22	8992	Pdpk1|1
Ubiquitin mediated proteolysis	rno04120	0.304	1	147	22	8992	Ube2q1|1
Phospholipase D signaling pathway	rno04072	0.313	1	152	22	8992	Plcb3|1
Oxytocin signaling pathway	rno04921	0.316	1	154	22	8992	Plcb3|1
Hepatitis C	rno05160	0.318	1	155	22	8992	Pdpk1|1
Non-alcoholic fatty liver disease	rno04932	0.327	1	160	22	8992	Uqcrb|1
mTOR signaling pathway	rno04150	0.328	1	161	22	8992	Pdpk1|1
Wnt signaling pathway	rno04310	0.33	1	162	22	8992	Plcb3|1
Protein processing in endoplasmic reticulum	rno04141	0.335	1	165	22	8992	Sec13|1
RNA transport	rno03013	0.34	1	168	22	8992	Sec13|1
cGMP-PKG signaling pathway	rno04022	0.348	1	173	22	8992	Plcb3|1
Alcoholism	rno05034	0.361	1	181	22	8992	Gng10|1
Tuberculosis	rno05152	0.369	1	186	22	8992	Rab5a|1
Phagosome	rno04145	0.385	1	196	22	8992	Rab5a|1
Calcium signaling pathway	rno04020	0.389	1	199	22	8992	Plcb3|1
Focal adhesion	rno04510	0.395	1	203	22	8992	Pdpk1|1
Proteoglycans in cancer	rno05205	0.404	1	209	22	8992	Pdpk1|1
Rap1 signaling pathway	rno04015	0.415	1	216	22	8992	Plcb3|1
Regulation of actin cytoskeleton	rno04810	0.421	1	220	22	8992	Arpc5l|1
